# Supplementary material for: Transcriptome analyses provide insights into the phylogeny and adaptive evolution of the mangrove fern genus Acrostichum
Source: Sci Rep. 2016 Oct 26;6:35634. doi: 10.1038/srep35634 (PMC5080628; doi:10.1038/srep35634)
Supplement: Supplementary Table S1 [file srep35634-s2.xls]

## Sheet: Table S1
Supplementary Table S1. Top-blast results of A. aureum
Sequence id	Sequence description	Sequence length	Hit description	Hit accession	Species	E-Value	Similarity	Bit-Score	Alignment length	Positives
Aau_CL6Contig1	trna-specific adenosine deaminase-like protein 3-like	1687	gi|302761778|ref|XP_002964311.1|hypothetical protein SELMODRAFT_438667 [Selaginella moellendorffii] >gi|300168040|gb|EFJ34644.1| hypothetical protein SELMODRAFT_438667 [Selaginella moellendorffii]	XP_002964311	Selaginella moellendorffii	2.81674e-73	57	245.358	366	209
Aau_CL17Contig1	hypothetical protein SELMODRAFT_104898, partial	3359	gi|302789369|ref|XP_002976453.1|hypothetical protein SELMODRAFT_104898, partial [Selaginella moellendorffii] >gi|300156083|gb|EFJ22713.1| hypothetical protein SELMODRAFT_104898, partial [Selaginella moellendorffii]	XP_002976453	Selaginella moellendorffii	0	66	642.114	703	465
Aau_CL28Contig1	PREDICTED: uncharacterized protein LOC101774910	1920	gi|514722088|ref|XP_004954903.1|PREDICTED: uncharacterized protein LOC101774910 [Setaria italica]	XP_004954903	Setaria italica	1.30963e-24	52	119.013	200	104
Aau_CL29Contig1	phd finger family protein	1093	gi|110737508|dbj|BAF00696.1|hypothetical protein [Arabidopsis thaliana]	BAF00696	Arabidopsis thaliana	1.67438e-48	77	179.874	154	119
Aau_CL30Contig1	gata transcription factor 26-like	1231	gi|168065220|ref|XP_001784552.1|predicted protein [Physcomitrella patens] >gi|162663876|gb|EDQ50617.1| predicted protein [Physcomitrella patens]	XP_001784552	Physcomitrella patens	3.01548e-40	65	159.844	195	127
Aau_CL33Contig1	long-chain-fatty-acid- ligase-like protein isoform 2	1828	gi|148906505|gb|ABR16405.1|unknown [Picea sitchensis]	ABR16405	Picea sitchensis	6.086e-68	63	239.965	280	177
Aau_CL37Contig1	12-oxophytodienoate reductase 3-like	1521	gi|586759154|ref|XP_006853946.1|hypothetical protein AMTR_s00036p00209710 [Amborella trichopoda] >gi|548857614|gb|ERN15413.1| hypothetical protein AMTR_s00036p00209710 [Amborella trichopoda]	XP_006853946	Amborella trichopoda	9.96351e-152	73	447.203	373	273
Aau_CL39Contig1	heat stress transcription factor schizoriza	1440	gi|514819165|ref|XP_004984281.1|PREDICTED: heat stress transcription factor B-4d-like [Setaria italica]	XP_004984281	Setaria italica	7.28228e-56	66	196.823	193	129
Aau_CL41Contig1	atp binding	1906	gi|255582018|ref|XP_002531806.1|ATP binding protein, putative [Ricinus communis] >gi|223528540|gb|EEF30563.1| ATP binding protein, putative [Ricinus communis]	XP_002531806	Ricinus communis	5.16924e-127	55	406.371	644	360
Aau_CL44Contig1	cytokinin hydroxylase-like	824	gi|357158330|ref|XP_003578093.1|PREDICTED: cytokinin hydroxylase-like [Brachypodium distachyon]	XP_003578093	Brachypodium distachyon	8.57117e-49	70	177.563	144	102
Aau_CL50Contig1	tpa: protein kinase superfamily protein	1943	gi|294462946|gb|ADE77013.1|unknown [Picea sitchensis]	ADE77013	Picea sitchensis	8.64021e-22	59	100.138	132	79
Aau_CL58Contig1	pass1-like protein	952	gi|640501715|ref|WP_024938721.1|cupin [Xanthomonas arboricola]	WP_024938721	Xanthomonas arboricola	1.88433e-11	58	50.447	56	33
Aau_CL58Contig2	unnamed protein product	975	gi|635372611|emb|CCI39415.1|unnamed protein product [Albugo candida]	CCI39415	Albugo candida	1.25077e-17	53	91.2781	147	78
Aau_CL61Contig1	cmp-sialic acid transporter 3-like	1306	gi|586779915|ref|XP_006858646.1|hypothetical protein AMTR_s00066p00054390 [Amborella trichopoda] >gi|548862757|gb|ERN20113.1| hypothetical protein AMTR_s00066p00054390 [Amborella trichopoda]	XP_006858646	Amborella trichopoda	5.21483e-122	84	368.622	259	219
Aau_CL63Contig1	unknown	3115	gi|148909863|gb|ABR18018.1|unknown [Picea sitchensis]	ABR18018	Picea sitchensis	1.13832e-97	47	338.191	660	312
Aau_CL68Contig1	mate efflux family protein 6 isoform 2	1920	gi|225456065|ref|XP_002280423.1|PREDICTED: MATE efflux family protein 6 isoform 2 [Vitis vinifera]	XP_002280423	Vitis vinifera	4.15952e-86	70	286.189	279	197
Aau_CL87Contig1	zinc finger ccch domain-containing protein 48-like	1633	gi|302809200|ref|XP_002986293.1|hypothetical protein SELMODRAFT_157928 [Selaginella moellendorffii] >gi|300145829|gb|EFJ12502.1| hypothetical protein SELMODRAFT_157928 [Selaginella moellendorffii]	XP_002986293	Selaginella moellendorffii	4.65755e-99	76	310.842	242	185
Aau_CL95Contig1	hypothetical protein VITISV_037171	372	gi|147864396|emb|CAN80503.1|hypothetical protein VITISV_037171 [Vitis vinifera]	CAN80503	Vitis vinifera	3.04164e-16	53	82.4185	124	66
Aau_CL97Contig1	probable lrr receptor-like serine threonine-protein kinase at1g67720-like	1586	gi|567124618|ref|XP_006391229.1|hypothetical protein EUTSA_v10018088mg [Eutrema salsugineum] >gi|557087663|gb|ESQ28515.1| hypothetical protein EUTSA_v10018088mg [Eutrema salsugineum]	XP_006391229	Eutrema salsugineum	1.66143e-61	48	223.402	504	245
Aau_CL103Contig1	retrotransposon unclassified	1120	gi|147794682|emb|CAN60366.1|hypothetical protein VITISV_031870 [Vitis vinifera]	CAN60366	Vitis vinifera	2.27505e-31	50	96.2857	240	121
Aau_CL108Contig1	gras family transcription	1076	gi|590589194|ref|XP_007016379.1|GRAS family transcription factor, putative [Theobroma cacao] >gi|508786742|gb|EOY33998.1| GRAS family transcription factor, putative [Theobroma cacao]	XP_007016379	Theobroma cacao	7.20129e-50	64	185.652	211	136
Aau_CL113Contig1	protein iq-domain 1-like isoform x9	1813	gi|116787787|gb|ABK24642.1|unknown [Picea sitchensis]	ABK24642	Picea sitchensis	4.22557e-25	51	115.931	231	118
Aau_CL124Contig1	hypothetical protein PHAVU_001G020700g	1130	gi|593795596|ref|XP_007160836.1|hypothetical protein PHAVU_001G020700g [Phaseolus vulgaris] >gi|561034300|gb|ESW32830.1| hypothetical protein PHAVU_001G020700g [Phaseolus vulgaris]	XP_007160836	Phaseolus vulgaris	9.2196e-29	59	121.324	166	99
Aau_CL128Contig1	probable transcription factor 21	1419	gi|571462462|ref|XP_006582292.1|PREDICTED: probable transcription factor PosF21 [Glycine max]	XP_006582292	Glycine max	3.88124e-48	55	177.178	300	166
Aau_CL134Contig1	dual specificity protein phosphatase 1 isoform x1	783	gi|645232731|ref|XP_008223003.1|PREDICTED: dual specificity protein phosphatase 1 isoform X4 [Prunus mume]	XP_008223003	Prunus mume	3.25693e-28	73	114.005	94	69
Aau_CL138Contig1	alanine--trna ligase-like	3269	gi|168042124|ref|XP_001773539.1|predicted protein [Physcomitrella patens] >gi|162675078|gb|EDQ61577.1| predicted protein [Physcomitrella patens]	XP_001773539	Physcomitrella patens	0	82	1040.41	738	610
Aau_CL153Contig1	unknown	1373	gi|148908147|gb|ABR17189.1|unknown [Picea sitchensis]	ABR17189	Picea sitchensis	6.01043e-121	64	380.178	404	259
Aau_CL166Contig1	e3 ubiquitin-protein ligase sina-like 10	1295	gi|294463085|gb|ADE77080.1|unknown [Picea sitchensis]	ADE77080	Picea sitchensis	5.04305e-40	62	153.295	174	108
Aau_CL169Contig1	hypothetical protein CARUB_v10023173mg	1318	gi|565472752|ref|XP_006294178.1|hypothetical protein CARUB_v10023173mg [Capsella rubella] >gi|482562886|gb|EOA27076.1| hypothetical protein CARUB_v10023173mg [Capsella rubella]	XP_006294178	Capsella rubella	8.96869e-64	68	220.705	196	135
Aau_CL178Contig1	trna rrna methyltransferase family protein	728	gi|590650464|ref|XP_007032649.1|TRNA/rRNA methyltransferase family protein [Theobroma cacao] >gi|508711678|gb|EOY03575.1| TRNA/rRNA methyltransferase family protein [Theobroma cacao]	XP_007032649	Theobroma cacao	7.76044e-07	77	58.5362	45	35
Aau_CL184Contig1	plasma membrane-associated cation-binding protein 1-like	627	gi|586781451|ref|XP_006859057.1|hypothetical protein AMTR_s00068p00194800 [Amborella trichopoda] >gi|548863169|gb|ERN20524.1| hypothetical protein AMTR_s00068p00194800 [Amborella trichopoda]	XP_006859057	Amborella trichopoda	8.37629e-21	56	94.3597	140	79
Aau_CL195Contig1	protein	974	gi|168037767|ref|XP_001771374.1|predicted protein [Physcomitrella patens] >gi|162677292|gb|EDQ63764.1| predicted protein [Physcomitrella patens]	XP_001771374	Physcomitrella patens	3.07734e-40	83	156.377	110	92
Aau_CL197Contig1	ankyrin repeat family protein isoform 1	1039	gi|567900316|ref|XP_006442646.1|hypothetical protein CICLE_v10019229mg [Citrus clementina] >gi|557544908|gb|ESR55886.1| hypothetical protein CICLE_v10019229mg [Citrus clementina] >gi|641826177|gb|KDO45415.1| hypothetical protein CISIN_1g005851mg [Citrus sinensis]	XP_006442646	Citrus clementina	4.21034e-50	62	185.652	197	123
Aau_CL198Contig1	uracil phosphoribosyltransferase	1745	gi|302812759|ref|XP_002988066.1|hypothetical protein SELMODRAFT_127194, partial [Selaginella moellendorffii] >gi|300144172|gb|EFJ10858.1| hypothetical protein SELMODRAFT_127194, partial [Selaginella moellendorffii]	XP_002988066	Selaginella moellendorffii	9.15974e-100	87	309.686	201	176
Aau_CL204Contig1	pre-mrna-processing protein 40a	3769	gi|567135158|ref|XP_006393692.1|hypothetical protein EUTSA_v10011212mg [Eutrema salsugineum] >gi|557090270|gb|ESQ30978.1| hypothetical protein EUTSA_v10011212mg [Eutrema salsugineum]	XP_006393692	Eutrema salsugineum	1.23313e-154	54	497.664	737	403
Aau_CL218Contig1	probable iron ascorbate oxidoreductase ddb_g0283291-like isoform x2	1129	gi|116793782|gb|ABK26876.1|unknown [Picea sitchensis]	ABK26876	Picea sitchensis	4.01507e-139	74	407.142	329	246
Aau_CL222Contig1	unknown	1173	gi|148907946|gb|ABR17093.1|unknown [Picea sitchensis]	ABR17093	Picea sitchensis	1.23219e-82	83	261.922	190	159
Aau_CL224Contig1	protein phosphatase	498	gi|661883027|emb|CDP13235.1|unnamed protein product [Coffea canephora]	CDP13235	Coffea canephora	4.36731e-20	55	94.3597	163	91
Aau_CL225Contig1	dna rna polymerases superfamily protein	1607	gi|590667202|ref|XP_007037177.1|DNA/RNA polymerases superfamily protein [Theobroma cacao] >gi|508774422|gb|EOY21678.1| DNA/RNA polymerases superfamily protein [Theobroma cacao]	XP_007037177	Theobroma cacao	2.94378e-90	56	292.352	392	220
Aau_CL229Contig1	protein longifolia 1-like	3111	gi|657988470|ref|XP_008386408.1|PREDICTED: protein LONGIFOLIA 1-like [Malus domestica]	XP_008386408	Malus domestica	2.1522e-08	69	68.5514	65	45
Aau_CL261Contig1	programmed cell death protein 2-like	682	gi|302785592|ref|XP_002974567.1|hypothetical protein SELMODRAFT_442525 [Selaginella moellendorffii] >gi|300157462|gb|EFJ24087.1| hypothetical protein SELMODRAFT_442525 [Selaginella moellendorffii]	XP_002974567	Selaginella moellendorffii	2.20337e-49	51	174.481	258	132
Aau_CL276Contig1	predicted protein	1414	gi|168060079|ref|XP_001782026.1|predicted protein [Physcomitrella patens] >gi|162666517|gb|EDQ53169.1| predicted protein [Physcomitrella patens]	XP_001782026	Physcomitrella patens	1.54082e-72	73	251.136	217	159
Aau_CL278Contig1	PREDICTED: uncharacterized protein LOC100788932	1926	gi|356532253|ref|XP_003534688.1|PREDICTED: uncharacterized protein LOC100788932 [Glycine max]	XP_003534688	Glycine max	1.55247e-62	56	154.836	225	127
Aau_CL288Contig1	wd repeat-containing protein wrap73	1633	gi|148910500|gb|ABR18325.1|unknown [Picea sitchensis]	ABR18325	Picea sitchensis	0	87	766.533	458	402
Aau_CL293Contig1	blue copper	320	gi|242045014|ref|XP_002460378.1|hypothetical protein SORBIDRAFT_02g027260 [Sorghum bicolor] >gi|241923755|gb|EER96899.1| hypothetical protein SORBIDRAFT_02g027260 [Sorghum bicolor]	XP_002460378	Sorghum bicolor	3.87521e-26	60	102.834	106	64
Aau_CL296Contig1	predicted protein	455	gi|168000172|ref|XP_001752790.1|predicted protein [Physcomitrella patens] >gi|162695953|gb|EDQ82294.1| predicted protein [Physcomitrella patens]	XP_001752790	Physcomitrella patens	8.4044e-10	49	65.0846	149	74
Aau_CL300Contig1	peptide transporter 1	705	gi|657396071|gb|KEH36218.1|peptide transporter [Medicago truncatula]	KEH36218	Medicago truncatula	7.03456e-52	62	184.882	240	149
Aau_CL311Contig1	hypothetical protein SELMODRAFT_126226, partial	1124	gi|302811629|ref|XP_002987503.1|hypothetical protein SELMODRAFT_126226, partial [Selaginella moellendorffii] >gi|300144657|gb|EFJ11339.1| hypothetical protein SELMODRAFT_126226, partial [Selaginella moellendorffii]	XP_002987503	Selaginella moellendorffii	3.14211e-95	91	291.582	168	153
Aau_CL331Contig1	receptor-like protein kinase hsl1-like	454	gi|302763563|ref|XP_002965203.1|hypothetical protein SELMODRAFT_83623 [Selaginella moellendorffii] >gi|300167436|gb|EFJ34041.1| hypothetical protein SELMODRAFT_83623 [Selaginella moellendorffii]	XP_002965203	Selaginella moellendorffii	6.86314e-22	47	99.7525	173	83
Aau_CL383Contig1	retrotransposon ty3-gypsy subclass	4080	gi|54287530|gb|AAV31274.1|putative polyprotein [Oryza sativa Japonica Group] >gi|54287634|gb|AAV31378.1| putative polyprotein [Oryza sativa Japonica Group]	AAV31274	Oryza sativa Japonica Group	7.39729e-85	46	314.694	810	376
Aau_CL399Contig1	predicted protein	264	gi|168042865|ref|XP_001773907.1|predicted protein [Physcomitrella patens] >gi|162674751|gb|EDQ61255.1| predicted protein [Physcomitrella patens]	XP_001773907	Physcomitrella patens	2.70518e-23	82	98.9821	63	52
Aau_CL419Contig1	probable polygalacturonase-like	452	gi|297597216|ref|NP_001043594.2|Os01g0618900 [Oryza sativa Japonica Group] >gi|54290860|dbj|BAD61521.1| polygalacturonase-like [Oryza sativa Japonica Group] >gi|255673471|dbj|BAF05508.2| Os01g0618900 [Oryza sativa Japonica Group]	NP_001043594	Oryza sativa Japonica Group	2.09645e-73	82	229.95	150	123
Aau_CL428Contig1	k+ rectifying channel family protein	239	gi|566256745|ref|XP_006388294.1|hypothetical protein POPTR_0242s002302g, partial [Populus trichocarpa] >gi|550309955|gb|ERP47208.1| hypothetical protein POPTR_0242s002302g, partial [Populus trichocarpa]	XP_006388294	Populus trichocarpa	8.86878e-31	83	115.931	71	59
Aau_CL433Contig1	protein	242	gi|168045576|ref|XP_001775253.1|predicted protein [Physcomitrella patens] >gi|162673466|gb|EDQ59989.1| predicted protein [Physcomitrella patens]	XP_001775253	Physcomitrella patens	4.32217e-23	79	99.7525	73	58
Aau_CL442Contig1	metal tolerance protein 10	906	gi|148908523|gb|ABR17373.1|unknown [Picea sitchensis]	ABR17373	Picea sitchensis	4.5786e-85	63	269.626	301	192
Aau_CL492Contig1	serine threonine kinase	389	gi|661878602|emb|CDP17686.1|unnamed protein product [Coffea canephora]	CDP17686	Coffea canephora	3.36829e-14	65	76.6406	103	67
Aau_CL520Contig1	hypothetical protein CICLE_v100000302mg, partial	861	gi|567878301|ref|XP_006431709.1|hypothetical protein CICLE_v100000302mg, partial [Citrus clementina] >gi|557533831|gb|ESR44949.1| hypothetical protein CICLE_v100000302mg, partial [Citrus clementina]	XP_006431709	Citrus clementina	2.60426e-67	69	221.476	228	158
Aau_CL535Contig1	pentatricopeptide repeat superfamily protein	227	gi|302773325|ref|XP_002970080.1|hypothetical protein SELMODRAFT_171135 [Selaginella moellendorffii] >gi|300162591|gb|EFJ29204.1| hypothetical protein SELMODRAFT_171135 [Selaginella moellendorffii]	XP_002970080	Selaginella moellendorffii	2.60415e-15	70	77.411	71	50
Aau_CL558Contig1	methyltransferase-like protein 13-like	827	gi|168046209|ref|XP_001775567.1|predicted protein [Physcomitrella patens] >gi|162673122|gb|EDQ59650.1| predicted protein [Physcomitrella patens]	XP_001775567	Physcomitrella patens	1.53476e-76	69	253.447	253	176
Aau_CL637Contig1	unknown	1221	gi|116780009|gb|ABK21516.1|unknown [Picea sitchensis]	ABK21516	Picea sitchensis	1.76109e-14	50	80.1073	144	73
Aau_CL653Contig1	beta-glucosidase 24-like	647	gi|514770265|ref|XP_004966955.1|PREDICTED: beta-glucosidase 24-like [Setaria italica]	XP_004966955	Setaria italica	3.19672e-59	64	202.216	214	137
Aau_CL662Contig1	unknown	384	gi|148909222|gb|ABR17711.1|unknown [Picea sitchensis]	ABR17711	Picea sitchensis	4.78193e-62	85	200.29	127	108
Aau_CL694Contig1	receptor-like kinase	749	gi|168044801|ref|XP_001774868.1|predicted protein [Physcomitrella patens] >gi|162673762|gb|EDQ60280.1| predicted protein [Physcomitrella patens]	XP_001774868	Physcomitrella patens	9.15084e-58	80	193.356	143	115
Aau_CL699Contig1	cation h(+) antiporter 18	401	gi|297742273|emb|CBI34422.3|unnamed protein product [Vitis vinifera]	CBI34422	Vitis vinifera	1.21061e-14	76	78.1814	64	49
Aau_CL704Contig1	hypothetical protein VITISV_005267	415	gi|147792299|emb|CAN65766.1|hypothetical protein VITISV_005267 [Vitis vinifera]	CAN65766	Vitis vinifera	2.01436e-16	48	83.5741	133	64
Aau_CL709Contig1	chromatin remodeling factor subunit	657	gi|302803504|ref|XP_002983505.1|hypothetical protein SELMODRAFT_445586 [Selaginella moellendorffii] >gi|300148748|gb|EFJ15406.1| hypothetical protein SELMODRAFT_445586 [Selaginella moellendorffii]	XP_002983505	Selaginella moellendorffii	3.48486e-45	87	166.007	97	85
Aau_CL714Contig1	wd repeat-containing protein 91 homolog isoform x2	555	gi|242039403|ref|XP_002467096.1|hypothetical protein SORBIDRAFT_01g019530 [Sorghum bicolor] >gi|241920950|gb|EER94094.1| hypothetical protein SORBIDRAFT_01g019530 [Sorghum bicolor]	XP_002467096	Sorghum bicolor	4.61537e-41	72	144.821	118	85
Aau_CL719Contig1	external alternative nad h-ubiquinone oxidoreductase mitochondrial	665	gi|586685995|ref|XP_006841824.1|hypothetical protein AMTR_s00003p00269890 [Amborella trichopoda] >gi|548843845|gb|ERN03499.1| hypothetical protein AMTR_s00003p00269890 [Amborella trichopoda]	XP_006841824	Amborella trichopoda	2.42549e-103	82	316.62	219	180
Aau_CL725Contig1	phosphoribosyl pyrophosphate synthase 3 isoform 1	1064	gi|302798563|ref|XP_002981041.1|hypothetical protein SELMODRAFT_268420 [Selaginella moellendorffii] >gi|302801522|ref|XP_002982517.1| hypothetical protein SELMODRAFT_268600 [Selaginella moellendorffii] >gi|300149616|gb|EFJ16270.1| hypothetical protein SELMODRAFT_268600 [Selaginella moellendorffii] >gi|300151095|gb|EFJ17742.1| hypothetical protein SELMODRAFT_268420 [Selaginella moellendorffii]	XP_002981041	Selaginella moellendorffii	0	92	519.62	307	285
Aau_CL737Contig1	cytochrome p450 750a1-like	412	gi|388503150|gb|AFK39641.1|unknown [Lotus japonicus]	AFK39641	Lotus japonicus	4.10861e-38	65	134.42	130	85
Aau_CL757Contig1	tgacg-sequence-specific dna-binding protein tga- - partial	684	gi|661894396|emb|CDP01395.1|unnamed protein product [Coffea canephora]	CDP01395	Coffea canephora	5.93984e-20	63	95.5153	104	66
Aau_CL762Contig1	tetratricopeptide repeat -like superfamily	343	gi|224108029|ref|XP_002314694.1|hypothetical protein POPTR_0010s09690g [Populus trichocarpa] >gi|222863734|gb|EEF00865.1| hypothetical protein POPTR_0010s09690g [Populus trichocarpa]	XP_002314694	Populus trichocarpa	9.65895e-21	64	94.7449	100	64
Aau_CL777Contig1	probable receptor-like protein kinase at1g11050	426	gi|383161716|gb|AFG63473.1|hypothetical protein 0_4448_01, partial [Pinus taeda]	AFG63473	Pinus taeda	2.86422e-17	89	79.337	47	42
Aau_CL782Contig1	pentatricopeptide repeat-containing	715	gi|302803175|ref|XP_002983341.1|hypothetical protein SELMODRAFT_117959 [Selaginella moellendorffii] >gi|300149026|gb|EFJ15683.1| hypothetical protein SELMODRAFT_117959 [Selaginella moellendorffii]	XP_002983341	Selaginella moellendorffii	8.69606e-37	58	142.124	204	120
Aau_CL806Contig1	probable potassium transporter 17	353	gi|672131304|ref|XP_008789213.1|PREDICTED: probable potassium transporter 17 [Phoenix dactylifera]	XP_008789213	Phoenix dactylifera	1.50548e-48	86	172.17	117	101
Aau_CL815Contig1	cral trio domain sec14p-like phosphatidylinositol transfer family protein	393	gi|302775444|ref|XP_002971139.1|hypothetical protein SELMODRAFT_94697, partial [Selaginella moellendorffii] >gi|300161121|gb|EFJ27737.1| hypothetical protein SELMODRAFT_94697, partial [Selaginella moellendorffii]	XP_002971139	Selaginella moellendorffii	2.48168e-55	89	182.57	116	104
Aau_CL840Contig1	unknown	366	gi|116792638|gb|ABK26442.1|unknown [Picea sitchensis]	ABK26442	Picea sitchensis	1.89984e-41	83	142.51	104	87
Aau_CL844Contig1	uncharacterized loc101205837	711	gi|168000003|ref|XP_001752706.1|predicted protein [Physcomitrella patens] >gi|162696237|gb|EDQ82577.1| predicted protein [Physcomitrella patens]	XP_001752706	Physcomitrella patens	4.98613e-34	59	130.183	192	114
Aau_CL855Contig1	bifunctional inhibitor lipid-transfer protein seed storage 2s albumin superfamily protein	660	gi|297727799|ref|NP_001176263.1|Os10g0552200 [Oryza sativa Japonica Group] >gi|10140643|gb|AAG13479.1|AC026758_16 putative lipid transfer protein [Oryza sativa Japonica Group] >gi|31433431|gb|AAP54944.1| Cortical cell delineating protein precursor, putative [Oryza sativa Japonica Group] >gi|125532893|gb|EAY79458.1| hypothetical protein OsI_34589 [Oryza sativa Indica Group] >gi|125575631|gb|EAZ169…	NP_001176263	Oryza sativa Japonica Group	7.1713e-14	74	74.3294	62	46
Aau_CL880Contig1	50s ribosomal protein chloroplastic-like	973	gi|672162754|ref|XP_008801202.1|PREDICTED: 50S ribosomal protein L20, chloroplastic-like [Phoenix dactylifera] >gi|672162756|ref|XP_008801203.1| PREDICTED: 50S ribosomal protein L20, chloroplastic-like [Phoenix dactylifera] >gi|672162758|ref|XP_008801205.1| PREDICTED: 50S ribosomal protein L20, chloroplastic-like [Phoenix dactylifera] >gi|672162760|ref|XP_008801206.1| PREDICTED: 50S ribosomal pro…	XP_008801202	Phoenix dactylifera	8.99192e-59	89	192.971	114	102
Aau_CL889Contig1	trithorax family protein	714	gi|661876452|emb|CDP19474.1|unnamed protein product [Coffea canephora]	CDP19474	Coffea canephora	4.09741e-75	66	254.988	230	153
Aau_CL895Contig1	rrp12-like protein	464	gi|168000787|ref|XP_001753097.1|predicted protein [Physcomitrella patens] >gi|162695796|gb|EDQ82138.1| predicted protein [Physcomitrella patens]	XP_001753097	Physcomitrella patens	1.34856e-46	78	170.629	155	121
Aau_CL909Contig1	protein binding	309	gi|255580786|ref|XP_002531214.1|protein binding protein, putative [Ricinus communis] >gi|223529216|gb|EEF31191.1| protein binding protein, putative [Ricinus communis]	XP_002531214	Ricinus communis	1.27514e-27	76	112.849	105	80
Aau_CL955Contig1	hypothetical protein COCSUDRAFT_38534	996	gi|545354865|ref|XP_005643264.1|hypothetical protein COCSUDRAFT_38534 [Coccomyxa subellipsoidea C-169] >gi|384245225|gb|EIE18720.1| hypothetical protein COCSUDRAFT_38534 [Coccomyxa subellipsoidea C-169]	XP_005643264	Coccomyxa subellipsoidea C-169	2.40935e-57	63	193.356	219	138
Aau_CL965Contig1	conserved hypothetical chloroplast protein ycf1	510	gi|308745989|ref|YP_003934617.1|conserved hypothetical chloroplast protein ycf1 (chloroplast) [Myriopteris lindheimeri] >gi|302375422|gb|ADL29796.1| conserved hypothetical chloroplast protein ycf1 (chloroplast) [Myriopteris lindheimeri]	YP_003934617	Myriopteris lindheimeri	1.37641e-28	56	119.783	176	99
Aau_CL974Contig1	osbp(oxysterol-binding protein)-related protein 4c	744	gi|586747662|ref|XP_006850908.1|hypothetical protein AMTR_s00025p00170810 [Amborella trichopoda] >gi|548854579|gb|ERN12489.1| hypothetical protein AMTR_s00025p00170810 [Amborella trichopoda]	XP_006850908	Amborella trichopoda	9.81819e-62	72	202.601	175	126
Aau_CL980Contig1	transcription isoform 1	1063	gi|590625049|ref|XP_007025775.1|Transcription factor, putative isoform 1 [Theobroma cacao] >gi|508781141|gb|EOY28397.1| Transcription factor, putative isoform 1 [Theobroma cacao]	XP_007025775	Theobroma cacao	8.71826e-50	44	187.578	395	177
Aau_CL995Contig1	protein	389	gi|302770052|ref|XP_002968445.1|hypothetical protein SELMODRAFT_89852 [Selaginella moellendorffii] >gi|300164089|gb|EFJ30699.1| hypothetical protein SELMODRAFT_89852 [Selaginella moellendorffii]	XP_002968445	Selaginella moellendorffii	9.00125e-44	78	158.303	120	94
Aau_CL1015Contig1	pentatricopeptide repeat-containing protein chloroplastic-like	542	gi|672172166|ref|XP_008806168.1|PREDICTED: pentatricopeptide repeat-containing protein At3g46790, chloroplastic-like [Phoenix dactylifera]	XP_008806168	Phoenix dactylifera	6.43578e-35	57	136.346	181	104
Aau_CL1035Contig1	hypothetical protein AMTR_s00027p00246350	723	gi|586722977|ref|XP_006849268.1|hypothetical protein AMTR_s00027p00246350 [Amborella trichopoda] >gi|548852755|gb|ERN10849.1| hypothetical protein AMTR_s00027p00246350 [Amborella trichopoda]	XP_006849268	Amborella trichopoda	3.67285e-23	70	101.679	86	61
Aau_CL1040Contig1	abc transporter	420	gi|302771345|ref|XP_002969091.1|ABC transporter [Selaginella moellendorffii] >gi|300163596|gb|EFJ30207.1| ABC transporter [Selaginella moellendorffii]	XP_002969091	Selaginella moellendorffii	6.41797e-65	84	217.238	142	120
Aau_CL1048Contig1	predicted protein	680	gi|168055636|ref|XP_001779830.1|predicted protein [Physcomitrella patens] >gi|162668742|gb|EDQ55343.1| predicted protein [Physcomitrella patens]	XP_001779830	Physcomitrella patens	1.31456e-77	82	244.973	179	148
Aau_CL1053Contig1	hypothetical protein SELMODRAFT_450513	609	gi|302764482|ref|XP_002965662.1|hypothetical protein SELMODRAFT_450513 [Selaginella moellendorffii] >gi|300166476|gb|EFJ33082.1| hypothetical protein SELMODRAFT_450513 [Selaginella moellendorffii]	XP_002965662	Selaginella moellendorffii	2.18592e-28	59	118.627	142	85
Aau_CL1063Contig1	ring u-box superfamily	905	gi|661889427|emb|CDP07014.1|unnamed protein product [Coffea canephora]	CDP07014	Coffea canephora	1.5212e-15	49	82.0333	154	76
Aau_CL1068Contig1	2-isopropylmalate synthase	856	gi|302804781|ref|XP_002984142.1|hypothetical protein SELMODRAFT_119853, partial [Selaginella moellendorffii] >gi|300147991|gb|EFJ14652.1| hypothetical protein SELMODRAFT_119853, partial [Selaginella moellendorffii]	XP_002984142	Selaginella moellendorffii	7.22761e-99	86	308.145	206	179
Aau_CL1079Contig1	probable metal-nicotianamine transporter ysl6-like	967	gi|586699648|ref|XP_006844632.1|hypothetical protein AMTR_s00016p00229010, partial [Amborella trichopoda] >gi|548847103|gb|ERN06307.1| hypothetical protein AMTR_s00016p00229010, partial [Amborella trichopoda]	XP_006844632	Amborella trichopoda	3.72953e-78	77	247.284	199	154
Aau_CL1090Contig1	PREDICTED: uncharacterized protein LOC100262760	615	gi|225429570|ref|XP_002280033.1|PREDICTED: uncharacterized protein LOC100262760 [Vitis vinifera] >gi|296081670|emb|CBI20675.3| unnamed protein product [Vitis vinifera]	XP_002280033	Vitis vinifera	1.65758e-112	89	337.806	204	182
Aau_CL1095Contig1	tubulin-specific chaperone e	453	gi|388497396|gb|AFK36764.1|unknown [Medicago truncatula]	AFK36764	Medicago truncatula	5.16095e-38	62	139.043	151	95
Aau_CL1100Contig1	2-oxoglutarate-iron -dependent oxygenase	1437	gi|302807062|ref|XP_002985262.1|2-oxoglutarate-iron(II)-dependent oxygenase [Selaginella moellendorffii] >gi|300147090|gb|EFJ13756.1| 2-oxoglutarate-iron(II)-dependent oxygenase [Selaginella moellendorffii]	XP_002985262	Selaginella moellendorffii	1.21653e-66	59	226.098	291	174
Aau_CL1105Contig1	hypothetical protein JCGZ_12993	1289	gi|643723383|gb|KDP32962.1|hypothetical protein JCGZ_12993 [Jatropha curcas]	KDP32962	Jatropha curcas	7.33961e-122	83	361.688	229	192
Aau_CL1110Contig1	dirigent-like protein	1058	gi|148908235|gb|ABR17232.1|unknown [Picea sitchensis] >gi|149688564|gb|ABR27727.1| dirigent-like protein [Picea sitchensis]	ABR17232	Picea sitchensis	1.30025e-24	53	106.686	164	88
Aau_CL1115Contig1	calmodulin	1281	gi|21105716|gb|AAM34757.1|AF510075_1calmodulin 1 [Ceratopteris richardii]	AAM34757	Ceratopteris richardii	5.4159e-97	99	295.049	149	148
Aau_CL1120Contig1	ankyrin repeat-containing	1050	gi|565363997|ref|XP_006348714.1|PREDICTED: 26S proteasome non-ATPase regulatory subunit 10-like [Solanum tuberosum]	XP_006348714	Solanum tuberosum	1.03463e-100	80	305.064	228	183
Aau_CL1124Contig1	topoisomerase 6 subunit b isoform 1	1523	gi|294460193|gb|ADE75679.1|unknown [Picea sitchensis]	ADE75679	Picea sitchensis	0	88	807.749	508	452
Aau_CL1129Contig1	unknown	1619	gi|116788276|gb|ABK24818.1|unknown [Picea sitchensis]	ABK24818	Picea sitchensis	6.39646e-170	74	498.434	426	316
Aau_CL1136Contig1	hypothetical protein AMTR_s00156p00091480	1235	gi|586710454|ref|XP_006846650.1|hypothetical protein AMTR_s00156p00091480 [Amborella trichopoda] >gi|548849502|gb|ERN08325.1| hypothetical protein AMTR_s00156p00091480 [Amborella trichopoda]	XP_006846650	Amborella trichopoda	1.80535e-88	57	283.878	373	214
Aau_CL1141Contig1	pre-mrna-splicing factor 38b-like	1451	gi|593491459|ref|XP_007141944.1|hypothetical protein PHAVU_008G239200g [Phaseolus vulgaris] >gi|561015077|gb|ESW13938.1| hypothetical protein PHAVU_008G239200g [Phaseolus vulgaris]	XP_007141944	Phaseolus vulgaris	5.57719e-143	90	425.246	240	218
Aau_CL1146Contig1	probable glutamate carboxypeptidase 2-like isoform 1	1046	gi|629117639|gb|KCW82314.1|hypothetical protein EUGRSUZ_C03720 [Eucalyptus grandis]	KCW82314	Eucalyptus grandis	2.51714e-71	64	194.512	207	134
Aau_CL1151Contig1	melanoma-associated antigen 10-like isoform x1	1053	gi|116786443|gb|ABK24105.1|unknown [Picea sitchensis]	ABK24105	Picea sitchensis	6.2939e-66	67	216.468	231	157
Aau_CL1157Contig1	PREDICTED: syntaxin-81-like	1163	gi|356549565|ref|XP_003543163.1|PREDICTED: syntaxin-81-like [Glycine max]	XP_003543163	Glycine max	3.9258e-77	69	174.096	172	119
Aau_CL1162Contig1	symplekin isoform x1	1142	gi|302786390|ref|XP_002974966.1|hypothetical protein SELMODRAFT_442688 [Selaginella moellendorffii] >gi|300157125|gb|EFJ23751.1| hypothetical protein SELMODRAFT_442688 [Selaginella moellendorffii]	XP_002974966	Selaginella moellendorffii	9.09678e-88	65	296.204	348	229
Aau_CL1167Contig1	potassium transporter 4-like	1124	gi|586699784|ref|XP_006844660.1|hypothetical protein AMTR_s00016p00239400 [Amborella trichopoda] >gi|548847131|gb|ERN06335.1| hypothetical protein AMTR_s00016p00239400 [Amborella trichopoda]	XP_006844660	Amborella trichopoda	4.48448e-113	74	355.525	298	221
Aau_CL1172Contig1	stress response protein nst1-like isoform x3	2259	gi|215769426|dbj|BAH01655.1|unnamed protein product [Oryza sativa Japonica Group]	BAH01655	Oryza sativa Japonica Group	5.67738e-42	39	172.555	643	254
Aau_CL1178Contig1	polygalacturonase at1g48100-like	1423	gi|302759450|ref|XP_002963148.1|hypothetical protein SELMODRAFT_78038 [Selaginella moellendorffii] >gi|300170009|gb|EFJ36611.1| hypothetical protein SELMODRAFT_78038 [Selaginella moellendorffii]	XP_002963148	Selaginella moellendorffii	1.72885e-133	69	401.364	375	260
Aau_CL1183Contig1	unknown	1136	gi|116791429|gb|ABK25975.1|unknown [Picea sitchensis]	ABK25975	Picea sitchensis	5.56486e-39	61	148.288	186	114
Aau_CL1188Contig1	protein	1285	gi|168015050|ref|XP_001760064.1|predicted protein [Physcomitrella patens] >gi|162688814|gb|EDQ75189.1| predicted protein [Physcomitrella patens]	XP_001760064	Physcomitrella patens	0	88	572.778	327	290
Aau_CL1193Contig1	predicted protein	991	gi|168047474|ref|XP_001776195.1|predicted protein [Physcomitrella patens] >gi|162672428|gb|EDQ58965.1| predicted protein [Physcomitrella patens]	XP_001776195	Physcomitrella patens	7.60968e-29	50	126.331	304	155
Aau_CL1198Contig1	protein	1247	gi|168062661|ref|XP_001783297.1|predicted protein [Physcomitrella patens] >gi|162665215|gb|EDQ51907.1| predicted protein [Physcomitrella patens]	XP_001783297	Physcomitrella patens	1.87384e-71	57	243.817	347	198
Aau_CL1203Contig1	transcription activator glk1-like isoform x2	1220	gi|568831842|ref|XP_006470160.1|PREDICTED: transcription activator GLK1-like isoform X2 [Citrus sinensis]	XP_006470160	Citrus sinensis	1.30209e-59	56	207.994	260	146
Aau_CL1208Contig1	cysteine-rich repeat secretory protein 12-like	1159	gi|586644888|ref|XP_006878582.1|hypothetical protein AMTR_s00011p00250000 [Amborella trichopoda] >gi|548831925|gb|ERM94727.1| hypothetical protein AMTR_s00011p00250000 [Amborella trichopoda]	XP_006878582	Amborella trichopoda	6.21178e-24	50	108.997	203	103
Aau_CL1213Contig1	nucleobase-ascorbate transporter 2-like	1545	gi|148909304|gb|ABR17751.1|unknown [Picea sitchensis]	ABR17751	Picea sitchensis	0	84	606.675	399	337
Aau_CL1217Contig1	nitrilase-like protein 1 isoform 2	1321	gi|590586755|ref|XP_007015791.1|Nitrilase-like protein 1 isoform 2 [Theobroma cacao] >gi|508786154|gb|EOY33410.1| Nitrilase-like protein 1 isoform 2 [Theobroma cacao]	XP_007015791	Theobroma cacao	3.32179e-176	88	502.671	300	264
Aau_CL1222Contig1	probable 3-hydroxyisobutyrate dehydrogenase-like mitochondrial-like	1273	gi|116791215|gb|ABK25898.1|unknown [Picea sitchensis]	ABK25898	Picea sitchensis	3.81561e-104	71	318.931	290	206
Aau_CL1227Contig1	discs large homolog 1-like isoform x1	1323	gi|567857488|ref|XP_006421427.1|hypothetical protein CICLE_v10005107mg [Citrus clementina] >gi|567857490|ref|XP_006421428.1| hypothetical protein CICLE_v10005107mg [Citrus clementina] >gi|557523300|gb|ESR34667.1| hypothetical protein CICLE_v10005107mg [Citrus clementina] >gi|557523301|gb|ESR34668.1| hypothetical protein CICLE_v10005107mg [Citrus clementina]	XP_006421427	Citrus clementina	1.57336e-91	71	290.812	267	191
Aau_CL1232Contig1	BnaA08g30050D	1355	gi|674868376|emb|CDY66059.1|BnaA08g30050D [Brassica napus]	CDY66059	Brassica napus	6.4489e-71	86	230.335	137	118
Aau_CL1237Contig1	cazy family gt8	1432	gi|302772182|ref|XP_002969509.1|Glycosyltransferase, CAZy family GT8 [Selaginella moellendorffii] >gi|300162985|gb|EFJ29597.1| Glycosyltransferase, CAZy family GT8 [Selaginella moellendorffii]	XP_002969509	Selaginella moellendorffii	1.00543e-145	75	435.261	358	272
Aau_CL1242Contig1	serine carboxypeptidase-like 42-like isoform x1	1372	gi|502096143|ref|XP_004490638.1|PREDICTED: serine carboxypeptidase-like 42-like isoform X2 [Cicer arietinum]	XP_004490638	Cicer arietinum	3.68098e-179	76	517.694	396	302
Aau_CL1246Contig1	ubiquitin-protein upl1	1067	gi|168038084|ref|XP_001771532.1|predicted protein [Physcomitrella patens] >gi|162677259|gb|EDQ63732.1| predicted protein [Physcomitrella patens]	XP_001771532	Physcomitrella patens	1.13235e-124	74	403.675	351	260
Aau_CL1250Contig1	probable glutathione s-transferase	1179	gi|586669380|ref|XP_006836372.1|hypothetical protein AMTR_s00092p00118580 [Amborella trichopoda] >gi|548838890|gb|ERM99225.1| hypothetical protein AMTR_s00092p00118580 [Amborella trichopoda]	XP_006836372	Amborella trichopoda	2.389e-51	61	179.489	224	137
Aau_CL1255Contig1	hydroxycinnamoyl shikimate quinate hydroxycinnamoyl transferase	1313	gi|343796565|gb|AEM63675.1|hydroxycinnamoyl CoA shikimate/quinate hydroxycinnamoyl transferase [Platycodon grandiflorus]	AEM63675	Platycodon grandiflorus	1.59283e-73	56	245.358	378	212
Aau_CL1261Contig1	ring u-box superfamily protein isoform 1	1839	gi|672177905|ref|XP_008809064.1|PREDICTED: RING-H2 finger protein ATL67-like isoform X2 [Phoenix dactylifera]	XP_008809064	Phoenix dactylifera	5.65932e-26	79	112.464	82	65
Aau_CL1267Contig1	hypothetical protein UMN_4783_01, partial	1092	gi|383129600|gb|AFG45512.1|hypothetical protein UMN_4783_01, partial [Pinus taeda] >gi|383129601|gb|AFG45513.1| hypothetical protein UMN_4783_01, partial [Pinus taeda] >gi|383129602|gb|AFG45514.1| hypothetical protein UMN_4783_01, partial [Pinus taeda] >gi|383129603|gb|AFG45515.1| hypothetical protein UMN_4783_01, partial [Pinus taeda] >gi|383129604|gb|AFG45516.1| hypothetical protein UMN_4783_01…	AFG45512	Pinus taeda	1.74475e-16	67	82.4185	83	56
Aau_CL1277Contig1	eukaryotic aspartyl protease family protein isoform 1	1653	gi|326512066|dbj|BAJ96014.1|predicted protein [Hordeum vulgare subsp. vulgare]	BAJ96014	Hordeum vulgare subsp. vulgare	4.57495e-94	52	303.908	442	231
Aau_CL1283Contig1	fggy family of carbohydrate kinase	1889	gi|148905780|gb|ABR16054.1|unknown [Picea sitchensis]	ABR16054	Picea sitchensis	0	83	848.966	568	476
Aau_CL1288Contig1	calcium-dependent lipid-binding ( domain) plant phosphoribosyltransferase family protein isoform 1	1126	gi|15010788|gb|AAK74053.1|F19C24.20/F19C24.20 [Arabidopsis thaliana] >gi|15809776|gb|AAL06816.1| At1g51570/F19C24.20 [Arabidopsis thaliana]	AAK74053	Arabidopsis thaliana	3.22299e-133	81	390.578	290	237
Aau_CL1293Contig1	tetratricopeptide repeat protein 4 homolog	1556	gi|567902418|ref|XP_006443697.1|hypothetical protein CICLE_v10020743mg [Citrus clementina] >gi|568851454|ref|XP_006479407.1| PREDICTED: tetratricopeptide repeat protein 4 homolog [Citrus sinensis] >gi|557545959|gb|ESR56937.1| hypothetical protein CICLE_v10020743mg [Citrus clementina]	XP_006443697	Citrus clementina	8.07562e-100	62	313.538	362	225
Aau_CL1297Contig1	psbb mrna maturation factor chloroplastic	1829	gi|302793490|ref|XP_002978510.1|hypothetical protein SELMODRAFT_418165 [Selaginella moellendorffii] >gi|300153859|gb|EFJ20496.1| hypothetical protein SELMODRAFT_418165 [Selaginella moellendorffii]	XP_002978510	Selaginella moellendorffii	6.14678e-175	66	517.309	496	329
Aau_CL1306Contig1	macpf domain-containing protein at4g24290	1408	gi|596127869|ref|XP_007222050.1|hypothetical protein PRUPE_ppa003112mg [Prunus persica] >gi|462418986|gb|EMJ23249.1| hypothetical protein PRUPE_ppa003112mg [Prunus persica]	XP_007222050	Prunus persica	1.96045e-151	73	452.21	407	298
Aau_CL1311Contig1	c-terminal processing chloroplastic-like isoform x1	1405	gi|168046675|ref|XP_001775798.1|predicted protein [Physcomitrella patens] >gi|162672805|gb|EDQ59337.1| predicted protein [Physcomitrella patens]	XP_001775798	Physcomitrella patens	2.34841e-132	80	395.586	308	249
Aau_CL1319Contig1	unnamed protein product	1303	gi|661899614|emb|CDO97608.1|unnamed protein product [Coffea canephora]	CDO97608	Coffea canephora	1.02278e-31	50	129.028	183	92
Aau_CL1323Contig1	mycbp-associated partial	1677	gi|302819073|ref|XP_002991208.1|hypothetical protein SELMODRAFT_429528 [Selaginella moellendorffii] >gi|300141036|gb|EFJ07752.1| hypothetical protein SELMODRAFT_429528 [Selaginella moellendorffii]	XP_002991208	Selaginella moellendorffii	5.78989e-31	42	137.502	483	206
Aau_CL1328Contig1	ankyrin repeat protein	2104	gi|500076934|ref|WP_011752947.1|ankyrin [Thermofilum pendens] >gi|119720190|ref|YP_920685.1| ankyrin [Thermofilum pendens Hrk 5] >gi|119525310|gb|ABL78682.1| Ankyrin [Thermofilum pendens Hrk 5]	WP_011752947	Thermofilum pendens	2.3132e-32	45	144.05	417	188
Aau_CL1333Contig1	flowering time control protein fca	2142	gi|586770625|ref|XP_006856549.1|hypothetical protein AMTR_s00046p00168380 [Amborella trichopoda] >gi|548860430|gb|ERN18016.1| hypothetical protein AMTR_s00046p00168380 [Amborella trichopoda]	XP_006856549	Amborella trichopoda	2.51513e-94	48	316.235	630	306
Aau_CL1338Contig1	transcription factor	1912	gi|168013859|ref|XP_001759483.1|predicted protein [Physcomitrella patens] >gi|162689413|gb|EDQ75785.1| predicted protein [Physcomitrella patens]	XP_001759483	Physcomitrella patens	7.27846e-31	44	138.658	461	203
Aau_CL1343Contig1	myosin viii d	2366	gi|343198390|gb|AEM05968.1|myosin VIII D [Physcomitrella patens]	AEM05968	Physcomitrella patens	0	69	859.751	800	552
Aau_CL1348Contig1	villin 2 isoform 2	3132	gi|590635834|ref|XP_007028722.1|Villin 2 isoform 2 [Theobroma cacao] >gi|508717327|gb|EOY09224.1| Villin 2 isoform 2 [Theobroma cacao]	XP_007028722	Theobroma cacao	0	74	1127.85	956	712
Aau_CL1354Contig1	ferroportin protein family isoform 1	2187	gi|586684594|ref|XP_006841443.1|hypothetical protein AMTR_s00003p00071730 [Amborella trichopoda] >gi|548843464|gb|ERN03118.1| hypothetical protein AMTR_s00003p00071730 [Amborella trichopoda]	XP_006841443	Amborella trichopoda	3.17599e-167	62	501.901	594	371
Aau_CL1364Contig1	organelle transcript processing partial	2836	gi|328774753|gb|AEB39776.1|pentatricopeptide repeat protein 78 [Funaria hygrometrica]	AEB39776	Funaria hygrometrica	4.65118e-85	56	303.908	449	255
Aau_CL1370Contig1	hypothetical protein SELMODRAFT_40907, partial	2269	gi|302804095|ref|XP_002983800.1|hypothetical protein SELMODRAFT_40907, partial [Selaginella moellendorffii] >gi|300148637|gb|EFJ15296.1| hypothetical protein SELMODRAFT_40907, partial [Selaginella moellendorffii]	XP_002983800	Selaginella moellendorffii	4.89738e-15	55	89.3521	134	74
Aau_CL1380Contig1	xyloglucan glycosyltransferase 10-like	2190	gi|222615764|gb|EEE51896.1|hypothetical protein OsJ_33485 [Oryza sativa Japonica Group]	EEE51896	Oryza sativa Japonica Group	0	87	599.356	356	311
Aau_CL1384Contig1	beta-amylase chloroplastic-like	2403	gi|168051413|ref|XP_001778149.1|predicted protein [Physcomitrella patens] >gi|162670471|gb|EDQ57039.1| predicted protein [Physcomitrella patens]	XP_001778149	Physcomitrella patens	0	81	713.761	483	395
Aau_CL1389Contig1	ein3-binding f-box protein 1-like	3078	gi|586686944|ref|XP_006842065.1|hypothetical protein AMTR_s00078p00046140 [Amborella trichopoda] >gi|548844114|gb|ERN03740.1| hypothetical protein AMTR_s00078p00046140 [Amborella trichopoda]	XP_006842065	Amborella trichopoda	3.70799e-120	52	390.963	628	329
Aau_CL1394Contig1	sucrose synthase	3131	gi|148887789|gb|ABR15470.1|sucrose synthase [Pinus taeda]	ABR15470	Pinus taeda	0	85	1226.85	809	693
Aau_CL1399Contig1	serine-threonine protein	3375	gi|672121314|ref|XP_008783955.1|PREDICTED: serine/threonine-protein kinase PLK4-like [Phoenix dactylifera]	XP_008783955	Phoenix dactylifera	2.83116e-51	47	202.601	459	219
Aau_CL1404Contig1	dna rna polymerases superfamily protein	5140	gi|596074808|ref|XP_007221234.1|hypothetical protein PRUPE_ppb019121mg [Prunus persica] >gi|462417788|gb|EMJ22433.1| hypothetical protein PRUPE_ppb019121mg [Prunus persica]	XP_007221234	Prunus persica	9.51791e-87	54	304.294	471	259
Aau_CL1409Contig1	probable ubiquitin-conjugating enzyme e2 23 isoform x3	3561	gi|659115743|ref|XP_008457713.1|PREDICTED: probable ubiquitin-conjugating enzyme E2 23 isoform X3 [Cucumis melo] >gi|659115745|ref|XP_008457714.1| PREDICTED: probable ubiquitin-conjugating enzyme E2 23 isoform X3 [Cucumis melo] >gi|659115747|ref|XP_008457715.1| PREDICTED: probable ubiquitin-conjugating enzyme E2 23 isoform X3 [Cucumis melo] >gi|659115749|ref|XP_008457717.1| PREDICTED: probable ub…	XP_008457713	Cucumis melo	0	56	692.189	981	554
Aau_CL1414Contig1	pol-like protein	3168	gi|34392566|dbj|BAC82613.1|pol-like protein [Danio rerio]	BAC82613	Danio rerio	2.0181e-30	56	93.9745	176	99
Aau_CL1418Contig1	conserved oligomeric golgi complex subunit 8-like	2465	gi|168035034|ref|XP_001770016.1|predicted protein [Physcomitrella patens] >gi|162678737|gb|EDQ65192.1| predicted protein [Physcomitrella patens]	XP_001770016	Physcomitrella patens	0	83	693.345	491	408
Aau_CL1423Contig1	tmv resistance protein n-like	3161	gi|224284251|gb|ACN39861.1|unknown [Picea sitchensis]	ACN39861	Picea sitchensis	3.85216e-31	42	142.51	883	375
Aau_CL1429Contig1	mitochondrial substrate carrier family protein isoform 1	2672	gi|590647999|ref|XP_007032054.1|Mitochondrial substrate carrier family protein isoform 1 [Theobroma cacao] >gi|508711083|gb|EOY02980.1| Mitochondrial substrate carrier family protein isoform 1 [Theobroma cacao]	XP_007032054	Theobroma cacao	0	83	685.641	480	400
Aau_CL1433Contig1	sulfite reductase	3046	gi|586677389|ref|XP_006838917.1|hypothetical protein AMTR_s00002p00269880 [Amborella trichopoda] >gi|548841423|gb|ERN01486.1| hypothetical protein AMTR_s00002p00269880 [Amborella trichopoda]	XP_006838917	Amborella trichopoda	0	77	912.909	695	539
Aau_CL1441Contig1	zinc finger family protein	2548	gi|629084742|gb|KCW51099.1|hypothetical protein EUGRSUZ_J00702 [Eucalyptus grandis]	KCW51099	Eucalyptus grandis	0	66	834.328	836	553
Aau_CL1446Contig1	unknown	1891	gi|224285202|gb|ACN40327.1|unknown [Picea sitchensis]	ACN40327	Picea sitchensis	1.36602e-61	47	230.72	449	212
Aau_CL1456Contig1	snare-interacting protein keule	2125	gi|302807154|ref|XP_002985290.1|hypothetical protein SELMODRAFT_234736 [Selaginella moellendorffii] >gi|300147118|gb|EFJ13784.1| hypothetical protein SELMODRAFT_234736 [Selaginella moellendorffii]	XP_002985290	Selaginella moellendorffii	0	80	544.273	421	340
Aau_CL1461Contig1	hypothetical protein SELMODRAFT_154057	1525	gi|302797763|ref|XP_002980642.1|hypothetical protein SELMODRAFT_154057 [Selaginella moellendorffii] >gi|300151648|gb|EFJ18293.1| hypothetical protein SELMODRAFT_154057 [Selaginella moellendorffii]	XP_002980642	Selaginella moellendorffii	4.05542e-160	70	469.544	412	292
Aau_CL1464Contig1	kinase family protein	1565	gi|565499820|ref|XP_006307549.1|hypothetical protein CARUB_v10009171mg [Capsella rubella] >gi|482576260|gb|EOA40447.1| hypothetical protein CARUB_v10009171mg [Capsella rubella]	XP_006307549	Capsella rubella	0	78	543.888	398	312
Aau_CL1469Contig1	protein	2442	gi|168030860|ref|XP_001767940.1|predicted protein [Physcomitrella patens] >gi|162680782|gb|EDQ67215.1| predicted protein [Physcomitrella patens]	XP_001767940	Physcomitrella patens	0	86	626.706	409	355
Aau_CL1474Contig1	nuclear localization sequence-binding protein isoform x1	2019	gi|586735491|ref|XP_006850156.1|hypothetical protein AMTR_s00022p00238840 [Amborella trichopoda] >gi|548853754|gb|ERN11737.1| hypothetical protein AMTR_s00022p00238840 [Amborella trichopoda]	XP_006850156	Amborella trichopoda	1.1726e-48	42	190.66	615	264
Aau_CL1479Contig1	bifunctional aspartokinase homoserine chloroplastic-like	1771	gi|147856217|emb|CAN82421.1|hypothetical protein VITISV_034964 [Vitis vinifera]	CAN82421	Vitis vinifera	0	85	660.603	441	378
Aau_CL1484Contig1	unknown	1606	gi|148906014|gb|ABR16167.1|unknown [Picea sitchensis] >gi|148907417|gb|ABR16842.1| unknown [Picea sitchensis]	ABR16167	Picea sitchensis	1.09168e-103	61	329.717	403	246
Aau_CL1494Contig1	proteasome activating protein 200 isoform 1	2011	gi|302821893|ref|XP_002992607.1|hypothetical protein SELMODRAFT_236562 [Selaginella moellendorffii] >gi|300139571|gb|EFJ06309.1| hypothetical protein SELMODRAFT_236562 [Selaginella moellendorffii]	XP_002992607	Selaginella moellendorffii	2.97497e-141	59	459.914	584	348
Aau_CL1499Contig1	arm repeat protein interacting with abf2 isoform 1	1789	gi|168026802|ref|XP_001765920.1|predicted protein [Physcomitrella patens] >gi|162682826|gb|EDQ69241.1| predicted protein [Physcomitrella patens]	XP_001765920	Physcomitrella patens	0	84	583.178	399	337
Aau_CL1503Contig1	myb transcription factor	1790	gi|470126261|ref|XP_004299108.1|PREDICTED: uncharacterized protein LOC101302357 [Fragaria vesca subsp. vesca]	XP_004299108	Fragaria vesca subsp. vesca	1.32334e-58	58	206.838	289	168
Aau_CL1508Contig1	atpase family aaa domain-containing protein 1-a-like	1815	gi|302810342|ref|XP_002986862.1|hypothetical protein SELMODRAFT_182690 [Selaginella moellendorffii] >gi|300145267|gb|EFJ11944.1| hypothetical protein SELMODRAFT_182690 [Selaginella moellendorffii]	XP_002986862	Selaginella moellendorffii	7.84556e-171	80	498.819	372	299
Aau_CL1513Contig1	maltose excess protein 1- chloroplastic-like	1660	gi|573942708|ref|XP_006653738.1|PREDICTED: maltose excess protein 1-like, chloroplastic-like [Oryza brachyantha]	XP_006653738	Oryza brachyantha	7.12752e-102	64	321.242	317	206
Aau_CL1518Contig1	7-dimethyl-8-ribityllumazine synthase family protein	2167	gi|116782637|gb|ABK22586.1|unknown [Picea sitchensis]	ABK22586	Picea sitchensis	2.64544e-52	69	189.504	169	118
Aau_CL1525Contig1	histone -specific chaperone chz1-like	1707	gi|225451573|ref|XP_002275110.1|PREDICTED: uncharacterized protein LOC100258381 [Vitis vinifera]	XP_002275110	Vitis vinifera	7.39694e-12	65	73.1738	73	48
Aau_CL1528Contig1	hypothetical protein PHAVU_003G071900g	1777	gi|593781661|ref|XP_007153871.1|hypothetical protein PHAVU_003G071900g [Phaseolus vulgaris] >gi|561027225|gb|ESW25865.1| hypothetical protein PHAVU_003G071900g [Phaseolus vulgaris]	XP_007153871	Phaseolus vulgaris	3.15989e-123	62	381.333	457	287
Aau_CL1533Contig1	hypothetical protein SELMODRAFT_402429	1725	gi|302755028|ref|XP_002960938.1|hypothetical protein SELMODRAFT_402429 [Selaginella moellendorffii] >gi|300171877|gb|EFJ38477.1| hypothetical protein SELMODRAFT_402429 [Selaginella moellendorffii]	XP_002960938	Selaginella moellendorffii	4.90165e-156	72	501.901	459	335
Aau_CL1539Contig1	uncharacterized atp-dependent helicase -like	1558	gi|596295896|ref|XP_007227082.1|hypothetical protein PRUPE_ppa000264mg [Prunus persica] >gi|462424018|gb|EMJ28281.1| hypothetical protein PRUPE_ppa000264mg [Prunus persica]	XP_007227082	Prunus persica	0	76	593.193	471	360
Aau_CL1543Contig1	trichome birefringence-like 25 isoform 2	1881	gi|297745405|emb|CBI40485.3|unnamed protein product [Vitis vinifera]	CBI40485	Vitis vinifera	2.4651e-139	71	420.624	346	248
Aau_CL1551Contig1	kelch repeat-containing f-box family protein	2366	gi|116789339|gb|ABK25211.1|unknown [Picea sitchensis]	ABK25211	Picea sitchensis	3.68332e-106	62	338.961	346	217
Aau_CL1557Contig1	tubby-like protein	1621	gi|116787263|gb|ABK24436.1|unknown [Picea sitchensis]	ABK24436	Picea sitchensis	0	78	548.51	414	324
Aau_CL1563Contig1	hypothetical protein L484_026420	1236	gi|587854815|gb|EXB44840.1|hypothetical protein L484_026420 [Morus notabilis]	EXB44840	Morus notabilis	1.19456e-44	58	165.236	193	112
Aau_CL1568Contig1	calcium-dependent protein kinase 16-like	1017	gi|571435690|ref|XP_006573556.1|PREDICTED: calcium-dependent protein kinase 16-like [Glycine max]	XP_006573556	Glycine max	3.16042e-125	91	378.637	233	213
Aau_CL1573Contig1	probable plastid-lipid-associated protein chloroplastic-like	1290	gi|255579735|ref|XP_002530706.1|conserved hypothetical protein [Ricinus communis] >gi|223529720|gb|EEF31660.1| conserved hypothetical protein [Ricinus communis]	XP_002530706	Ricinus communis	3.49543e-86	64	273.092	301	193
Aau_CL1578Contig1	p-loop containing nucleoside triphosphate hydrolases superfamily protein isoform partial	906	gi|590671547|ref|XP_007038361.1|P-loop containing nucleoside triphosphate hydrolases superfamily protein isoform 3, partial [Theobroma cacao] >gi|508775606|gb|EOY22862.1| P-loop containing nucleoside triphosphate hydrolases superfamily protein isoform 3, partial [Theobroma cacao]	XP_007038361	Theobroma cacao	1.09477e-126	75	375.941	307	231
Aau_CL1583Contig1	methionine s-methyltransferase-like	1325	gi|168025794|ref|XP_001765418.1|predicted protein [Physcomitrella patens] >gi|162683268|gb|EDQ69679.1| predicted protein [Physcomitrella patens]	XP_001765418	Physcomitrella patens	6.69601e-124	66	394.045	441	292
Aau_CL1589Contig1	hypothetical protein SELMODRAFT_411799	1560	gi|302775242|ref|XP_002971038.1|hypothetical protein SELMODRAFT_411799 [Selaginella moellendorffii] >gi|300161020|gb|EFJ27636.1| hypothetical protein SELMODRAFT_411799 [Selaginella moellendorffii]	XP_002971038	Selaginella moellendorffii	2.68132e-07	44	63.1586	270	121
Aau_CL1594Contig1	lrr receptor-like serine threonine-protein kinase fls2-like	1296	gi|302809400|ref|XP_002986393.1|hypothetical protein SELMODRAFT_425291 [Selaginella moellendorffii] >gi|300145929|gb|EFJ12602.1| hypothetical protein SELMODRAFT_425291 [Selaginella moellendorffii]	XP_002986393	Selaginella moellendorffii	8.13539e-53	51	199.134	449	229
Aau_CL1604Contig1	14 kda zinc-binding protein	955	gi|116780158|gb|ABK21571.1|unknown [Picea sitchensis]	ABK21571	Picea sitchensis	1.60597e-66	86	214.927	140	121
Aau_CL1612Contig1	mitochondrial substrate carrier family protein	1646	gi|302817161|ref|XP_002990257.1|hypothetical protein SELMODRAFT_23826, partial [Selaginella moellendorffii] >gi|300141966|gb|EFJ08672.1| hypothetical protein SELMODRAFT_23826, partial [Selaginella moellendorffii]	XP_002990257	Selaginella moellendorffii	8.60288e-39	78	151.754	113	89
Aau_CL1618Contig1	unknown	975	gi|294460651|gb|ADE75900.1|unknown [Picea sitchensis]	ADE75900	Picea sitchensis	6.6635e-162	86	461.84	298	258
Aau_CL1627Contig1	transcription factor bhlh49-like isoform x3	965	gi|641851361|gb|KDO70232.1|hypothetical protein CISIN_1g0086311mg, partial [Citrus sinensis]	KDO70232	Citrus sinensis	1.24693e-37	62	142.895	180	113
Aau_CL1647Contig1	unknown	930	gi|116780161|gb|ABK21572.1|unknown [Picea sitchensis]	ABK21572	Picea sitchensis	3.43441e-78	70	246.128	231	164
Aau_CL1652Contig1	achain crystal structure of oxidized cytochrome c6a from arabidopsis thaliana	921	gi|116782051|gb|ABK22349.1|unknown [Picea sitchensis]	ABK22349	Picea sitchensis	7.4739e-46	63	161.77	177	113
Aau_CL1655Contig1	homeobox protein 5	1206	gi|7415622|dbj|BAA93464.1|homeobox protein PpHB5 [Physcomitrella patens]	BAA93464	Physcomitrella patens	5.9307e-26	74	115.161	101	75
Aau_CL1664Contig1	tropinone reductase partial	964	gi|379995855|gb|AFD23289.1|tropinone reductase II, partial [Dendrobium nobile]	AFD23289	Dendrobium nobile	3.12067e-44	73	160.614	145	107
Aau_CL1670Contig1	subtilisin-like protease sdd1-like	1105	gi|657398129|gb|KEH37751.1|subtilisin-like serine protease [Medicago truncatula]	KEH37751	Medicago truncatula	2.03122e-60	60	217.238	253	154
Aau_CL1676Contig1	transducin wd40 repeat-like superfamily protein	1082	gi|643723835|gb|KDP33212.1|hypothetical protein JCGZ_12734 [Jatropha curcas]	KDP33212	Jatropha curcas	3.61722e-115	63	351.673	361	230
Aau_CL1680Contig1	lfy homolog	759	gi|21202811|dbj|BAB41070.2|CRLFY2 [Ceratopteris richardii]	BAB41070	Ceratopteris richardii	6.76694e-73	98	235.728	112	110
Aau_CL1682Contig1	protein	752	gi|168041820|ref|XP_001773388.1|predicted protein [Physcomitrella patens] >gi|162675264|gb|EDQ61761.1| predicted protein [Physcomitrella patens]	XP_001773388	Physcomitrella patens	1.75264e-62	65	216.853	231	152
Aau_CL1688Contig1	low quality protein: iron-sulfur protein nubpl	1110	gi|302776496|ref|XP_002971408.1|hypothetical protein SELMODRAFT_96143 [Selaginella moellendorffii] >gi|300160540|gb|EFJ27157.1| hypothetical protein SELMODRAFT_96143 [Selaginella moellendorffii]	XP_002971408	Selaginella moellendorffii	1.9933e-120	87	357.451	229	201
Aau_CL1693Contig1	translation initiation factor eif-2b subunit delta-like	1049	gi|586689441|ref|XP_006842695.1|hypothetical protein AMTR_s00147p00076810 [Amborella trichopoda] >gi|548844796|gb|ERN04370.1| hypothetical protein AMTR_s00147p00076810 [Amborella trichopoda]	XP_006842695	Amborella trichopoda	6.52318e-112	87	347.821	231	201
Aau_CL1718Contig1	petal death protein	753	gi|255583854|ref|XP_002532678.1|carboxyphosphonoenolpyruvate mutase, putative [Ricinus communis] >gi|223527591|gb|EEF29706.1| carboxyphosphonoenolpyruvate mutase, putative [Ricinus communis]	XP_002532678	Ricinus communis	9.34233e-73	69	237.269	218	152
Aau_CL1733Contig1	unknown	1036	gi|148910270|gb|ABR18215.1|unknown [Picea sitchensis]	ABR18215	Picea sitchensis	2.27286e-65	58	219.935	260	153
Aau_CL1742Contig1	glycerol-3-phosphate transporter 1	1160	gi|219887219|gb|ACL53984.1|unknown [Zea mays]	ACL53984	Zea mays	1.05311e-105	85	320.087	206	176
Aau_CL1748Contig1	zinc finger fyve domain-containing protein 26 isoform 3	1661	gi|658004011|ref|XP_008337108.1|PREDICTED: protein DDB_G0276689-like [Malus domestica]	XP_008337108	Malus domestica	0	76	693.345	546	418
Aau_CL1753Contig1	lectin-domain containing receptor kinase	886	gi|357495091|ref|XP_003617834.1|Lectin-domain containing receptor kinase A4.3 [Medicago truncatula] >gi|355519169|gb|AET00793.1| lectin receptor kinase [Medicago truncatula]	XP_003617834	Medicago truncatula	3.11034e-21	50	102.834	200	100
Aau_CL1764Contig1	sulfate transporter isoform 2	893	gi|567120056|ref|XP_006390034.1|hypothetical protein EUTSA_v10018244mg [Eutrema salsugineum] >gi|567120060|ref|XP_006390035.1| hypothetical protein EUTSA_v10018244mg [Eutrema salsugineum] >gi|557086468|gb|ESQ27320.1| hypothetical protein EUTSA_v10018244mg [Eutrema salsugineum] >gi|557086469|gb|ESQ27321.1| hypothetical protein EUTSA_v10018244mg [Eutrema salsugineum]	XP_006390034	Eutrema salsugineum	1.3312e-106	70	332.028	298	210
Aau_CL1766Contig1	low quality protein: nucleoporin nup145-like	1041	gi|449527254|ref|XP_004170627.1|PREDICTED: LOW QUALITY PROTEIN: nucleoporin NUP145-like [Cucumis sativus]	XP_004170627	Cucumis sativus	4.12511e-53	74	187.193	162	120
Aau_CL1771Contig1	hypothetical protein AMTR_s00010p00152350	589	gi|586643700|ref|XP_006826899.1|hypothetical protein AMTR_s00010p00152350 [Amborella trichopoda] >gi|548831328|gb|ERM94136.1| hypothetical protein AMTR_s00010p00152350 [Amborella trichopoda]	XP_006826899	Amborella trichopoda	1.27498e-43	73	152.525	124	91
Aau_CL1776Contig1	glycosylphosphatidylinositol anchor attachment 1-like	937	gi|302781460|ref|XP_002972504.1|hypothetical protein SELMODRAFT_97440 [Selaginella moellendorffii] >gi|300159971|gb|EFJ26590.1| hypothetical protein SELMODRAFT_97440 [Selaginella moellendorffii]	XP_002972504	Selaginella moellendorffii	2.87255e-41	52	160.614	265	138
Aau_CL1795Contig1	predicted protein	834	gi|168067690|ref|XP_001785742.1|predicted protein [Physcomitrella patens] >gi|162662617|gb|EDQ49448.1| predicted protein [Physcomitrella patens]	XP_001785742	Physcomitrella patens	3.47403e-47	85	166.007	131	112
Aau_CL1802Contig1	unknown	1263	gi|116782041|gb|ABK22344.1|unknown [Picea sitchensis]	ABK22344	Picea sitchensis	1.11111e-100	75	309.686	221	167
Aau_CL1807Contig1	subtilisin-like protease isoform x2	1923	gi|302791193|ref|XP_002977363.1|hypothetical protein SELMODRAFT_107145 [Selaginella moellendorffii] >gi|300154733|gb|EFJ21367.1| hypothetical protein SELMODRAFT_107145 [Selaginella moellendorffii]	XP_002977363	Selaginella moellendorffii	0	65	552.747	588	387
Aau_CL1815Contig1	pantothenate kinase 2-like	723	gi|357154403|ref|XP_003576771.1|PREDICTED: pantothenate kinase 2-like [Brachypodium distachyon]	XP_003576771	Brachypodium distachyon	1.35699e-55	69	199.519	192	134
Aau_CL1820Contig1	variable membrane protein precursor	613	gi|583217492|gb|EWC78250.1|hypothetical protein C923_01069 [Plasmodium falciparum UGT5.1]	EWC78250	Plasmodium falciparum UGT5.1	3.64628e-09	48	65.0846	212	103
Aau_CL1831Contig1	scarecrow-like protein 9	654	gi|672122543|ref|XP_008784606.1|PREDICTED: scarecrow-like protein 9 [Phoenix dactylifera] >gi|672122546|ref|XP_008784607.1| PREDICTED: scarecrow-like protein 9 [Phoenix dactylifera]	XP_008784606	Phoenix dactylifera	9.7569e-23	52	104.76	219	114
Aau_CL1860Contig1	heat shock amino-terminal domain protein	752	gi|168005722|ref|XP_001755559.1|predicted protein [Physcomitrella patens] >gi|162693266|gb|EDQ79619.1| predicted protein [Physcomitrella patens]	XP_001755559	Physcomitrella patens	1.97207e-73	67	233.032	203	137
Aau_CL1864Contig1	malate dehydrogenase family protein	890	gi|586754105|ref|XP_006852732.1|hypothetical protein AMTR_s00033p00085320 [Amborella trichopoda] >gi|548856346|gb|ERN14199.1| hypothetical protein AMTR_s00033p00085320 [Amborella trichopoda]	XP_006852732	Amborella trichopoda	4.12882e-131	89	384.415	239	215
Aau_CL1869Contig1	exonuclease family expressed	723	gi|110289067|gb|ABG66074.1|exonuclease family protein, putative, expressed [Oryza sativa Japonica Group]	ABG66074	Oryza sativa Japonica Group	5.9586e-40	67	146.747	151	102
Aau_CL1879Contig1	folylpolyglutamate synthetase family protein isoform 2	860	gi|527188438|gb|EPS60518.1|hypothetical protein M569_14285, partial [Genlisea aurea]	EPS60518	Genlisea aurea	1.23212e-24	52	108.612	183	96
Aau_CL1885Contig1	maguk p55 subfamily member 3-like	642	gi|672109567|ref|XP_008790754.1|PREDICTED: MAGUK p55 subfamily member 3-like [Phoenix dactylifera] >gi|672109569|ref|XP_008790761.1| PREDICTED: MAGUK p55 subfamily member 3-like [Phoenix dactylifera] >gi|672109571|ref|XP_008790769.1| PREDICTED: MAGUK p55 subfamily member 3-like [Phoenix dactylifera]	XP_008790754	Phoenix dactylifera	3.76435e-24	62	107.071	115	72
Aau_CL1889Contig1	unknown	1064	gi|148909897|gb|ABR18035.1|unknown [Picea sitchensis]	ABR18035	Picea sitchensis	2.85828e-74	56	245.358	370	209
Aau_CL1895Contig1	u1 small nuclear ribonucleoprotein 70 kda-like	859	gi|672184125|ref|XP_008812364.1|PREDICTED: U1 small nuclear ribonucleoprotein 70 kDa-like [Phoenix dactylifera]	XP_008812364	Phoenix dactylifera	1.60439e-133	84	387.111	237	200
Aau_CL1900Contig1	unnamed protein product, partial	697	gi|661875194|emb|CDP20226.1|unnamed protein product, partial [Coffea canephora]	CDP20226	Coffea canephora	9.85206e-29	72	118.627	105	76
Aau_CL1918Contig1	e3 ubiquitin-protein ligase chfr-like	516	gi|225463230|ref|XP_002268418.1|PREDICTED: E3 ubiquitin-protein ligase CHFR-like [Vitis vinifera]	XP_002268418	Vitis vinifera	1.77887e-38	51	144.821	173	89
Aau_CL1925Contig1	gdsl esterase lipase isoform 1	1154	gi|302761226|ref|XP_002964035.1|hypothetical protein SELMODRAFT_438768 [Selaginella moellendorffii] >gi|300167764|gb|EFJ34368.1| hypothetical protein SELMODRAFT_438768 [Selaginella moellendorffii]	XP_002964035	Selaginella moellendorffii	3.29804e-96	64	298.901	316	203
Aau_CL1948Contig1	predicted protein	793	gi|168042961|ref|XP_001773955.1|predicted protein [Physcomitrella patens] >gi|162674799|gb|EDQ61303.1| predicted protein [Physcomitrella patens]	XP_001773955	Physcomitrella patens	1.14713e-100	76	326.635	268	204
Aau_CL1962Contig1	rrna biogenesis protein rrp36-like isoform x1	730	gi|593269390|ref|XP_007136872.1|hypothetical protein PHAVU_009G080900g [Phaseolus vulgaris] >gi|561009959|gb|ESW08866.1| hypothetical protein PHAVU_009G080900g [Phaseolus vulgaris]	XP_007136872	Phaseolus vulgaris	5.0865e-66	66	212.616	198	132
Aau_CL1967Contig1	probable pectinesterase 53-like	850	gi|586758183|ref|XP_006853729.1|hypothetical protein AMTR_s00056p00166920 [Amborella trichopoda] >gi|548857390|gb|ERN15196.1| hypothetical protein AMTR_s00056p00166920 [Amborella trichopoda]	XP_006853729	Amborella trichopoda	8.71825e-93	69	287.345	245	171
Aau_CL1976Contig1	retrotransposon protein	1158	gi|122937697|gb|ABM68560.1|retrotransposon protein [Lilium longiflorum]	ABM68560	Lilium longiflorum	1.29822e-09	67	63.1586	71	48
Aau_CL1987Contig1	hypothetical protein SELMODRAFT_415181	573	gi|302786734|ref|XP_002975138.1|hypothetical protein SELMODRAFT_415181 [Selaginella moellendorffii] >gi|300157297|gb|EFJ23923.1| hypothetical protein SELMODRAFT_415181 [Selaginella moellendorffii]	XP_002975138	Selaginella moellendorffii	3.58713e-12	63	73.1738	84	53
Aau_CL1992Contig1	hypothetical protein SELMODRAFT_439533	612	gi|302766163|ref|XP_002966502.1|hypothetical protein SELMODRAFT_439533 [Selaginella moellendorffii] >gi|300165922|gb|EFJ32529.1| hypothetical protein SELMODRAFT_439533 [Selaginella moellendorffii]	XP_002966502	Selaginella moellendorffii	1.39946e-24	55	108.227	189	104
Aau_CL2000Contig1	af144393_1thioredoxin-like 5	522	gi|565461476|ref|XP_006288737.1|hypothetical protein CARUB_v10002046mg [Capsella rubella] >gi|482557443|gb|EOA21635.1| hypothetical protein CARUB_v10002046mg [Capsella rubella]	XP_006288737	Capsella rubella	9.04098e-12	72	68.9366	59	43
Aau_CL2005Contig1	tyrosine-specific transport	1408	gi|242051196|ref|XP_002463342.1|hypothetical protein SORBIDRAFT_02g042070 [Sorghum bicolor] >gi|241926719|gb|EER99863.1| hypothetical protein SORBIDRAFT_02g042070 [Sorghum bicolor]	XP_002463342	Sorghum bicolor	0	80	542.732	413	332
Aau_CL2018Contig1	ubiquitin-conjugating enzyme e2	601	gi|302805901|ref|XP_002984701.1|ubiquitin-conjugating enzyme 19, E2 [Selaginella moellendorffii] >gi|300147683|gb|EFJ14346.1| ubiquitin-conjugating enzyme 19, E2 [Selaginella moellendorffii]	XP_002984701	Selaginella moellendorffii	4.429e-96	90	285.034	162	146
Aau_CL2Contig1	polypyrimidine tract-binding protein homolog 3-like isoform 1	1846	gi|294460075|gb|ADE75620.1|unknown [Picea sitchensis]	ADE75620	Picea sitchensis	0	78	592.808	446	352
Aau_CL21Contig1	e3 ubiquitin-protein ligase rglg2-like	1583	gi|357126422|ref|XP_003564886.1|PREDICTED: E3 ubiquitin-protein ligase RGLG2-like [Brachypodium distachyon]	XP_003564886	Brachypodium distachyon	2.16215e-163	75	479.945	385	291
Aau_CL25Contig2	predicted protein	2130	gi|168050420|ref|XP_001777657.1|predicted protein [Physcomitrella patens] >gi|162671000|gb|EDQ57559.1| predicted protein [Physcomitrella patens]	XP_001777657	Physcomitrella patens	0	79	530.02	374	299
Aau_CL32Contig1	1-acyl-sn-glycerol-3-phosphate acyltransferase-like	1530	gi|672173232|ref|XP_008806740.1|PREDICTED: 1-acyl-sn-glycerol-3-phosphate acyltransferase-like [Phoenix dactylifera]	XP_008806740	Phoenix dactylifera	9.2068e-135	82	400.593	281	231
Aau_CL35Contig1	nascent polypeptide-associated complex subunit muscle-specific form-like	2351	gi|460378990|ref|XP_004235248.1|PREDICTED: uncharacterized protein LOC101262294 isoform 2 [Solanum lycopersicum]	XP_004235248	Solanum lycopersicum	3.39957e-21	48	107.457	271	131
Aau_CL45Contig1	rna-binding protein 25-like isoform x2	1501	gi|658065153|ref|XP_008368527.1|PREDICTED: zyxin-like [Malus domestica]	XP_008368527	Malus domestica	1.04663e-12	89	79.7221	47	42
Aau_CL48Contig1	dead-box rna helicase 1	1211	gi|661912896|gb|AIE38016.1|DEAD-box RNA helicase 1 [Equisetum arvense]	AIE38016	Equisetum arvense	2.83203e-10	72	72.0182	81	59
Aau_CL53Contig1	concanavalin a lectin protein kinase family protein isoform partial	1134	gi|302784877|ref|XP_002974210.1|hypothetical protein SELMODRAFT_414515 [Selaginella moellendorffii] >gi|300157808|gb|EFJ24432.1| hypothetical protein SELMODRAFT_414515 [Selaginella moellendorffii]	XP_002974210	Selaginella moellendorffii	2.07053e-34	54	138.658	270	146
Aau_CL55Contig1	polyubiquitin	883	gi|375298520|dbj|BAL61087.1|polyubiquitin [Dianthus caryophyllus]	BAL61087	Dianthus caryophyllus	1.06109e-91	99	279.641	144	143
Aau_CL57Contig1	albino3-like protein chloroplastic isoform x2	684	gi|659082283|ref|XP_008441760.1|PREDICTED: ALBINO3-like protein 2, chloroplastic isoform X2 [Cucumis melo]	XP_008441760	Cucumis melo	4.31162e-12	44	73.9442	232	104
Aau_CL59Contig1	predicted protein	1406	gi|168019550|ref|XP_001762307.1|predicted protein [Physcomitrella patens] >gi|162686385|gb|EDQ72774.1| predicted protein [Physcomitrella patens]	XP_001762307	Physcomitrella patens	1.91246e-118	70	358.221	333	236
Aau_CL64Contig1	pathogenesis-related protein 5-like	1927	gi|116790974|gb|ABK25809.1|unknown [Picea sitchensis]	ABK25809	Picea sitchensis	2.04539e-88	69	283.493	243	169
Aau_CL70Contig1	rna exonuclease 4	1163	gi|116792960|gb|ABK26569.1|unknown [Picea sitchensis]	ABK26569	Picea sitchensis	5.44898e-60	61	203.371	239	147
Aau_CL73Contig1	dna-binding bromodomain-containing protein	2338	gi|674878945|emb|CDY53151.1|BnaAnng12100D [Brassica napus]	CDY53151	Brassica napus	1.38775e-47	51	186.422	367	189
Aau_CL79Contig1	hypothetical protein SELMODRAFT_409366	1240	gi|302770160|ref|XP_002968499.1|hypothetical protein SELMODRAFT_409366 [Selaginella moellendorffii] >gi|300164143|gb|EFJ30753.1| hypothetical protein SELMODRAFT_409366 [Selaginella moellendorffii]	XP_002968499	Selaginella moellendorffii	3.74834e-09	57	68.5514	99	57
Aau_CL81Contig1	predicted protein	639	gi|168008954|ref|XP_001757171.1|predicted protein [Physcomitrella patens] >gi|162691669|gb|EDQ78030.1| predicted protein [Physcomitrella patens]	XP_001757171	Physcomitrella patens	4.08698e-11	51	70.8626	111	57
Aau_CL93Contig1	ethylene response partial	2488	gi|351637703|gb|AEQ58798.1|ethylene response factor, partial [Rumex palustris]	AEQ58798	Rumex palustris	2.33345e-23	76	107.457	76	58
Aau_CL106Contig1	adp-ribosylation factor gtpase-activating protein agd3-like isoform x2	1295	gi|672134096|ref|XP_008790692.1|PREDICTED: ADP-ribosylation factor GTPase-activating protein AGD3-like isoform X2 [Phoenix dactylifera]	XP_008790692	Phoenix dactylifera	0	76	545.043	432	330
Aau_CL115Contig1	3beta-hydroxysteroid-dehydrogenase decarboxylase isoform 4	1697	gi|116786975|gb|ABK24326.1|unknown [Picea sitchensis]	ABK24326	Picea sitchensis	5.41332e-116	71	362.844	352	253
Aau_CL121Contig1	hypothetical protein JCGZ_01238	852	gi|643738924|gb|KDP44738.1|hypothetical protein JCGZ_01238 [Jatropha curcas]	KDP44738	Jatropha curcas	1.78872e-81	71	258.455	234	168
Aau_CL126Contig1	hypothetical protein CISIN_1g031513mg	757	gi|641812040|gb|KDO37280.1|hypothetical protein CISIN_1g031513mg [Citrus sinensis]	KDO37280	Citrus sinensis	5.49812e-24	65	102.449	92	60
Aau_CL131Contig1	mitochondrial zinc maintenance protein mitochondrial-like	593	gi|674939536|emb|CDX93960.1|BnaC04g21190D [Brassica napus]	CDX93960	Brassica napus	2.66132e-26	69	105.145	99	69
Aau_CL137Contig1	predicted protein	561	gi|168060732|ref|XP_001782348.1|predicted protein [Physcomitrella patens] >gi|162666207|gb|EDQ52868.1| predicted protein [Physcomitrella patens]	XP_001782348	Physcomitrella patens	1.49686e-52	70	189.119	181	127
Aau_CL142Contig1	hypothetical protein RirG_246470	1309	gi|595440094|gb|EXX53162.1|hypothetical protein RirG_246470 [Rhizophagus irregularis DAOM 197198w]	EXX53162	Rhizophagus irregularis DAOM 197198w	4.2274e-08	45	64.3142	225	102
Aau_CL143Contig1	pentatricopeptide repeat-containing protein chloroplastic-like	3174	gi|168005568|ref|XP_001755482.1|predicted protein [Physcomitrella patens] >gi|162693189|gb|EDQ79542.1| predicted protein [Physcomitrella patens]	XP_001755482	Physcomitrella patens	2.19118e-99	54	339.732	600	326
Aau_CL152Contig1	hypothetical protein RFI_23276	884	gi|569378292|gb|ETO14091.1|hypothetical protein RFI_23276 [Reticulomyxa filosa]	ETO14091	Reticulomyxa filosa	1.69793e-11	45	72.4034	157	71
Aau_CL154Contig1	tubby-like protein	1092	gi|168031489|ref|XP_001768253.1|tubby-like protein [Physcomitrella patens] >gi|162680431|gb|EDQ66867.1| tubby-like protein [Physcomitrella patens]	XP_001768253	Physcomitrella patens	1.92086e-72	58	239.58	312	184
Aau_CL163Contig1	cytokinin riboside 5 -monophosphate phosphoribohydrolase log1-like	1043	gi|672170309|ref|XP_008805210.1|PREDICTED: cytokinin riboside 5'-monophosphate phosphoribohydrolase LOG3 [Phoenix dactylifera]	XP_008805210	Phoenix dactylifera	3.00111e-109	87	325.865	209	182
Aau_CL167Contig1	upf0668 protein	1534	gi|168026940|ref|XP_001765989.1|predicted protein [Physcomitrella patens] >gi|162682895|gb|EDQ69310.1| predicted protein [Physcomitrella patens]	XP_001765989	Physcomitrella patens	1.99617e-81	52	276.174	426	224
Aau_CL177Contig1	e3 ubiquitin-protein ligase rfwd3-like isoform x1	1966	gi|593799486|ref|XP_007162781.1|hypothetical protein PHAVU_001G180000g [Phaseolus vulgaris] >gi|561036245|gb|ESW34775.1| hypothetical protein PHAVU_001G180000g [Phaseolus vulgaris]	XP_007162781	Phaseolus vulgaris	4.33471e-75	53	261.536	470	251
Aau_CL187Contig1	serine threonine-protein kinase prpf4b-like	1973	gi|527186222|gb|EPS59290.1|hypothetical protein M569_15518 [Genlisea aurea]	EPS59290	Genlisea aurea	0	84	626.32	413	350
Aau_CL191Contig1	hexose transporter partial	1071	gi|253760933|ref|XP_002489031.1|hypothetical protein SORBIDRAFT_0391s002020 [Sorghum bicolor] >gi|241947331|gb|EES20476.1| hypothetical protein SORBIDRAFT_0391s002020 [Sorghum bicolor]	XP_002489031	Sorghum bicolor	3.75573e-18	60	88.9669	102	62
Aau_CL194Contig1	serine threonine-protein kinase sepa-like	2146	gi|300827402|gb|ADK36643.1|MAPKKKe [Nicotiana benthamiana]	ADK36643	Nicotiana benthamiana	1.77212e-152	65	486.493	497	327
Aau_CL203Contig1	predicted protein	1486	gi|168031342|ref|XP_001768180.1|predicted protein [Physcomitrella patens] >gi|162680618|gb|EDQ67053.1| predicted protein [Physcomitrella patens]	XP_001768180	Physcomitrella patens	4.95088e-81	56	264.233	325	185
Aau_CL227Contig1	hypothetical protein VITISV_041875	662	gi|147798579|emb|CAN74387.1|hypothetical protein VITISV_041875 [Vitis vinifera]	CAN74387	Vitis vinifera	9.25867e-16	50	65.0846	92	46
Aau_CL230Contig1	PREDICTED: LOW QUALITY PROTEIN: uncharacterized protein LOC103698265	1022	gi|672202814|ref|XP_008778480.1|PREDICTED: LOW QUALITY PROTEIN: uncharacterized protein LOC103698265 [Phoenix dactylifera]	XP_008778480	Phoenix dactylifera	7.89162e-21	57	103.219	138	80
Aau_CL240Contig1	gag protease polyprotein	464	gi|596074808|ref|XP_007221234.1|hypothetical protein PRUPE_ppb019121mg [Prunus persica] >gi|462417788|gb|EMJ22433.1| hypothetical protein PRUPE_ppb019121mg [Prunus persica]	XP_007221234	Prunus persica	8.20405e-37	67	140.969	134	91
Aau_CL244Contig1	dehydration-responsive element-binding protein 2c-like	643	gi|567886596|ref|XP_006435820.1|hypothetical protein CICLE_v10032029mg [Citrus clementina] >gi|568865776|ref|XP_006486246.1| PREDICTED: dehydration-responsive element-binding protein 2C-like [Citrus sinensis] >gi|557538016|gb|ESR49060.1| hypothetical protein CICLE_v10032029mg [Citrus clementina] >gi|641849977|gb|KDO68850.1| hypothetical protein CISIN_1g019546mg [Citrus sinensis]	XP_006435820	Citrus clementina	2.33409e-19	87	93.2041	54	47
Aau_CL247Contig1	protein phosphatase 2c 70-like	954	gi|302769972|ref|XP_002968405.1|hypothetical protein SELMODRAFT_89210, partial [Selaginella moellendorffii] >gi|300164049|gb|EFJ30659.1| hypothetical protein SELMODRAFT_89210, partial [Selaginella moellendorffii]	XP_002968405	Selaginella moellendorffii	1.42586e-102	77	315.464	264	205
Aau_CL254Contig1	proton-coupled amino acid transporter 3-like	852	gi|168003800|ref|XP_001754600.1|predicted protein [Physcomitrella patens] >gi|162694221|gb|EDQ80570.1| predicted protein [Physcomitrella patens]	XP_001754600	Physcomitrella patens	5.34246e-41	62	154.836	178	112
Aau_CL257Contig1	btb poz domain-containing protein at1g67900-like	1394	gi|460386899|ref|XP_004239131.1|PREDICTED: BTB/POZ domain-containing protein At1g67900-like [Solanum lycopersicum]	XP_004239131	Solanum lycopersicum	3.09216e-88	65	289.656	342	223
Aau_CL263Contig1	cell number regulator 8-like	1254	gi|657990790|ref|XP_008387616.1|PREDICTED: cell number regulator 8-like [Malus domestica]	XP_008387616	Malus domestica	7.21872e-49	54	174.866	230	126
Aau_CL270Contig1	2-carboxy-d-arabinitol 1-phosphate phosphatase	2030	gi|168018278|ref|XP_001761673.1|predicted protein [Physcomitrella patens] >gi|162687044|gb|EDQ73429.1| predicted protein [Physcomitrella patens]	XP_001761673	Physcomitrella patens	0	72	595.89	474	345
Aau_CL292Contig1	rrna methylase ytqb	1046	gi|297736150|emb|CBI24188.3|unnamed protein product [Vitis vinifera]	CBI24188	Vitis vinifera	1.17505e-61	62	206.068	229	144
Aau_CL299Contig1	chaperone activity of bc1 complex- mitochondrial-like	665	gi|604348734|gb|EYU46889.1|hypothetical protein MIMGU_mgv1a009701mg [Erythranthe guttata]	EYU46889	Erythranthe guttata	5.26819e-107	81	319.316	221	181
Aau_CL303Contig1	low quality protein: pentatricopeptide repeat-containing protein at2g33680-like	262	gi|449450476|ref|XP_004142988.1|PREDICTED: LOW QUALITY PROTEIN: pentatricopeptide repeat-containing protein At2g33680-like [Cucumis sativus]	XP_004142988	Cucumis sativus	3.99424e-12	63	68.9366	80	51
Aau_CL308Contig1	methyltransferase-like protein 6 isoform x2	504	gi|672162953|ref|XP_008801304.1|PREDICTED: methyltransferase-like protein 6 isoform X2 [Phoenix dactylifera] >gi|672162955|ref|XP_008801305.1| PREDICTED: methyltransferase-like protein 6 isoform X2 [Phoenix dactylifera]	XP_008801304	Phoenix dactylifera	4.77341e-49	62	168.703	178	111
Aau_CL326Contig1	40s ribosomal protein s18-like	1285	gi|657954769|ref|XP_008368832.1|PREDICTED: 40S ribosomal protein S18-like [Malus domestica] >gi|657988606|ref|XP_008386481.1| PREDICTED: 40S ribosomal protein S18-like [Malus domestica]	XP_008368832	Malus domestica	3.51277e-83	97	259.996	134	131
Aau_CL380Contig1	cbl-interacting protein kinase 02	696	gi|294462820|gb|ADE76952.1|unknown [Picea sitchensis]	ADE76952	Picea sitchensis	6.30864e-31	54	122.094	192	105
Aau_CL388Contig1	nucleic acid	912	gi|148907419|gb|ABR16843.1|unknown [Picea sitchensis]	ABR16843	Picea sitchensis	1.31326e-79	67	249.98	230	156
Aau_CL408Contig1	methyltransferase-like protein 13-like	547	gi|672120040|ref|XP_008783272.1|PREDICTED: methyltransferase-like protein 13 isoform X2 [Phoenix dactylifera]	XP_008783272	Phoenix dactylifera	3.45575e-51	66	172.94	184	123
Aau_CL424Contig1	die2 alg10 family	355	gi|388515735|gb|AFK45929.1|unknown [Lotus japonicus]	AFK45929	Lotus japonicus	9.05786e-14	88	70.0922	35	31
Aau_CL439Contig1	dna primases isoform 3	483	gi|604306097|gb|EYU25154.1|hypothetical protein MIMGU_mgv1a003719mg [Erythranthe guttata]	EYU25154	Erythranthe guttata	3.07381e-46	74	166.777	127	95
Aau_CL450Contig1	cyclin-h1-1 isoform x2	516	gi|302804568|ref|XP_002984036.1|hypothetical protein SELMODRAFT_445744 [Selaginella moellendorffii] >gi|300148388|gb|EFJ15048.1| hypothetical protein SELMODRAFT_445744 [Selaginella moellendorffii]	XP_002984036	Selaginella moellendorffii	1.8535e-37	63	139.428	160	101
Aau_CL460Contig1	fad-binding monooxygenase	1123	gi|224285334|gb|ACN40391.1|unknown [Picea sitchensis]	ACN40391	Picea sitchensis	1.32154e-139	76	410.609	323	247
Aau_CL470Contig1	hypothetical protein M569_02979	882	gi|527206114|gb|EPS71781.1|hypothetical protein M569_02979 [Genlisea aurea]	EPS71781	Genlisea aurea	1.54625e-12	50	76.6406	146	74
Aau_CL495Contig1	pentatricopeptide repeat-containing protein at5g66520-like	580	gi|672173173|ref|XP_008806708.1|PREDICTED: pentatricopeptide repeat-containing protein At5g66520-like [Phoenix dactylifera]	XP_008806708	Phoenix dactylifera	3.4403e-23	66	104.76	110	73
Aau_CL500Contig1	primary amine oxidase	708	gi|357461827|ref|XP_003601195.1|Primary amine oxidase [Medicago truncatula] >gi|355490243|gb|AES71446.1| copper amine oxidase, enzyme domain protein [Medicago truncatula]	XP_003601195	Medicago truncatula	3.36449e-12	65	74.7146	98	64
Aau_CL505Contig1	homeobox-leucine zipper protein roc7	258	gi|475532684|gb|EMT08262.1|Homeobox-leucine zipper protein ROC7 [Aegilops tauschii]	EMT08262	Aegilops tauschii	2.19738e-13	58	72.4034	87	51
Aau_CL548Contig1	hypothetical protein SELMODRAFT_403744	2195	gi|302757465|ref|XP_002962156.1|hypothetical protein SELMODRAFT_403744 [Selaginella moellendorffii] >gi|300170815|gb|EFJ37416.1| hypothetical protein SELMODRAFT_403744 [Selaginella moellendorffii]	XP_002962156	Selaginella moellendorffii	3.97588e-30	49	132.109	328	163
Aau_CL581Contig1	wd repeat-containing protein 92- partial	602	gi|302755166|ref|XP_002961007.1|hypothetical protein SELMODRAFT_139698 [Selaginella moellendorffii] >gi|300171946|gb|EFJ38546.1| hypothetical protein SELMODRAFT_139698 [Selaginella moellendorffii]	XP_002961007	Selaginella moellendorffii	5.40894e-114	91	337.035	200	182
Aau_CL600Contig1	e3 ubiquitin-protein ligase prt1	411	gi|242065794|ref|XP_002454186.1|hypothetical protein SORBIDRAFT_04g026340 [Sorghum bicolor] >gi|241934017|gb|EES07162.1| hypothetical protein SORBIDRAFT_04g026340 [Sorghum bicolor]	XP_002454186	Sorghum bicolor	4.28024e-19	56	88.1965	104	59
Aau_CL605Contig1	probable sodium metabolite cotransporter chloroplastic-like	289	gi|514712959|ref|XP_004952638.1|PREDICTED: probable sodium/metabolite cotransporter BASS4, chloroplastic-like [Setaria italica]	XP_004952638	Setaria italica	1.67818e-18	73	87.0409	78	57
Aau_CL620Contig1	dead deah box isoform 2	303	gi|168047391|ref|XP_001776154.1|predicted protein [Physcomitrella patens] >gi|162672529|gb|EDQ59065.1| predicted protein [Physcomitrella patens]	XP_001776154	Physcomitrella patens	1.11299e-30	85	122.479	76	65
Aau_CL635Contig1	exostosin family protein	543	gi|657999493|ref|XP_008392183.1|PREDICTED: probable glycosyltransferase At5g11130 [Malus domestica]	XP_008392183	Malus domestica	7.18692e-64	72	203.371	166	121
Aau_CL640Contig1	hypothetical protein SELMODRAFT_232422	283	gi|302786608|ref|XP_002975075.1|hypothetical protein SELMODRAFT_232422 [Selaginella moellendorffii] >gi|300157234|gb|EFJ23860.1| hypothetical protein SELMODRAFT_232422 [Selaginella moellendorffii]	XP_002975075	Selaginella moellendorffii	1.5165e-23	64	99.7525	94	61
Aau_CL645Contig1	calcium-transporting atpase plasma membrane-type-like	1926	gi|629113956|gb|KCW78631.1|hypothetical protein EUGRSUZ_C00095 [Eucalyptus grandis]	KCW78631	Eucalyptus grandis	4.871e-140	64	429.483	475	308
Aau_CL660Contig1	group 1 family glycosyltransferase	914	gi|571525193|ref|XP_006598923.1|PREDICTED: uncharacterized protein LOC100807455 isoform X2 [Glycine max]	XP_006598923	Glycine max	1.07809e-115	68	363.999	302	208
Aau_CL670Contig1	deoxyguanosine kinase like	232	gi|353441116|gb|AEQ94142.1|putative deoxyguanosine kinase like [Elaeis guineensis]	AEQ94142	Elaeis guineensis	2.82965e-43	96	146.362	76	73
Aau_CL675Contig1	homeobox-leucine zipper protein roc7-like isoform x2	267	gi|514793833|ref|XP_004972910.1|PREDICTED: homeobox-leucine zipper protein ROC7-like isoform X2 [Setaria italica]	XP_004972910	Setaria italica	7.60017e-22	71	96.6709	88	63
Aau_CL700Contig1	cytochrome p450 monooxygenase cyp72a5	351	gi|18377402|gb|AAL66766.1|cytochrome P450 monooxygenase CYP72A5 [Zea mays subsp. mays]	AAL66766	Zea mays subsp. mays	2.21791e-35	68	131.339	109	75
Aau_CL705Contig1	PREDICTED: uncharacterized protein LOC103630779	593	gi|670418645|ref|XP_008650067.1|PREDICTED: uncharacterized protein LOC103630779 [Zea mays]	XP_008650067	Zea mays	2.44854e-29	56	117.472	192	108
Aau_CL715Contig1	pentatricopeptide repeat-containing protein at5g27110-like	594	gi|586774800|ref|XP_006857329.1|hypothetical protein AMTR_s00067p00084250 [Amborella trichopoda] >gi|548861422|gb|ERN18796.1| hypothetical protein AMTR_s00067p00084250 [Amborella trichopoda]	XP_006857329	Amborella trichopoda	9.38244e-50	65	178.718	192	125
Aau_CL720Contig1	cysteinyl-trna synthetase	609	gi|110740110|dbj|BAF01956.1|putative cysteinyl-tRNA synthetase [Arabidopsis thaliana]	BAF01956	Arabidopsis thaliana	5.8795e-19	75	87.4261	77	58
Aau_CL730Contig1	conserved hypothetical chloroplast protein ycf1	336	gi|308745989|ref|YP_003934617.1|conserved hypothetical chloroplast protein ycf1 (chloroplast) [Myriopteris lindheimeri] >gi|302375422|gb|ADL29796.1| conserved hypothetical chloroplast protein ycf1 (chloroplast) [Myriopteris lindheimeri]	YP_003934617	Myriopteris lindheimeri	1.11718e-24	62	105.916	110	69
Aau_CL745Contig1	probable glutathione s-transferase parc-like	369	gi|593697550|ref|XP_007149248.1|hypothetical protein PHAVU_005G054200g [Phaseolus vulgaris] >gi|561022512|gb|ESW21242.1| hypothetical protein PHAVU_005G054200g [Phaseolus vulgaris]	XP_007149248	Phaseolus vulgaris	6.69406e-23	66	97.0561	102	68
Aau_CL750Contig1	protein	359	gi|168022778|ref|XP_001763916.1|predicted protein [Physcomitrella patens] >gi|162684921|gb|EDQ71320.1| predicted protein [Physcomitrella patens]	XP_001763916	Physcomitrella patens	9.64961e-26	80	98.9821	65	52
Aau_CL760Contig1	predicted protein	314	gi|168013773|ref|XP_001759442.1|predicted protein [Physcomitrella patens] >gi|162689372|gb|EDQ75744.1| predicted protein [Physcomitrella patens]	XP_001759442	Physcomitrella patens	5.97091e-26	72	102.449	91	66
Aau_CL765Contig1	predicted protein	342	gi|168048727|ref|XP_001776817.1|predicted protein [Physcomitrella patens] >gi|162671821|gb|EDQ58367.1| predicted protein [Physcomitrella patens]	XP_001776817	Physcomitrella patens	3.34783e-20	69	93.2041	98	68
Aau_CL769Contig1	magnesium transporter nipa2-like	640	gi|566186393|ref|XP_002313373.2|hypothetical protein POPTR_0009s05210g [Populus trichocarpa] >gi|550331069|gb|EEE87328.2| hypothetical protein POPTR_0009s05210g [Populus trichocarpa]	XP_002313373	Populus trichocarpa	2.32022e-47	77	167.162	131	101
Aau_CL775Contig1	l-type lectin-domain containing receptor kinase -like	319	gi|168036698|ref|XP_001770843.1|predicted protein [Physcomitrella patens] >gi|162677902|gb|EDQ64367.1| predicted protein [Physcomitrella patens]	XP_001770843	Physcomitrella patens	5.66253e-22	62	92.4337	100	62
Aau_CL786Contig1	predicted protein	382	gi|168025786|ref|XP_001765414.1|predicted protein [Physcomitrella patens] >gi|162683264|gb|EDQ69675.1| predicted protein [Physcomitrella patens]	XP_001765414	Physcomitrella patens	3.26449e-49	76	171.785	127	97
Aau_CL796Contig1	hypothetical protein SELMODRAFT_171375	878	gi|302774162|ref|XP_002970498.1|hypothetical protein SELMODRAFT_171375 [Selaginella moellendorffii] >gi|300162014|gb|EFJ28628.1| hypothetical protein SELMODRAFT_171375 [Selaginella moellendorffii]	XP_002970498	Selaginella moellendorffii	2.22342e-98	65	303.138	309	203
Aau_CL821Contig1	bark storage protein a-like	582	gi|388491502|gb|AFK33817.1|unknown [Lotus japonicus]	AFK33817	Lotus japonicus	2.70279e-49	72	168.703	151	110
Aau_CL829Contig1	potassium channel kat3-like	697	gi|357135713|ref|XP_003569453.1|PREDICTED: potassium channel AKT1-like [Brachypodium distachyon]	XP_003569453	Brachypodium distachyon	3.20265e-92	71	297.745	259	185
Aau_CL834Contig1	patatin family protein	796	gi|302755264|ref|XP_002961056.1|hypothetical protein SELMODRAFT_70033, partial [Selaginella moellendorffii] >gi|300171995|gb|EFJ38595.1| hypothetical protein SELMODRAFT_70033, partial [Selaginella moellendorffii]	XP_002961056	Selaginella moellendorffii	8.61969e-141	86	433.335	265	230
Aau_CL839Contig1	orf295 gene product	518	gi|383930579|ref|YP_005352949.1|ORF295 gene product (chloroplast) [Mankyua chejuensis] >gi|325975845|gb|ADZ47981.1| hypothetical protein (chloroplast) [Mankyua chejuensis]	YP_005352949	Mankyua chejuensis	5.60984e-17	68	84.7297	88	60
Aau_CL845Contig1	pentatricopeptide repeat-containing protein at3g46870-like	488	gi|470110502|ref|XP_004291520.1|PREDICTED: pentatricopeptide repeat-containing protein At3g46870-like [Fragaria vesca subsp. vesca]	XP_004291520	Fragaria vesca subsp. vesca	1.24769e-09	65	63.929	67	44
Aau_CL854Contig1	50s ribosomal protein l33	782	gi|672140907|ref|XP_008794269.1|PREDICTED: 39S ribosomal protein L33, mitochondrial-like [Phoenix dactylifera] >gi|672162972|ref|XP_008801315.1| PREDICTED: 39S ribosomal protein L33, mitochondrial-like [Phoenix dactylifera] >gi|672162974|ref|XP_008801316.1| PREDICTED: 39S ribosomal protein L33, mitochondrial-like [Phoenix dactylifera] >gi|672162976|ref|XP_008801317.1| PREDICTED: 39S ribosomal pro…	XP_008794269	Phoenix dactylifera	8.20159e-25	89	101.679	57	51
Aau_CL860Contig1	rna-binding protein 40-like	939	gi|672119075|ref|XP_008782764.1|PREDICTED: LOW QUALITY PROTEIN: U11/U12 small nuclear ribonucleoprotein 65 kDa protein [Phoenix dactylifera]	XP_008782764	Phoenix dactylifera	4.67831e-53	63	188.734	184	117
Aau_CL872Contig1	acyl-coenzyme a oxidase peroxisomal-like	903	gi|470103596|ref|XP_004288220.1|PREDICTED: acyl-coenzyme A oxidase 2, peroxisomal-like [Fragaria vesca subsp. vesca]	XP_004288220	Fragaria vesca subsp. vesca	4.19912e-13	54	78.9518	121	66
Aau_CL882Contig1	hypothetical protein SELMODRAFT_80012	589	gi|302759517|ref|XP_002963181.1|hypothetical protein SELMODRAFT_80012 [Selaginella moellendorffii] >gi|302799705|ref|XP_002981611.1| hypothetical protein SELMODRAFT_114783 [Selaginella moellendorffii] >gi|300150777|gb|EFJ17426.1| hypothetical protein SELMODRAFT_114783 [Selaginella moellendorffii] >gi|300168449|gb|EFJ35052.1| hypothetical protein SELMODRAFT_80012 [Selaginella moellendorffii]	XP_002963181	Selaginella moellendorffii	1.84533e-47	90	168.318	91	82
Aau_CL887Contig1	auxin response	884	gi|629125400|gb|KCW89825.1|hypothetical protein EUGRSUZ_A020651, partial [Eucalyptus grandis]	KCW89825	Eucalyptus grandis	6.78674e-97	86	295.819	186	160
Aau_CL905Contig1	hypothetical protein POPTR_0018s02510g	609	gi|566213862|ref|XP_002324329.2|hypothetical protein POPTR_0018s02510g [Populus trichocarpa] >gi|550317880|gb|EEF02894.2| hypothetical protein POPTR_0018s02510g [Populus trichocarpa]	XP_002324329	Populus trichocarpa	1.56122e-10	58	68.5514	127	74
Aau_CL910Contig1	zinc finger ccch domain-containing protein 59	483	gi|168004103|ref|XP_001754751.1|predicted protein [Physcomitrella patens] >gi|162693855|gb|EDQ80205.1| predicted protein [Physcomitrella patens]	XP_001754751	Physcomitrella patens	5.70562e-48	68	172.555	160	110
Aau_CL920Contig1	hypothetical protein SORBIDRAFT_03g036010	537	gi|242054553|ref|XP_002456422.1|hypothetical protein SORBIDRAFT_03g036010 [Sorghum bicolor] >gi|241928397|gb|EES01542.1| hypothetical protein SORBIDRAFT_03g036010 [Sorghum bicolor]	XP_002456422	Sorghum bicolor	1.35066e-31	86	119.013	87	75
Aau_CL963Contig1	hypothetical protein SELMODRAFT_142186	838	gi|302761116|ref|XP_002963980.1|hypothetical protein SELMODRAFT_142186 [Selaginella moellendorffii] >gi|300167709|gb|EFJ34313.1| hypothetical protein SELMODRAFT_142186 [Selaginella moellendorffii]	XP_002963980	Selaginella moellendorffii	8.11571e-51	82	172.94	106	87
Aau_CL975Contig1	calcium-transporting atpase plasma membrane-type-like isoform x2	485	gi|33086945|gb|AAP92715.1|calcium-transporting ATPase 1 [Ceratopteris richardii]	AAP92715	Ceratopteris richardii	3.79158e-31	79	126.716	84	67
Aau_CL984Contig1	hypothetical protein PRUPE_ppa017790mg	592	gi|595851814|ref|XP_007210190.1|hypothetical protein PRUPE_ppa017790mg [Prunus persica] >gi|462405925|gb|EMJ11389.1| hypothetical protein PRUPE_ppa017790mg [Prunus persica]	XP_007210190	Prunus persica	3.10535e-47	61	174.481	198	121
Aau_CL994Contig1	beta-galactosidase 10	496	gi|587863798|gb|EXB53549.1|Beta-galactosidase 10 [Morus notabilis]	EXB53549	Morus notabilis	4.43695e-44	64	161.77	165	106
Aau_CL1029Contig1	ac103891_2 ubiquitin ribosomal protein cep52	409	gi|20330759|gb|AAM19122.1|AC103891_2Putative ubiquitin / ribosomal protein CEP52 [Oryza sativa Japonica Group] >gi|125543022|gb|EAY89161.1| hypothetical protein OsI_10655 [Oryza sativa Indica Group] >gi|125585519|gb|EAZ26183.1| hypothetical protein OsJ_10050 [Oryza sativa Japonica Group]	AAM19122	Oryza sativa Japonica Group	2.35832e-16	80	77.0258	52	42
Aau_CL1033Contig1	PREDICTED: uncharacterized protein LOC102604666	722	gi|565347359|ref|XP_006340699.1|PREDICTED: uncharacterized protein LOC102604666 [Solanum tuberosum]	XP_006340699	Solanum tuberosum	8.18388e-18	51	87.8113	162	84
Aau_CL1039Contig1	pumilio homolog 3-like	580	gi|294463973|gb|ADE77507.1|unknown [Picea sitchensis]	ADE77507	Picea sitchensis	1.24612e-31	100	117.857	62	62
Aau_CL1050Contig1	PREDICTED: uncharacterized protein LOC102601884	791	gi|565389463|ref|XP_006360475.1|PREDICTED: uncharacterized protein LOC102601884 [Solanum tuberosum]	XP_006360475	Solanum tuberosum	8.92121e-12	42	74.3294	273	116
Aau_CL1054Contig1	hypothetical protein EUGRSUZ_J01777	472	gi|629086015|gb|KCW52372.1|hypothetical protein EUGRSUZ_J01777 [Eucalyptus grandis]	KCW52372	Eucalyptus grandis	4.0231e-26	61	110.538	136	84
Aau_CL1078Contig1	gamma-tubulin complex component 4 homolog	393	gi|116788323|gb|ABK24836.1|unknown [Picea sitchensis]	ABK24836	Picea sitchensis	3.30518e-42	76	156.377	134	103
Aau_CL1083Contig1	hypothetical protein JCGZ_05450	436	gi|643737995|gb|KDP43983.1|hypothetical protein JCGZ_05450 [Jatropha curcas]	KDP43983	Jatropha curcas	8.60883e-07	47	55.8398	108	51
Aau_CL1088Contig1	hypothetical protein CICLE_v10010887mg	406	gi|567874927|ref|XP_006430053.1|hypothetical protein CICLE_v10010887mg [Citrus clementina] >gi|557532110|gb|ESR43293.1| hypothetical protein CICLE_v10010887mg [Citrus clementina]	XP_006430053	Citrus clementina	1.23644e-13	61	75.485	105	65
Aau_CL1097Contig1	3-isopropylmalate dehydratase small subunit	1067	gi|225469374|ref|XP_002263405.1|PREDICTED: 3-isopropylmalate dehydratase small subunit [Vitis vinifera] >gi|147767013|emb|CAN65399.1| hypothetical protein VITISV_034682 [Vitis vinifera]	XP_002263405	Vitis vinifera	5.40033e-93	70	286.189	261	184
Aau_CL1102Contig1	myosin-3-like isoform x2	1090	gi|593792354|ref|XP_007159216.1|hypothetical protein PHAVU_002G2190001g, partial [Phaseolus vulgaris] >gi|561032631|gb|ESW31210.1| hypothetical protein PHAVU_002G2190001g, partial [Phaseolus vulgaris]	XP_007159216	Phaseolus vulgaris	4.41576e-62	55	221.861	305	168
Aau_CL1107Contig1	dehydration-responsive protein rd22	1065	gi|587923846|gb|EXC11174.1|BURP domain-containing protein 3 [Morus notabilis]	EXC11174	Morus notabilis	8.79077e-24	53	108.227	189	102
Aau_CL1117Contig1	retrovirus-related pol polyprotein from transposon tnt 1-94 includes: ame: full=protease	974	gi|471876427|emb|CCO35635.1|Retrovirus-related Pol polyprotein from transposon TNT 1-94 Includes: RecName: Full=Protease [Rhizoctonia solani AG-1 IB]	CCO35635	Rhizoctonia solani AG-1 IB	1.93386e-16	63	87.4261	120	76
Aau_CL1122Contig1	tubby-like protein	896	gi|168050112|ref|XP_001777504.1|predicted protein [Physcomitrella patens] >gi|162671122|gb|EDQ57679.1| predicted protein [Physcomitrella patens]	XP_001777504	Physcomitrella patens	6.41099e-83	80	264.233	196	158
Aau_CL1126Contig1	protein	1272	gi|302790489|ref|XP_002977012.1|hypothetical protein SELMODRAFT_175956 [Selaginella moellendorffii] >gi|302797981|ref|XP_002980751.1| hypothetical protein SELMODRAFT_178381 [Selaginella moellendorffii] >gi|300151757|gb|EFJ18402.1| hypothetical protein SELMODRAFT_178381 [Selaginella moellendorffii] >gi|300155490|gb|EFJ22122.1| hypothetical protein SELMODRAFT_175956 [Selaginella moellendorffii]	XP_002977012	Selaginella moellendorffii	0	97	638.262	342	333
Aau_CL1131Contig1	tpr domain containing protein	1059	gi|302793855|ref|XP_002978692.1|hypothetical protein SELMODRAFT_443972 [Selaginella moellendorffii] >gi|302805737|ref|XP_002984619.1| hypothetical protein SELMODRAFT_446002 [Selaginella moellendorffii] >gi|300147601|gb|EFJ14264.1| hypothetical protein SELMODRAFT_446002 [Selaginella moellendorffii] >gi|300153501|gb|EFJ20139.1| hypothetical protein SELMODRAFT_443972 [Selaginella moellendorffii]	XP_002978692	Selaginella moellendorffii	9.6662e-24	59	105.916	158	94
Aau_CL1134Contig1	l-ascorbate oxidase homolog	1034	gi|148910498|gb|ABR18324.1|unknown [Picea sitchensis]	ABR18324	Picea sitchensis	1.99332e-128	74	386.341	303	226
Aau_CL1139Contig1	predicted protein	1026	gi|168020944|ref|XP_001763002.1|predicted protein [Physcomitrella patens] >gi|162685814|gb|EDQ72207.1| predicted protein [Physcomitrella patens]	XP_001763002	Physcomitrella patens	3.4641e-32	52	135.191	278	145
Aau_CL1145Contig1	leucine-rich repeat protein kinase family protein	1049	gi|586679028|ref|XP_006840189.1|hypothetical protein AMTR_s00089p00108500 [Amborella trichopoda] >gi|548841888|gb|ERN01864.1| hypothetical protein AMTR_s00089p00108500 [Amborella trichopoda]	XP_006840189	Amborella trichopoda	7.74053e-25	59	115.161	124	74
Aau_CL1150Contig1	hypothetical protein SELMODRAFT_158414	1074	gi|302810739|ref|XP_002987060.1|hypothetical protein SELMODRAFT_158414 [Selaginella moellendorffii] >gi|300145225|gb|EFJ11903.1| hypothetical protein SELMODRAFT_158414 [Selaginella moellendorffii]	XP_002987060	Selaginella moellendorffii	1.18275e-79	55	259.61	354	195
Aau_CL1154Contig1	peroxisomal adenine nucleotide carrier 1-like	950	gi|116794374|gb|ABK27119.1|unknown [Picea sitchensis]	ABK27119	Picea sitchensis	9.18901e-67	71	220.32	205	146
Aau_CL1159Contig1	low quality protein: nucleosome assembly protein 1 1-like	1172	gi|527184356|gb|EPS58301.1|hypothetical protein M569_16514, partial [Genlisea aurea]	EPS58301	Genlisea aurea	7.04724e-82	85	262.307	174	149
Aau_CL1164Contig1	coronatine insensitive 1	1487	gi|586717628|ref|XP_006848115.1|hypothetical protein AMTR_s00029p00217840 [Amborella trichopoda] >gi|548851420|gb|ERN09696.1| hypothetical protein AMTR_s00029p00217840 [Amborella trichopoda]	XP_006848115	Amborella trichopoda	8.8803e-132	67	402.519	444	298
Aau_CL1170Contig1	transducin family protein	1426	gi|168013787|ref|XP_001759449.1|predicted protein [Physcomitrella patens] >gi|162689379|gb|EDQ75751.1| predicted protein [Physcomitrella patens]	XP_001759449	Physcomitrella patens	1.39905e-81	66	269.626	298	197
Aau_CL1175Contig1	tpr repeat-containing thioredoxin ttl1-like	1361	gi|302766433|ref|XP_002966637.1|hypothetical protein SELMODRAFT_168306 [Selaginella moellendorffii] >gi|300166057|gb|EFJ32664.1| hypothetical protein SELMODRAFT_168306 [Selaginella moellendorffii]	XP_002966637	Selaginella moellendorffii	1.43804e-114	72	355.91	320	233
Aau_CL1180Contig1	lateral signaling target protein	1180	gi|296086390|emb|CBI31979.3|unnamed protein product [Vitis vinifera]	CBI31979	Vitis vinifera	4.81772e-13	95	79.7221	40	38
Aau_CL1189Contig1	elongator complex protein 4	1568	gi|116788186|gb|ABK24787.1|unknown [Picea sitchensis]	ABK24787	Picea sitchensis	9.40982e-126	74	380.948	343	254
Aau_CL1194Contig1	hypothetical protein SELMODRAFT_48885, partial	1199	gi|302821941|ref|XP_002992631.1|hypothetical protein SELMODRAFT_48885, partial [Selaginella moellendorffii] >gi|300139595|gb|EFJ06333.1| hypothetical protein SELMODRAFT_48885, partial [Selaginella moellendorffii]	XP_002992631	Selaginella moellendorffii	4.1967e-53	85	180.644	117	100
Aau_CL1199Contig1	mki67 fha domain-interacting nucleolar phospho	1131	gi|116785592|gb|ABK23784.1|unknown [Picea sitchensis]	ABK23784	Picea sitchensis	3.12956e-66	82	217.238	162	133
Aau_CL1214Contig1	nuclear matrix isoform 3	1314	gi|568822723|ref|XP_006465777.1|PREDICTED: THO complex subunit 1-like isoform X1 [Citrus sinensis]	XP_006465777	Citrus sinensis	1.0352e-94	73	305.449	238	176
Aau_CL1218Contig1	regulator of vps4 activity in the mvb pathway protein	1771	gi|590604318|ref|XP_007020222.1|Regulator of Vps4 activity in the MVB pathway protein [Theobroma cacao] >gi|508725550|gb|EOY17447.1| Regulator of Vps4 activity in the MVB pathway protein [Theobroma cacao]	XP_007020222	Theobroma cacao	3.69454e-50	63	190.274	230	147
Aau_CL1223Contig1	tpa: 3-beta hydroxysteroid dehydrogenase isomerase	1441	gi|116788805|gb|ABK25008.1|unknown [Picea sitchensis]	ABK25008	Picea sitchensis	1.56048e-105	77	323.939	269	208
Aau_CL1233Contig1	repressor of rna polymerase iii transcription maf1 homolog	1349	gi|168011093|ref|XP_001758238.1|predicted protein [Physcomitrella patens] >gi|162690694|gb|EDQ77060.1| predicted protein [Physcomitrella patens]	XP_001758238	Physcomitrella patens	7.52709e-61	62	206.068	226	142
Aau_CL1243Contig1	gtp-binding protein	1216	gi|297851576|ref|XP_002893669.1|GTP-binding protein [Arabidopsis lyrata subsp. lyrata] >gi|297339511|gb|EFH69928.1| GTP-binding protein [Arabidopsis lyrata subsp. lyrata]	XP_002893669	Arabidopsis lyrata subsp. lyrata	8.77117e-40	81	155.606	118	96
Aau_CL1248Contig1	sas10 u3 ribonucleoprotein family isoform 1	1359	gi|225434096|ref|XP_002273791.1|PREDICTED: uncharacterized protein C3B8.09-like [Vitis vinifera]	XP_002273791	Vitis vinifera	1.2757e-20	44	104.375	254	112
Aau_CL1253Contig1	hypothetical protein AMTR_s00131p00047750	1234	gi|586669765|ref|XP_006836554.1|hypothetical protein AMTR_s00131p00047750 [Amborella trichopoda] >gi|548839093|gb|ERM99407.1| hypothetical protein AMTR_s00131p00047750 [Amborella trichopoda]	XP_006836554	Amborella trichopoda	3.47065e-12	47	75.0998	172	81
Aau_CL1257Contig1	hydroxyethylthiazole kinase family protein	1255	gi|168010359|ref|XP_001757872.1|predicted protein [Physcomitrella patens] >gi|162691148|gb|EDQ77512.1| predicted protein [Physcomitrella patens]	XP_001757872	Physcomitrella patens	7.78308e-149	87	431.409	279	245
Aau_CL1266Contig1	craniofacial development protein 1-like	1405	gi|356521689|ref|XP_003529485.1|PREDICTED: craniofacial development protein 1-like [Glycine max]	XP_003529485	Glycine max	3.09865e-36	55	142.895	238	131
Aau_CL1271Contig1	predicted protein	1484	gi|168063356|ref|XP_001783638.1|predicted protein [Physcomitrella patens] >gi|162664828|gb|EDQ51533.1| predicted protein [Physcomitrella patens]	XP_001783638	Physcomitrella patens	2.63485e-17	59	74.3294	121	72
Aau_CL1276Contig1	hypothetical protein SELMODRAFT_422745	1475	gi|302803570|ref|XP_002983538.1|hypothetical protein SELMODRAFT_422745 [Selaginella moellendorffii] >gi|300148781|gb|EFJ15439.1| hypothetical protein SELMODRAFT_422745 [Selaginella moellendorffii]	XP_002983538	Selaginella moellendorffii	4.04895e-13	45	80.1073	221	101
Aau_CL1281Contig1	hypothetical protein SELMODRAFT_68732, partial	1532	gi|302766852|ref|XP_002966846.1|hypothetical protein SELMODRAFT_68732, partial [Selaginella moellendorffii] >gi|300164837|gb|EFJ31445.1| hypothetical protein SELMODRAFT_68732, partial [Selaginella moellendorffii]	XP_002966846	Selaginella moellendorffii	1.62731e-62	76	209.534	160	123
Aau_CL1286Contig1	hypothetical protein SELMODRAFT_25054, partial	1030	gi|302824713|ref|XP_002993997.1|hypothetical protein SELMODRAFT_25054, partial [Selaginella moellendorffii] >gi|300138159|gb|EFJ04937.1| hypothetical protein SELMODRAFT_25054, partial [Selaginella moellendorffii]	XP_002993997	Selaginella moellendorffii	9.45021e-89	78	276.174	204	160
Aau_CL1290Contig1	probably inactive receptor-like protein kinase	1033	gi|587926412|gb|EXC13653.1|Probably inactive receptor-like protein kinase [Morus notabilis]	EXC13653	Morus notabilis	2.74818e-16	45	89.3521	290	133
Aau_CL1294Contig1	1-aminocyclopropane-1-carboxylate synthase	1634	gi|302772226|ref|XP_002969531.1|1-aminocyclopropane-1-carboxylate synthase [Selaginella moellendorffii] >gi|300163007|gb|EFJ29619.1| 1-aminocyclopropane-1-carboxylate synthase [Selaginella moellendorffii]	XP_002969531	Selaginella moellendorffii	7.10501e-166	76	483.411	355	273
Aau_CL1299Contig1	hypothetical protein SELMODRAFT_115058	1534	gi|302799852|ref|XP_002981684.1|hypothetical protein SELMODRAFT_115058 [Selaginella moellendorffii] >gi|300150516|gb|EFJ17166.1| hypothetical protein SELMODRAFT_115058 [Selaginella moellendorffii]	XP_002981684	Selaginella moellendorffii	4.81607e-58	54	204.912	341	187
Aau_CL1303Contig1	glycine--trna ligase mitochondrial-like	1378	gi|224285368|gb|ACN40407.1|unknown [Picea sitchensis]	ACN40407	Picea sitchensis	0	82	665.611	441	365
Aau_CL1308Contig1	unknown	2342	gi|116787391|gb|ABK24491.1|unknown [Picea sitchensis]	ABK24491	Picea sitchensis	6.89405e-78	68	260.766	269	183
Aau_CL1316Contig1	protein topless-like isoform x2	1390	gi|168031165|ref|XP_001768092.1|predicted protein [Physcomitrella patens] >gi|162680730|gb|EDQ67164.1| predicted protein [Physcomitrella patens]	XP_001768092	Physcomitrella patens	0	82	702.59	484	397
Aau_CL1320Contig1	protein	1248	gi|116786147|gb|ABK23996.1|unknown [Picea sitchensis] >gi|116793880|gb|ABK26916.1| unknown [Picea sitchensis]	ABK23996	Picea sitchensis	5.67515e-142	93	412.149	232	218
Aau_CL1325Contig1	hypothetical protein SELMODRAFT_446107	1428	gi|302806653|ref|XP_002985058.1|hypothetical protein SELMODRAFT_446107 [Selaginella moellendorffii] >gi|300147268|gb|EFJ13933.1| hypothetical protein SELMODRAFT_446107 [Selaginella moellendorffii]	XP_002985058	Selaginella moellendorffii	1.23138e-41	59	168.318	233	139
Aau_CL1330Contig1	p-loop containing nucleoside triphosphate hydrolases superfamily protein	2116	gi|590586255|ref|XP_007015655.1|P-loop containing nucleoside triphosphate hydrolases superfamily protein [Theobroma cacao] >gi|508786018|gb|EOY33274.1| P-loop containing nucleoside triphosphate hydrolases superfamily protein [Theobroma cacao]	XP_007015655	Theobroma cacao	0	67	559.296	570	384
Aau_CL1339Contig1	probable inactive poly	2209	gi|672124610|ref|XP_008785695.1|PREDICTED: probable inactive poly [ADP-ribose] polymerase SRO3 isoform X2 [Phoenix dactylifera]	XP_008785695	Phoenix dactylifera	1.75757e-70	57	246.899	353	202
Aau_CL1344Contig1	probable protein phosphatase 2c 33	2163	gi|148906720|gb|ABR16508.1|unknown [Picea sitchensis]	ABR16508	Picea sitchensis	5.23332e-120	69	377.867	371	257
Aau_CL1349Contig1	transcription factor voz1	2153	gi|657983209|ref|XP_008383671.1|PREDICTED: transcription factor VOZ1 [Malus domestica] >gi|657983211|ref|XP_008383672.1| PREDICTED: transcription factor VOZ1 [Malus domestica]	XP_008383671	Malus domestica	1.48315e-141	61	431.795	492	303
Aau_CL1352Contig1	hypothetical protein SELMODRAFT_179883, partial	2187	gi|302802652|ref|XP_002983080.1|hypothetical protein SELMODRAFT_179883, partial [Selaginella moellendorffii] >gi|300149233|gb|EFJ15889.1| hypothetical protein SELMODRAFT_179883, partial [Selaginella moellendorffii]	XP_002983080	Selaginella moellendorffii	4.29058e-39	75	132.109	109	82
Aau_CL1357Contig1	serine threonine-protein kinase rio1-like	2312	gi|586707227|ref|XP_006846106.1|hypothetical protein AMTR_s00012p00135630 [Amborella trichopoda] >gi|548848876|gb|ERN07781.1| hypothetical protein AMTR_s00012p00135630 [Amborella trichopoda]	XP_006846106	Amborella trichopoda	0	75	623.624	497	377
Aau_CL1367Contig1	tubby-like protein	2300	gi|168031489|ref|XP_001768253.1|tubby-like protein [Physcomitrella patens] >gi|162680431|gb|EDQ66867.1| tubby-like protein [Physcomitrella patens]	XP_001768253	Physcomitrella patens	0	78	546.199	424	333
Aau_CL1372Contig1	unknown	2753	gi|224284976|gb|ACN40217.1|unknown [Picea sitchensis]	ACN40217	Picea sitchensis	1.84159e-50	48	201.83	521	253
Aau_CL1378Contig1	casein kinase i isoform delta-like	2630	gi|357454569|ref|XP_003597565.1|Casein kinase I isoform delta-like protein [Medicago truncatula] >gi|355486613|gb|AES67816.1| casein kinase I-like protein [Medicago truncatula]	XP_003597565	Medicago truncatula	0	73	601.282	488	359
Aau_CL1383Contig1	transglutaminase family protein	2403	gi|168014667|ref|XP_001759873.1|predicted protein [Physcomitrella patens] >gi|162689003|gb|EDQ75377.1| predicted protein [Physcomitrella patens]	XP_001759873	Physcomitrella patens	2.29255e-99	58	334.724	471	276
Aau_CL1388Contig1	bromodomain-containing isoform 4	2901	gi|586701973|ref|XP_006845132.1|hypothetical protein AMTR_s00005p00204230 [Amborella trichopoda] >gi|548847645|gb|ERN06807.1| hypothetical protein AMTR_s00005p00204230 [Amborella trichopoda]	XP_006845132	Amborella trichopoda	1.4328e-81	46	290.812	775	357
Aau_CL1398Contig1	predicted protein	3222	gi|168060952|ref|XP_001782456.1|predicted protein [Physcomitrella patens] >gi|162666066|gb|EDQ52731.1| predicted protein [Physcomitrella patens]	XP_001782456	Physcomitrella patens	0	84	1090.1	715	607
Aau_CL1403Contig1	transducin family protein	6198	gi|643706988|gb|KDP22798.1|hypothetical protein JCGZ_00385 [Jatropha curcas]	KDP22798	Jatropha curcas	0	67	1431.77	1368	924
Aau_CL1412Contig1	duf936 family protein	2325	gi|115480161|ref|NP_001063674.1|Os09g0516700 [Oryza sativa Japonica Group] >gi|113631907|dbj|BAF25588.1| Os09g0516700 [Oryza sativa Japonica Group] >gi|215704139|dbj|BAG92979.1| unnamed protein product [Oryza sativa Japonica Group]	NP_001063674	Oryza sativa Japonica Group	3.03531e-45	46	177.948	494	230
Aau_CL1415Contig1	probable lrr receptor-like serine threonine-protein kinase at1g06840 isoform x1	3275	gi|672118946|ref|XP_008782697.1|PREDICTED: probable LRR receptor-like serine/threonine-protein kinase At1g06840 isoform X1 [Phoenix dactylifera]	XP_008782697	Phoenix dactylifera	0	63	843.188	913	580
Aau_CL1419Contig1	p-loop containing nucleoside triphosphate hydrolases superfamily protein	3000	gi|30692868|ref|NP_198446.3|P-loop containing nucleoside triphosphate hydrolases superfamily protein [Arabidopsis thaliana] >gi|332006651|gb|AED94034.1| P-loop containing nucleoside triphosphate hydrolases superfamily protein [Arabidopsis thaliana]	NP_198446	Arabidopsis thaliana	0	73	962.214	835	616
Aau_CL1425Contig1	poly rna polymerase gld2-like isoform x1	2769	gi|586757365|ref|XP_006853557.1|hypothetical protein AMTR_s00032p00238680 [Amborella trichopoda] >gi|548857210|gb|ERN15024.1| hypothetical protein AMTR_s00032p00238680 [Amborella trichopoda]	XP_006853557	Amborella trichopoda	1.46069e-72	51	260.766	445	230
Aau_CL1431Contig1	protein	2538	gi|168037439|ref|XP_001771211.1|predicted protein [Physcomitrella patens] >gi|162677452|gb|EDQ63922.1| predicted protein [Physcomitrella patens]	XP_001771211	Physcomitrella patens	0	92	1280.77	740	684
Aau_CL1435Contig1	het domain-containing protein	2909	gi|168043856|ref|XP_001774399.1|predicted protein [Physcomitrella patens] >gi|162674251|gb|EDQ60762.1| predicted protein [Physcomitrella patens]	XP_001774399	Physcomitrella patens	4.9416e-47	46	189.889	453	211
Aau_CL1440Contig1	casein kinase i-like	2593	gi|125527438|gb|EAY75552.1|hypothetical protein OsI_03457 [Oryza sativa Indica Group]	EAY75552	Oryza sativa Indica Group	0	80	647.506	482	390
Aau_CL1445Contig1	o-fucosyltransferase family protein isoform 1	1755	gi|302783058|ref|XP_002973302.1|hypothetical protein SELMODRAFT_413560 [Selaginella moellendorffii] >gi|300159055|gb|EFJ25676.1| hypothetical protein SELMODRAFT_413560 [Selaginella moellendorffii]	XP_002973302	Selaginella moellendorffii	0	80	656.366	471	379
Aau_CL1455Contig1	retrotransposon unclassified	2476	gi|158578541|gb|ABW74566.1|integrase [Boechera divaricarpa]	ABW74566	Boechera divaricarpa	1.13909e-155	71	493.426	454	324
Aau_CL1460Contig1	protein hira-like	2150	gi|514727363|ref|XP_004956204.1|PREDICTED: protein HIRA-like isoform X1 [Setaria italica] >gi|514727367|ref|XP_004956205.1| PREDICTED: protein HIRA-like isoform X2 [Setaria italica]	XP_004956204	Setaria italica	7.27318e-167	61	513.842	659	408
Aau_CL1465Contig1	unknown	1970	gi|116787924|gb|ABK24692.1|unknown [Picea sitchensis]	ABK24692	Picea sitchensis	2.74184e-20	44	103.99	349	156
Aau_CL1470Contig1	kinase superfamily protein	2116	gi|148910037|gb|ABR18102.1|unknown [Picea sitchensis]	ABR18102	Picea sitchensis	4.13214e-147	74	441.039	363	271
Aau_CL1475Contig1	3-ketoacyl- synthase 11-like	2008	gi|596021270|ref|XP_007218983.1|hypothetical protein PRUPE_ppa003977mg [Prunus persica] >gi|462415445|gb|EMJ20182.1| hypothetical protein PRUPE_ppa003977mg [Prunus persica]	XP_007218983	Prunus persica	9.28021e-142	70	432.565	415	293
Aau_CL1480Contig1	PREDICTED: uncharacterized protein At4g15545-like	1617	gi|658021389|ref|XP_008346087.1|PREDICTED: uncharacterized protein At4g15545-like [Malus domestica] >gi|658056980|ref|XP_008364252.1| PREDICTED: uncharacterized protein At4g15545-like [Malus domestica]	XP_008346087	Malus domestica	9.71152e-69	54	233.032	368	201
Aau_CL1487Contig1	protoheme ix mitochondrial-like isoform x1	1848	gi|567905924|ref|XP_006445450.1|hypothetical protein CICLE_v10020370mg [Citrus clementina] >gi|567905926|ref|XP_006445451.1| hypothetical protein CICLE_v10020370mg [Citrus clementina] >gi|568819737|ref|XP_006464402.1| PREDICTED: protoheme IX farnesyltransferase, mitochondrial-like isoform X1 [Citrus sinensis] >gi|568819739|ref|XP_006464403.1| PREDICTED: protoheme IX farnesyltransferase, mitochond…	XP_006445450	Citrus clementina	1.90669e-125	70	384.415	351	246
Aau_CL1492Contig1	dentin sialophospho isoform x1	1839	gi|593266444|ref|XP_007135400.1|hypothetical protein PHAVU_010G126300g [Phaseolus vulgaris] >gi|561008445|gb|ESW07394.1| hypothetical protein PHAVU_010G126300g [Phaseolus vulgaris]	XP_007135400	Phaseolus vulgaris	4.34377e-26	42	124.02	453	192
Aau_CL1497Contig1	probable protein phosphatase 2c 10	1779	gi|294460123|gb|ADE75644.1|unknown [Picea sitchensis]	ADE75644	Picea sitchensis	6.80301e-114	74	349.747	294	220
Aau_CL1506Contig1	pentatricopeptide repeat-containing protein chloroplastic-like	1667	gi|587895546|gb|EXB84044.1|hypothetical protein L484_005808 [Morus notabilis]	EXB84044	Morus notabilis	1.51933e-124	60	394.815	506	308
Aau_CL1511Contig1	mitotic checkpoint	1642	gi|116780654|gb|ABK21756.1|unknown [Picea sitchensis] >gi|116781549|gb|ABK22148.1| unknown [Picea sitchensis]	ABK21756	Picea sitchensis	0	90	603.594	342	309
Aau_CL1516Contig1	hypothetical protein SELMODRAFT_266691	1741	gi|302760477|ref|XP_002963661.1|hypothetical protein SELMODRAFT_266691 [Selaginella moellendorffii] >gi|300168929|gb|EFJ35532.1| hypothetical protein SELMODRAFT_266691 [Selaginella moellendorffii]	XP_002963661	Selaginella moellendorffii	8.33165e-122	73	370.548	320	236
Aau_CL1522Contig1	probable feruloyl esterase a isoform x1	1892	gi|672144636|ref|XP_008796218.1|PREDICTED: probable feruloyl esterase A isoform X1 [Phoenix dactylifera] >gi|672144638|ref|XP_008796219.1| PREDICTED: probable feruloyl esterase A isoform X1 [Phoenix dactylifera] >gi|672144640|ref|XP_008796220.1| PREDICTED: probable feruloyl esterase A isoform X1 [Phoenix dactylifera]	XP_008796218	Phoenix dactylifera	9.12673e-132	80	399.053	282	226
Aau_CL1527Contig1	quinonprotein alcohol dehydrogenase-like	1682	gi|593332333|ref|XP_007139592.1|hypothetical protein PHAVU_008G042700g [Phaseolus vulgaris] >gi|561012725|gb|ESW11586.1| hypothetical protein PHAVU_008G042700g [Phaseolus vulgaris]	XP_007139592	Phaseolus vulgaris	7.94121e-166	64	490.345	514	333
Aau_CL1532Contig1	cytosolic purine 5 -nucleotidase	1790	gi|225458281|ref|XP_002281422.1|PREDICTED: cytosolic purine 5'-nucleotidase [Vitis vinifera] >gi|302142495|emb|CBI19698.3| unnamed protein product [Vitis vinifera]	XP_002281422	Vitis vinifera	0	80	702.975	515	416
Aau_CL1537Contig1	conserved hypothetical protein	1968	gi|255543204|ref|XP_002512665.1|conserved hypothetical protein [Ricinus communis] >gi|223548626|gb|EEF50117.1| conserved hypothetical protein [Ricinus communis]	XP_002512665	Ricinus communis	5.70642e-60	56	213.001	340	191
Aau_CL1547Contig1	plant neutral partial	1466	gi|566183238|ref|XP_002311370.2|hypothetical protein POPTR_0008s10090g [Populus trichocarpa] >gi|550332768|gb|EEE88737.2| hypothetical protein POPTR_0008s10090g [Populus trichocarpa]	XP_002311370	Populus trichocarpa	5.49716e-61	67	219.935	215	145
Aau_CL1552Contig1	chaperone protein dnaj 10-like	1636	gi|302764318|ref|XP_002965580.1|hypothetical protein SELMODRAFT_84969 [Selaginella moellendorffii] >gi|300166394|gb|EFJ33000.1| hypothetical protein SELMODRAFT_84969 [Selaginella moellendorffii]	XP_002965580	Selaginella moellendorffii	7.03624e-139	75	414.075	357	268
Aau_CL1556Contig1	protein mediator 18	1444	gi|18399951|ref|NP_565534.1|protein MEDIATOR 18 [Arabidopsis thaliana] >gi|75206349|sp|Q9SJZ6.1|MED18_ARATH RecName: Full=Mediator of RNA polymerase II transcription subunit 18 [Arabidopsis thaliana] >gi|4544453|gb|AAD22361.1| expressed protein [Arabidopsis thaliana] >gi|117168219|gb|ABK32192.1| At2g22370 [Arabidopsis thaliana] >gi|330252204|gb|AEC07298.1| uncharacterized protein AT2G22370 [Arabi…	NP_565534	Arabidopsis thaliana	4.89193e-66	81	177.948	135	110
Aau_CL1561Contig1	arid bright dna-binding domain-containing protein	1209	gi|302798473|ref|XP_002980996.1|hypothetical protein SELMODRAFT_271464 [Selaginella moellendorffii] >gi|300151050|gb|EFJ17697.1| hypothetical protein SELMODRAFT_271464 [Selaginella moellendorffii]	XP_002980996	Selaginella moellendorffii	3.52325e-54	61	193.741	225	139
Aau_CL1566Contig1	hypothetical protein AMTR_s00027p00204890	1036	gi|586722657|ref|XP_006849187.1|hypothetical protein AMTR_s00027p00204890 [Amborella trichopoda] >gi|548852674|gb|ERN10768.1| hypothetical protein AMTR_s00027p00204890 [Amborella trichopoda]	XP_006849187	Amborella trichopoda	1.17238e-42	55	156.762	234	130
Aau_CL1576Contig1	protein	1080	gi|168023717|ref|XP_001764384.1|predicted protein [Physcomitrella patens] >gi|162684536|gb|EDQ70938.1| predicted protein [Physcomitrella patens]	XP_001764384	Physcomitrella patens	8.76275e-57	96	191.045	94	91
Aau_CL1593Contig1	beach domain-containing protein lvsc	1097	gi|586777355|ref|XP_006857994.1|hypothetical protein AMTR_s00069p00185250 [Amborella trichopoda] >gi|548862096|gb|ERN19461.1| hypothetical protein AMTR_s00069p00185250 [Amborella trichopoda]	XP_006857994	Amborella trichopoda	0	89	593.964	351	313
Aau_CL1598Contig1	chaperone -domain superfamily isoform 1	813	gi|629086301|gb|KCW52658.1|hypothetical protein EUGRSUZ_J02032 [Eucalyptus grandis]	KCW52658	Eucalyptus grandis	4.87118e-19	57	90.1225	142	81
Aau_CL1608Contig1	af367433_1phosphatidylinositol transfer-like protein iii	1004	gi|14486705|gb|AAK63247.1|AF367433_1phosphatidylinositol transfer-like protein III [Lotus japonicus]	AAK63247	Lotus japonicus	1.80336e-07	35	62.3882	345	124
Aau_CL1613Contig1	cytochrome c oxidase assembly protein cox15-like	881	gi|168059585|ref|XP_001781782.1|predicted protein [Physcomitrella patens] >gi|162666784|gb|EDQ53430.1| predicted protein [Physcomitrella patens]	XP_001781782	Physcomitrella patens	2.81644e-47	85	170.629	114	98
Aau_CL1616Contig1	cellulose synthase-like c1- glycosyltransferase family 2 protein	885	gi|604335241|gb|EYU39183.1|hypothetical protein MIMGU_mgv1a0265091mg, partial [Erythranthe guttata]	EYU39183	Erythranthe guttata	2.48522e-17	72	83.5741	75	54
Aau_CL1621Contig1	nadph-dependent diflavin oxidoreductase 1-like	1329	gi|571550318|ref|XP_006603066.1|PREDICTED: NADPH-dependent diflavin oxidoreductase 1-like isoform X2 [Glycine max] >gi|571550321|ref|XP_006603067.1| PREDICTED: NADPH-dependent diflavin oxidoreductase 1-like isoform X3 [Glycine max]	XP_006603066	Glycine max	4.47688e-148	65	440.269	445	292
Aau_CL1625Contig1	low quality protein: cytochrome p450 77a3-like	1497	gi|643739204|gb|KDP45018.1|hypothetical protein JCGZ_01518 [Jatropha curcas]	KDP45018	Jatropha curcas	2.56958e-118	63	365.54	444	283
Aau_CL1639Contig1	ekc keops complex subunit cgi121-like	958	gi|590686581|ref|XP_007042422.1|Uncharacterized protein isoform 1 [Theobroma cacao] >gi|508706357|gb|EOX98253.1| Uncharacterized protein isoform 1 [Theobroma cacao]	XP_007042422	Theobroma cacao	5.02675e-67	80	216.468	176	141
Aau_CL1643Contig1	mixta-like 2	1663	gi|629085548|gb|KCW51905.1|hypothetical protein EUGRSUZ_J01362 [Eucalyptus grandis]	KCW51905	Eucalyptus grandis	2.18406e-87	73	284.263	215	158
Aau_CL1650Contig1	nf-x1-type zinc finger protein nfxl2	758	gi|641850096|gb|KDO68969.1|hypothetical protein CISIN_1g0072711mg [Citrus sinensis]	KDO68969	Citrus sinensis	5.48309e-134	77	396.741	246	190
Aau_CL1656Contig1	unknown	1236	gi|116783262|gb|ABK22861.1|unknown [Picea sitchensis] >gi|116791830|gb|ABK26124.1| unknown [Picea sitchensis]	ABK22861	Picea sitchensis	9.03416e-33	75	128.642	80	60
Aau_CL1661Contig1	dna polymerase delta subunit 3-like	1170	gi|514776851|ref|XP_004968568.1|PREDICTED: DNA polymerase delta subunit 3-like [Setaria italica]	XP_004968568	Setaria italica	4.17944e-28	46	124.405	315	146
Aau_CL1665Contig1	chloroplast copper-translocating hma8 p-atpase	1117	gi|168046779|ref|XP_001775850.1|predicted protein [Physcomitrella patens] >gi|162672857|gb|EDQ59389.1| predicted protein [Physcomitrella patens]	XP_001775850	Physcomitrella patens	2.18512e-118	73	279.641	246	180
Aau_CL1669Contig1	inositol-pentakisphosphate 2-kinase isoform x1	1121	gi|672144126|ref|XP_008795958.1|PREDICTED: inositol-pentakisphosphate 2-kinase isoform X5 [Phoenix dactylifera] >gi|672144128|ref|XP_008795959.1| PREDICTED: inositol-pentakisphosphate 2-kinase isoform X5 [Phoenix dactylifera]	XP_008795958	Phoenix dactylifera	2.32209e-26	61	117.087	165	102
Aau_CL1678Contig1	hypothetical protein MIMGU_mgv1a021666mg, partial	1125	gi|604329936|gb|EYU35093.1|hypothetical protein MIMGU_mgv1a021666mg, partial [Erythranthe guttata]	EYU35093	Erythranthe guttata	7.40868e-80	68	255.758	247	168
Aau_CL1684Contig1	receptor-like serine threonine-protein kinase ale2 isoform x1	1055	gi|672112841|ref|XP_008807901.1|PREDICTED: receptor-like serine/threonine-protein kinase ALE2 isoform X5 [Phoenix dactylifera]	XP_008807901	Phoenix dactylifera	3.55483e-105	61	337.421	379	233
Aau_CL1694Contig1	viral a-type inclusion protein	786	gi|123976306|ref|XP_001314480.1|viral A-type inclusion protein [Trichomonas vaginalis G3] >gi|121896882|gb|EAY02020.1| viral A-type inclusion protein, putative [Trichomonas vaginalis G3]	XP_001314480	Trichomonas vaginalis G3	1.60824e-08	42	64.6994	267	113
Aau_CL1698Contig1	hypothetical protein SELMODRAFT_60775, partial	1557	gi|302759815|ref|XP_002963330.1|hypothetical protein SELMODRAFT_60775, partial [Selaginella moellendorffii] >gi|300168598|gb|EFJ35201.1| hypothetical protein SELMODRAFT_60775, partial [Selaginella moellendorffii]	XP_002963330	Selaginella moellendorffii	1.91051e-96	73	317.775	308	227
Aau_CL1711Contig1	integrator complex subunit 9 homolog isoform x4	321	gi|672187756|ref|XP_008813414.1|PREDICTED: integrator complex subunit 9 homolog isoform X4 [Phoenix dactylifera] >gi|672187760|ref|XP_008813415.1| PREDICTED: integrator complex subunit 9 homolog isoform X4 [Phoenix dactylifera] >gi|672187764|ref|XP_008813416.1| PREDICTED: integrator complex subunit 9 homolog isoform X4 [Phoenix dactylifera] >gi|672187768|ref|XP_008813417.1| PREDICTED: integrator …	XP_008813414	Phoenix dactylifera	2.93532e-16	60	81.6481	107	65
Aau_CL1722Contig1	translation initiation factor eif-2b subunit gamma isoform x3	984	gi|586669090|ref|XP_006836236.1|hypothetical protein AMTR_s00101p00117720 [Amborella trichopoda] >gi|548838736|gb|ERM99089.1| hypothetical protein AMTR_s00101p00117720 [Amborella trichopoda]	XP_006836236	Amborella trichopoda	2.39339e-79	65	257.299	287	187
Aau_CL1732Contig1	unknown	785	gi|388501666|gb|AFK38899.1|unknown [Medicago truncatula]	AFK38899	Medicago truncatula	2.93641e-09	67	61.2326	67	45
Aau_CL1737Contig1	ric1 rop-interactive crib motif-containing protein ric1	931	gi|168017080|ref|XP_001761076.1|ric1 rop-interactive CRIB motif-containing protein RIC1 [Physcomitrella patens] >gi|162687762|gb|EDQ74143.1| ric1 rop-interactive CRIB motif-containing protein RIC1 [Physcomitrella patens]	XP_001761076	Physcomitrella patens	3.66546e-24	67	108.612	97	65
Aau_CL1744Contig1	39s ribosomal protein mitochondrial-like	808	gi|168000158|ref|XP_001752783.1|predicted protein [Physcomitrella patens] >gi|162695946|gb|EDQ82287.1| predicted protein [Physcomitrella patens]	XP_001752783	Physcomitrella patens	6.3938e-28	76	110.923	88	67
Aau_CL1747Contig1	rni-like superfamily	855	gi|297744269|emb|CBI37239.3|unnamed protein product [Vitis vinifera]	CBI37239	Vitis vinifera	1.29421e-18	41	94.7449	297	124
Aau_CL1754Contig1	zim motif family protein	1289	gi|195642364|gb|ACG40650.1|hypothetical protein [Zea mays]	ACG40650	Zea mays	1.19862e-13	52	76.6406	123	65
Aau_CL1760Contig1	predicted protein	982	gi|168041713|ref|XP_001773335.1|predicted protein [Physcomitrella patens] >gi|162675377|gb|EDQ61873.1| predicted protein [Physcomitrella patens]	XP_001773335	Physcomitrella patens	1.85861e-21	57	102.064	158	91
Aau_CL1765Contig1	cipk-like protein expressed	733	gi|566158598|ref|XP_006386640.1|hypothetical protein POPTR_0002s17840g, partial [Populus trichocarpa] >gi|550345248|gb|ERP64437.1| hypothetical protein POPTR_0002s17840g, partial [Populus trichocarpa]	XP_006386640	Populus trichocarpa	1.04126e-102	73	307.375	267	195
Aau_CL1770Contig1	hypothetical protein	622	gi|293336387|ref|NP_001169588.1|hypothetical protein [Zea mays] >gi|670421648|ref|XP_008651733.1| PREDICTED: hypothetical protein isoform X1 [Zea mays] >gi|224030231|gb|ACN34191.1| unknown [Zea mays] >gi|414884395|tpg|DAA60409.1| TPA: hypothetical protein ZEAMMB73_122431 [Zea mays] >gi|414884396|tpg|DAA60410.1| TPA: hypothetical protein ZEAMMB73_122431 [Zea mays] >gi|414884397|tpg|DAA60411.1| TPA…	NP_001169588	Zea mays	2.66208e-102	85	317.005	206	176
Aau_CL1780Contig1	gibberellin 3-oxidase	825	gi|606240938|gb|AHW42463.1|GA3ox1 [Pinus tabuliformis]	AHW42463	Pinus tabuliformis	1.82286e-11	45	72.7886	178	81
Aau_CL1785Contig1	protein nlp1-like	734	gi|672185175|ref|XP_008812750.1|PREDICTED: protein NLP1-like [Phoenix dactylifera]	XP_008812750	Phoenix dactylifera	1.40663e-52	68	191.43	189	129
Aau_CL1793Contig1	hypothetical protein SELMODRAFT_165556	692	gi|302758210|ref|XP_002962528.1|hypothetical protein SELMODRAFT_165556 [Selaginella moellendorffii] >gi|302758682|ref|XP_002962764.1| hypothetical protein SELMODRAFT_165311 [Selaginella moellendorffii] >gi|300169389|gb|EFJ35991.1| hypothetical protein SELMODRAFT_165556 [Selaginella moellendorffii] >gi|300169625|gb|EFJ36227.1| hypothetical protein SELMODRAFT_165311 [Selaginella moellendorffii]	XP_002962528	Selaginella moellendorffii	1.49495e-50	63	172.94	193	122
Aau_CL1803Contig1	amino acid	652	gi|586760202|ref|XP_006854177.1|hypothetical protein AMTR_s00048p00199050 [Amborella trichopoda] >gi|548857846|gb|ERN15644.1| hypothetical protein AMTR_s00048p00199050 [Amborella trichopoda]	XP_006854177	Amborella trichopoda	6.38952e-74	73	239.195	194	142
Aau_CL1808Contig1	ubiquitin-like-specific protease 1d-like	729	gi|302765603|ref|XP_002966222.1|hypothetical protein SELMODRAFT_439571 [Selaginella moellendorffii] >gi|300165642|gb|EFJ32249.1| hypothetical protein SELMODRAFT_439571 [Selaginella moellendorffii]	XP_002966222	Selaginella moellendorffii	1.44018e-45	68	166.392	161	110
Aau_CL1812Contig1	protein	629	gi|168053098|ref|XP_001778975.1|predicted protein [Physcomitrella patens] >gi|162669647|gb|EDQ56230.1| predicted protein [Physcomitrella patens]	XP_001778975	Physcomitrella patens	1.45705e-90	76	283.493	201	153
Aau_CL1821Contig1	unknown	975	gi|224284153|gb|ACN39813.1|unknown [Picea sitchensis]	ACN39813	Picea sitchensis	7.78468e-43	74	152.91	143	107
Aau_CL1830Contig1	ubx domain-containing family protein	736	gi|672161940|ref|XP_008800798.1|PREDICTED: uncharacterized protein LOC103715067 [Phoenix dactylifera]	XP_008800798	Phoenix dactylifera	1.60812e-21	62	102.064	143	89
Aau_CL1839Contig1	mediator of rna polymerase ii transcription subunit 15a-like isoform x2	934	gi|568821585|ref|XP_006465238.1|PREDICTED: mediator of RNA polymerase II transcription subunit 15a-like isoform X2 [Citrus sinensis]	XP_006465238	Citrus sinensis	9.16586e-32	61	134.42	203	125
Aau_CL1843Contig1	early flowering expressed	592	gi|226504660|ref|NP_001146184.1|early flowering 4 [Zea mays] >gi|670393433|ref|XP_008677116.1| PREDICTED: early flowering 4 isoform X1 [Zea mays] >gi|670393435|ref|XP_008677117.1| PREDICTED: early flowering 4 isoform X1 [Zea mays] >gi|219886095|gb|ACL53422.1| unknown [Zea mays] >gi|413920387|gb|AFW60319.1| early flowering 4 [Zea mays]	NP_001146184	Zea mays	2.28933e-24	68	100.908	95	65
Aau_CL1850Contig1	diadenosine tetraphosphate hydrolase hit family-like protein	1047	gi|294461665|gb|ADE76392.1|unknown [Picea sitchensis]	ADE76392	Picea sitchensis	1.89664e-53	60	185.267	239	144
Aau_CL1854Contig1	auxin-induced protein	1181	gi|630030597|ref|XP_007837242.1|hypothetical protein PFICI_10470 [Pestalotiopsis fici W106-1] >gi|573058571|gb|ETS78408.1| hypothetical protein PFICI_10470 [Pestalotiopsis fici W106-1]	XP_007837242	Pestalotiopsis fici W106-1	4.98807e-53	59	129.413	177	106
Aau_CL1876Contig1	dna-3-methyladenine glycosylase 1-like	697	gi|643732319|gb|KDP39456.1|hypothetical protein JCGZ_05137 [Jatropha curcas]	KDP39456	Jatropha curcas	2.55533e-33	82	129.798	80	66
Aau_CL1881Contig1	transmembrane bax inhibitor motif-containing protein 4	791	gi|116788998|gb|ABK25077.1|unknown [Picea sitchensis]	ABK25077	Picea sitchensis	4.10663e-34	57	131.724	154	89
Aau_CL1888Contig1	cytochrome p450 86b1	948	gi|577029998|gb|AHH81835.1|putative cytochrome P450, partial [Avicennia officinalis]	AHH81835	Avicennia officinalis	6.10464e-61	66	206.068	212	140
Aau_CL1898Contig1	hypothetical protein SELMODRAFT_230879	977	gi|302765847|ref|XP_002966344.1|hypothetical protein SELMODRAFT_230879 [Selaginella moellendorffii] >gi|300165764|gb|EFJ32371.1| hypothetical protein SELMODRAFT_230879 [Selaginella moellendorffii]	XP_002966344	Selaginella moellendorffii	7.57492e-154	83	440.269	271	226
Aau_CL1904Contig1	hypothetical protein SELMODRAFT_118230	717	gi|302803540|ref|XP_002983523.1|hypothetical protein SELMODRAFT_118230 [Selaginella moellendorffii] >gi|300148766|gb|EFJ15424.1| hypothetical protein SELMODRAFT_118230 [Selaginella moellendorffii]	XP_002983523	Selaginella moellendorffii	2.27768e-54	60	190.274	240	145
Aau_CL1923Contig1	prolycopene chloroplastic-like	550	gi|659102657|ref|XP_008452247.1|PREDICTED: prolycopene isomerase, chloroplastic [Cucumis melo]	XP_008452247	Cucumis melo	2.05648e-20	58	96.6709	103	60
Aau_CL1927Contig1	bifunctional monodehydroascorbate reductase and carbonic anhydrase nectarin-3-like	861	gi|514797227|ref|XP_004973744.1|PREDICTED: bifunctional monodehydroascorbate reductase and carbonic anhydrase nectarin-3-like [Setaria italica]	XP_004973744	Setaria italica	1.27809e-45	55	163.31	224	125
Aau_CL1932Contig1	unknown	521	gi|116787263|gb|ABK24436.1|unknown [Picea sitchensis]	ABK24436	Picea sitchensis	2.71046e-64	72	211.075	162	118
Aau_CL1942Contig1	leucine-rich repeat	648	gi|343413823|emb|CCD21194.1|leucine-rich repeat protein, putative [Trypanosoma vivax Y486]	CCD21194	Trypanosoma vivax Y486	1.97393e-17	51	89.3521	172	88
Aau_CL1951Contig1	transforming growth factor-beta receptor-associated protein 1 homolog	729	gi|225465121|ref|XP_002270724.1|PREDICTED: transforming growth factor-beta receptor-associated protein 1 homolog [Vitis vinifera] >gi|302143252|emb|CBI20547.3| unnamed protein product [Vitis vinifera]	XP_002270724	Vitis vinifera	1.61362e-55	64	199.904	225	146
Aau_CL1955Contig1	unknown	999	gi|116791239|gb|ABK25906.1|unknown [Picea sitchensis] >gi|116794103|gb|ABK27007.1| unknown [Picea sitchensis] >gi|224284470|gb|ACN39969.1| unknown [Picea sitchensis]	ABK25906	Picea sitchensis	3.5318e-36	73	134.42	99	73
Aau_CL1961Contig1	amino acid transport protein	517	gi|15233742|ref|NP_195538.1|transmembrane amino acid transporter family protein [Arabidopsis thaliana] >gi|4539333|emb|CAB37481.1| putative amino acid transport protein [Arabidopsis thaliana] >gi|7270809|emb|CAB80490.1| putative amino acid transport protein [Arabidopsis thaliana] >gi|15215843|gb|AAK91466.1| AT4g38250/F22I13_20 [Arabidopsis thaliana] >gi|22137052|gb|AAM91371.1| At4g38250/F22I13_20…	NP_195538	Arabidopsis thaliana	6.88811e-59	76	197.593	160	123
Aau_CL1971Contig1	mitochondrial carnitine-acylcarnitine carrier protein	856	gi|302801043|ref|XP_002982278.1|hypothetical protein SELMODRAFT_271550 [Selaginella moellendorffii] >gi|300149870|gb|EFJ16523.1| hypothetical protein SELMODRAFT_271550 [Selaginella moellendorffii]	XP_002982278	Selaginella moellendorffii	2.34784e-51	59	184.882	238	141
Aau_CL1977Contig1	splicing endonuclease 2 family protein	585	gi|225435209|ref|XP_002284873.1|PREDICTED: tRNA-splicing endonuclease subunit Sen2-1 [Vitis vinifera]	XP_002284873	Vitis vinifera	6.43559e-35	56	131.339	200	113
Aau_CL1985Contig1	dynein light chain cytoplasmic-like	632	gi|567918350|ref|XP_006451181.1|hypothetical protein CICLE_v10010023mg [Citrus clementina] >gi|568843488|ref|XP_006475639.1| PREDICTED: dynein light chain 1, cytoplasmic-like [Citrus sinensis] >gi|557554407|gb|ESR64421.1| hypothetical protein CICLE_v10010023mg [Citrus clementina] >gi|641829771|gb|KDO48879.1| hypothetical protein CISIN_1g034366mg [Citrus sinensis]	XP_006451181	Citrus clementina	2.91233e-16	79	79.337	49	39
Aau_CL1997Contig1	zinc transporter zupt	785	gi|115444821|ref|NP_001046190.1|Os02g0196000 [Oryza sativa Japonica Group] >gi|49388124|dbj|BAD25255.1| putative Zinc transporter zupT [Oryza sativa Japonica Group] >gi|49388140|dbj|BAD25268.1| putative Zinc transporter zupT [Oryza sativa Japonica Group] >gi|113535721|dbj|BAF08104.1| Os02g0196000 [Oryza sativa Japonica Group] >gi|222622368|gb|EEE56500.1| hypothetical protein OsJ_05749 [Oryza sati…	NP_001046190	Oryza sativa Japonica Group	2.16528e-91	78	279.256	211	165
Aau_CL2001Contig1	pentatricopeptide repeat-containing protein	859	gi|148906116|gb|ABR16216.1|unknown [Picea sitchensis]	ABR16216	Picea sitchensis	4.47623e-36	53	141.354	260	139
Aau_CL2006Contig1	leucine-rich repeat transmembrane protein kinase	732	gi|565385583|ref|XP_006358680.1|PREDICTED: probable LRR receptor-like serine/threonine-protein kinase At3g47570-like [Solanum tuberosum]	XP_006358680	Solanum tuberosum	8.47159e-19	47	94.3597	180	85
Aau_CL2014Contig1	ring finger protein	577	gi|225438900|ref|XP_002283899.1|PREDICTED: baculoviral IAP repeat-containing protein 7-A-like [Vitis vinifera]	XP_002283899	Vitis vinifera	1.67328e-23	54	99.7525	163	89
Aau_CL2020Contig1	predicted protein	552	gi|168004449|ref|XP_001754924.1|predicted protein [Physcomitrella patens] >gi|162694028|gb|EDQ80378.1| predicted protein [Physcomitrella patens]	XP_001754924	Physcomitrella patens	4.63587e-51	73	171.014	141	103
Aau_CL3Contig1	dna repair protein complementing xp-c cells	3772	gi|672167811|ref|XP_008803880.1|PREDICTED: DNA repair protein complementing XP-C cells [Phoenix dactylifera]	XP_008803880	Phoenix dactylifera	0	57	612.068	877	506
Aau_CL3Contig2	dna repair protein complementing xp-c cells	3682	gi|672167811|ref|XP_008803880.1|PREDICTED: DNA repair protein complementing XP-C cells [Phoenix dactylifera]	XP_008803880	Phoenix dactylifera	0	56	582.793	868	488
Aau_CL22Contig1	two-component response regulator arr1-like isoform x2	2475	gi|672186013|ref|XP_008812975.1|PREDICTED: two-component response regulator ARR1-like isoform X2 [Phoenix dactylifera]	XP_008812975	Phoenix dactylifera	5.57871e-56	76	213.772	169	130
Aau_CL27Contig1	dna rna polymerases superfamily protein	5443	gi|91795223|gb|ABE60891.1|putative polyprotein [Oryza sativa Japonica Group]	ABE60891	Oryza sativa Japonica Group	0	49	689.493	1401	696
Aau_CL83Contig1	protein	1521	gi|168048878|ref|XP_001776892.1|predicted protein [Physcomitrella patens] >gi|162671748|gb|EDQ58295.1| predicted protein [Physcomitrella patens]	XP_001776892	Physcomitrella patens	1.10734e-98	63	314.694	388	245
Aau_CL94Contig1	zinc finger ccch domain-containing protein 15-like	760	gi|168019032|ref|XP_001762049.1|predicted protein [Physcomitrella patens] >gi|162686766|gb|EDQ73153.1| predicted protein [Physcomitrella patens]	XP_001762049	Physcomitrella patens	5.41373e-09	56	60.4622	71	40
Aau_CL99Contig1	keratin-associated protein 5-4	812	gi|470144843|ref|XP_004308057.1|PREDICTED: uncharacterized membrane protein YjcL-like [Fragaria vesca subsp. vesca]	XP_004308057	Fragaria vesca subsp. vesca	4.32985e-51	58	181.8	220	129
Aau_CL102Contig1	deoxycytidine deaminase	1005	gi|586679700|ref|XP_006840373.1|hypothetical protein AMTR_s00045p00129600 [Amborella trichopoda] >gi|548842091|gb|ERN02048.1| hypothetical protein AMTR_s00045p00129600 [Amborella trichopoda]	XP_006840373	Amborella trichopoda	3.09359e-88	82	270.781	184	152
Aau_CL109Contig1	protein tapt1 homolog isoform 1	1134	gi|670404924|ref|XP_008644131.1|PREDICTED: uncharacterized protein LOC100383976 isoform X2 [Zea mays]	XP_008644131	Zea mays	1.29425e-115	63	355.525	373	238
Aau_CL111Contig1	ribosomal s6 kinase	1499	gi|363545243|gb|AEW26787.1|putative ribosomal S6 kinase [Physcomitrella patens]	AEW26787	Physcomitrella patens	2.24009e-76	63	256.914	308	195
Aau_CL117Contig1	glucan endo-1 3-beta-glucosidase	370	gi|604299208|gb|EYU19143.1|hypothetical protein MIMGU_mgv1a026756mg, partial [Erythranthe guttata]	EYU19143	Erythranthe guttata	2.50093e-23	73	95.1301	68	50
Aau_CL120Contig1	high mobility group b protein 15-like	2031	gi|116788272|gb|ABK24816.1|unknown [Picea sitchensis]	ABK24816	Picea sitchensis	3.82164e-95	60	310.457	336	204
Aau_CL132Contig1	uncharacterized loc101206485	1190	gi|629120823|gb|KCW85313.1|hypothetical protein EUGRSUZ_B02153 [Eucalyptus grandis]	KCW85313	Eucalyptus grandis	0	80	550.436	385	308
Aau_CL140Contig1	predicted protein	1767	gi|168047788|ref|XP_001776351.1|predicted protein [Physcomitrella patens] >gi|162672311|gb|EDQ58850.1| predicted protein [Physcomitrella patens]	XP_001776351	Physcomitrella patens	1.09697e-151	82	451.825	308	254
Aau_CL146Contig1	calcium-dependent protein kinase sk5-like isoform 2	981	gi|302810673|ref|XP_002987027.1|hypothetical protein SELMODRAFT_125300, partial [Selaginella moellendorffii] >gi|300145192|gb|EFJ11870.1| hypothetical protein SELMODRAFT_125300, partial [Selaginella moellendorffii]	XP_002987027	Selaginella moellendorffii	2.38778e-31	67	128.257	135	91
Aau_CL148Contig1	splicing arginine serine-rich	1283	gi|115476996|ref|NP_001062094.1|Os08g0486200 [Oryza sativa Japonica Group] >gi|42408182|dbj|BAD09319.1| putative splicing factor, arginine/serine-rich [Oryza sativa Japonica Group] >gi|113624063|dbj|BAF24008.1| Os08g0486200 [Oryza sativa Japonica Group] >gi|215693774|dbj|BAG88973.1| unnamed protein product [Oryza sativa Japonica Group] >gi|215737273|dbj|BAG96202.1| unnamed protein product [Oryza …	NP_001062094	Oryza sativa Japonica Group	3.78423e-48	92	174.481	98	91
Aau_CL160Contig1	c3hl domain class transcription factor	967	gi|224284287|gb|ACN39879.1|unknown [Picea sitchensis]	ACN39879	Picea sitchensis	4.8971e-66	53	229.565	315	167
Aau_CL168Contig1	probable not transcription complex subunit vip2-like isoform x3	699	gi|302821057|ref|XP_002992193.1|hypothetical protein SELMODRAFT_430429 [Selaginella moellendorffii] >gi|300139960|gb|EFJ06690.1| hypothetical protein SELMODRAFT_430429 [Selaginella moellendorffii]	XP_002992193	Selaginella moellendorffii	1.08076e-27	60	119.398	145	87
Aau_CL171Contig1	hypothetical protein SELMODRAFT_123864	844	gi|302809238|ref|XP_002986312.1|hypothetical protein SELMODRAFT_123864 [Selaginella moellendorffii] >gi|302814111|ref|XP_002988740.1| hypothetical protein SELMODRAFT_128630 [Selaginella moellendorffii] >gi|300143561|gb|EFJ10251.1| hypothetical protein SELMODRAFT_128630 [Selaginella moellendorffii] >gi|300145848|gb|EFJ12521.1| hypothetical protein SELMODRAFT_123864 [Selaginella moellendorffii]	XP_002986312	Selaginella moellendorffii	8.40754e-10	69	68.1662	63	44
Aau_CL180Contig1	down syndrome critical region protein 3 homolog	1235	gi|168014374|ref|XP_001759727.1|predicted protein [Physcomitrella patens] >gi|162689266|gb|EDQ75639.1| predicted protein [Physcomitrella patens]	XP_001759727	Physcomitrella patens	4.3167e-74	69	232.261	227	158
Aau_CL185Contig1	p-loop containing nucleoside triphosphate hydrolases superfamily protein isoform 1	2609	gi|672116837|ref|XP_008781588.1|PREDICTED: kinesin-like protein KIF9 [Phoenix dactylifera] >gi|672116839|ref|XP_008781590.1| PREDICTED: kinesin-like protein KIF9 [Phoenix dactylifera]	XP_008781588	Phoenix dactylifera	8.6041e-105	53	358.992	659	353
Aau_CL190Contig1	predicted protein	2693	gi|168062018|ref|XP_001782981.1|predicted protein [Physcomitrella patens] >gi|162665546|gb|EDQ52227.1| predicted protein [Physcomitrella patens]	XP_001782981	Physcomitrella patens	2.34749e-70	54	251.906	453	245
Aau_CL202Contig1	sensory histidine protein kinase	1398	gi|302768056|ref|XP_002967448.1|hypothetical protein SELMODRAFT_169013 [Selaginella moellendorffii] >gi|300165439|gb|EFJ32047.1| hypothetical protein SELMODRAFT_169013 [Selaginella moellendorffii]	XP_002967448	Selaginella moellendorffii	9.86205e-54	67	122.094	127	86
Aau_CL205Contig1	predicted protein	3435	gi|168027153|ref|XP_001766095.1|predicted protein [Physcomitrella patens] >gi|162682738|gb|EDQ69154.1| predicted protein [Physcomitrella patens]	XP_001766095	Physcomitrella patens	0	73	1112.44	948	697
Aau_CL235Contig1	hop-interacting protein thi044	778	gi|565350096|ref|XP_006342010.1|PREDICTED: protein ACCUMULATION AND REPLICATION OF CHLOROPLASTS 6, chloroplastic-like isoform X2 [Solanum tuberosum]	XP_006342010	Solanum tuberosum	6.62448e-42	57	161.384	264	151
Aau_CL248Contig1	hypothetical protein COCSUDRAFT_60117	1434	gi|545354318|ref|XP_005642993.1|hypothetical protein COCSUDRAFT_60117 [Coccomyxa subellipsoidea C-169] >gi|384244953|gb|EIE18449.1| hypothetical protein COCSUDRAFT_60117 [Coccomyxa subellipsoidea C-169]	XP_005642993	Coccomyxa subellipsoidea C-169	1.23209e-60	60	208.764	261	159
Aau_CL251Contig1	transcription factor pif3-like	1102	gi|672198189|ref|XP_008777260.1|PREDICTED: transcription factor PIF3-like [Phoenix dactylifera]	XP_008777260	Phoenix dactylifera	2.37103e-29	54	128.257	195	106
Aau_CL259Contig1	s-receptor kinase partial	893	gi|302765240|ref|XP_002966041.1|S-receptor kinase 1, partial [Selaginella moellendorffii] >gi|300166855|gb|EFJ33461.1| S-receptor kinase 1, partial [Selaginella moellendorffii]	XP_002966041	Selaginella moellendorffii	1.46325e-28	55	124.405	178	99
Aau_CL267Contig1	myb-like transcription factor family	1640	gi|590576113|ref|XP_007012873.1|Myb-like transcription factor family protein, putative [Theobroma cacao] >gi|508783236|gb|EOY30492.1| Myb-like transcription factor family protein, putative [Theobroma cacao]	XP_007012873	Theobroma cacao	1.02913e-40	60	156.377	191	116
Aau_CL275Contig1	reverse-transcriptase-like protein	1973	gi|595885005|ref|XP_007213082.1|hypothetical protein PRUPE_ppa021229mg [Prunus persica] >gi|462408947|gb|EMJ14281.1| hypothetical protein PRUPE_ppa021229mg [Prunus persica]	XP_007213082	Prunus persica	3.14343e-133	61	429.098	540	333
Aau_CL279Contig1	PREDICTED: uncharacterized protein LOC100258075	3041	gi|225450356|ref|XP_002274890.1|PREDICTED: uncharacterized protein LOC100258075 [Vitis vinifera]	XP_002274890	Vitis vinifera	0	57	568.926	753	431
Aau_CL310Contig1	BnaCnng56060D	228	gi|674865352|emb|CDY67716.1|BnaCnng56060D [Brassica napus]	CDY67716	Brassica napus	2.73354e-19	79	84.3445	53	42
Aau_CL317Contig1	protein rrp45a-like	704	gi|672197774|ref|XP_008777152.1|PREDICTED: protein RRP45A-like [Phoenix dactylifera] >gi|672197778|ref|XP_008777153.1| PREDICTED: protein RRP45A-like [Phoenix dactylifera] >gi|672197782|ref|XP_008777155.1| PREDICTED: protein RRP45A-like [Phoenix dactylifera] >gi|672197786|ref|XP_008777156.1| PREDICTED: protein RRP45A-like [Phoenix dactylifera]	XP_008777152	Phoenix dactylifera	1.22056e-26	54	115.161	172	94
Aau_CL327Contig1	grave disease carrier	1696	gi|225429500|ref|XP_002278430.1|PREDICTED: graves disease carrier protein isoform 2 [Vitis vinifera]	XP_002278430	Vitis vinifera	4.56899e-120	75	365.925	301	226
Aau_CL349Contig1	hypothetical protein AMTR_s00069p00166870	518	gi|586777193|ref|XP_006857951.1|hypothetical protein AMTR_s00069p00166870 [Amborella trichopoda] >gi|548862053|gb|ERN19418.1| hypothetical protein AMTR_s00069p00166870 [Amborella trichopoda]	XP_006857951	Amborella trichopoda	2.50439e-13	69	75.8702	62	43
Aau_CL356Contig1	protein	802	gi|302756289|ref|XP_002961568.1|hypothetical protein SELMODRAFT_76990 [Selaginella moellendorffii] >gi|300170227|gb|EFJ36828.1| hypothetical protein SELMODRAFT_76990 [Selaginella moellendorffii]	XP_002961568	Selaginella moellendorffii	4.3521e-41	64	156.377	158	102
Aau_CL362Contig1	gag-pol polyprotein	3327	gi|220966840|gb|ACL97387.1|Gag-Pol polyprotein [Lotus japonicus]	ACL97387	Lotus japonicus	1.59342e-23	39	101.679	470	185
Aau_CL369Contig1	proteasome activating protein 200 isoform 9	3153	gi|590604825|ref|XP_007020340.1|Proteasome activating protein 200 isoform 9 [Theobroma cacao] >gi|508719968|gb|EOY11865.1| Proteasome activating protein 200 isoform 9 [Theobroma cacao]	XP_007020340	Theobroma cacao	0	55	597.816	983	548
Aau_CL377Contig1	protein	1807	gi|168044801|ref|XP_001774868.1|predicted protein [Physcomitrella patens] >gi|162673762|gb|EDQ60280.1| predicted protein [Physcomitrella patens]	XP_001774868	Physcomitrella patens	8.386e-62	72	214.542	173	126
Aau_CL381Contig1	ubiquitin carboxyl-terminal hydrolase 23 isoform x2	3236	gi|168015744|ref|XP_001760410.1|predicted protein [Physcomitrella patens] >gi|162688424|gb|EDQ74801.1| predicted protein [Physcomitrella patens]	XP_001760410	Physcomitrella patens	6.15026e-134	75	416.001	312	234
Aau_CL392Contig1	pre-mrna-splicing factor atp-dependent rna helicase prp16 isoform 1	4427	gi|359473576|ref|XP_002264955.2|PREDICTED: pre-mRNA-splicing factor ATP-dependent RNA helicase PRP16-like [Vitis vinifera]	XP_002264955	Vitis vinifera	0	75	1536.55	1252	943
Aau_CL416Contig1	protein	602	gi|148906731|gb|ABR16513.1|unknown [Picea sitchensis]	ABR16513	Picea sitchensis	4.44606e-30	59	123.635	192	114
Aau_CL449Contig1	eukaryotic translation initiation partial	288	gi|74272713|gb|ABA01152.1|eukaryotic translation initiation factor, partial [Chlamydomonas incerta]	ABA01152	Chlamydomonas incerta	4.92616e-07	88	53.1434	36	32
Aau_CL469Contig1	calcium-dependent protein kinase 4-like	543	gi|460392443|ref|XP_004241825.1|PREDICTED: calcium-dependent protein kinase 4-like [Solanum lycopersicum]	XP_004241825	Solanum lycopersicum	8.43295e-37	61	141.354	165	101
Aau_CL479Contig1	uncharacterized loc100273626	892	gi|168062645|ref|XP_001783289.1|predicted protein [Physcomitrella patens] >gi|162665207|gb|EDQ51899.1| predicted protein [Physcomitrella patens]	XP_001783289	Physcomitrella patens	6.94897e-36	80	142.895	105	84
Aau_CL489Contig1	xyloglucan endotransglucosylase hydrolase protein 27	524	gi|672166667|ref|XP_008803266.1|PREDICTED: probable xyloglucan endotransglucosylase/hydrolase protein 31 [Phoenix dactylifera]	XP_008803266	Phoenix dactylifera	7.75301e-67	80	211.075	147	118
Aau_CL499Contig1	ubiquitin-protein pub43	786	gi|168035752|ref|XP_001770373.1|predicted protein [Physcomitrella patens] >gi|162678404|gb|EDQ64863.1| predicted protein [Physcomitrella patens]	XP_001770373	Physcomitrella patens	8.00141e-62	66	216.468	244	163
Aau_CL514Contig1	unknown	641	gi|223944159|gb|ACN26163.1|unknown [Zea mays] >gi|413918349|gb|AFW58281.1| hypothetical protein ZEAMMB73_571996 [Zea mays]	ACN26163	Zea mays	1.87898e-116	91	349.362	213	194
Aau_CL521Contig1	protein	1427	gi|168044508|ref|XP_001774723.1|predicted protein [Physcomitrella patens] >gi|162674023|gb|EDQ60538.1| predicted protein [Physcomitrella patens]	XP_001774723	Physcomitrella patens	2.03623e-20	88	101.293	62	55
Aau_CL531Contig1	ciliary protein	354	gi|168051908|ref|XP_001778394.1|predicted protein [Physcomitrella patens] >gi|162670179|gb|EDQ56752.1| predicted protein [Physcomitrella patens]	XP_001778394	Physcomitrella patens	2.63206e-36	70	133.65	120	85
Aau_CL536Contig1	hypothetical protein F775_18329	252	gi|475506598|gb|EMT04852.1|hypothetical protein F775_18329 [Aegilops tauschii]	EMT04852	Aegilops tauschii	2.40168e-14	59	75.0998	79	47
Aau_CL541Contig1	hypothetical protein VOLCADRAFT_108607	456	gi|302855896|ref|XP_002959414.1|hypothetical protein VOLCADRAFT_108607 [Volvox carteri f. nagariensis] >gi|300255157|gb|EFJ39521.1| hypothetical protein VOLCADRAFT_108607 [Volvox carteri f. nagariensis]	XP_002959414	Volvox carteri f. nagariensis	4.00348e-07	52	56.9954	119	63
Aau_CL546Contig1	pentatricopeptide repeat-containing	228	gi|255572205|ref|XP_002527042.1|pentatricopeptide repeat-containing protein, putative [Ricinus communis] >gi|223533604|gb|EEF35342.1| pentatricopeptide repeat-containing protein, putative [Ricinus communis]	XP_002527042	Ricinus communis	1.78028e-17	70	83.5741	75	53
Aau_CL554Contig1	predicted protein	1030	gi|168011763|ref|XP_001758572.1|predicted protein [Physcomitrella patens] >gi|162690182|gb|EDQ76550.1| predicted protein [Physcomitrella patens]	XP_001758572	Physcomitrella patens	6.73177e-83	61	276.174	366	225
Aau_CL560Contig1	pentatricopeptide repeat-containing protein at1g77170-like	258	gi|674946042|emb|CDX87537.1|BnaA07g33360D [Brassica napus]	CDX87537	Brassica napus	2.68949e-10	57	63.5438	83	48
Aau_CL575Contig1	auxin-induced protein pcnt115 isoform 1	1123	gi|116778798|gb|ABK21001.1|unknown [Picea sitchensis] >gi|116785522|gb|ABK23757.1| unknown [Picea sitchensis]	ABK21001	Picea sitchensis	4.40473e-154	84	445.662	292	248
Aau_CL580Contig1	pentatricopeptide repeat-containing protein mitochondrial	259	gi|147784524|emb|CAN61725.1|hypothetical protein VITISV_032420 [Vitis vinifera]	CAN61725	Vitis vinifera	1.18072e-18	73	87.4261	83	61
Aau_CL592Contig1	unknown	578	gi|294460586|gb|ADE75868.1|unknown [Picea sitchensis]	ADE75868	Picea sitchensis	7.27257e-50	73	128.257	105	77
Aau_CL617Contig1	hypothetical protein L484_020165	264	gi|587854281|gb|EXB44353.1|hypothetical protein L484_020165 [Morus notabilis]	EXB44353	Morus notabilis	2.66848e-17	82	77.7962	64	53
Aau_CL622Contig1	farnesyl diphosphate synthase	253	gi|379063014|gb|AFC90007.1|farnesyl diphosphate synthetase, partial [Ginkgo biloba]	AFC90007	Ginkgo biloba	5.85607e-22	74	89.7373	82	61
Aau_CL636Contig1	protein sgt1 homolog at5g65490- partial	960	gi|573955869|ref|XP_006660174.1|PREDICTED: protein SGT1 homolog At5g65490-like, partial [Oryza brachyantha]	XP_006660174	Oryza brachyantha	2.16883e-51	57	188.348	268	155
Aau_CL646Contig1	probable 3-deoxy-d-manno-octulosonic acid mitochondrial	532	gi|645272286|ref|XP_008241322.1|PREDICTED: probable 3-deoxy-D-manno-octulosonic acid transferase, mitochondrial [Prunus mume]	XP_008241322	Prunus mume	2.79026e-54	74	186.037	143	106
Aau_CL663Contig1	endo- -beta-glucanase 2-like isoform x1	233	gi|586697503|ref|XP_006844226.1|hypothetical protein AMTR_s00006p00267310 [Amborella trichopoda] >gi|548846625|gb|ERN05901.1| hypothetical protein AMTR_s00006p00267310 [Amborella trichopoda]	XP_006844226	Amborella trichopoda	8.34085e-11	72	64.6994	59	43
Aau_CL697Contig1	universal stress family protein	920	gi|587882134|gb|EXB71066.1|Universal stress protein A-like protein [Morus notabilis]	EXB71066	Morus notabilis	2.11683e-44	70	157.147	147	104
Aau_CL702Contig1	tmv resistance protein n-like	628	gi|657975846|ref|XP_008379784.1|PREDICTED: TMV resistance protein N-like [Malus domestica]	XP_008379784	Malus domestica	2.36799e-08	46	62.7734	194	90
Aau_CL708Contig1	rab family gtpase	747	gi|302771275|ref|XP_002969056.1|rab family GTPase [Selaginella moellendorffii] >gi|302822422|ref|XP_002992869.1| rab family GTPase [Selaginella moellendorffii] >gi|300139317|gb|EFJ06060.1| rab family GTPase [Selaginella moellendorffii] >gi|300163561|gb|EFJ30172.1| rab family GTPase [Selaginella moellendorffii]	XP_002969056	Selaginella moellendorffii	1.10747e-107	89	317.775	202	181
Aau_CL713Contig1	atp-binding cassette subfamily member 6	402	gi|604305468|gb|EYU24612.1|hypothetical protein MIMGU_mgv1a000196mg [Erythranthe guttata]	EYU24612	Erythranthe guttata	2.54174e-31	68	125.946	135	93
Aau_CL738Contig1	receptor-like kinase	661	gi|302812939|ref|XP_002988156.1|hypothetical protein SELMODRAFT_40688, partial [Selaginella moellendorffii] >gi|300144262|gb|EFJ10948.1| hypothetical protein SELMODRAFT_40688, partial [Selaginella moellendorffii]	XP_002988156	Selaginella moellendorffii	6.14167e-50	66	182.57	207	138
Aau_CL783Contig1	hypothetical protein SELMODRAFT_1983, partial	340	gi|302759032|ref|XP_002962939.1|hypothetical protein SELMODRAFT_1983, partial [Selaginella moellendorffii] >gi|300169800|gb|EFJ36402.1| hypothetical protein SELMODRAFT_1983, partial [Selaginella moellendorffii]	XP_002962939	Selaginella moellendorffii	1.4041e-66	96	211.846	112	108
Aau_CL788Contig1	predicted protein	545	gi|168018932|ref|XP_001761999.1|predicted protein [Physcomitrella patens] >gi|162686716|gb|EDQ73103.1| predicted protein [Physcomitrella patens]	XP_001761999	Physcomitrella patens	3.44613e-32	65	130.568	125	82
Aau_CL798Contig1	pectinesterase 25	700	gi|7025485|gb|AAF35897.1|AF229849_1pectin methylesterase isoform alpha [Vigna radiata]	AAF35897	Vigna radiata	8.27716e-58	63	192.586	177	113
Aau_CL808Contig1	hypothetical protein AMTR_s00044p00105130	908	gi|586766892|ref|XP_006855639.1|hypothetical protein AMTR_s00044p00105130 [Amborella trichopoda] >gi|548859426|gb|ERN17106.1| hypothetical protein AMTR_s00044p00105130 [Amborella trichopoda]	XP_006855639	Amborella trichopoda	7.036e-59	61	201.06	213	132
Aau_CL824Contig1	nadh dehydrogenase subunit partial	269	gi|353468122|gb|AER08343.1|NADH dehydrogenase subunit 2, partial (mitochondrion) [Entosthodon fascicularis] >gi|353468130|gb|AER08347.1| NADH dehydrogenase subunit 2, partial (mitochondrion) [Entosthodon obtusus] >gi|353468134|gb|AER08349.1| NADH dehydrogenase subunit 2, partial (mitochondrion) [Entosthodon serratus] >gi|353468138|gb|AER08351.1| NADH dehydrogenase subunit 2, partial (mitochondrio…	AER08343	Entosthodon fascicularis	3.94256e-12	62	63.929	51	32
Aau_CL862Contig1	tropinone reductase homolog at1g07440-like	627	gi|659123510|ref|XP_008461702.1|PREDICTED: tropinone reductase homolog [Cucumis melo]	XP_008461702	Cucumis melo	3.81681e-54	66	182.185	205	137
Aau_CL894Contig1	predicted protein	624	gi|168000607|ref|XP_001753007.1|predicted protein [Physcomitrella patens] >gi|162695706|gb|EDQ82048.1| predicted protein [Physcomitrella patens]	XP_001753007	Physcomitrella patens	1.28947e-08	46	63.1586	115	53
Aau_CL899Contig1	kh domain-containing protein at4g18375-like	735	gi|148909250|gb|ABR17725.1|unknown [Picea sitchensis]	ABR17725	Picea sitchensis	2.57486e-44	59	162.54	252	149
Aau_CL906Contig1	predicted protein	1381	gi|168036465|ref|XP_001770727.1|predicted protein [Physcomitrella patens] >gi|162677945|gb|EDQ64409.1| predicted protein [Physcomitrella patens]	XP_001770727	Physcomitrella patens	2.55368e-25	54	119.398	192	105
Aau_CL912Contig1	two-component response regulator arr9-like	505	gi|586716950|ref|XP_006847932.1|hypothetical protein AMTR_s00029p00125630 [Amborella trichopoda] >gi|548851237|gb|ERN09513.1| hypothetical protein AMTR_s00029p00125630 [Amborella trichopoda]	XP_006847932	Amborella trichopoda	7.26775e-35	78	127.872	99	78
Aau_CL952Contig1	auxin response factor 12-like isoform x5	855	gi|672113889|ref|XP_008813080.1|PREDICTED: auxin response factor 12-like isoform X5 [Phoenix dactylifera]	XP_008813080	Phoenix dactylifera	2.50732e-86	80	270.396	198	159
Aau_CL962Contig1	PREDICTED: uncharacterized protein LOC100266051	478	gi|225453967|ref|XP_002274232.1|PREDICTED: uncharacterized protein LOC100266051 [Vitis vinifera]	XP_002274232	Vitis vinifera	2.08346e-17	82	79.7221	58	48
Aau_CL986Contig1	carotenoid cleavage dioxygenase 8 homolog chloroplastic-like	396	gi|587905193|gb|EXB93378.1|hypothetical protein L484_010705 [Morus notabilis]	EXB93378	Morus notabilis	9.06665e-42	73	146.362	119	88
Aau_CL992Contig1	charged multivesicular body protein 5-like	541	gi|460388158|ref|XP_004239736.1|PREDICTED: charged multivesicular body protein 5-like [Solanum lycopersicum]	XP_004239736	Solanum lycopersicum	4.4601e-35	62	130.954	175	109
Aau_CL1003Contig1	hypothetical protein SELMODRAFT_451569	684	gi|302787208|ref|XP_002975374.1|hypothetical protein SELMODRAFT_451569 [Selaginella moellendorffii] >gi|300156948|gb|EFJ23575.1| hypothetical protein SELMODRAFT_451569 [Selaginella moellendorffii]	XP_002975374	Selaginella moellendorffii	3.44656e-08	73	62.7734	60	44
Aau_CL1008Contig1	protein chloroplastic-like isoform x5	658	gi|661895926|emb|CDP00504.1|unnamed protein product [Coffea canephora]	CDP00504	Coffea canephora	1.03193e-40	63	156.762	203	129
Aau_CL1013Contig1	mechanosensitive ion channel mscl9	598	gi|168026653|ref|XP_001765846.1|MscS-Like mechanosensitive ion channel MSCL9 [Physcomitrella patens] >gi|162683023|gb|EDQ69437.1| MscS-Like mechanosensitive ion channel MSCL9 [Physcomitrella patens]	XP_001765846	Physcomitrella patens	5.17205e-52	78	180.259	142	111
Aau_CL1066Contig1	cysteinyl-trna synthetase	851	gi|168067577|ref|XP_001785689.1|predicted protein [Physcomitrella patens] >gi|162662678|gb|EDQ49502.1| predicted protein [Physcomitrella patens]	XP_001785689	Physcomitrella patens	2.64847e-133	78	394.43	281	220
Aau_CL1071Contig1	tropomyosin- isoforms 33 34	480	gi|657992283|ref|XP_008388391.1|PREDICTED: uncharacterized protein LOC103450787 [Malus domestica]	XP_008388391	Malus domestica	7.80847e-23	63	101.679	100	63
Aau_CL1086Contig1	hypothetical protein SELMODRAFT_98342, partial	570	gi|302781773|ref|XP_002972660.1|hypothetical protein SELMODRAFT_98342, partial [Selaginella moellendorffii] >gi|302812925|ref|XP_002988149.1| hypothetical protein SELMODRAFT_127331, partial [Selaginella moellendorffii] >gi|300144255|gb|EFJ10941.1| hypothetical protein SELMODRAFT_127331, partial [Selaginella moellendorffii] >gi|300159261|gb|EFJ25881.1| hypothetical protein SELMODRAFT_98342, partia…	XP_002972660	Selaginella moellendorffii	7.84178e-50	79	175.252	138	110
Aau_CL1101Contig1	hypothetical protein SELMODRAFT_97222	1896	gi|302781446|ref|XP_002972497.1|hypothetical protein SELMODRAFT_97222 [Selaginella moellendorffii] >gi|300159964|gb|EFJ26583.1| hypothetical protein SELMODRAFT_97222 [Selaginella moellendorffii]	XP_002972497	Selaginella moellendorffii	8.26925e-94	87	226.098	139	122
Aau_CL1106Contig1	cct13_orysj ame: full=cyclin-t1-3 short= 1 3	1590	gi|573961143|ref|XP_006662748.1|PREDICTED: cyclin-T1-3-like [Oryza brachyantha]	XP_006662748	Oryza brachyantha	7.81307e-129	63	392.504	419	268
Aau_CL1111Contig1	cdpk-related kinase 5-like	904	gi|168032723|ref|XP_001768867.1|predicted protein [Physcomitrella patens] >gi|162679779|gb|EDQ66221.1| predicted protein [Physcomitrella patens]	XP_001768867	Physcomitrella patens	3.20947e-167	90	478.404	299	271
Aau_CL1116Contig1	macpf domain-containing protein at4g24290-like	945	gi|658034701|ref|XP_008352871.1|PREDICTED: MACPF domain-containing protein At4g24290-like [Malus domestica]	XP_008352871	Malus domestica	3.14358e-50	68	174.866	174	119
Aau_CL1121Contig1	hnh endonuclease isoform 1	1082	gi|659105935|ref|XP_008453210.1|PREDICTED: uncharacterized protein LOC103493997 [Cucumis melo]	XP_008453210	Cucumis melo	2.36896e-60	82	201.06	129	107
Aau_CL1130Contig1	hsf-type dna-binding domain containing expressed	1237	gi|115455903|ref|NP_001051552.1|Os03g0795900 [Oryza sativa Japonica Group] >gi|75290369|sp|Q6F388.1|HFA2E_ORYSJ RecName: Full=Heat stress transcription factor A-2e; AltName: Full=Heat stress transcription factor 12; Short=OsHsf-12 [Oryza sativa Japonica Group] >gi|50400035|gb|AAT76423.1| putative HSF-type DNA-binding protein [Oryza sativa Japonica Group] >gi|108711543|gb|ABF99338.1| HSF-type DNA-…	NP_001051552	Oryza sativa Japonica Group	2.55178e-50	67	181.8	181	122
Aau_CL1135Contig1	low quality protein: crossover junction endonuclease mus81-like	1013	gi|641864544|gb|KDO83230.1|hypothetical protein CISIN_1g0067712mg, partial [Citrus sinensis]	KDO83230	Citrus sinensis	1.52478e-84	70	265.003	252	177
Aau_CL1144Contig1	lrr receptor-like serine threonine-protein kinase fls2	1061	gi|670375086|ref|XP_008668880.1|PREDICTED: LRR receptor-like serine/threonine-protein kinase FLS2 [Zea mays]	XP_008668880	Zea mays	1.22872e-50	49	190.66	361	180
Aau_CL1149Contig1	unnamed protein product	1056	gi|296084772|emb|CBI25915.3|unnamed protein product [Vitis vinifera]	CBI25915	Vitis vinifera	4.95279e-24	77	103.605	74	57
Aau_CL1155Contig1	duf819 protein	1490	gi|168037515|ref|XP_001771249.1|predicted protein [Physcomitrella patens] >gi|162677490|gb|EDQ63960.1| predicted protein [Physcomitrella patens]	XP_001771249	Physcomitrella patens	3.0134e-84	65	196.823	210	138
Aau_CL1176Contig1	small rna degrading nuclease 3	1477	gi|587870230|gb|EXB59520.1|Small RNA degrading nuclease 3 [Morus notabilis]	EXB59520	Morus notabilis	1.94421e-47	55	179.874	290	160
Aau_CL1181Contig1	transcription elongation factor spt5 homolog 1-like	1166	gi|502136150|ref|XP_004502577.1|PREDICTED: putative transcription elongation factor SPT5 homolog 1-like [Cicer arietinum]	XP_004502577	Cicer arietinum	3.58796e-113	76	362.459	271	206
Aau_CL1185Contig1	protein	1413	gi|168063950|ref|XP_001783930.1|predicted protein [Physcomitrella patens] >gi|162664560|gb|EDQ51275.1| predicted protein [Physcomitrella patens]	XP_001783930	Physcomitrella patens	1.60137e-87	73	280.026	241	177
Aau_CL1191Contig1	tpa: mating-type switching protein swi10	924	gi|242033937|ref|XP_002464363.1|hypothetical protein SORBIDRAFT_01g016980 [Sorghum bicolor] >gi|241918217|gb|EER91361.1| hypothetical protein SORBIDRAFT_01g016980 [Sorghum bicolor]	XP_002464363	Sorghum bicolor	1.85916e-75	73	244.588	192	141
Aau_CL1195Contig1	map kinase phosphatase 1 family protein	1270	gi|586755206|ref|XP_006853013.1|hypothetical protein AMTR_s00174p00040410 [Amborella trichopoda] >gi|548856650|gb|ERN14480.1| hypothetical protein AMTR_s00174p00040410 [Amborella trichopoda]	XP_006853013	Amborella trichopoda	1.48115e-60	50	218.394	371	189
Aau_CL1201Contig1	ring u-box superfamily	1313	gi|590595677|ref|XP_007018124.1|RING/U-box superfamily protein, putative [Theobroma cacao] >gi|508723452|gb|EOY15349.1| RING/U-box superfamily protein, putative [Theobroma cacao]	XP_007018124	Theobroma cacao	1.15743e-22	56	108.612	140	79
Aau_CL1205Contig1	adenosine deaminase-like protein	1421	gi|645236568|ref|XP_008224800.1|PREDICTED: adenosine deaminase-like protein [Prunus mume]	XP_008224800	Prunus mume	7.21737e-151	76	442.195	360	275
Aau_CL1210Contig1	dna repair protein	1565	gi|586676545|ref|XP_006838678.1|hypothetical protein AMTR_s00002p00244460 [Amborella trichopoda] >gi|548841184|gb|ERN01247.1| hypothetical protein AMTR_s00002p00244460 [Amborella trichopoda]	XP_006838678	Amborella trichopoda	1.51891e-90	54	308.145	540	294
Aau_CL1215Contig1	probable boi-related e3 ubiquitin-protein ligase 3	1490	gi|645230246|ref|XP_008221847.1|PREDICTED: E3 ubiquitin-protein ligase BOI [Prunus mume]	XP_008221847	Prunus mume	4.06348e-58	58	204.142	317	186
Aau_CL1221Contig1	phosphoribosylaminoimidazole-succinocarboxamide chloroplastic-like	1338	gi|565376134|ref|XP_006354567.1|PREDICTED: phosphoribosylaminoimidazole-succinocarboxamide synthase, chloroplastic-like [Solanum tuberosum]	XP_006354567	Solanum tuberosum	2.75099e-163	85	473.781	298	256
Aau_CL1226Contig1	hydroxyphenylpyruvate reductase- partial	1777	gi|302805671|ref|XP_002984586.1|hypothetical protein SELMODRAFT_156743 [Selaginella moellendorffii] >gi|300147568|gb|EFJ14231.1| hypothetical protein SELMODRAFT_156743 [Selaginella moellendorffii]	XP_002984586	Selaginella moellendorffii	1.11859e-57	81	204.527	155	126
Aau_CL1231Contig1	2-hydroxy-6-oxo-6-phenylhexa- -dienoate hydrolase	1363	gi|168006400|ref|XP_001755897.1|predicted protein [Physcomitrella patens] >gi|162692827|gb|EDQ79182.1| predicted protein [Physcomitrella patens]	XP_001755897	Physcomitrella patens	5.1709e-127	75	379.407	304	230
Aau_CL1235Contig1	integrase-type dna-binding superfamily	1338	gi|674249744|gb|KFK42509.1|hypothetical protein AALP_AA1G003100 [Arabis alpina]	KFK42509	Arabis alpina	2.83014e-39	77	148.288	106	82
Aau_CL1240Contig1	nac transcription factor 25-like	1307	gi|658309926|ref|NP_001280970.1|NAC transcription factor 25-like [Malus domestica] >gi|302399011|gb|ADL36800.1| NAC domain class transcription factor [Malus domestica]	NP_001280970	Malus domestica	9.34898e-86	58	274.633	357	208
Aau_CL1245Contig1	4-hydroxybenzoate mitochondrial-like isoform x1	1733	gi|297737930|emb|CBI27131.3|unnamed protein product [Vitis vinifera]	CBI27131	Vitis vinifera	3.53048e-135	77	406.371	290	225
Aau_CL1251Contig1	protein notum homolog	1356	gi|590680578|ref|XP_007040900.1|Pectinacetylesterase family protein [Theobroma cacao] >gi|508778145|gb|EOY25401.1| Pectinacetylesterase family protein [Theobroma cacao]	XP_007040900	Theobroma cacao	3.37784e-113	62	346.665	392	244
Aau_CL1260Contig1	hypothetical protein SELMODRAFT_125174	1245	gi|302810653|ref|XP_002987017.1|hypothetical protein SELMODRAFT_125174 [Selaginella moellendorffii] >gi|300145182|gb|EFJ11860.1| hypothetical protein SELMODRAFT_125174 [Selaginella moellendorffii]	XP_002987017	Selaginella moellendorffii	5.58559e-84	88	262.307	167	147
Aau_CL1265Contig1	transforming growth factor-beta receptor-associated protein 1 homolog	1569	gi|629108357|gb|KCW73503.1|hypothetical protein EUGRSUZ_E02010 [Eucalyptus grandis]	KCW73503	Eucalyptus grandis	2.15153e-112	71	365.155	335	240
Aau_CL1270Contig1	angio-associated migratory cell	1589	gi|168012126|ref|XP_001758753.1|predicted protein [Physcomitrella patens] >gi|162689890|gb|EDQ76259.1| predicted protein [Physcomitrella patens]	XP_001758753	Physcomitrella patens	5.75054e-156	77	459.144	335	259
Aau_CL1280Contig1	nucleotidyltransferase family protein	1606	gi|317106636|dbj|BAJ53142.1|JHL05D22.13 [Jatropha curcas] >gi|643717093|gb|KDP28719.1| hypothetical protein JCGZ_14490 [Jatropha curcas]	BAJ53142	Jatropha curcas	8.64916e-163	80	488.804	359	290
Aau_CL1285Contig1	lysine--trna ligase-like isoform x2	1058	gi|672167442|ref|XP_008803682.1|PREDICTED: lysine--tRNA ligase-like isoform X2 [Phoenix dactylifera]	XP_008803682	Phoenix dactylifera	4.41614e-69	80	235.728	185	148
Aau_CL1289Contig1	urea active transporter-like protein	1388	gi|194247849|dbj|BAG55379.1|Urea active transporter-like protein [chlorophyte sp. MBIC11204]	BAG55379	chlorophyte sp. MBIC11204	4.03268e-126	79	377.096	267	213
Aau_CL1295Contig1	s-formylglutathione hydrolase	1532	gi|168021781|ref|XP_001763419.1|predicted protein [Physcomitrella patens] >gi|162685212|gb|EDQ71608.1| predicted protein [Physcomitrella patens]	XP_001763419	Physcomitrella patens	2.15805e-154	86	449.129	276	240
Aau_CL1300Contig1	stomatal cytokinesis defective	1459	gi|586673053|ref|XP_006837773.1|hypothetical protein AMTR_s00104p00054580 [Amborella trichopoda] >gi|548840139|gb|ERN00342.1| hypothetical protein AMTR_s00104p00054580 [Amborella trichopoda]	XP_006837773	Amborella trichopoda	0	75	589.341	485	366
Aau_CL1304Contig1	protein opi10 homolog	1553	gi|586724823|ref|XP_006849456.1|hypothetical protein AMTR_s00024p00077680 [Amborella trichopoda] >gi|548853031|gb|ERN11037.1| hypothetical protein AMTR_s00024p00077680 [Amborella trichopoda]	XP_006849456	Amborella trichopoda	2.37642e-98	88	303.138	189	168
Aau_CL1309Contig1	expansin 3	1387	gi|167860796|gb|ACA05166.1|expansin 3 [Dimocarpus longan]	ACA05166	Dimocarpus longan	5.09109e-135	89	397.127	225	202
Aau_CL1313Contig1	protein	1353	gi|168031569|ref|XP_001768293.1|predicted protein [Physcomitrella patens] >gi|162680471|gb|EDQ66907.1| predicted protein [Physcomitrella patens]	XP_001768293	Physcomitrella patens	1.23994e-54	52	204.142	346	183
Aau_CL1318Contig1	metallophosphoesterase 1-like	1834	gi|168016238|ref|XP_001760656.1|predicted protein [Physcomitrella patens] >gi|162688016|gb|EDQ74395.1| predicted protein [Physcomitrella patens]	XP_001760656	Physcomitrella patens	1.02625e-53	56	199.134	285	161
Aau_CL1324Contig1	hypothetical protein POPTR_0018s11280g	1396	gi|566215289|ref|XP_002325192.2|hypothetical protein POPTR_0018s11280g [Populus trichocarpa] >gi|566215291|ref|XP_002324525.2| hypothetical protein POPTR_0018s11280g [Populus trichocarpa] >gi|550318505|gb|EEF03757.2| hypothetical protein POPTR_0018s11280g [Populus trichocarpa] >gi|550318506|gb|EEF03090.2| hypothetical protein POPTR_0018s11280g [Populus trichocarpa]	XP_002325192	Populus trichocarpa	3.49811e-30	52	132.88	264	138
Aau_CL1334Contig1	unknown	2150	gi|294460934|gb|ADE76039.1|unknown [Picea sitchensis]	ADE76039	Picea sitchensis	0	77	570.852	450	347
Aau_CL1340Contig1	probable lrr receptor-like serine threonine-protein kinase at1g67720-like	2390	gi|514807127|ref|XP_004978420.1|PREDICTED: probable LRR receptor-like serine/threonine-protein kinase At1g67720-like [Setaria italica]	XP_004978420	Setaria italica	1.12067e-61	48	233.417	557	272
Aau_CL1345Contig1	spermatogenesis-associated protein 20	2706	gi|168008753|ref|XP_001757071.1|predicted protein [Physcomitrella patens] >gi|162691942|gb|EDQ78302.1| predicted protein [Physcomitrella patens]	XP_001757071	Physcomitrella patens	0	76	992.26	762	584
Aau_CL1350Contig1	heat shock protein 101	2363	gi|672180915|ref|XP_008810663.1|PREDICTED: chaperone protein ClpB1 [Phoenix dactylifera]	XP_008810663	Phoenix dactylifera	0	91	1200.65	723	661
Aau_CL1361Contig1	hypothetical protein EUGRSUZ_F02622	2372	gi|629103599|gb|KCW69068.1|hypothetical protein EUGRSUZ_F02622 [Eucalyptus grandis] >gi|629103600|gb|KCW69069.1| hypothetical protein EUGRSUZ_F02622 [Eucalyptus grandis]	KCW69068	Eucalyptus grandis	0	60	550.051	649	391
Aau_CL1365Contig1	phytoene desaturase	2293	gi|302814611|ref|XP_002988989.1|hypothetical protein SELMODRAFT_269459 [Selaginella moellendorffii] >gi|300143326|gb|EFJ10018.1| hypothetical protein SELMODRAFT_269459 [Selaginella moellendorffii]	XP_002988989	Selaginella moellendorffii	0	92	873.233	496	460
Aau_CL1369Contig1	rna recognition motif-containing family protein	2857	gi|224102367|ref|XP_002312652.1|RNA recognition motif-containing family protein [Populus trichocarpa] >gi|222852472|gb|EEE90019.1| RNA recognition motif-containing family protein [Populus trichocarpa]	XP_002312652	Populus trichocarpa	6.68782e-56	39	213.772	734	290
Aau_CL1375Contig1	tbc domain-containing protein isoform 2	2114	gi|590578479|ref|XP_007013521.1|RabGAP/TBC domain-containing protein isoform 2 [Theobroma cacao] >gi|508783884|gb|EOY31140.1| RabGAP/TBC domain-containing protein isoform 2 [Theobroma cacao]	XP_007013521	Theobroma cacao	0	71	684.871	614	437
Aau_CL1379Contig1	polyphenol chloroplast	2398	gi|302756935|ref|XP_002961891.1|hypothetical protein SELMODRAFT_164684 [Selaginella moellendorffii] >gi|300170550|gb|EFJ37151.1| hypothetical protein SELMODRAFT_164684 [Selaginella moellendorffii]	XP_002961891	Selaginella moellendorffii	5.44548e-111	54	358.607	542	294
Aau_CL1385Contig1	ubiquitin ligase protein	2824	gi|586658713|ref|XP_006829490.1|hypothetical protein AMTR_s00074p00101590 [Amborella trichopoda] >gi|548834974|gb|ERM96906.1| hypothetical protein AMTR_s00074p00101590 [Amborella trichopoda]	XP_006829490	Amborella trichopoda	0	72	811.216	686	499
Aau_CL1390Contig1	n-rich protein	3048	gi|168036465|ref|XP_001770727.1|predicted protein [Physcomitrella patens] >gi|162677945|gb|EDQ64409.1| predicted protein [Physcomitrella patens]	XP_001770727	Physcomitrella patens	5.36216e-42	54	177.948	278	152
Aau_CL1395Contig1	leucine--trna cytoplasmic	3187	gi|672129650|ref|XP_008788336.1|PREDICTED: leucine--tRNA ligase, cytoplasmic [Phoenix dactylifera]	XP_008788336	Phoenix dactylifera	0	81	1267.29	865	704
Aau_CL1400Contig1	ein2-like protein	5114	gi|302812283|ref|XP_002987829.1|EIN2-like protein [Selaginella moellendorffii] >gi|300144448|gb|EFJ11132.1| EIN2-like protein [Selaginella moellendorffii]	XP_002987829	Selaginella moellendorffii	0	48	643.654	1429	689
Aau_CL1407Contig1	serine threonine-protein kinase ctr1-like	3115	gi|568856647|ref|XP_006481892.1|PREDICTED: serine/threonine-protein kinase CTR1-like [Citrus sinensis]	XP_006481892	Citrus sinensis	7.6202e-175	61	541.576	654	402
Aau_CL1410Contig1	polyadenylate-binding protein-interacting protein 3-like	3451	gi|302775730|ref|XP_002971282.1|hypothetical protein SELMODRAFT_411870 [Selaginella moellendorffii] >gi|300161264|gb|EFJ27880.1| hypothetical protein SELMODRAFT_411870 [Selaginella moellendorffii]	XP_002971282	Selaginella moellendorffii	5.35219e-118	49	391.349	832	415
Aau_CL1413Contig1	hypothetical retrotransposon	4252	gi|56407681|gb|AAV88069.1|hypothetical retrotransposon [Ipomoea batatas]	AAV88069	Ipomoea batatas	0	57	783.867	1125	651
Aau_CL1424Contig1	plant invertase pectin methylesterase inhibitor superfamily	3013	gi|116786918|gb|ABK24298.1|unknown [Picea sitchensis]	ABK24298	Picea sitchensis	1.16656e-135	62	427.943	513	320
Aau_CL1428Contig1	y5248_arath ame: full=g-type lectin s-receptor-like serine threonine-protein kinase at5g24080 flags: precursor	2819	gi|75171544|sp|Q9FLV4.1|Y5248_ARATHRecName: Full=G-type lectin S-receptor-like serine/threonine-protein kinase At5g24080; Flags: Precursor [Arabidopsis thaliana] >gi|9758232|dbj|BAB08731.1| receptor-like protein kinase [Arabidopsis thaliana]	Q9FLV4	Arabidopsis thaliana	1.86569e-85	48	301.982	706	339
Aau_CL1438Contig1	dicarboxylate transporter chloroplastic-like	2332	gi|568879347|ref|XP_006492620.1|PREDICTED: dicarboxylate transporter 2.1, chloroplastic-like [Citrus sinensis] >gi|641825763|gb|KDO45021.1| hypothetical protein CISIN_1g008532mg [Citrus sinensis]	XP_006492620	Citrus sinensis	0	85	738.799	474	404
Aau_CL1443Contig1	predicted protein	2104	gi|168067905|ref|XP_001785842.1|predicted protein [Physcomitrella patens] >gi|162662496|gb|EDQ49343.1| predicted protein [Physcomitrella patens]	XP_001785842	Physcomitrella patens	0	75	603.208	507	385
Aau_CL1447Contig1	udp-glycosyltransferase 85a2-like	1944	gi|629101072|gb|KCW66541.1|hypothetical protein EUGRSUZ_F00338, partial [Eucalyptus grandis]	KCW66541	Eucalyptus grandis	4.60908e-68	52	221.861	380	201
Aau_CL1452Contig1	nuclear pore complex protein nup96 partial	2186	gi|168049501|ref|XP_001777201.1|predicted protein [Physcomitrella patens] >gi|162671429|gb|EDQ57981.1| predicted protein [Physcomitrella patens]	XP_001777201	Physcomitrella patens	0	67	565.844	613	411
Aau_CL1457Contig1	predicted protein	2112	gi|168066821|ref|XP_001785330.1|predicted protein [Physcomitrella patens] >gi|162663085|gb|EDQ49871.1| predicted protein [Physcomitrella patens]	XP_001785330	Physcomitrella patens	0	74	857.055	723	536
Aau_CL1463Contig1	rna-binding protein 39-like	1600	gi|297744588|emb|CBI37850.3|unnamed protein product [Vitis vinifera]	CBI37850	Vitis vinifera	7.20832e-146	70	434.106	382	268
Aau_CL1473Contig1	major facilitator superfamily domain-containing protein 12-like isoform x1	1858	gi|672109193|ref|XP_008788956.1|PREDICTED: major facilitator superfamily domain-containing protein 12-like isoform X1 [Phoenix dactylifera]	XP_008788956	Phoenix dactylifera	4.7723e-126	71	387.882	364	260
Aau_CL1477Contig1	nucleotide-sugar transporter family protein isoform 1	1841	gi|641853325|gb|KDO72184.1|hypothetical protein CISIN_1g016904mg [Citrus sinensis]	KDO72184	Citrus sinensis	1.23966e-180	81	523.857	377	308
Aau_CL1482Contig1	glycosyltransferase irx14-like partial	1217	gi|302797519|ref|XP_002980520.1|glycosyltransferase IRX14-like protein, partial [Selaginella moellendorffii] >gi|300151526|gb|EFJ18171.1| glycosyltransferase IRX14-like protein, partial [Selaginella moellendorffii]	XP_002980520	Selaginella moellendorffii	1.09442e-43	57	167.548	220	126
Aau_CL1485Contig1	uncharacterized vacuolar membrane protein yml018c-like isoform x2	1625	gi|356515282|ref|XP_003526330.1|PREDICTED: uncharacterized vacuolar membrane protein YML018C-like isoform X1 [Glycine max]	XP_003526330	Glycine max	9.51127e-166	74	483.797	401	300
Aau_CL1495Contig1	predicted protein	1810	gi|168009714|ref|XP_001757550.1|predicted protein [Physcomitrella patens] >gi|162691244|gb|EDQ77607.1| predicted protein, partial [Physcomitrella patens]	XP_001757550	Physcomitrella patens	0	88	713.375	469	414
Aau_CL1500Contig1	calmodulin-binding ion transporter-like protein	2578	gi|46560595|gb|AAT00626.1|calmodulin-binding ion transporter-like protein [Physcomitrella patens]	AAT00626	Physcomitrella patens	9.3988e-140	81	362.459	270	219
Aau_CL1507Contig1	myb-related transcription factor	1803	gi|567182808|ref|XP_006402502.1|hypothetical protein EUTSA_v10006126mg [Eutrema salsugineum] >gi|557103601|gb|ESQ43955.1| hypothetical protein EUTSA_v10006126mg [Eutrema salsugineum]	XP_006402502	Eutrema salsugineum	6.25084e-53	56	191.43	260	147
Aau_CL1512Contig1	hypothetical protein SELMODRAFT_166529	1656	gi|302761158|ref|XP_002964001.1|hypothetical protein SELMODRAFT_166529 [Selaginella moellendorffii] >gi|300167730|gb|EFJ34334.1| hypothetical protein SELMODRAFT_166529 [Selaginella moellendorffii]	XP_002964001	Selaginella moellendorffii	2.423e-64	56	222.246	322	181
Aau_CL1521Contig1	hypothetical protein SELMODRAFT_406233	1725	gi|302763343|ref|XP_002965093.1|hypothetical protein SELMODRAFT_406233 [Selaginella moellendorffii] >gi|300167326|gb|EFJ33931.1| hypothetical protein SELMODRAFT_406233 [Selaginella moellendorffii]	XP_002965093	Selaginella moellendorffii	0	77	541.191	412	321
Aau_CL1524Contig1	rna-directed dna methylation 4-like isoform x2	1737	gi|657951851|ref|XP_008354721.1|PREDICTED: RNA-directed DNA methylation 4-like isoform X2 [Malus domestica]	XP_008354721	Malus domestica	1.33063e-34	49	143.28	328	162
Aau_CL1529Contig1	predicted protein	1726	gi|168038592|ref|XP_001771784.1|predicted protein [Physcomitrella patens] >gi|162676915|gb|EDQ63392.1| predicted protein [Physcomitrella patens]	XP_001771784	Physcomitrella patens	3.93025e-124	78	324.709	265	208
Aau_CL1535Contig1	probably inactive leucine-rich repeat receptor-like protein kinase at3g28040-like	1613	gi|672137046|ref|XP_008792235.1|PREDICTED: LOW QUALITY PROTEIN: probably inactive leucine-rich repeat receptor-like protein kinase At3g28040 [Phoenix dactylifera]	XP_008792235	Phoenix dactylifera	2.21935e-109	59	356.681	476	281
Aau_CL1540Contig1	protein translocase subunit chloroplastic isoform x3	1621	gi|567883437|ref|XP_006434277.1|hypothetical protein CICLE_v100001162mg [Citrus clementina] >gi|557536399|gb|ESR47517.1| hypothetical protein CICLE_v100001162mg [Citrus clementina]	XP_006434277	Citrus clementina	0	78	697.582	542	424
Aau_CL1544Contig1	ribosome biogenesis regulatory protein family protein isoform 1	1538	gi|148906982|gb|ABR16635.1|unknown [Picea sitchensis]	ABR16635	Picea sitchensis	3.40266e-100	66	313.538	320	213
Aau_CL1548Contig1	folylpolyglutamate synthase-like	1705	gi|296086169|emb|CBI31610.3|unnamed protein product [Vitis vinifera]	CBI31610	Vitis vinifera	6.09081e-176	66	519.235	540	357
Aau_CL1558Contig1	predicted protein	1442	gi|168036084|ref|XP_001770538.1|predicted protein [Physcomitrella patens] >gi|162678246|gb|EDQ64707.1| predicted protein [Physcomitrella patens]	XP_001770538	Physcomitrella patens	2.05301e-144	87	425.246	277	241
Aau_CL1570Contig1	hypothetical protein SELMODRAFT_406351	1101	gi|302763479|ref|XP_002965161.1|hypothetical protein SELMODRAFT_406351 [Selaginella moellendorffii] >gi|300167394|gb|EFJ33999.1| hypothetical protein SELMODRAFT_406351 [Selaginella moellendorffii]	XP_002965161	Selaginella moellendorffii	1.17909e-21	47	100.908	242	115
Aau_CL1575Contig1	f-box kelch-repeat protein at5g15710	927	gi|527210101|gb|EPS74667.1|hypothetical protein M569_00089, partial [Genlisea aurea]	EPS74667	Genlisea aurea	1.68652e-26	56	116.701	168	95
Aau_CL1579Contig1	predicted protein	1543	gi|168003279|ref|XP_001754340.1|predicted protein [Physcomitrella patens] >gi|162694442|gb|EDQ80790.1| predicted protein [Physcomitrella patens]	XP_001754340	Physcomitrella patens	6.84473e-19	69	100.138	99	69
Aau_CL1587Contig1	mlo-like protein 5-like	893	gi|147810597|emb|CAN71968.1|hypothetical protein VITISV_007362 [Vitis vinifera]	CAN71968	Vitis vinifera	7.80824e-43	52	158.688	236	123
Aau_CL1592Contig1	potassium transporter 5-like	838	gi|672190418|ref|XP_008775247.1|PREDICTED: potassium transporter 5-like [Phoenix dactylifera]	XP_008775247	Phoenix dactylifera	3.40615e-70	74	238.81	213	158
Aau_CL1597Contig1	dienoyl-reductase	1419	gi|168015008|ref|XP_001760043.1|predicted protein [Physcomitrella patens] >gi|162688793|gb|EDQ75168.1| predicted protein [Physcomitrella patens]	XP_001760043	Physcomitrella patens	6.16524e-130	79	386.341	286	227
Aau_CL1602Contig1	probable mitochondrial chaperone bcs1-b-like	849	gi|326514618|dbj|BAJ96296.1|predicted protein [Hordeum vulgare subsp. vulgare]	BAJ96296	Hordeum vulgare subsp. vulgare	4.64466e-78	64	253.832	276	179
Aau_CL1606Contig1	ac068562_1strong similarity to udp-glucose glucosyltransferase from arabidopsis thaliana gb	979	gi|629098869|gb|KCW64634.1|hypothetical protein EUGRSUZ_G02217 [Eucalyptus grandis]	KCW64634	Eucalyptus grandis	3.79744e-16	71	88.1965	64	46
Aau_CL1614Contig1	ppgpp pyrophosphohydrolase	841	gi|116780849|gb|ABK21845.1|unknown [Picea sitchensis]	ABK21845	Picea sitchensis	1.37485e-54	81	186.422	137	111
Aau_CL1619Contig1	probable lrr receptor-like serine threonine-protein kinase at1g56140	1886	gi|657955643|ref|XP_008369292.1|PREDICTED: probable LRR receptor-like serine/threonine-protein kinase At1g56140 [Malus domestica]	XP_008369292	Malus domestica	2.44392e-101	69	322.013	326	225
Aau_CL1636Contig1	short-chain dehydrogenase tic chloroplastic-like	1231	gi|573962226|ref|XP_006663260.1|PREDICTED: short-chain dehydrogenase TIC 32, chloroplastic-like [Oryza brachyantha]	XP_006663260	Oryza brachyantha	1.86619e-124	79	371.318	309	245
Aau_CL1640Contig1	hypothetical protein L484_013479	984	gi|587839026|gb|EXB29705.1|hypothetical protein L484_013479 [Morus notabilis]	EXB29705	Morus notabilis	2.33106e-14	67	76.2554	77	52
Aau_CL1648Contig1	sec-independent protein translocase isoform x1	926	gi|566156236|ref|XP_002302078.2|hypothetical protein POPTR_0002s04630g [Populus trichocarpa] >gi|550344278|gb|EEE81351.2| hypothetical protein POPTR_0002s04630g [Populus trichocarpa]	XP_002302078	Populus trichocarpa	2.89938e-45	58	162.155	248	146
Aau_CL1653Contig1	duf3128 family protein	1158	gi|657389484|gb|KEH31182.1|DUF3128 family protein [Medicago truncatula]	KEH31182	Medicago truncatula	5.93829e-27	70	111.694	93	66
Aau_CL1658Contig1	uncharacterized loc102591198	904	gi|672170371|ref|XP_008805245.1|PREDICTED: uncharacterized protein LOC103718282 [Phoenix dactylifera] >gi|672170373|ref|XP_008805246.1| PREDICTED: uncharacterized protein LOC103718282 [Phoenix dactylifera]	XP_008805245	Phoenix dactylifera	6.68656e-27	71	109.768	96	69
Aau_CL1663Contig1	probable inactive leucine-rich repeat receptor-like protein kinase at1g66830-like	790	gi|659090504|ref|XP_008446051.1|PREDICTED: probable inactive leucine-rich repeat receptor-like protein kinase At1g66830 [Cucumis melo]	XP_008446051	Cucumis melo	1.17131e-72	72	243.817	221	161
Aau_CL1667Contig1	protein-l-isoaspartate o-methyltransferase-like	787	gi|565369619|ref|XP_006351432.1|PREDICTED: protein-L-isoaspartate O-methyltransferase-like [Solanum tuberosum]	XP_006351432	Solanum tuberosum	8.18186e-79	77	248.054	192	149
Aau_CL1672Contig1	protein say1	848	gi|297809459|ref|XP_002872613.1|hypothetical protein ARALYDRAFT_489990 [Arabidopsis lyrata subsp. lyrata] >gi|297318450|gb|EFH48872.1| hypothetical protein ARALYDRAFT_489990 [Arabidopsis lyrata subsp. lyrata]	XP_002872613	Arabidopsis lyrata subsp. lyrata	8.37693e-17	47	89.3521	216	103
Aau_CL1677Contig1	predicted protein	1866	gi|168051649|ref|XP_001778266.1|predicted protein [Physcomitrella patens] >gi|162670363|gb|EDQ56933.1| predicted protein [Physcomitrella patens]	XP_001778266	Physcomitrella patens	0	85	685.641	443	377
Aau_CL1685Contig1	rac gdp-dissociation inhibitor 1	1208	gi|294463614|gb|ADE77335.1|unknown [Picea sitchensis]	ADE77335	Picea sitchensis	5.85017e-77	77	245.743	201	155
Aau_CL1691Contig1	pre-mrna-splicing factor sf2-like isoform 1	1010	gi|302795628|ref|XP_002979577.1|hypothetical protein SELMODRAFT_36388, partial [Selaginella moellendorffii] >gi|300152825|gb|EFJ19466.1| hypothetical protein SELMODRAFT_36388, partial [Selaginella moellendorffii]	XP_002979577	Selaginella moellendorffii	2.01414e-56	81	191.43	138	112
Aau_CL1696Contig1	low quality protein: ankyrin repeat domain-containing chloroplastic	835	gi|659080604|ref|XP_008440881.1|PREDICTED: LOW QUALITY PROTEIN: ankyrin repeat domain-containing protein, chloroplastic [Cucumis melo]	XP_008440881	Cucumis melo	3.49905e-10	47	69.707	202	95
Aau_CL1701Contig1	hypothetical protein SELMODRAFT_402071	767	gi|302753316|ref|XP_002960082.1|hypothetical protein SELMODRAFT_402071 [Selaginella moellendorffii] >gi|300171021|gb|EFJ37621.1| hypothetical protein SELMODRAFT_402071 [Selaginella moellendorffii]	XP_002960082	Selaginella moellendorffii	5.99502e-09	45	64.6994	127	58
Aau_CL1716Contig1	dioxygenase extradiol	377	gi|566255155|ref|XP_006387703.1|hypothetical protein POPTR_0661s002101g, partial [Populus trichocarpa] >gi|550308200|gb|ERP46617.1| hypothetical protein POPTR_0661s002101g, partial [Populus trichocarpa]	XP_006387703	Populus trichocarpa	1.53631e-27	74	108.997	83	62
Aau_CL1720Contig1	pre-mrna-splicing factor spf27 homolog	738	gi|116791637|gb|ABK26051.1|unknown [Picea sitchensis]	ABK26051	Picea sitchensis	7.93193e-87	74	265.774	225	168
Aau_CL1729Contig1	conserved oligomeric golgi complex subunit 5-like	730	gi|565388484|ref|XP_006360007.1|PREDICTED: conserved oligomeric Golgi complex subunit 5-like [Solanum tuberosum]	XP_006360007	Solanum tuberosum	3.53252e-87	81	283.878	227	186
Aau_CL1739Contig1	nbs lrr	776	gi|224284548|gb|ACN40007.1|unknown [Picea sitchensis]	ACN40007	Picea sitchensis	1.16944e-42	56	162.925	256	144
Aau_CL1745Contig1	hypothetical protein CICLE_v10016541mg	927	gi|567907253|ref|XP_006445940.1|hypothetical protein CICLE_v10016541mg [Citrus clementina] >gi|568879414|ref|XP_006492653.1| PREDICTED: uncharacterized protein LOC102608579 isoform X2 [Citrus sinensis] >gi|557548551|gb|ESR59180.1| hypothetical protein CICLE_v10016541mg [Citrus clementina] >gi|641837503|gb|KDO56456.1| hypothetical protein CISIN_1g026501mg [Citrus sinensis]	XP_006445940	Citrus clementina	1.82613e-76	67	241.506	229	155
Aau_CL1756Contig1	lipoxygenase 6	823	gi|586734005|ref|XP_006850063.1|hypothetical protein AMTR_s00022p00207070 [Amborella trichopoda] >gi|548853661|gb|ERN11644.1| hypothetical protein AMTR_s00022p00207070 [Amborella trichopoda]	XP_006850063	Amborella trichopoda	3.50516e-80	69	252.292	222	154
Aau_CL1767Contig1	peptidyl-prolyl cis-trans isomerase cyp57	1061	gi|168043092|ref|XP_001774020.1|predicted protein [Physcomitrella patens] >gi|162674705|gb|EDQ61210.1| predicted protein [Physcomitrella patens]	XP_001774020	Physcomitrella patens	2.26369e-84	56	272.322	368	207
Aau_CL1777Contig1	calcium-binding endonuclease exonuclease phosphatase family	768	gi|568876699|ref|XP_006491412.1|PREDICTED: uncharacterized calcium-binding protein At1g02270-like isoform X2 [Citrus sinensis] >gi|641867979|gb|KDO86663.1| hypothetical protein CISIN_1g011119mg [Citrus sinensis]	XP_006491412	Citrus sinensis	3.28627e-49	74	176.407	149	111
Aau_CL1782Contig1	dual specificity protein phosphatase 12-like	802	gi|116787956|gb|ABK24703.1|unknown [Picea sitchensis]	ABK24703	Picea sitchensis	3.02266e-77	69	246.899	226	156
Aau_CL1787Contig1	gata transcription factor 21-like isoform x4	1230	gi|168035225|ref|XP_001770111.1|predicted protein [Physcomitrella patens] >gi|162678637|gb|EDQ65093.1| predicted protein [Physcomitrella patens]	XP_001770111	Physcomitrella patens	1.47314e-13	86	77.411	43	37
Aau_CL1792Contig1	retrotransposon ty3-gypsy sub-class	808	gi|672201406|ref|XP_008778131.1|PREDICTED: uncharacterized protein LOC103697958 [Phoenix dactylifera]	XP_008778131	Phoenix dactylifera	3.25672e-07	51	60.077	101	52
Aau_CL1796Contig1	arf guanine-nucleotide exchange factor gnom-like isoform x1	897	gi|586677357|ref|XP_006838906.1|hypothetical protein AMTR_s00002p00269600 [Amborella trichopoda] >gi|548841412|gb|ERN01475.1| hypothetical protein AMTR_s00002p00269600 [Amborella trichopoda]	XP_006838906	Amborella trichopoda	2.94578e-70	77	244.973	211	163
Aau_CL1799Contig1	unknown	831	gi|294464790|gb|ADE77901.1|unknown [Picea sitchensis]	ADE77901	Picea sitchensis	1.79353e-51	69	176.792	178	123
Aau_CL1819Contig1	mads domain transcription factor	880	gi|2252482|emb|CAA69407.1|putative MADS domain transcription factor [Ceratopteris richardii]	CAA69407	Ceratopteris richardii	1.88647e-64	65	209.92	220	143
Aau_CL1823Contig1	hypothetical protein SELMODRAFT_74259, partial	890	gi|302755506|ref|XP_002961177.1|hypothetical protein SELMODRAFT_74259, partial [Selaginella moellendorffii] >gi|302766818|ref|XP_002966829.1| hypothetical protein SELMODRAFT_87886, partial [Selaginella moellendorffii] >gi|300164820|gb|EFJ31428.1| hypothetical protein SELMODRAFT_87886, partial [Selaginella moellendorffii] >gi|300172116|gb|EFJ38716.1| hypothetical protein SELMODRAFT_74259, partial …	XP_002961177	Selaginella moellendorffii	2.0883e-96	92	290.041	169	157
Aau_CL1827Contig1	motile sperm domain-containing protein 2-like	727	gi|195637980|gb|ACG38458.1|polyphosphoinositide binding protein [Zea mays]	ACG38458	Zea mays	4.37159e-62	85	203.371	131	112
Aau_CL1832Contig1	unknown	791	gi|116782657|gb|ABK22596.1|unknown [Picea sitchensis]	ABK22596	Picea sitchensis	1.88226e-29	74	117.087	98	73
Aau_CL1836Contig1	isoprenylcysteine alpha-carbonyl methylesterase icme-like	840	gi|661895967|emb|CDP00545.1|unnamed protein product [Coffea canephora]	CDP00545	Coffea canephora	6.01762e-71	65	234.187	239	156
Aau_CL1846Contig1	leucine-rich repeat receptor-like tyrosine-protein kinase at2g41820-like	486	gi|148910457|gb|ABR18304.1|unknown [Picea sitchensis]	ABR18304	Picea sitchensis	2.82929e-31	69	127.102	145	101
Aau_CL1857Contig1	tobamovirus multiplication 1 isoform 1	911	gi|590625982|ref|XP_007026037.1|Tobamovirus multiplication 1 isoform 1 [Theobroma cacao] >gi|508781403|gb|EOY28659.1| Tobamovirus multiplication 1 isoform 1 [Theobroma cacao]	XP_007026037	Theobroma cacao	2.86749e-101	75	306.605	242	183
Aau_CL1865Contig1	tbc1 domain family member 25-like	945	gi|586774854|ref|XP_006857345.1|hypothetical protein AMTR_s00067p00097840 [Amborella trichopoda] >gi|548861438|gb|ERN18812.1| hypothetical protein AMTR_s00067p00097840 [Amborella trichopoda]	XP_006857345	Amborella trichopoda	3.83796e-47	55	172.94	247	136
Aau_CL1875Contig1	stress response protein nst1-like	789	gi|567874647|ref|XP_006429913.1|hypothetical protein CICLE_v100109263mg, partial [Citrus clementina] >gi|557531970|gb|ESR43153.1| hypothetical protein CICLE_v100109263mg, partial [Citrus clementina]	XP_006429913	Citrus clementina	1.79584e-31	88	125.176	78	69
Aau_CL1880Contig1	pre-mrna cleavage complex 2 protein pcf11	687	gi|657989557|ref|XP_008386986.1|PREDICTED: pre-mRNA cleavage complex 2 protein Pcf11 [Malus domestica]	XP_008386986	Malus domestica	2.46128e-33	74	129.028	111	83
Aau_CL1884Contig1	zinc finger	876	gi|643734581|gb|KDP41251.1|hypothetical protein JCGZ_15658 [Jatropha curcas]	KDP41251	Jatropha curcas	2.13305e-84	66	270.781	273	181
Aau_CL1890Contig1	udp-glycosyltransferase superfamily protein	751	gi|590638573|ref|XP_007029429.1|UDP-Glycosyltransferase superfamily protein [Theobroma cacao] >gi|508718034|gb|EOY09931.1| UDP-Glycosyltransferase superfamily protein [Theobroma cacao]	XP_007029429	Theobroma cacao	2.95751e-32	71	122.094	101	72
Aau_CL1894Contig1	dna mismatch repair protein msh3-like	1078	gi|168010740|ref|XP_001758062.1|predicted protein [Physcomitrella patens] >gi|162690939|gb|EDQ77304.1| predicted protein [Physcomitrella patens]	XP_001758062	Physcomitrella patens	8.68971e-88	67	294.664	308	208
Aau_CL1903Contig1	pentatricopeptide repeat-containing protein at4g33990	862	gi|168044807|ref|XP_001774871.1|predicted protein [Physcomitrella patens] >gi|162673765|gb|EDQ60283.1| predicted protein [Physcomitrella patens]	XP_001774871	Physcomitrella patens	3.38406e-24	51	84.3445	143	74
Aau_CL1916Contig1	pseudouridylate synthase 7 homolog isoform x1	758	gi|659125508|ref|XP_008462718.1|PREDICTED: pseudouridylate synthase 7 homolog isoform X2 [Cucumis melo]	XP_008462718	Cucumis melo	5.70562e-85	71	275.018	252	179
Aau_CL1922Contig1	ubiquitin-conjugating enzyme e2	751	gi|168025671|ref|XP_001765357.1|predicted protein [Physcomitrella patens] >gi|162683410|gb|EDQ69820.1| predicted protein [Physcomitrella patens]	XP_001765357	Physcomitrella patens	4.58597e-110	98	322.013	166	163
Aau_CL1939Contig1	hypothetical protein AMTR_s00007p00197420	883	gi|586694938|ref|XP_006843684.1|hypothetical protein AMTR_s00007p00197420 [Amborella trichopoda] >gi|548846052|gb|ERN05359.1| hypothetical protein AMTR_s00007p00197420 [Amborella trichopoda]	XP_006843684	Amborella trichopoda	3.69177e-57	56	201.06	239	134
Aau_CL1944Contig1	low quality protein: mediator of rna polymerase ii transcription subunit 33a-like	1156	gi|168032686|ref|XP_001768849.1|predicted protein [Physcomitrella patens] >gi|162679961|gb|EDQ66402.1| predicted protein [Physcomitrella patens]	XP_001768849	Physcomitrella patens	8.10348e-63	54	221.09	377	205
Aau_CL1949Contig1	two-component response regulator	777	gi|641849000|gb|KDO67876.1|hypothetical protein CISIN_1g044790mg, partial [Citrus sinensis]	KDO67876	Citrus sinensis	2.8373e-41	90	145.976	88	80
Aau_CL1953Contig1	l-type lectin-domain containing receptor kinase -like	1253	gi|586686699|ref|XP_006842003.1|hypothetical protein AMTR_s00144p00086790 [Amborella trichopoda] >gi|548844040|gb|ERN03678.1| hypothetical protein AMTR_s00144p00086790 [Amborella trichopoda]	XP_006842003	Amborella trichopoda	3.37758e-69	57	239.58	331	190
Aau_CL1984Contig1	patatin group a-3-like	769	gi|326488817|dbj|BAJ98020.1|predicted protein [Hordeum vulgare subsp. vulgare]	BAJ98020	Hordeum vulgare subsp. vulgare	3.15876e-49	57	175.637	212	122
Aau_CL1996Contig1	receptor-like protein kinase 1	534	gi|643716744|gb|KDP28370.1|hypothetical protein JCGZ_14141 [Jatropha curcas]	KDP28370	Jatropha curcas	2.00096e-18	47	90.8929	174	83
Aau_CL2004Contig1	diphthamide biosynthesis protein 4-like isoform x2	813	gi|658060849|ref|XP_008366264.1|PREDICTED: diphthamide biosynthesis protein 4-like isoform X2 [Malus domestica]	XP_008366264	Malus domestica	8.58831e-55	66	186.037	210	139
Aau_CL2009Contig1	leafy-like partial	583	gi|8574515|gb|AAF77608.1|AF105109_1MatstFLO protein [Matteuccia struthiopteris]	AAF77608	Matteuccia struthiopteris	3.44621e-115	89	340.887	194	173
Aau_CL8Contig1	large proline-rich protein bag6-like isoform x1	4067	gi|168044857|ref|XP_001774896.1|predicted protein [Physcomitrella patens] >gi|162673790|gb|EDQ60308.1| predicted protein [Physcomitrella patens]	XP_001774896	Physcomitrella patens	1.72765e-58	56	231.106	374	210
Aau_CL19Contig1	hypothetical protein CHLNCDRAFT_140491	1244	gi|552842472|ref|XP_005850574.1|hypothetical protein CHLNCDRAFT_140491 [Chlorella variabilis] >gi|307110236|gb|EFN58472.1| hypothetical protein CHLNCDRAFT_140491 [Chlorella variabilis]	XP_005850574	Chlorella variabilis	1.52717e-42	55	157.918	211	118
Aau_CL24Contig1	probable nitrite transporter at1g68570-like	2428	gi|224284876|gb|ACN40168.1|unknown [Picea sitchensis]	ACN40168	Picea sitchensis	1.90279e-165	66	502.286	550	364
Aau_CL36Contig1	hypothetical protein VITISV_035181	1094	gi|147845089|emb|CAN78459.1|hypothetical protein VITISV_035181 [Vitis vinifera]	CAN78459	Vitis vinifera	8.64696e-12	61	76.2554	84	52
Aau_CL40Contig1	duf2358 family protein	646	gi|357441471|ref|XP_003591013.1|hypothetical protein MTR_1g081280 [Medicago truncatula] >gi|355480061|gb|AES61264.1| DUF2358 family protein [Medicago truncatula]	XP_003591013	Medicago truncatula	1.85938e-45	65	159.073	163	106
Aau_CL42Contig1	serine carboxypeptidase s28 family protein isoform 1	1947	gi|672158305|ref|XP_008798888.1|PREDICTED: lysosomal Pro-X carboxypeptidase-like isoform X1 [Phoenix dactylifera]	XP_008798888	Phoenix dactylifera	1.20692e-168	74	499.59	411	306
Aau_CL54Contig1	PREDICTED: uncharacterized protein LOC101307174	1950	gi|470112143|ref|XP_004292297.1|PREDICTED: uncharacterized protein LOC101307174 [Fragaria vesca subsp. vesca]	XP_004292297	Fragaria vesca subsp. vesca	3.43383e-18	44	79.7221	210	94
Aau_CL62Contig1	low quality protein: gpi transamidase component pig-s	2424	gi|168059101|ref|XP_001781543.1|predicted protein [Physcomitrella patens] >gi|162667022|gb|EDQ53662.1| predicted protein [Physcomitrella patens]	XP_001781543	Physcomitrella patens	1.54238e-148	61	461.455	575	351
Aau_CL74Contig1	diacylglycerol kinase family protein	660	gi|14423554|gb|AAK62459.1|AF387014_1Unknown protein [Arabidopsis thaliana] >gi|18377560|gb|AAL66946.1| unknown protein [Arabidopsis thaliana]	AAK62459	Arabidopsis thaliana	5.90455e-59	65	193.741	179	118
Aau_CL78Contig1	alpha beta hydrolase family protein	1581	gi|388514297|gb|AFK45210.1|unknown [Lotus japonicus]	AFK45210	Lotus japonicus	6.35762e-110	70	338.576	303	214
Aau_CL84Contig1	abc1 protein kinase	1575	gi|302762192|ref|XP_002964518.1|ABC1 protein kinase [Selaginella moellendorffii] >gi|300168247|gb|EFJ34851.1| ABC1 protein kinase [Selaginella moellendorffii]	XP_002964518	Selaginella moellendorffii	3.20475e-147	74	439.113	383	285
Aau_CL88Contig1	double-stranded rna binding protein	899	gi|567909385|ref|XP_006447006.1|hypothetical protein CICLE_v10016468mg [Citrus clementina] >gi|557549617|gb|ESR60246.1| hypothetical protein CICLE_v10016468mg [Citrus clementina]	XP_006447006	Citrus clementina	5.23228e-81	73	253.062	213	157
Aau_CL92Contig1	probable dimethyladenosine transferase-like	1258	gi|302820073|ref|XP_002991705.1|hypothetical protein SELMODRAFT_133904 [Selaginella moellendorffii] >gi|300140554|gb|EFJ07276.1| hypothetical protein SELMODRAFT_133904 [Selaginella moellendorffii]	XP_002991705	Selaginella moellendorffii	5.11193e-109	73	332.798	313	229
Aau_CL100Contig1	zinc finger	973	gi|1360088|emb|CAA66606.1|Zn finger protein [Nicotiana tabacum]	CAA66606	Nicotiana tabacum	9.57069e-33	95	125.946	61	58
Aau_CL107Contig1	PREDICTED: uncharacterized protein At4g15970	948	gi|359473691|ref|XP_002273214.2|PREDICTED: uncharacterized protein At4g15970 [Vitis vinifera]	XP_002273214	Vitis vinifera	4.14107e-92	73	288.115	242	178
Aau_CL112Contig1	senescence associated gene	1026	gi|590561508|ref|XP_007008830.1|Senescence associated gene 20, putative [Theobroma cacao] >gi|508725743|gb|EOY17640.1| Senescence associated gene 20, putative [Theobroma cacao]	XP_007008830	Theobroma cacao	1.10432e-29	53	122.865	184	98
Aau_CL116Contig1	predicted protein	894	gi|168067903|ref|XP_001785841.1|predicted protein [Physcomitrella patens] >gi|162662495|gb|EDQ49342.1| predicted protein [Physcomitrella patens]	XP_001785841	Physcomitrella patens	1.94759e-71	78	226.868	176	138
Aau_CL122Contig1	PREDICTED: RRP15-like protein-like	1395	gi|514816359|ref|XP_004982922.1|PREDICTED: RRP15-like protein-like [Setaria italica]	XP_004982922	Setaria italica	1.10841e-42	53	162.155	278	148
Aau_CL129Contig1	abc transporter g family member 26-like	837	gi|359494218|ref|XP_002267511.2|PREDICTED: ABC transporter G family member 26-like [Vitis vinifera] >gi|296089962|emb|CBI39781.3| unnamed protein product [Vitis vinifera]	XP_002267511	Vitis vinifera	5.49918e-125	82	379.407	265	219
Aau_CL139Contig1	flavonoid 3 -monooxygenase-like	1214	gi|659120680|ref|XP_008460308.1|PREDICTED: cytochrome P450 71A1-like [Cucumis melo]	XP_008460308	Cucumis melo	4.18447e-74	69	226.098	209	145
Aau_CL145Contig1	low quality protein: ein3-binding f-box protein 1-like	2187	gi|302808654|ref|XP_002986021.1|hypothetical protein SELMODRAFT_123441 [Selaginella moellendorffii] >gi|300146169|gb|EFJ12840.1| hypothetical protein SELMODRAFT_123441 [Selaginella moellendorffii]	XP_002986021	Selaginella moellendorffii	1.13965e-55	53	210.69	354	189
Aau_CL161Contig1	predicted protein	1113	gi|168037568|ref|XP_001771275.1|predicted protein [Physcomitrella patens] >gi|162677364|gb|EDQ63835.1| predicted protein [Physcomitrella patens]	XP_001771275	Physcomitrella patens	1.69513e-99	89	308.145	186	167
Aau_CL173Contig1	predicted protein	3206	gi|168038094|ref|XP_001771537.1|predicted protein [Physcomitrella patens] >gi|162677264|gb|EDQ63737.1| predicted protein [Physcomitrella patens]	XP_001771537	Physcomitrella patens	4.65547e-177	76	530.406	363	279
Aau_CL199Contig1	endoglucanase 25-like	2684	gi|89145866|gb|ABD62083.1|endo-1,4-beta-glucancase precursor [Glycine max]	ABD62083	Glycine max	0	72	756.903	602	438
Aau_CL208Contig1	bile acid sodium symporter transporter	434	gi|573964509|ref|XP_006664375.1|PREDICTED: probable sodium/metabolite cotransporter BASS1, chloroplastic-like, partial [Oryza brachyantha]	XP_006664375	Oryza brachyantha	1.07081e-55	80	184.882	132	106
Aau_CL209Contig1	Protein FRA10AC1, putative	985	gi|255560723|ref|XP_002521375.1|Protein FRA10AC1, putative [Ricinus communis] >gi|223539453|gb|EEF41043.1| Protein FRA10AC1, putative [Ricinus communis]	XP_002521375	Ricinus communis	4.9429e-71	83	226.098	149	124
Aau_CL215Contig1	protease-related family protein	676	gi|255556139|ref|XP_002519104.1|S-adenosylmethionine-dependent methyltransferase, putative [Ricinus communis] >gi|223541767|gb|EEF43315.1| S-adenosylmethionine-dependent methyltransferase, putative [Ricinus communis]	XP_002519104	Ricinus communis	7.09523e-94	78	283.108	200	156
Aau_CL223Contig1	programmed cell death	1364	gi|641851919|gb|KDO70789.1|hypothetical protein CISIN_1g0001732mg, partial [Citrus sinensis] >gi|641851920|gb|KDO70790.1| hypothetical protein CISIN_1g0001732mg, partial [Citrus sinensis] >gi|641851921|gb|KDO70791.1| hypothetical protein CISIN_1g0001732mg, partial [Citrus sinensis] >gi|641851922|gb|KDO70792.1| hypothetical protein CISIN_1g0001732mg, partial [Citrus sinensis]	KDO70789	Citrus sinensis	5.19654e-98	73	313.538	260	192
Aau_CL226Contig1	PREDICTED: uncharacterized protein LOC101314776	1076	gi|470137535|ref|XP_004304519.1|PREDICTED: uncharacterized protein LOC101314776 [Fragaria vesca subsp. vesca]	XP_004304519	Fragaria vesca subsp. vesca	1.8684e-71	61	241.891	297	183
Aau_CL243Contig1	zein-binding protein	1705	gi|657402926|gb|KEH41795.1|zein-binding protein [Medicago truncatula]	KEH41795	Medicago truncatula	1.7183e-15	70	88.9669	89	63
Aau_CL253Contig1	protein fam91a1-like	1156	gi|641862364|gb|KDO81051.1|hypothetical protein CISIN_1g0019272mg, partial [Citrus sinensis]	KDO81051	Citrus sinensis	1.47504e-157	87	461.07	291	255
Aau_CL260Contig1	golgi to er traffic protein 4 homolog	1059	gi|168010909|ref|XP_001758146.1|predicted protein [Physcomitrella patens] >gi|162690602|gb|EDQ76968.1| predicted protein [Physcomitrella patens]	XP_001758146	Physcomitrella patens	1.60182e-71	65	233.802	269	177
Aau_CL264Contig1	gdsl esterase lipase at5g03610-like	721	gi|661881008|emb|CDP15393.1|unnamed protein product [Coffea canephora]	CDP15393	Coffea canephora	1.76363e-44	52	160.999	237	125
Aau_CL268Contig1	proline iminopeptidase-like	1192	gi|514761331|ref|XP_004964761.1|PREDICTED: uncharacterized protein LOC101786711 [Setaria italica]	XP_004964761	Setaria italica	7.132e-110	72	340.117	287	207
Aau_CL274Contig1	protein ros1-like	4049	gi|641842115|gb|KDO61023.1|hypothetical protein CISIN_1g0021412mg, partial [Citrus sinensis]	KDO61023	Citrus sinensis	2.24831e-84	73	298.13	281	206
Aau_CL281Contig1	protein mei2-like 2	2075	gi|148905976|gb|ABR16149.1|unknown [Picea sitchensis]	ABR16149	Picea sitchensis	0	64	613.994	706	452
Aau_CL291Contig1	y8625_dicdi ame: full=uncharacterized transmembrane protein ddb_g0289901 flags: precursor	496	gi|545061388|ref|WP_021434476.1|hypothetical protein [[Clostridium] bifermentans] >gi|531763732|gb|EQK40012.1| hypothetical protein C672_3553 [ [[Clostridium] bifermentans ATCC 638]	WP_021434476	Clostridium	4.92412e-12	46	72.0182	169	79
Aau_CL295Contig1	axoneme-associated protein mst101 -like	413	gi|302792585|ref|XP_002978058.1|hypothetical protein SELMODRAFT_443772 [Selaginella moellendorffii] >gi|300154079|gb|EFJ20715.1| hypothetical protein SELMODRAFT_443772 [Selaginella moellendorffii]	XP_002978058	Selaginella moellendorffii	7.05962e-19	62	90.5077	103	64
Aau_CL316Contig1	beta- insoluble isoenzyme cwinv1-like	299	gi|302782874|ref|XP_002973210.1|hypothetical protein SELMODRAFT_98949 [Selaginella moellendorffii] >gi|300158963|gb|EFJ25584.1| hypothetical protein SELMODRAFT_98949 [Selaginella moellendorffii]	XP_002973210	Selaginella moellendorffii	5.43739e-21	66	94.7449	93	62
Aau_CL332Contig1	hypothetical protein SELMODRAFT_448898	527	gi|302822248|ref|XP_002992783.1|hypothetical protein SELMODRAFT_448898 [Selaginella moellendorffii] >gi|300139428|gb|EFJ06169.1| hypothetical protein SELMODRAFT_448898 [Selaginella moellendorffii]	XP_002992783	Selaginella moellendorffii	1.39841e-31	94	127.487	69	65
Aau_CL348Contig1	receptor-like kinase	403	gi|168034572|ref|XP_001769786.1|predicted protein [Physcomitrella patens] >gi|162678895|gb|EDQ65348.1| predicted protein [Physcomitrella patens]	XP_001769786	Physcomitrella patens	8.73333e-35	69	130.568	123	85
Aau_CL352Contig1	rna-directed dna polymerase from mobile element jockey- partial	382	gi|585706911|ref|XP_006823893.1|PREDICTED: RNA-directed DNA polymerase from mobile element jockey-like, partial [Saccoglossus kowalevskii]	XP_006823893	Saccoglossus kowalevskii	3.21874e-21	56	96.6709	128	72
Aau_CL370Contig1	hypothetical protein AMTR_s00095p00133680	202	gi|586662471|ref|XP_006832917.1|hypothetical protein AMTR_s00095p00133680 [Amborella trichopoda] >gi|548837417|gb|ERM98195.1| hypothetical protein AMTR_s00095p00133680 [Amborella trichopoda]	XP_006832917	Amborella trichopoda	9.69039e-34	97	129.413	67	65
Aau_CL375Contig1	vhs domain-containing protein	2619	gi|672107225|ref|XP_008800580.1|PREDICTED: target of Myb protein 1-like isoform X1 [Phoenix dactylifera]	XP_008800580	Phoenix dactylifera	7.9615e-116	48	376.711	755	364
Aau_CL402Contig1	s-receptor kinase -like protein	872	gi|586686923|ref|XP_006842056.1|hypothetical protein AMTR_s00078p00034300 [Amborella trichopoda] >gi|548844105|gb|ERN03731.1| hypothetical protein AMTR_s00078p00034300 [Amborella trichopoda]	XP_006842056	Amborella trichopoda	2.57415e-39	55	155.221	244	135
Aau_CL422Contig1	PREDICTED: uncharacterized protein LOC102617277 isoform X3	776	gi|568840338|ref|XP_006474126.1|PREDICTED: uncharacterized protein LOC102617277 isoform X3 [Citrus sinensis] >gi|568840340|ref|XP_006474127.1| PREDICTED: uncharacterized protein LOC102617277 isoform X4 [Citrus sinensis] >gi|568840342|ref|XP_006474128.1| PREDICTED: uncharacterized protein LOC102617277 isoform X5 [Citrus sinensis] >gi|641843494|gb|KDO62394.1| hypothetical protein CISIN_1g020796mg […	XP_006474126	Citrus sinensis	2.79943e-62	80	206.453	129	104
Aau_CL427Contig1	protein	792	gi|168032654|ref|XP_001768833.1|predicted protein [Physcomitrella patens] >gi|162679945|gb|EDQ66386.1| predicted protein [Physcomitrella patens]	XP_001768833	Physcomitrella patens	1.3626e-57	85	189.119	122	104
Aau_CL437Contig1	protein	277	gi|168035283|ref|XP_001770140.1|predicted protein [Physcomitrella patens] >gi|162678666|gb|EDQ65122.1| predicted protein [Physcomitrella patens]	XP_001770140	Physcomitrella patens	5.20304e-18	63	85.8853	83	53
Aau_CL443Contig1	ribosome biogenesis protein bms1 homolog	481	gi|657968499|ref|XP_008375952.1|PREDICTED: ribosome biogenesis protein BMS1 homolog [Malus domestica]	XP_008375952	Malus domestica	2.28002e-32	61	130.183	159	98
Aau_CL452Contig1	helicase domain-containing family protein	247	gi|645219325|ref|XP_008235185.1|PREDICTED: putative uncharacterized protein At4g01020, chloroplastic [Prunus mume]	XP_008235185	Prunus mume	1.07137e-18	69	87.4261	75	52
Aau_CL466Contig1	nadh-plastoquinone oxidoreductase subunit 5	302	gi|308745995|ref|YP_003934605.1|NADH-plastoquinone oxidoreductase subunit 5 (chloroplast) [Myriopteris lindheimeri] >gi|302375428|gb|ADL29802.1| NADH-plastoquinone oxidoreductase subunit 5 (chloroplast) [Myriopteris lindheimeri]	YP_003934605	Myriopteris lindheimeri	1.27487e-38	79	144.821	92	73
Aau_CL496Contig1	predicted protein	1124	gi|168047450|ref|XP_001776183.1|predicted protein [Physcomitrella patens] >gi|162672416|gb|EDQ58953.1| predicted protein [Physcomitrella patens]	XP_001776183	Physcomitrella patens	2.2208e-52	69	181.03	174	121
Aau_CL552Contig1	meiotically up-regulated gene 71 protein	234	gi|302820168|ref|XP_002991752.1|hypothetical protein SELMODRAFT_134094 [Selaginella moellendorffii] >gi|300140433|gb|EFJ07156.1| hypothetical protein SELMODRAFT_134094 [Selaginella moellendorffii]	XP_002991752	Selaginella moellendorffii	3.27521e-19	89	88.5817	57	51
Aau_CL562Contig1	transmembrane protein 42-like	823	gi|294463612|gb|ADE77334.1|unknown [Picea sitchensis]	ADE77334	Picea sitchensis	7.82794e-26	73	107.071	89	65
Aau_CL649Contig1	udp-d-glucose udp-d-galactose 4-epimerase 5 isoform 1	789	gi|641857810|gb|KDO76555.1|hypothetical protein CISIN_1g026752mg [Citrus sinensis] >gi|641857811|gb|KDO76556.1| hypothetical protein CISIN_1g026752mg [Citrus sinensis]	KDO76555	Citrus sinensis	1.60381e-105	87	313.538	183	161
Aau_CL654Contig1	predicted protein	352	gi|326528497|dbj|BAJ93430.1|predicted protein [Hordeum vulgare subsp. vulgare]	BAJ93430	Hordeum vulgare subsp. vulgare	4.82501e-15	86	78.5666	51	44
Aau_CL688Contig1	protein upstream of flc	515	gi|590563698|ref|XP_007009444.1|Domain of Uncharacterized protein function, putative [Theobroma cacao] >gi|508726357|gb|EOY18254.1| Domain of Uncharacterized protein function, putative [Theobroma cacao]	XP_007009444	Theobroma cacao	4.7761e-24	56	103.605	137	77
Aau_CL693Contig1	beta-hexosaminidase 1- partial	479	gi|672180651|ref|XP_008810522.1|PREDICTED: beta-hexosaminidase 1-like, partial [Phoenix dactylifera]	XP_008810522	Phoenix dactylifera	3.59237e-11	85	67.3958	40	34
Aau_CL722Contig1	hypothetical protein EUGRSUZ_F02488	682	gi|629103444|gb|KCW68913.1|hypothetical protein EUGRSUZ_F02488 [Eucalyptus grandis]	KCW68913	Eucalyptus grandis	5.19578e-48	64	173.326	190	123
Aau_CL727Contig1	beta-galactosidase 6 isoform x2	442	gi|672135692|ref|XP_008791518.1|PREDICTED: beta-galactosidase 6 isoform X2 [Phoenix dactylifera]	XP_008791518	Phoenix dactylifera	1.14475e-46	69	169.859	149	103
Aau_CL735Contig1	PREDICTED: uncharacterized protein LOC103322254	341	gi|645231398|ref|XP_008222378.1|PREDICTED: uncharacterized protein LOC103322254 [Prunus mume]	XP_008222378	Prunus mume	8.51853e-11	78	65.0846	55	43
Aau_CL739Contig1	hypothetical protein SELMODRAFT_119243	582	gi|302804518|ref|XP_002984011.1|hypothetical protein SELMODRAFT_119243 [Selaginella moellendorffii] >gi|300148363|gb|EFJ15023.1| hypothetical protein SELMODRAFT_119243 [Selaginella moellendorffii]	XP_002984011	Selaginella moellendorffii	3.52974e-30	92	120.168	64	59
Aau_CL744Contig1	hypothetical protein SELMODRAFT_409213	671	gi|302769992|ref|XP_002968415.1|hypothetical protein SELMODRAFT_409213 [Selaginella moellendorffii] >gi|300164059|gb|EFJ30669.1| hypothetical protein SELMODRAFT_409213 [Selaginella moellendorffii]	XP_002968415	Selaginella moellendorffii	5.82269e-26	56	107.842	123	70
Aau_CL749Contig1	hypothetical protein MIMGU_mgv1a016964mg	552	gi|604344423|gb|EYU43177.1|hypothetical protein MIMGU_mgv1a016964mg [Erythranthe guttata]	EYU43177	Erythranthe guttata	4.22245e-13	69	70.4774	59	41
Aau_CL764Contig1	transmembrane protein 184c isoform x3	520	gi|672116252|ref|XP_008781282.1|PREDICTED: transmembrane protein 184C isoform X3 [Phoenix dactylifera]	XP_008781282	Phoenix dactylifera	4.62974e-49	64	171.014	188	122
Aau_CL774Contig1	coumarate 3- partial	546	gi|403319559|gb|AFR37496.1|coumarate 3-hydroxylase, partial [Populus nigra]	AFR37496	Populus nigra	2.57052e-26	67	105.531	102	69
Aau_CL804Contig1	brca1-associated protein	300	gi|168014968|ref|XP_001760023.1|predicted protein [Physcomitrella patens] >gi|162688773|gb|EDQ75148.1| predicted protein [Physcomitrella patens]	XP_001760023	Physcomitrella patens	2.02673e-18	77	82.4185	54	42
Aau_CL809Contig1	PREDICTED: uncharacterized protein LOC101501284	367	gi|502127867|ref|XP_004499861.1|PREDICTED: uncharacterized protein LOC101501284 [Cicer arietinum]	XP_004499861	Cicer arietinum	2.99304e-07	50	56.6102	108	55
Aau_CL818Contig1	receptor-like protein kinase feronia	605	gi|629123967|gb|KCW88392.1|hypothetical protein EUGRSUZ_A00782 [Eucalyptus grandis]	KCW88392	Eucalyptus grandis	4.47057e-27	56	116.701	204	115
Aau_CL842Contig1	calcium binding protein	991	gi|674927223|emb|CDY06002.1|BnaA09g37780D [Brassica napus]	CDY06002	Brassica napus	5.77154e-17	46	86.6557	180	83
Aau_CL848Contig1	hypothetical protein AMTR_s00171p00043900	983	gi|586719870|ref|XP_006848632.1|hypothetical protein AMTR_s00171p00043900 [Amborella trichopoda] >gi|548851983|gb|ERN10213.1| hypothetical protein AMTR_s00171p00043900 [Amborella trichopoda]	XP_006848632	Amborella trichopoda	7.37604e-30	54	121.324	161	87
Aau_CL863Contig1	rna-directed dna polymerase from mobile element jockey- partial	385	gi|585646827|ref|XP_006813953.1|PREDICTED: uncharacterized protein LOC102807557, partial [Saccoglossus kowalevskii]	XP_006813953	Saccoglossus kowalevskii	5.12879e-08	57	58.9214	85	49
Aau_CL873Contig1	hypothetical protein W824_06630	595	gi|645881031|gb|KDP90981.1|hypothetical protein W824_06630 [Clavibacter cf. michiganensis LMG 26808]	KDP90981	Clavibacter cf. michiganensis LMG 26808	1.42764e-11	65	67.781	69	45
Aau_CL883Contig1	translation initiation factor eif-2b gamma	524	gi|586669090|ref|XP_006836236.1|hypothetical protein AMTR_s00101p00117720 [Amborella trichopoda] >gi|548838736|gb|ERM99089.1| hypothetical protein AMTR_s00101p00117720 [Amborella trichopoda]	XP_006836236	Amborella trichopoda	4.33108e-73	86	234.958	157	136
Aau_CL893Contig1	topless-related protein 1-like	932	gi|672126958|ref|XP_008786937.1|PREDICTED: topless-related protein 1-like [Phoenix dactylifera]	XP_008786937	Phoenix dactylifera	1.55214e-90	76	284.648	235	180
Aau_CL898Contig1	hypothetical protein SELMODRAFT_128209, partial	451	gi|302813812|ref|XP_002988591.1|hypothetical protein SELMODRAFT_128209, partial [Selaginella moellendorffii] >gi|300143698|gb|EFJ10387.1| hypothetical protein SELMODRAFT_128209, partial [Selaginella moellendorffii]	XP_002988591	Selaginella moellendorffii	2.5423e-42	83	151.754	95	79
Aau_CL903Contig1	protein	417	gi|168010480|ref|XP_001757932.1|predicted protein [Physcomitrella patens] >gi|162690809|gb|EDQ77174.1| predicted protein [Physcomitrella patens]	XP_001757932	Physcomitrella patens	1.73172e-17	66	81.6481	72	48
Aau_CL908Contig1	ppr containing plant-like protein	322	gi|657379216|gb|KEH23628.1|PPR containing plant-like protein [Medicago truncatula]	KEH23628	Medicago truncatula	1.13751e-16	63	82.8037	98	62
Aau_CL921Contig1	hypothetical protein SELMODRAFT_421448	684	gi|302800758|ref|XP_002982136.1|hypothetical protein SELMODRAFT_421448 [Selaginella moellendorffii] >gi|300150152|gb|EFJ16804.1| hypothetical protein SELMODRAFT_421448 [Selaginella moellendorffii]	XP_002982136	Selaginella moellendorffii	1.30083e-10	50	69.707	104	52
Aau_CL961Contig1	unknown	491	gi|116788290|gb|ABK24825.1|unknown [Picea sitchensis]	ABK24825	Picea sitchensis	7.47917e-24	62	105.145	105	66
Aau_CL966Contig1	general transcription factor iih subunit 3-like	772	gi|294464556|gb|ADE77788.1|unknown [Picea sitchensis]	ADE77788	Picea sitchensis	1.14828e-89	72	275.789	250	180
Aau_CL976Contig1	protein suppressor of gene silencing 3	660	gi|659121856|ref|XP_008460847.1|PREDICTED: protein SUPPRESSOR OF GENE SILENCING 3 [Cucumis melo]	XP_008460847	Cucumis melo	3.3616e-36	58	142.895	212	123
Aau_CL982Contig1	hippurate hydrolase	671	gi|497763233|ref|WP_010077417.1|peptidase M20 [Clostridium cellulovorans] >gi|302874504|ref|YP_003843137.1| amidohydrolase [Clostridium cellulovorans 743B] >gi|302577361|gb|ADL51373.1| amidohydrolase [Clostridium cellulovorans 743B]	WP_010077417	Clostridium cellulovorans	2.27596e-17	71	88.5817	78	56
Aau_CL988Contig1	predicted protein	416	gi|168032445|ref|XP_001768729.1|predicted protein [Physcomitrella patens] >gi|162680021|gb|EDQ66461.1| predicted protein [Physcomitrella patens]	XP_001768729	Physcomitrella patens	2.15064e-18	61	87.0409	99	61
Aau_CL997Contig1	acyl- n-acyltransferases-like protein	622	gi|674228969|gb|KFK22754.1|hypothetical protein AALP_AAs39978U000200 [Arabis alpina]	KFK22754	Arabis alpina	5.95714e-11	49	68.9366	171	84
Aau_CL1007Contig1	tpr domain containing protein	960	gi|302793855|ref|XP_002978692.1|hypothetical protein SELMODRAFT_443972 [Selaginella moellendorffii] >gi|302805737|ref|XP_002984619.1| hypothetical protein SELMODRAFT_446002 [Selaginella moellendorffii] >gi|300147601|gb|EFJ14264.1| hypothetical protein SELMODRAFT_446002 [Selaginella moellendorffii] >gi|300153501|gb|EFJ20139.1| hypothetical protein SELMODRAFT_443972 [Selaginella moellendorffii]	XP_002978692	Selaginella moellendorffii	5.29116e-24	59	105.916	158	94
Aau_CL1012Contig1	unknown	680	gi|116789365|gb|ABK25222.1|unknown [Picea sitchensis]	ABK25222	Picea sitchensis	2.51406e-118	94	347.051	190	180
Aau_CL1022Contig1	dolichol phosphate-mannose biosynthesis regulatory family protein	633	gi|566146711|ref|XP_006368363.1|dolichol phosphate-mannose biosynthesis regulatory family protein [Populus trichocarpa] >gi|550346273|gb|ERP64932.1| dolichol phosphate-mannose biosynthesis regulatory family protein [Populus trichocarpa]	XP_006368363	Populus trichocarpa	8.37229e-36	86	129.028	79	68
Aau_CL1042Contig1	predicted protein	926	gi|168046068|ref|XP_001775497.1|predicted protein [Physcomitrella patens] >gi|162673167|gb|EDQ59694.1| predicted protein [Physcomitrella patens]	XP_001775497	Physcomitrella patens	9.14375e-48	69	171.4	170	118
Aau_CL1047Contig1	arginyl-trna--protein transferase 1-like	1084	gi|168061078|ref|XP_001782518.1|predicted protein [Physcomitrella patens] >gi|162666003|gb|EDQ52670.1| predicted protein [Physcomitrella patens]	XP_001782518	Physcomitrella patens	1.73403e-46	63	176.407	213	135
Aau_CL1052Contig1	mitogen-activated protein kinase kinase kinase yoda-like	526	gi|242075870|ref|XP_002447871.1|hypothetical protein SORBIDRAFT_06g017240 [Sorghum bicolor] >gi|241939054|gb|EES12199.1| hypothetical protein SORBIDRAFT_06g017240 [Sorghum bicolor]	XP_002447871	Sorghum bicolor	2.14198e-09	73	64.6994	49	36
Aau_CL1062Contig1	heat shock protein hsp70- partial	421	gi|302788380|ref|XP_002975959.1|hypothetical protein SELMODRAFT_104343, partial [Selaginella moellendorffii] >gi|300156235|gb|EFJ22864.1| hypothetical protein SELMODRAFT_104343, partial [Selaginella moellendorffii]	XP_002975959	Selaginella moellendorffii	8.59446e-32	100	117.087	56	56
Aau_CL1072Contig1	aspartic proteinase-like protein 1-like	928	gi|643741415|gb|KDP46891.1|hypothetical protein JCGZ_24100 [Jatropha curcas]	KDP46891	Jatropha curcas	4.26757e-49	55	179.489	260	145
Aau_CL1087Contig1	PREDICTED: uncharacterized protein YNL011C isoform X3	694	gi|672135452|ref|XP_008791395.1|PREDICTED: uncharacterized protein YNL011C isoform X3 [Phoenix dactylifera]	XP_008791395	Phoenix dactylifera	7.10466e-123	86	360.918	230	200
Aau_CL1098Contig1	unknown	1041	gi|116787148|gb|ABK24388.1|unknown [Picea sitchensis]	ABK24388	Picea sitchensis	2.46106e-72	55	238.039	318	178
Aau_CL1108Contig1	type i inositol -trisphosphate 5-phosphatase 2-like	1270	gi|302780964|ref|XP_002972256.1|hypothetical protein SELMODRAFT_97137 [Selaginella moellendorffii] >gi|300159723|gb|EFJ26342.1| hypothetical protein SELMODRAFT_97137 [Selaginella moellendorffii]	XP_002972256	Selaginella moellendorffii	1.55624e-98	76	313.538	241	185
Aau_CL1113Contig1	protein	1435	gi|168000440|ref|XP_001752924.1|predicted protein [Physcomitrella patens] >gi|162696087|gb|EDQ82428.1| predicted protein [Physcomitrella patens]	XP_001752924	Physcomitrella patens	1.66888e-98	81	303.523	213	174
Aau_CL1118Contig1	unnamed protein product	1639	gi|661895628|emb|CDP00206.1|unnamed protein product [Coffea canephora]	CDP00206	Coffea canephora	2.32573e-28	59	123.635	164	97
Aau_CL1127Contig1	membrane associated ring finger	1248	gi|255547401|ref|XP_002514758.1|membrane associated ring finger 1,8, putative [Ricinus communis] >gi|223546362|gb|EEF47864.1| membrane associated ring finger 1,8, putative [Ricinus communis]	XP_002514758	Ricinus communis	2.03982e-49	58	177.563	197	116
Aau_CL1132Contig1	exosome complex component rrp43-like	1457	gi|294461855|gb|ADE76485.1|unknown [Picea sitchensis]	ADE76485	Picea sitchensis	9.49359e-102	71	315.079	291	207
Aau_CL1142Contig1	hypothetical protein UMN_4541_01, partial	1389	gi|361070025|gb|AEW09324.1|hypothetical protein UMN_4541_01, partial [Pinus radiata] >gi|383163949|gb|AFG64725.1| hypothetical protein UMN_4541_01, partial [Pinus taeda] >gi|383163950|gb|AFG64726.1| hypothetical protein UMN_4541_01, partial [Pinus taeda] >gi|383163951|gb|AFG64727.1| hypothetical protein UMN_4541_01, partial [Pinus taeda] >gi|383163954|gb|AFG64729.1| hypothetical protein UMN_4541_…	AEW09324	Pinus radiata	2.61716e-24	61	106.686	134	83
Aau_CL1147Contig1	3-ketoacyl- reductase 1 isoform 1	1014	gi|148910781|gb|ABR18457.1|unknown [Picea sitchensis]	ABR18457	Picea sitchensis	7.31454e-106	78	320.857	260	205
Aau_CL1152Contig1	ca(2+)-dependent nuclease family protein	1636	gi|168010013|ref|XP_001757699.1|predicted protein [Physcomitrella patens] >gi|162690975|gb|EDQ77339.1| predicted protein [Physcomitrella patens]	XP_001757699	Physcomitrella patens	8.44465e-104	58	324.709	383	225
Aau_CL1158Contig1	aldo keto reductase	1442	gi|168057907|ref|XP_001780953.1|predicted protein [Physcomitrella patens] >gi|162667587|gb|EDQ54213.1| predicted protein [Physcomitrella patens]	XP_001780953	Physcomitrella patens	4.83645e-115	74	347.821	307	229
Aau_CL1163Contig1	alcohol dehydrogenase class iii	1113	gi|400177690|gb|AFP72378.1|alcohol dehydrogenase class III [Lactuca sativa]	AFP72378	Lactuca sativa	2.76108e-109	68	332.798	309	213
Aau_CL1168Contig1	tvp38 tmem64 family membrane protein slr0305-like	1170	gi|294464674|gb|ADE77844.1|unknown [Picea sitchensis]	ADE77844	Picea sitchensis	7.12263e-93	81	288.115	209	170
Aau_CL1173Contig1	2-phytyl- -naphtoquinone chloroplastic-like	1191	gi|116784985|gb|ABK23546.1|unknown [Picea sitchensis]	ABK23546	Picea sitchensis	2.12356e-102	78	312.768	225	177
Aau_CL1177Contig1	glutathione s-transferase	1192	gi|302811637|ref|XP_002987507.1|hypothetical protein SELMODRAFT_426325 [Selaginella moellendorffii] >gi|300144661|gb|EFJ11343.1| hypothetical protein SELMODRAFT_426325 [Selaginella moellendorffii]	XP_002987507	Selaginella moellendorffii	2.36211e-50	72	175.637	139	101
Aau_CL1182Contig1	u2 small nuclear ribonucleoprotein b isoform x2	1181	gi|116791286|gb|ABK25922.1|unknown [Picea sitchensis]	ABK25922	Picea sitchensis	4.56219e-87	67	275.789	268	180
Aau_CL1187Contig1	ribonuclease h2 subunit b-like	1173	gi|460386829|ref|XP_004239098.1|PREDICTED: ribonuclease H2 subunit B-like [Solanum lycopersicum]	XP_004239098	Solanum lycopersicum	5.14648e-67	69	223.787	213	148
Aau_CL1192Contig1	uncharacterized loc101204284	940	gi|168017937|ref|XP_001761503.1|predicted protein [Physcomitrella patens] >gi|162687187|gb|EDQ73571.1| predicted protein [Physcomitrella patens]	XP_001761503	Physcomitrella patens	2.62009e-59	71	196.438	167	120
Aau_CL1197Contig1	protein transport protein sec23-like	1344	gi|586646125|ref|XP_006827919.1|hypothetical protein AMTR_s00008p00163370 [Amborella trichopoda] >gi|548832554|gb|ERM95335.1| hypothetical protein AMTR_s00008p00163370 [Amborella trichopoda]	XP_006827919	Amborella trichopoda	1.34675e-149	86	352.829	225	195
Aau_CL1202Contig1	hypothetical protein CHLNCDRAFT_133204	1138	gi|552848523|ref|XP_005852120.1|hypothetical protein CHLNCDRAFT_133204 [Chlorella variabilis] >gi|307111784|gb|EFN60018.1| hypothetical protein CHLNCDRAFT_133204 [Chlorella variabilis]	XP_005852120	Chlorella variabilis	1.04963e-12	45	75.485	205	93
Aau_CL1207Contig1	unnamed protein product	1091	gi|296082870|emb|CBI22171.3|unnamed protein product [Vitis vinifera]	CBI22171	Vitis vinifera	1.76601e-118	69	362.459	321	224
Aau_CL1212Contig1	leucine-rich repeat protein kinase family protein	3169	gi|565369643|ref|XP_006351444.1|PREDICTED: probable inactive receptor kinase At2g26730-like [Solanum tuberosum]	XP_006351444	Solanum tuberosum	0	65	598.586	644	421
Aau_CL1219Contig1	unknown	1426	gi|194704860|gb|ACF86514.1|unknown [Zea mays]	ACF86514	Zea mays	1.25183e-85	65	280.796	342	224
Aau_CL1229Contig1	probable ubiquitin carboxyl-terminal hydrolase faf-x	1343	gi|302811701|ref|XP_002987539.1|hypothetical protein SELMODRAFT_447032 [Selaginella moellendorffii] >gi|300144693|gb|EFJ11375.1| hypothetical protein SELMODRAFT_447032 [Selaginella moellendorffii]	XP_002987539	Selaginella moellendorffii	9.50269e-46	68	179.874	192	132
Aau_CL1234Contig1	ribosome production factor 1-like	1415	gi|168038173|ref|XP_001771576.1|predicted protein [Physcomitrella patens] >gi|162677132|gb|EDQ63606.1| predicted protein [Physcomitrella patens]	XP_001771576	Physcomitrella patens	2.94252e-128	78	383.259	283	221
Aau_CL1239Contig1	ribosome-recycling chloroplastic	1362	gi|672136074|ref|XP_008791719.1|PREDICTED: ribosome-recycling factor, chloroplastic [Phoenix dactylifera]	XP_008791719	Phoenix dactylifera	1.76366e-49	63	130.183	165	104
Aau_CL1244Contig1	protein	1640	gi|168025179|ref|XP_001765112.1|predicted protein [Physcomitrella patens] >gi|162683699|gb|EDQ70107.1| predicted protein [Physcomitrella patens]	XP_001765112	Physcomitrella patens	2.20817e-32	51	141.739	320	165
Aau_CL1254Contig1	zinc finger family-like partial	1228	gi|306017275|gb|ADM77691.1|zinc finger family-like protein, partial [Picea sitchensis]	ADM77691	Picea sitchensis	4.22435e-25	68	107.071	96	66
Aau_CL1259Contig1	unknown	1389	gi|294462280|gb|ADE76689.1|unknown [Picea sitchensis]	ADE76689	Picea sitchensis	0	87	710.679	441	387
Aau_CL1269Contig1	non-ltr retroelement	563	gi|353685483|gb|AER13160.1|putative non-LTR retroelement [Phaseolus vulgaris]	AER13160	Phaseolus vulgaris	7.05862e-08	41	59.3066	152	63
Aau_CL1273Contig1	kinase superfamily protein isoform 1	1458	gi|593705979|ref|XP_007153346.1|hypothetical protein PHAVU_003G027600g [Phaseolus vulgaris] >gi|561026700|gb|ESW25340.1| hypothetical protein PHAVU_003G027600g [Phaseolus vulgaris]	XP_007153346	Phaseolus vulgaris	4.48844e-132	72	405.601	371	270
Aau_CL1278Contig1	predicted protein	1685	gi|168022981|ref|XP_001764017.1|predicted protein [Physcomitrella patens] >gi|162684756|gb|EDQ71156.1| predicted protein [Physcomitrella patens]	XP_001764017	Physcomitrella patens	3.64167e-129	65	392.889	431	281
Aau_CL1282Contig1	methylesterase chloroplastic- partial	1809	gi|586705523|ref|XP_006845891.1|hypothetical protein AMTR_s00154p00089740 [Amborella trichopoda] >gi|548848535|gb|ERN07566.1| hypothetical protein AMTR_s00154p00089740 [Amborella trichopoda]	XP_006845891	Amborella trichopoda	2.73361e-120	77	369.007	303	236
Aau_CL1287Contig1	serine-threonine protein	1062	gi|567904794|ref|XP_006444885.1|hypothetical protein CICLE_v10023409mg [Citrus clementina] >gi|568876332|ref|XP_006491235.1| PREDICTED: mitogen-activated protein kinase kinase kinase 7-like [Citrus sinensis] >gi|557547147|gb|ESR58125.1| hypothetical protein CICLE_v10023409mg [Citrus clementina] >gi|641867720|gb|KDO86404.1| hypothetical protein CISIN_1g038696mg [Citrus sinensis]	XP_006444885	Citrus clementina	2.72965e-48	61	181.415	234	144
Aau_CL1292Contig1	ethylene-responsive transcription factor erf071-like	1916	gi|351727841|ref|NP_001235127.1|uncharacterized protein LOC100527371 [Glycine max] >gi|255632202|gb|ACU16459.1| unknown [Glycine max]	NP_001235127	Glycine max	1.00126e-13	85	79.337	49	42
Aau_CL1298Contig1	probable importin-7 homolog	1512	gi|168056171|ref|XP_001780095.1|predicted protein [Physcomitrella patens] >gi|162668498|gb|EDQ55104.1| predicted protein [Physcomitrella patens]	XP_001780095	Physcomitrella patens	0	84	669.463	448	379
Aau_CL1307Contig1	hypothetical protein AMTR_s00040p00190140	1531	gi|586750199|ref|XP_006851563.1|hypothetical protein AMTR_s00040p00190140 [Amborella trichopoda] >gi|548855257|gb|ERN13144.1| hypothetical protein AMTR_s00040p00190140 [Amborella trichopoda]	XP_006851563	Amborella trichopoda	6.93203e-48	61	187.193	225	139
Aau_CL1321Contig1	probable sucrose-phosphate synthase 2	1393	gi|148906808|gb|ABR16550.1|unknown [Picea sitchensis]	ABR16550	Picea sitchensis	2.12117e-127	66	394.045	435	290
Aau_CL1326Contig1	unknown	1597	gi|148910100|gb|ABR18132.1|unknown [Picea sitchensis]	ABR18132	Picea sitchensis	1.63577e-88	57	287.345	431	246
Aau_CL1331Contig1	cellulose synthase-like protein h1 isoform x2	2662	gi|586712942|ref|XP_006847115.1|hypothetical protein AMTR_s00017p00225060 [Amborella trichopoda] >gi|548850144|gb|ERN08696.1| hypothetical protein AMTR_s00017p00225060 [Amborella trichopoda]	XP_006847115	Amborella trichopoda	4.61083e-140	54	442.965	699	383
Aau_CL1341Contig1	histone deacetylase 15 isoform 1	1979	gi|302761220|ref|XP_002964032.1|hypothetical protein SELMODRAFT_166606 [Selaginella moellendorffii] >gi|300167761|gb|EFJ34365.1| hypothetical protein SELMODRAFT_166606 [Selaginella moellendorffii]	XP_002964032	Selaginella moellendorffii	9.48562e-178	66	524.628	490	328
Aau_CL1346Contig1	atp-binding cassette subfamily member group mrp protein 10	2879	gi|168064808|ref|XP_001784350.1|ATP-binding cassette transporter, subfamily C, member 10, group MRP protein PpABCC10 [Physcomitrella patens] >gi|162664086|gb|EDQ50819.1| ATP-binding cassette transporter, subfamily C, member 10, group MRP protein PpABCC10 [Physcomitrella patens]	XP_001784350	Physcomitrella patens	0	70	674.47	631	442
Aau_CL1351Contig1	flavoprotein partial	2195	gi|168006765|ref|XP_001756079.1|predicted protein [Physcomitrella patens] >gi|162692589|gb|EDQ78945.1| predicted protein [Physcomitrella patens]	XP_001756079	Physcomitrella patens	0	86	900.582	574	496
Aau_CL1356Contig1	tetratricopetide-repeat thioredoxin-like 1 isoform 1	2233	gi|168013664|ref|XP_001759411.1|predicted protein [Physcomitrella patens] >gi|162689341|gb|EDQ75713.1| predicted protein [Physcomitrella patens]	XP_001759411	Physcomitrella patens	1.08209e-173	71	516.538	478	344
Aau_CL1366Contig1	PREDICTED: uncharacterized protein LOC103713953 isoform X2	2901	gi|672158976|ref|XP_008799237.1|PREDICTED: uncharacterized protein LOC103713953 isoform X2 [Phoenix dactylifera]	XP_008799237	Phoenix dactylifera	0	56	612.453	947	537
Aau_CL1371Contig1	leucine-rich repeat protein kinase family protein isoform 1	2938	gi|590671497|ref|XP_007038347.1|Leucine-rich repeat protein kinase family protein isoform 1 [Theobroma cacao] >gi|508775592|gb|EOY22848.1| Leucine-rich repeat protein kinase family protein isoform 1 [Theobroma cacao]	XP_007038347	Theobroma cacao	0	63	866.685	936	598
Aau_CL1377Contig1	ubiquitin-protein upl3	2334	gi|302784636|ref|XP_002974090.1|ubiquitin-protein ligase, UPL3 [Selaginella moellendorffii] >gi|300158422|gb|EFJ25045.1| ubiquitin-protein ligase, UPL3 [Selaginella moellendorffii]	XP_002974090	Selaginella moellendorffii	0	65	667.152	687	448
Aau_CL1382Contig1	transducin wd40 repeat-like superfamily protein	2774	gi|586760915|ref|XP_006854341.1|hypothetical protein AMTR_s00039p00137170 [Amborella trichopoda] >gi|548858017|gb|ERN15808.1| hypothetical protein AMTR_s00039p00137170 [Amborella trichopoda]	XP_006854341	Amborella trichopoda	0	75	697.582	540	406
Aau_CL1387Contig1	phosphoinositide phosphatase sac1-like	2719	gi|568838488|ref|XP_006473243.1|PREDICTED: phosphoinositide phosphatase SAC1-like [Citrus sinensis]	XP_006473243	Citrus sinensis	0	63	747.273	854	542
Aau_CL1391Contig1	low quality protein: vacuolar protein sorting-associated protein 35b-like	2943	gi|168059749|ref|XP_001781863.1|predicted protein [Physcomitrella patens] >gi|162666670|gb|EDQ53318.1| predicted protein [Physcomitrella patens]	XP_001781863	Physcomitrella patens	0	87	1209.51	795	692
Aau_CL1401Contig1	xanthine dehydrogenase 1 isoform 1	4586	gi|590583872|ref|XP_007015018.1|Xanthine dehydrogenase 1 isoform 1 [Theobroma cacao] >gi|508785381|gb|EOY32637.1| Xanthine dehydrogenase 1 isoform 1 [Theobroma cacao]	XP_007015018	Theobroma cacao	0	76	1732.23	1356	1036
Aau_CL1405Contig1	acetyl- carboxylase 2-like	7613	gi|565497862|ref|XP_006306570.1|hypothetical protein CARUB_v10008063mg [Capsella rubella] >gi|482575281|gb|EOA39468.1| hypothetical protein CARUB_v10008063mg [Capsella rubella]	XP_006306570	Capsella rubella	0	77	2826.58	2246	1737
Aau_CL1417Contig1	ddb1- and cul4-associated factor homolog 1-like	2985	gi|168034889|ref|XP_001769944.1|predicted protein [Physcomitrella patens] >gi|162678850|gb|EDQ65304.1| predicted protein [Physcomitrella patens]	XP_001769944	Physcomitrella patens	0	64	704.901	776	500
Aau_CL1422Contig1	dirigent protein 17-like	2799	gi|168012478|ref|XP_001758929.1|predicted protein [Physcomitrella patens] >gi|162690066|gb|EDQ76435.1| predicted protein [Physcomitrella patens]	XP_001758929	Physcomitrella patens	5.31972e-08	71	66.2402	53	38
Aau_CL1427Contig1	cys3his zinc finger protein atcth	2776	gi|168058397|ref|XP_001781195.1|predicted protein [Physcomitrella patens] >gi|168058437|ref|XP_001781215.1| predicted protein [Physcomitrella patens] >gi|162667348|gb|EDQ53980.1| predicted protein [Physcomitrella patens] >gi|162667368|gb|EDQ54000.1| predicted protein [Physcomitrella patens]	XP_001781195	Physcomitrella patens	9.18505e-61	80	211.46	136	110
Aau_CL1432Contig1	polygalacturonate 4-alpha-galacturonosyltransferase	2660	gi|657949396|ref|XP_008342952.1|PREDICTED: polygalacturonate 4-alpha-galacturonosyltransferase [Malus domestica] >gi|657949398|ref|XP_008342957.1| PREDICTED: polygalacturonate 4-alpha-galacturonosyltransferase [Malus domestica]	XP_008342952	Malus domestica	9.87176e-97	67	326.25	361	243
Aau_CL1437Contig1	hypothetical protein SELMODRAFT_409669	2385	gi|302770483|ref|XP_002968660.1|hypothetical protein SELMODRAFT_409669 [Selaginella moellendorffii] >gi|300163165|gb|EFJ29776.1| hypothetical protein SELMODRAFT_409669 [Selaginella moellendorffii]	XP_002968660	Selaginella moellendorffii	3.69228e-39	55	162.54	221	122
Aau_CL1442Contig1	hypothetical protein AMTR_s00016p00190000	2555	gi|586699381|ref|XP_006844563.1|hypothetical protein AMTR_s00016p00190000 [Amborella trichopoda] >gi|548847034|gb|ERN06238.1| hypothetical protein AMTR_s00016p00190000 [Amborella trichopoda]	XP_006844563	Amborella trichopoda	1.1597e-42	47	174.481	399	190
Aau_CL1448Contig1	general transcription factor iie subunit 1-like	1952	gi|148906904|gb|ABR16597.1|unknown [Picea sitchensis]	ABR16597	Picea sitchensis	0	78	542.347	428	335
Aau_CL1453Contig1	rni-like superfamily protein	2189	gi|302814553|ref|XP_002988960.1|hypothetical protein SELMODRAFT_447499 [Selaginella moellendorffii] >gi|300143297|gb|EFJ09989.1| hypothetical protein SELMODRAFT_447499 [Selaginella moellendorffii]	XP_002988960	Selaginella moellendorffii	4.42324e-88	54	293.508	483	264
Aau_CL1458Contig1	branched-chain-amino-acid aminotransferase chloroplastic-like	2000	gi|357114458|ref|XP_003559017.1|PREDICTED: branched-chain-amino-acid aminotransferase 5, chloroplastic-like [Brachypodium distachyon]	XP_003559017	Brachypodium distachyon	1.05358e-171	85	504.212	341	291
Aau_CL1462Contig1	uncharacterized loc101221322	1561	gi|168001479|ref|XP_001753442.1|predicted protein [Physcomitrella patens] >gi|162695321|gb|EDQ81665.1| predicted protein [Physcomitrella patens]	XP_001753442	Physcomitrella patens	6.63345e-60	68	206.453	226	155
Aau_CL1467Contig1	phosphatidylinositol phoshate kinase	1946	gi|199589278|gb|ACH90427.1|phosphatidylinositol phoshate kinase [Physcomitrella patens] >gi|208609171|dbj|BAG72195.1| phosphatidylinositol phosphate kinase [Physcomitrella patens]	ACH90427	Physcomitrella patens	4.28679e-86	49	297.36	483	240
Aau_CL1472Contig1	uncharacterized amino-acid permease -like	2161	gi|296082588|emb|CBI21593.3|unnamed protein product [Vitis vinifera]	CBI21593	Vitis vinifera	0	90	879.782	507	458
Aau_CL1478Contig1	calcium-transporting atpase plasma membrane-type-like	1793	gi|359485123|ref|XP_002262829.2|PREDICTED: calcium-transporting ATPase 10, plasma membrane-type-like [Vitis vinifera]	XP_002262829	Vitis vinifera	9.8117e-23	51	113.235	200	103
Aau_CL1481Contig1	glucan endo- -beta-glucosidase 8-like	1179	gi|672183558|ref|XP_008812061.1|PREDICTED: glucan endo-1,3-beta-glucosidase 8 [Phoenix dactylifera]	XP_008812061	Phoenix dactylifera	4.91847e-87	71	280.026	253	181
Aau_CL1486Contig1	atp binding	1632	gi|586676299|ref|XP_006838598.1|hypothetical protein AMTR_s00002p00223210 [Amborella trichopoda] >gi|548841104|gb|ERN01167.1| hypothetical protein AMTR_s00002p00223210 [Amborella trichopoda]	XP_006838598	Amborella trichopoda	9.26648e-25	55	118.627	236	130
Aau_CL1491Contig1	sap dna-binding domain-containing protein	1917	gi|586779740|ref|XP_006858609.1|hypothetical protein AMTR_s00071p00202370 [Amborella trichopoda] >gi|548862718|gb|ERN20076.1| hypothetical protein AMTR_s00071p00202370 [Amborella trichopoda]	XP_006858609	Amborella trichopoda	1.3946e-39	74	165.622	129	96
Aau_CL1496Contig1	hypothetical protein SELMODRAFT_101898	1766	gi|302786128|ref|XP_002974835.1|hypothetical protein SELMODRAFT_101898 [Selaginella moellendorffii] >gi|300157730|gb|EFJ24355.1| hypothetical protein SELMODRAFT_101898 [Selaginella moellendorffii]	XP_002974835	Selaginella moellendorffii	0	83	672.159	453	376
Aau_CL1501Contig1	l-galactose-1-phosphate phosphatase	1611	gi|662706534|gb|AIE76435.1|L-galactose-1-phosphate phosphatase [Ziziphus jujuba]	AIE76435	Ziziphus jujuba	3.00696e-131	83	390.963	263	220
Aau_CL1505Contig1	omega-hydroxypalmitate o-feruloyl transferase	1768	gi|473993576|gb|EMS51970.1|Omega-hydroxypalmitate O-feruloyl transferase [Triticum urartu]	EMS51970	Triticum urartu	3.63196e-23	37	112.079	428	162
Aau_CL1510Contig1	protein	1659	gi|168003367|ref|XP_001754384.1|predicted protein [Physcomitrella patens] >gi|162694486|gb|EDQ80834.1| predicted protein [Physcomitrella patens]	XP_001754384	Physcomitrella patens	2.95907e-58	59	208.379	273	163
Aau_CL1514Contig1	transcription initiation factor subunit taf1	1892	gi|302771399|ref|XP_002969118.1|hypothetical protein SELMODRAFT_409957 [Selaginella moellendorffii] >gi|300163623|gb|EFJ30234.1| hypothetical protein SELMODRAFT_409957 [Selaginella moellendorffii]	XP_002969118	Selaginella moellendorffii	0	78	813.527	634	499
Aau_CL1520Contig1	7-hydroxymethyl chlorophyll a chloroplastic-like	1982	gi|148906965|gb|ABR16627.1|unknown [Picea sitchensis]	ABR16627	Picea sitchensis	0	88	723.776	438	388
Aau_CL1526Contig1	exocyst componenet	1792	gi|255550688|ref|XP_002516393.1|exocyst componenet sec8, putative [Ricinus communis] >gi|223544491|gb|EEF46010.1| exocyst componenet sec8, putative [Ricinus communis]	XP_002516393	Ricinus communis	5.48116e-150	59	454.907	561	336
Aau_CL1531Contig1	cca trna mitochondrial-like	1563	gi|527208012|gb|EPS73121.1|hypothetical protein M569_01634, partial [Genlisea aurea]	EPS73121	Genlisea aurea	1.38638e-80	71	266.159	246	176
Aau_CL1536Contig1	iron-sulfur cluster co-chaperone protein mitochondrial-like	1612	gi|674934484|emb|CDX98921.1|BnaC09g49140D [Brassica napus]	CDX98921	Brassica napus	1.02871e-48	61	177.948	194	120
Aau_CL1541Contig1	unknown	1759	gi|294464040|gb|ADE77539.1|unknown [Picea sitchensis]	ADE77539	Picea sitchensis	2.79527e-60	53	214.542	409	218
Aau_CL1545Contig1	lysophosphatidylcholine acyltransferase 2	1424	gi|225453845|ref|XP_002277837.1|PREDICTED: lysophosphatidylcholine acyltransferase 2 [Vitis vinifera]	XP_002277837	Vitis vinifera	3.96851e-137	61	413.69	463	285
Aau_CL1549Contig1	hypothetical protein AMTR_s00002p00206900	1671	gi|586676187|ref|XP_006838562.1|hypothetical protein AMTR_s00002p00206900 [Amborella trichopoda] >gi|548841068|gb|ERN01131.1| hypothetical protein AMTR_s00002p00206900 [Amborella trichopoda]	XP_006838562	Amborella trichopoda	2.87061e-175	74	510.375	431	322
Aau_CL1554Contig1	hypothetical protein AMTR_s00033p00114960	1893	gi|586754163|ref|XP_006852749.1|hypothetical protein AMTR_s00033p00114960 [Amborella trichopoda] >gi|548856363|gb|ERN14216.1| hypothetical protein AMTR_s00033p00114960 [Amborella trichopoda]	XP_006852749	Amborella trichopoda	2.25232e-16	44	92.4337	256	113
Aau_CL1560Contig1	niemann-pick c1	1232	gi|568866526|ref|XP_006486606.1|PREDICTED: niemann-Pick C1 protein-like [Citrus sinensis]	XP_006486606	Citrus sinensis	1.96762e-62	80	216.468	164	132
Aau_CL1565Contig1	nadp-dependent malic enzyme	897	gi|148910526|gb|ABR18338.1|unknown [Picea sitchensis]	ABR18338	Picea sitchensis	1.86758e-113	74	347.436	293	217
Aau_CL1574Contig1	hypothetical protein SELMODRAFT_402071	1794	gi|302753316|ref|XP_002960082.1|hypothetical protein SELMODRAFT_402071 [Selaginella moellendorffii] >gi|300171021|gb|EFJ37621.1| hypothetical protein SELMODRAFT_402071 [Selaginella moellendorffii]	XP_002960082	Selaginella moellendorffii	7.41401e-17	40	90.8929	298	122
Aau_CL1580Contig1	dolichyldiphosphatase 1-like isoform x1	870	gi|586669608|ref|XP_006836479.1|hypothetical protein AMTR_s00108p00100120 [Amborella trichopoda] >gi|548839011|gb|ERM99332.1| hypothetical protein AMTR_s00108p00100120 [Amborella trichopoda]	XP_006836479	Amborella trichopoda	8.54797e-25	80	107.457	71	57
Aau_CL1590Contig1	probable acyl-	1065	gi|168063665|ref|XP_001783790.1|predicted protein [Physcomitrella patens] >gi|162664672|gb|EDQ51382.1| predicted protein [Physcomitrella patens]	XP_001783790	Physcomitrella patens	3.78171e-20	76	98.5969	81	62
Aau_CL1600Contig1	predicted protein	902	gi|168050245|ref|XP_001777570.1|predicted protein [Physcomitrella patens] >gi|162671055|gb|EDQ57613.1| predicted protein [Physcomitrella patens]	XP_001777570	Physcomitrella patens	3.86897e-72	72	231.491	184	133
Aau_CL1605Contig1	hypothetical protein AMTR_s00147p00068820	1228	gi|586689420|ref|XP_006842688.1|hypothetical protein AMTR_s00147p00068820 [Amborella trichopoda] >gi|548844789|gb|ERN04363.1| hypothetical protein AMTR_s00147p00068820 [Amborella trichopoda]	XP_006842688	Amborella trichopoda	1.67492e-118	70	360.147	372	262
Aau_CL1610Contig1	trna binding domain containing protein	1161	gi|168016681|ref|XP_001760877.1|predicted protein [Physcomitrella patens] >gi|162687886|gb|EDQ74266.1| predicted protein [Physcomitrella patens]	XP_001760877	Physcomitrella patens	4.52618e-68	61	224.172	270	167
Aau_CL1617Contig1	unknown	1106	gi|294464839|gb|ADE77925.1|unknown [Picea sitchensis]	ADE77925	Picea sitchensis	2.167e-36	52	142.124	239	125
Aau_CL1629Contig1	transcription factor bhlh122 isoform x1	1617	gi|297746360|emb|CBI16416.3|unnamed protein product [Vitis vinifera]	CBI16416	Vitis vinifera	3.46426e-35	68	142.51	157	108
Aau_CL1632Contig1	tnf receptor-associated factor family protein ddb_g0290965 isoform x1	1297	gi|672111404|ref|XP_008800527.1|PREDICTED: TNF receptor-associated factor family protein DDB_G0290965 isoform X1 [Phoenix dactylifera] >gi|672111406|ref|XP_008800535.1| PREDICTED: TNF receptor-associated factor family protein DDB_G0290965 isoform X1 [Phoenix dactylifera]	XP_008800527	Phoenix dactylifera	2.30236e-80	57	260.766	359	208
Aau_CL1646Contig1	predicted protein	989	gi|168015662|ref|XP_001760369.1|predicted protein [Physcomitrella patens] >gi|162688383|gb|EDQ74760.1| predicted protein [Physcomitrella patens]	XP_001760369	Physcomitrella patens	9.87611e-173	88	501.901	328	291
Aau_CL1651Contig1	rna-binding (rrm rbd rnp motifs) family protein isoform 1	750	gi|168033740|ref|XP_001769372.1|predicted protein [Physcomitrella patens] >gi|162679292|gb|EDQ65741.1| predicted protein [Physcomitrella patens]	XP_001769372	Physcomitrella patens	2.77969e-82	70	257.684	220	154
Aau_CL1654Contig1	flotillin-like protein 4-like	939	gi|568859779|ref|XP_006483412.1|PREDICTED: flotillin-like protein 4-like [Citrus sinensis] >gi|641842908|gb|KDO61811.1| hypothetical protein CISIN_1g010828mg [Citrus sinensis]	XP_006483412	Citrus sinensis	1.66016e-27	58	120.553	165	96
Aau_CL1660Contig1	unnamed protein product	756	gi|297735464|emb|CBI17904.3|unnamed protein product [Vitis vinifera]	CBI17904	Vitis vinifera	7.3843e-39	57	152.525	225	130
Aau_CL1668Contig1	phosphatidylinositol 4-phosphate 5-kinase 9-like isoform x4	1380	gi|568881364|ref|XP_006493547.1|PREDICTED: phosphatidylinositol 4-phosphate 5-kinase 9-like isoform X4 [Citrus sinensis]	XP_006493547	Citrus sinensis	8.12041e-123	68	382.489	360	247
Aau_CL1679Contig1	unknown	1266	gi|294464467|gb|ADE77744.1|unknown [Picea sitchensis]	ADE77744	Picea sitchensis	7.13779e-101	77	308.145	227	175
Aau_CL1687Contig1	unknown	828	gi|148906782|gb|ABR16537.1|unknown [Picea sitchensis]	ABR16537	Picea sitchensis	4.55085e-73	61	241.121	259	158
Aau_CL1692Contig1	armadillo repeat-containing protein 4-like	752	gi|255584637|ref|XP_002533042.1|ubiquitin-protein ligase, putative [Ricinus communis] >gi|223527180|gb|EEF29350.1| ubiquitin-protein ligase, putative [Ricinus communis]	XP_002533042	Ricinus communis	4.08686e-73	74	238.424	211	157
Aau_CL1703Contig1	n-acetyl-glutamate synthase	1004	gi|302788768|ref|XP_002976153.1|hypothetical protein SELMODRAFT_175390 [Selaginella moellendorffii] >gi|300156429|gb|EFJ23058.1| hypothetical protein SELMODRAFT_175390 [Selaginella moellendorffii]	XP_002976153	Selaginella moellendorffii	1.46607e-108	68	336.65	338	233
Aau_CL1708Contig1	predicted protein	469	gi|168041798|ref|XP_001773377.1|predicted protein [Physcomitrella patens] >gi|162675253|gb|EDQ61750.1| predicted protein [Physcomitrella patens]	XP_001773377	Physcomitrella patens	7.44116e-19	82	83.5741	57	47
Aau_CL1724Contig1	hypothetical protein	767	gi|195656425|gb|ACG47680.1|hypothetical protein [Zea mays] >gi|413946083|gb|AFW78732.1| hypothetical protein ZEAMMB73_647957 [Zea mays]	ACG47680	Zea mays	1.74135e-10	87	64.3142	41	36
Aau_CL1735Contig1	protein	1068	gi|168046630|ref|XP_001775776.1|predicted protein [Physcomitrella patens] >gi|162672928|gb|EDQ59459.1| predicted protein [Physcomitrella patens]	XP_001775776	Physcomitrella patens	8.18449e-67	85	228.409	154	132
Aau_CL1741Contig1	abc transporter c family member 5-like isoform x2	799	gi|586761026|ref|XP_006854369.1|hypothetical protein AMTR_s00039p00165240 [Amborella trichopoda] >gi|548858045|gb|ERN15836.1| hypothetical protein AMTR_s00039p00165240 [Amborella trichopoda]	XP_006854369	Amborella trichopoda	6.07789e-24	55	110.153	183	102
Aau_CL1746Contig1	s-adenosyl-l-methionine-dependent methyltransferases superfamily protein	943	gi|596288898|ref|XP_007226011.1|hypothetical protein PRUPE_ppa010114mg [Prunus persica] >gi|462422947|gb|EMJ27210.1| hypothetical protein PRUPE_ppa010114mg [Prunus persica]	XP_007226011	Prunus persica	3.33804e-78	65	247.284	259	169
Aau_CL1755Contig1	u-box domain-containing protein 10-like	796	gi|460413071|ref|XP_004251919.1|PREDICTED: U-box domain-containing protein 10-like [Solanum lycopersicum]	XP_004251919	Solanum lycopersicum	2.55878e-15	53	84.3445	176	95
Aau_CL1763Contig1	laf1 isoform 1 family protein	1146	gi|586763021|ref|XP_006854791.1|hypothetical protein AMTR_s00063p00149680 [Amborella trichopoda] >gi|548858495|gb|ERN16258.1| hypothetical protein AMTR_s00063p00149680 [Amborella trichopoda]	XP_006854791	Amborella trichopoda	3.05115e-146	71	434.491	381	271
Aau_CL1769Contig1	unknown	1309	gi|148910033|gb|ABR18100.1|unknown [Picea sitchensis]	ABR18100	Picea sitchensis	8.63959e-135	74	400.208	330	247
Aau_CL1774Contig1	leucine-rich repeat receptor-like serine threonine-protein kinase bam1-like	1215	gi|514724152|ref|XP_004955422.1|PREDICTED: leucine-rich repeat receptor-like serine/threonine-protein kinase BAM1-like [Setaria italica]	XP_004955422	Setaria italica	2.18271e-84	52	286.189	406	214
Aau_CL1784Contig1	trafficking protein particle complex subunit 2-like isoform x1	986	gi|168039922|ref|XP_001772445.1|predicted protein [Physcomitrella patens] >gi|162676242|gb|EDQ62727.1| predicted protein [Physcomitrella patens]	XP_001772445	Physcomitrella patens	4.69504e-71	88	224.942	136	121
Aau_CL1790Contig1	alpha-glucosidase like protein	644	gi|242043782|ref|XP_002459762.1|hypothetical protein SORBIDRAFT_02g010050 [Sorghum bicolor] >gi|241923139|gb|EER96283.1| hypothetical protein SORBIDRAFT_02g010050 [Sorghum bicolor]	XP_002459762	Sorghum bicolor	3.22729e-44	76	154.836	126	96
Aau_CL1797Contig1	callose synthase 5-like	1006	gi|670415250|ref|XP_008648713.1|PREDICTED: callose synthase 5-like [Zea mays] >gi|670415252|ref|XP_008648714.1| PREDICTED: callose synthase 5-like [Zea mays]	XP_008648713	Zea mays	2.62959e-112	65	345.895	342	224
Aau_CL1804Contig1	hypothetical protein	713	gi|502798890|ref|WP_013033866.1|hypothetical protein [Nitrosococcus halophilus] >gi|292492964|ref|YP_003528403.1| hypothetical protein Nhal_2956 [Nitrosococcus halophilus Nc 4] >gi|291581559|gb|ADE16016.1| protein of unknown function DUF72 [Nitrosococcus halophilus Nc 4]	WP_013033866	Nitrosococcus halophilus	1.16183e-27	76	114.005	77	59
Aau_CL1824Contig1	zn-dependent including glyoxylases	496	gi|672112446|ref|XP_008805868.1|PREDICTED: uncharacterized protein LOC103718713 [Phoenix dactylifera]	XP_008805868	Phoenix dactylifera	1.24607e-37	76	139.813	111	85
Aau_CL1835Contig1	glycoside hydrolase family 28 family protein	919	gi|224142779|ref|XP_002324728.1|glycoside hydrolase family 28 family protein [Populus trichocarpa] >gi|222866162|gb|EEF03293.1| glycoside hydrolase family 28 family protein [Populus trichocarpa]	XP_002324728	Populus trichocarpa	4.03903e-79	71	256.914	192	137
Aau_CL1845Contig1	triacylglycerol lipase sdp1	443	gi|302823368|ref|XP_002993337.1|hypothetical protein SELMODRAFT_236717 [Selaginella moellendorffii] >gi|300138846|gb|EFJ05599.1| hypothetical protein SELMODRAFT_236717 [Selaginella moellendorffii]	XP_002993337	Selaginella moellendorffii	1.44958e-61	80	209.534	147	119
Aau_CL1853Contig1	hypothetical protein CISIN_1g042040mg, partial	1087	gi|641854019|gb|KDO72827.1|hypothetical protein CISIN_1g042040mg, partial [Citrus sinensis]	KDO72827	Citrus sinensis	7.51996e-11	56	67.3958	97	55
Aau_CL1858Contig1	sulfate transporter -like	710	gi|224284116|gb|ACN39795.1|unknown [Picea sitchensis]	ACN39795	Picea sitchensis	1.10871e-49	80	180.644	136	109
Aau_CL1863Contig1	cytochrome p450 superfamily protein isoform 1	743	gi|116787514|gb|ABK24537.1|unknown [Picea sitchensis]	ABK24537	Picea sitchensis	1.31801e-54	64	191.43	239	153
Aau_CL1868Contig1	uridine kinase-like protein chloroplastic-like	871	gi|586718879|ref|XP_006848434.1|hypothetical protein AMTR_s00013p00237060 [Amborella trichopoda] >gi|548851740|gb|ERN10015.1| hypothetical protein AMTR_s00013p00237060 [Amborella trichopoda]	XP_006848434	Amborella trichopoda	0	94	531.946	288	272
Aau_CL1878Contig1	rab6 -family small gtpase	934	gi|168066679|ref|XP_001785261.1|Rab6/RabH-family small GTPase [Physcomitrella patens] >gi|162663131|gb|EDQ49913.1| Rab6/RabH-family small GTPase [Physcomitrella patens]	XP_001785261	Physcomitrella patens	3.18108e-96	87	291.197	181	158
Aau_CL1883Contig1	gtp pyrophosphokinase-like	672	gi|586679586|ref|XP_006840337.1|hypothetical protein AMTR_s00045p00095180 [Amborella trichopoda] >gi|548842055|gb|ERN02012.1| hypothetical protein AMTR_s00045p00095180 [Amborella trichopoda]	XP_006840337	Amborella trichopoda	4.84385e-25	64	111.309	144	93
Aau_CL1887Contig1	dna-directed rna polymerases iv and v subunit 11	952	gi|302783907|ref|XP_002973726.1|hypothetical protein SELMODRAFT_173532 [Selaginella moellendorffii] >gi|302788013|ref|XP_002975776.1| hypothetical protein SELMODRAFT_150734 [Selaginella moellendorffii] >gi|300156777|gb|EFJ23405.1| hypothetical protein SELMODRAFT_150734 [Selaginella moellendorffii] >gi|300158764|gb|EFJ25386.1| hypothetical protein SELMODRAFT_173532 [Selaginella moellendorffii]	XP_002973726	Selaginella moellendorffii	1.67734e-61	91	199.519	117	107
Aau_CL1892Contig1	nucleobase-ascorbate transporter 12-like	723	gi|565364754|ref|XP_006349083.1|PREDICTED: nucleobase-ascorbate transporter 12-like [Solanum tuberosum]	XP_006349083	Solanum tuberosum	2.1981e-113	83	348.591	242	201
Aau_CL1897Contig1	predicted protein	1128	gi|168022569|ref|XP_001763812.1|predicted protein [Physcomitrella patens] >gi|162685056|gb|EDQ71454.1| predicted protein [Physcomitrella patens]	XP_001763812	Physcomitrella patens	1.07544e-48	65	175.252	185	122
Aau_CL1902Contig1	hypothetical protein L484_016233	732	gi|587863589|gb|EXB53351.1|hypothetical protein L484_016233 [Morus notabilis]	EXB53351	Morus notabilis	2.68268e-09	41	65.0846	219	91
Aau_CL1906Contig1	calcium-dependent protein kinase 17	603	gi|590584710|ref|XP_007015253.1|Calcium-dependent protein kinase 17 [Theobroma cacao] >gi|508785616|gb|EOY32872.1| Calcium-dependent protein kinase 17 [Theobroma cacao]	XP_007015253	Theobroma cacao	1.80793e-39	62	149.828	160	100
Aau_CL1914Contig1	pentatricopeptide repeat-containing protein chloroplastic-like	623	gi|225460139|ref|XP_002275897.1|PREDICTED: pentatricopeptide repeat-containing protein At1g71460, chloroplastic-like [Vitis vinifera]	XP_002275897	Vitis vinifera	1.56098e-19	55	95.1301	138	77
Aau_CL1917Contig1	myb-like protein x-like isoform x1	540	gi|568851051|ref|XP_006479207.1|PREDICTED: myb-like protein X-like isoform X1 [Citrus sinensis] >gi|568851053|ref|XP_006479208.1| PREDICTED: myb-like protein X-like isoform X2 [Citrus sinensis] >gi|568851055|ref|XP_006479209.1| PREDICTED: myb-like protein X-like isoform X3 [Citrus sinensis] >gi|568851057|ref|XP_006479210.1| PREDICTED: myb-like protein X-like isoform X4 [Citrus sinensis] >gi|56885…	XP_006479207	Citrus sinensis	5.57788e-09	44	63.5438	169	76
Aau_CL1921Contig1	calcium-dependent protein kinase 29	668	gi|590594607|ref|XP_007017899.1|Calcium-dependent protein kinase 29 [Theobroma cacao] >gi|508723227|gb|EOY15124.1| Calcium-dependent protein kinase 29 [Theobroma cacao]	XP_007017899	Theobroma cacao	1.17005e-16	79	59.6918	43	34
Aau_CL1926Contig1	hypothetical protein VITISV_008497	523	gi|147778396|emb|CAN76274.1|hypothetical protein VITISV_008497 [Vitis vinifera]	CAN76274	Vitis vinifera	1.6967e-24	65	70.8626	86	56
Aau_CL1931Contig1	protein	651	gi|168038654|ref|XP_001771815.1|predicted protein [Physcomitrella patens] >gi|162676946|gb|EDQ63423.1| predicted protein [Physcomitrella patens]	XP_001771815	Physcomitrella patens	1.67916e-51	72	175.252	155	112
Aau_CL1936Contig1	hypothetical protein SELMODRAFT_135747	1393	gi|302822040|ref|XP_002992680.1|hypothetical protein SELMODRAFT_135747 [Selaginella moellendorffii] >gi|300139526|gb|EFJ06265.1| hypothetical protein SELMODRAFT_135747 [Selaginella moellendorffii]	XP_002992680	Selaginella moellendorffii	2.2464e-126	69	382.104	367	254
Aau_CL1952Contig1	pentatricopeptide repeat protein 77	689	gi|168032055|ref|XP_001768535.1|predicted protein [Physcomitrella patens] >gi|162680248|gb|EDQ66686.1| predicted protein [Physcomitrella patens]	XP_001768535	Physcomitrella patens	1.7785e-07	62	60.4622	62	39
Aau_CL1954Contig1	hypothetical protein SELMODRAFT_107780	807	gi|302791848|ref|XP_002977690.1|hypothetical protein SELMODRAFT_107780 [Selaginella moellendorffii] >gi|302795644|ref|XP_002979585.1| hypothetical protein SELMODRAFT_110851 [Selaginella moellendorffii] >gi|300152833|gb|EFJ19474.1| hypothetical protein SELMODRAFT_110851 [Selaginella moellendorffii] >gi|300154393|gb|EFJ21028.1| hypothetical protein SELMODRAFT_107780 [Selaginella moellendorffii]	XP_002977690	Selaginella moellendorffii	8.06762e-33	72	126.716	110	80
Aau_CL1959Contig1	urea active transporter	489	gi|545365596|ref|XP_005647762.1|urea active transporter [Coccomyxa subellipsoidea C-169] >gi|384249737|gb|EIE23218.1| urea active transporter [Coccomyxa subellipsoidea C-169]	XP_005647762	Coccomyxa subellipsoidea C-169	5.06586e-09	77	63.1586	49	38
Aau_CL1963Contig1	conserved hypothetical chloroplast protein ycf1	522	gi|308745989|ref|YP_003934617.1|conserved hypothetical chloroplast protein ycf1 (chloroplast) [Myriopteris lindheimeri] >gi|302375422|gb|ADL29796.1| conserved hypothetical chloroplast protein ycf1 (chloroplast) [Myriopteris lindheimeri]	YP_003934617	Myriopteris lindheimeri	1.41086e-56	75	199.904	174	131
Aau_CL1969Contig1	carboxypeptidase a6 isoform x4	761	gi|586648115|ref|XP_006828743.1|hypothetical protein AMTR_s00001p00059640 [Amborella trichopoda] >gi|548833722|gb|ERM96159.1| hypothetical protein AMTR_s00001p00059640 [Amborella trichopoda]	XP_006828743	Amborella trichopoda	4.24935e-63	72	211.46	174	127
Aau_CL1973Contig1	predicted protein	829	gi|168064141|ref|XP_001784023.1|predicted protein [Physcomitrella patens] >gi|162664409|gb|EDQ51129.1| predicted protein [Physcomitrella patens]	XP_001784023	Physcomitrella patens	1.79511e-42	56	164.081	291	164
Aau_CL1986Contig1	pleckstrin-like and lipid-binding start domain protein	1011	gi|502162188|ref|XP_004512421.1|PREDICTED: uncharacterized protein LOC101490237 isoform X2 [Cicer arietinum]	XP_004512421	Cicer arietinum	8.7047e-122	70	374.785	342	242
Aau_CL1999Contig1	calcium-binding mitochondrial carrier protein s -2-b-like isoform x5	1061	gi|567909169|ref|XP_006446898.1|hypothetical protein CICLE_v10015032mg [Citrus clementina] >gi|557549509|gb|ESR60138.1| hypothetical protein CICLE_v10015032mg [Citrus clementina]	XP_006446898	Citrus clementina	1.31859e-108	77	328.176	262	202
Aau_CL2010Contig1	f-box wd repeat-containing protein sel-10-like	653	gi|657966443|ref|XP_008374909.1|PREDICTED: F-box/WD repeat-containing protein sel-10-like [Malus domestica]	XP_008374909	Malus domestica	7.48638e-12	49	72.7886	118	58
Aau_CL2015Contig1	hypothetical protein SELMODRAFT_437689	661	gi|302754436|ref|XP_002960642.1|hypothetical protein SELMODRAFT_437689 [Selaginella moellendorffii] >gi|300171581|gb|EFJ38181.1| hypothetical protein SELMODRAFT_437689 [Selaginella moellendorffii]	XP_002960642	Selaginella moellendorffii	2.26356e-27	58	118.242	147	86
Aau_CL5Contig1	set domain protein	2396	gi|590699866|ref|XP_007046030.1|SET domain protein [Theobroma cacao] >gi|508709965|gb|EOY01862.1| SET domain protein [Theobroma cacao]	XP_007046030	Theobroma cacao	1.54074e-42	47	172.17	511	245
Aau_CL10Contig1	mitochondrial substrate carrier family protein	1685	gi|168026770|ref|XP_001765904.1|predicted protein [Physcomitrella patens] >gi|162682810|gb|EDQ69225.1| predicted protein [Physcomitrella patens]	XP_001765904	Physcomitrella patens	1.94076e-45	70	172.94	151	107
Aau_CL11Contig1	unknown	1061	gi|294462356|gb|ADE76727.1|unknown [Picea sitchensis]	ADE76727	Picea sitchensis	9.19755e-88	77	274.248	222	171
Aau_CL14Contig1	protein dr1 homolog	694	gi|302763727|ref|XP_002965285.1|hypothetical protein SELMODRAFT_227538 [Selaginella moellendorffii] >gi|302809841|ref|XP_002986613.1| hypothetical protein SELMODRAFT_229209 [Selaginella moellendorffii] >gi|300145796|gb|EFJ12470.1| hypothetical protein SELMODRAFT_229209 [Selaginella moellendorffii] >gi|300167518|gb|EFJ34123.1| hypothetical protein SELMODRAFT_227538 [Selaginella moellendorffii]	XP_002965285	Selaginella moellendorffii	1.06372e-53	91	177.563	103	94
Aau_CL15Contig1	transcription partial	1506	gi|2981614|dbj|BAA25247.1|transcription factor, partial [Ceratopteris richardii]	BAA25247	Ceratopteris richardii	1.76975e-68	74	227.639	201	149
Aau_CL18Contig1	jasmonate zim-domain protein	2168	gi|358347242|ref|XP_003637668.1|Jasmonate Zim-domain protein [Medicago truncatula] >gi|657401625|gb|KEH40584.1| jasmonate zim-domain protein [Medicago truncatula]	XP_003637668	Medicago truncatula	4.423e-16	48	88.9669	185	90
Aau_CL20Contig1	serine carboxypeptidase-like 51-like	2612	gi|645217660|ref|XP_008226808.1|PREDICTED: serine carboxypeptidase-like 51 [Prunus mume]	XP_008226808	Prunus mume	2.70915e-147	65	451.055	453	297
Aau_CL31Contig1	cd2 antigen cytoplasmic tail-binding protein 2 homolog	1631	gi|148909408|gb|ABR17802.1|unknown [Picea sitchensis]	ABR17802	Picea sitchensis	5.29738e-82	56	270.781	415	236
Aau_CL38Contig1	heat shock amino-terminal domain protein	2937	gi|168026567|ref|XP_001765803.1|predicted protein [Physcomitrella patens] >gi|162682980|gb|EDQ69394.1| predicted protein [Physcomitrella patens]	XP_001765803	Physcomitrella patens	1.78415e-114	58	374.015	476	278
Aau_CL49Contig1	ras-related protein rab-7a-like	1030	gi|198423784|ref|XP_002128753.1|PREDICTED: ras-related protein Rab-7a-like [Ciona intestinalis]	XP_002128753	Ciona intestinalis	4.64731e-23	55	103.605	154	85
Aau_CL51Contig1	lish domain and heat repeat-containing protein kiaa1468 partial	1946	gi|502183920|ref|XP_004517245.1|PREDICTED: lisH domain and HEAT repeat-containing protein KIAA1468 homolog, partial [Cicer arietinum]	XP_004517245	Cicer arietinum	7.17034e-144	66	441.425	459	307
Aau_CL65Contig1	hyoscyamine 6- isoform 1	1139	gi|224284024|gb|ACN39750.1|unknown [Picea sitchensis]	ACN39750	Picea sitchensis	8.76838e-124	79	368.237	263	209
Aau_CL66Contig1	mitochondrial ribosomal protein	1020	gi|255584484|ref|XP_002532971.1|mitochondrial ribosomal protein L24, putative [Ricinus communis] >gi|223527249|gb|EEF29408.1| mitochondrial ribosomal protein L24, putative [Ricinus communis]	XP_002532971	Ricinus communis	1.09795e-44	62	158.688	161	101
Aau_CL67Contig1	imp-specific 5 -nucleotidase partial	649	gi|302787945|ref|XP_002975742.1|hypothetical protein SELMODRAFT_415743 [Selaginella moellendorffii] >gi|300156743|gb|EFJ23371.1| hypothetical protein SELMODRAFT_415743 [Selaginella moellendorffii]	XP_002975742	Selaginella moellendorffii	2.07367e-112	89	337.035	209	187
Aau_CL69Contig1	mnd1-interacting protein 1-like	1369	gi|672130305|ref|XP_008788680.1|PREDICTED: MND1-interacting protein 1-like [Phoenix dactylifera]	XP_008788680	Phoenix dactylifera	1.54413e-97	59	307.76	388	232
Aau_CL72Contig1	hypothetical protein SELMODRAFT_415166	1065	gi|302786344|ref|XP_002974943.1|hypothetical protein SELMODRAFT_415166 [Selaginella moellendorffii] >gi|300157102|gb|EFJ23728.1| hypothetical protein SELMODRAFT_415166 [Selaginella moellendorffii]	XP_002974943	Selaginella moellendorffii	5.04702e-85	59	283.108	364	218
Aau_CL86Contig1	dnase i-like superfamily protein isoform 3	1537	gi|643731392|gb|KDP38680.1|hypothetical protein JCGZ_04033 [Jatropha curcas]	KDP38680	Jatropha curcas	1.37283e-154	80	451.055	303	245
Aau_CL98Contig1	anthranilate chloroplastic-like	1757	gi|470125944|ref|XP_004298957.1|PREDICTED: anthranilate phosphoribosyltransferase, chloroplastic-like [Fragaria vesca subsp. vesca]	XP_004298957	Fragaria vesca subsp. vesca	3.36987e-154	75	456.447	396	299
Aau_CL110Contig1	5 -3 exonuclease-like protein	1074	gi|586782054|ref|XP_006859221.1|hypothetical protein AMTR_s00070p00199980 [Amborella trichopoda] >gi|548863334|gb|ERN20688.1| hypothetical protein AMTR_s00070p00199980 [Amborella trichopoda]	XP_006859221	Amborella trichopoda	1.52697e-94	73	295.434	257	188
Aau_CL114Contig1	senescence-associated protein	1304	gi|242044742|ref|XP_002460242.1|hypothetical protein SORBIDRAFT_02g025180 [Sorghum bicolor] >gi|241923619|gb|EER96763.1| hypothetical protein SORBIDRAFT_02g025180 [Sorghum bicolor]	XP_002460242	Sorghum bicolor	3.3401e-92	67	287.73	255	172
Aau_CL118Contig1	abc transporter b family member 28	1008	gi|674879811|emb|CDY52355.1|BnaA08g30900D [Brassica napus]	CDY52355	Brassica napus	7.27697e-124	86	369.777	246	213
Aau_CL125Contig1	5\ -amp-activated protein kinase- isoform 1	2004	gi|297739960|emb|CBI30142.3|unnamed protein product [Vitis vinifera]	CBI30142	Vitis vinifera	4.2016e-36	65	150.984	161	105
Aau_CL130Contig1	udp-galactose udp-glucose transporter 2-like isoform 1	1094	gi|302793971|ref|XP_002978750.1|hypothetical protein SELMODRAFT_271324 [Selaginella moellendorffii] >gi|302805825|ref|XP_002984663.1| hypothetical protein SELMODRAFT_271711 [Selaginella moellendorffii] >gi|300147645|gb|EFJ14308.1| hypothetical protein SELMODRAFT_271711 [Selaginella moellendorffii] >gi|300153559|gb|EFJ20197.1| hypothetical protein SELMODRAFT_271324 [Selaginella moellendorffii]	XP_002978750	Selaginella moellendorffii	5.81135e-161	89	462.996	281	252
Aau_CL141Contig1	dhhc-type zinc finger family protein	1844	gi|590711166|ref|XP_007049030.1|DHHC-type zinc finger family protein [Theobroma cacao] >gi|508701291|gb|EOX93187.1| DHHC-type zinc finger family protein [Theobroma cacao]	XP_007049030	Theobroma cacao	1.47487e-55	45	209.534	499	229
Aau_CL149Contig1	predicted protein	1275	gi|168064285|ref|XP_001784094.1|predicted protein [Physcomitrella patens] >gi|162664386|gb|EDQ51108.1| predicted protein [Physcomitrella patens]	XP_001784094	Physcomitrella patens	1.44178e-49	55	178.333	292	161
Aau_CL175Contig1	atpase e1-e2 type family protein haloacid dehalogenase-like hydrolase family protein isoform 3	769	gi|168037628|ref|XP_001771305.1|predicted protein [Physcomitrella patens] >gi|162677394|gb|EDQ63865.1| predicted protein [Physcomitrella patens]	XP_001771305	Physcomitrella patens	5.0998e-118	82	373.629	256	212
Aau_CL179Contig1	probable leucine-rich repeat receptor-like protein kinase at2g33170	862	gi|296082822|emb|CBI21827.3|unnamed protein product [Vitis vinifera]	CBI21827	Vitis vinifera	2.15121e-111	82	352.443	242	199
Aau_CL193Contig1	predicted protein	628	gi|168035609|ref|XP_001770302.1|predicted protein [Physcomitrella patens] >gi|162678519|gb|EDQ64977.1| predicted protein [Physcomitrella patens]	XP_001770302	Physcomitrella patens	2.87096e-12	47	74.3294	146	69
Aau_CL196Contig1	acyl-peptide hydrolase-like protein	2725	gi|116789192|gb|ABK25153.1|unknown [Picea sitchensis]	ABK25153	Picea sitchensis	0	77	856.67	667	517
Aau_CL216Contig1	predicted protein	991	gi|168049277|ref|XP_001777090.1|predicted protein [Physcomitrella patens] >gi|162671533|gb|EDQ58083.1| predicted protein [Physcomitrella patens]	XP_001777090	Physcomitrella patens	2.39194e-19	50	91.6633	155	78
Aau_CL221Contig1	predicted protein	3228	gi|168036779|ref|XP_001770883.1|predicted protein [Physcomitrella patens] >gi|162677747|gb|EDQ64213.1| predicted protein [Physcomitrella patens]	XP_001770883	Physcomitrella patens	0	92	1078.16	603	559
Aau_CL238Contig1	hypothetical protein EUGRSUZ_F00903	636	gi|629101653|gb|KCW67122.1|hypothetical protein EUGRSUZ_F00903 [Eucalyptus grandis]	KCW67122	Eucalyptus grandis	9.58572e-07	60	56.6102	63	38
Aau_CL241Contig1	pseudo response regulator 1	1042	gi|410716910|gb|AFV78831.1|pseudo response regulator 1 [Pinus sylvestris]	AFV78831	Pinus sylvestris	8.82434e-48	57	177.948	271	155
Aau_CL246Contig1	unknown	687	gi|294463536|gb|ADE77297.1|unknown [Picea sitchensis]	ADE77297	Picea sitchensis	1.19506e-18	65	91.2781	106	69
Aau_CL249Contig1	tankyrase-1 isoform 1	1064	gi|116794492|gb|ABK27161.1|unknown [Picea sitchensis]	ABK27161	Picea sitchensis	1.26567e-56	78	193.356	155	122
Aau_CL252Contig1	rna recognition motif-containing protein	583	gi|42569396|ref|NP_180347.2|RNA recognition motif-containing protein [Arabidopsis thaliana] >gi|334184523|ref|NP_001189622.1| RNA recognition motif-containing protein [Arabidopsis thaliana] >gi|330252950|gb|AEC08044.1| RNA recognition motif-containing protein [Arabidopsis thaliana] >gi|330252951|gb|AEC08045.1| RNA recognition motif-containing protein [Arabidopsis thaliana]	NP_180347	Arabidopsis thaliana	1.32827e-26	56	109.768	166	93
Aau_CL262Contig1	PREDICTED: uncharacterized protein LOC103710192 isoform X2	1292	gi|672140507|ref|XP_008794059.1|PREDICTED: uncharacterized protein LOC103710192 isoform X2 [Phoenix dactylifera]	XP_008794059	Phoenix dactylifera	1.06256e-39	83	150.984	101	84
Aau_CL273Contig1	peptidyl-prolyl cis-trans isomerase fkbp16- chloroplastic-like	1012	gi|356545409|ref|XP_003541135.1|PREDICTED: peptidyl-prolyl cis-trans isomerase FKBP16-3, chloroplastic-like [Glycine max]	XP_003541135	Glycine max	1.74281e-29	56	121.324	154	87
Aau_CL277Contig1	predicted protein	1441	gi|168000138|ref|XP_001752773.1|predicted protein [Physcomitrella patens] >gi|162695936|gb|EDQ82277.1| predicted protein [Physcomitrella patens]	XP_001752773	Physcomitrella patens	5.84914e-157	82	458.373	331	273
Aau_CL284Contig1	wall-associated receptor kinase-like 20-like	603	gi|641850309|gb|KDO69182.1|hypothetical protein CISIN_1g043291mg, partial [Citrus sinensis]	KDO69182	Citrus sinensis	1.12911e-52	70	177.563	151	107
Aau_CL286Contig1	dctp pyrophosphatase 1-like	678	gi|294464347|gb|ADE77686.1|unknown [Picea sitchensis]	ADE77686	Picea sitchensis	2.08722e-43	68	151.369	132	90
Aau_CL287Contig1	predicted protein	5270	gi|168005736|ref|XP_001755566.1|predicted protein [Physcomitrella patens] >gi|162693273|gb|EDQ79626.1| predicted protein [Physcomitrella patens]	XP_001755566	Physcomitrella patens	0	87	794.267	493	432
Aau_CL359Contig1	asparaginase	999	gi|308232899|emb|CBX26646.1|asparaginase [Flammulina velutipes]	CBX26646	Flammulina velutipes	4.59092e-09	51	62.7734	104	54
Aau_CL378Contig1	hypothetical protein M91_01402, partial	322	gi|440899351|gb|ELR50663.1|hypothetical protein M91_01402, partial [Bos mutus]	ELR50663	Bos mutus	3.56549e-08	48	58.151	108	52
Aau_CL400Contig1	PREDICTED: uncharacterized protein LOC103705733 isoform X2	785	gi|672128597|ref|XP_008787792.1|PREDICTED: uncharacterized protein LOC103705733 isoform X2 [Phoenix dactylifera]	XP_008787792	Phoenix dactylifera	4.21118e-09	61	66.2402	94	58
Aau_CL415Contig1	hypothetical protein AMTR_s03926p00006990, partial	444	gi|586662996|ref|XP_006833086.1|hypothetical protein AMTR_s03926p00006990, partial [Amborella trichopoda] >gi|548837718|gb|ERM98364.1| hypothetical protein AMTR_s03926p00006990, partial [Amborella trichopoda]	XP_006833086	Amborella trichopoda	5.78264e-20	62	87.8113	97	61
Aau_CL436Contig1	predicted protein	383	gi|168000907|ref|XP_001753157.1|predicted protein [Physcomitrella patens] >gi|162695856|gb|EDQ82198.1| predicted protein [Physcomitrella patens]	XP_001753157	Physcomitrella patens	1.91628e-16	57	83.1889	127	73
Aau_CL441Contig1	ribosomal rna large subunit methyltransferase f isoform partial	293	gi|255574754|ref|XP_002528285.1|conserved hypothetical protein [Ricinus communis] >gi|223532322|gb|EEF34123.1| conserved hypothetical protein [Ricinus communis]	XP_002528285	Ricinus communis	8.49038e-41	82	147.902	97	80
Aau_CL446Contig1	protein	386	gi|168040742|ref|XP_001772852.1|predicted protein [Physcomitrella patens] >gi|162675763|gb|EDQ62254.1| predicted protein [Physcomitrella patens]	XP_001772852	Physcomitrella patens	4.41721e-52	81	184.882	124	101
Aau_CL451Contig1	disease resistance protein rga4-like	540	gi|665863573|ref|WP_031230780.1|hypothetical protein, partial [Streptomyces niveus]	WP_031230780	Streptomyces niveus	1.32608e-08	52	62.3882	88	46
Aau_CL483Contig1	dna (cytosine-5)-methyltransferase partial	606	gi|675389002|gb|KFM81899.1|DNA (cytosine-5)-methyltransferase PliMCI, partial [Stegodyphus mimosarum]	KFM81899	Stegodyphus mimosarum	2.76006e-10	43	68.1662	176	77
Aau_CL508Contig1	n-alpha-acetyltransferase auxiliary subunit isoform x4	369	gi|302771850|ref|XP_002969343.1|hypothetical protein SELMODRAFT_7956, partial [Selaginella moellendorffii] >gi|300162819|gb|EFJ29431.1| hypothetical protein SELMODRAFT_7956, partial [Selaginella moellendorffii]	XP_002969343	Selaginella moellendorffii	1.31772e-31	88	115.161	76	67
Aau_CL517Contig1	dihydroneopterin aldolase	522	gi|302764950|ref|XP_002965896.1|hypothetical protein SELMODRAFT_84592, partial [Selaginella moellendorffii] >gi|300166710|gb|EFJ33316.1| hypothetical protein SELMODRAFT_84592, partial [Selaginella moellendorffii]	XP_002965896	Selaginella moellendorffii	7.29999e-12	72	67.781	58	42
Aau_CL523Contig1	low quality protein: ureidoglycolate hydrolase-like	436	gi|2695925|emb|CAA10981.1|hypothetical protein [Hordeum vulgare subsp. vulgare]	CAA10981	Hordeum vulgare subsp. vulgare	3.34307e-25	87	100.523	66	58
Aau_CL528Contig1	PREDICTED: uncharacterized protein LOC101753448	318	gi|514799850|ref|XP_004974862.1|PREDICTED: uncharacterized protein LOC101753448 [Setaria italica]	XP_004974862	Setaria italica	5.19357e-09	48	60.8474	85	41
Aau_CL543Contig1	ty3 gypsy retrotransposon protein	491	gi|146749389|gb|ABQ44355.1|polyprotein [Zea mays]	ABQ44355	Zea mays	4.87061e-10	46	66.2402	155	72
Aau_CL565Contig1	regulator of chromosome condensation family protein isoform 3	676	gi|643709974|gb|KDP24300.1|hypothetical protein JCGZ_25596 [Jatropha curcas]	KDP24300	Jatropha curcas	3.18278e-92	78	286.574	209	164
Aau_CL570Contig1	atp-dependent rna helicase	306	gi|586602594|gb|AHJ64355.1|ATP-dependent RNA helicase [Granulibacter bethesdensis CGDNIH3]	AHJ64355	Granulibacter bethesdensis CGDNIH3	2.65847e-07	50	55.8398	95	48
Aau_CL624Contig1	hypothetical protein SELMODRAFT_30444, partial	526	gi|302771756|ref|XP_002969296.1|hypothetical protein SELMODRAFT_30444, partial [Selaginella moellendorffii] >gi|300162772|gb|EFJ29384.1| hypothetical protein SELMODRAFT_30444, partial [Selaginella moellendorffii]	XP_002969296	Selaginella moellendorffii	2.83532e-39	69	150.599	147	102
Aau_CL634Contig1	gag-pol fusion protein	499	gi|590672391|ref|XP_007038598.1|Uncharacterized protein TCM_015097 [Theobroma cacao] >gi|508775843|gb|EOY23099.1| Uncharacterized protein TCM_015097 [Theobroma cacao]	XP_007038598	Theobroma cacao	3.0996e-34	57	130.568	164	95
Aau_CL648Contig1	protein prenyltransferase alpha subunit repeat-containing protein 1-like isoform x2	332	gi|587904964|gb|EXB93160.1|Protein prenyltransferase alpha subunit repeat-containing protein 1 [Morus notabilis]	EXB93160	Morus notabilis	3.23314e-15	65	78.5666	89	58
Aau_CL651Contig1	dna (cytosine-5)-methyltransferase drm1 2 isoform 4	560	gi|527193333|gb|EPS63407.1|hypothetical protein M569_11378, partial [Genlisea aurea]	EPS63407	Genlisea aurea	5.9065e-57	68	192.586	180	123
Aau_CL656Contig1	pentatricopeptide repeat-containing protein mitochondrial	428	gi|587880746|gb|EXB69694.1|hypothetical protein L484_002149 [Morus notabilis]	EXB69694	Morus notabilis	1.07531e-30	68	124.02	124	85
Aau_CL671Contig1	protein sco1 homolog mitochondrial-like	293	gi|565402982|ref|XP_006366947.1|PREDICTED: protein SCO1 homolog 1, mitochondrial-like [Solanum tuberosum]	XP_006366947	Solanum tuberosum	2.11231e-07	58	55.8398	84	49
Aau_CL685Contig1	#NAME?	496	gi|302765531|ref|XP_002966186.1|hypothetical protein SELMODRAFT_168147 [Selaginella moellendorffii] >gi|300165606|gb|EFJ32213.1| hypothetical protein SELMODRAFT_168147 [Selaginella moellendorffii]	XP_002966186	Selaginella moellendorffii	5.13542e-28	60	116.316	143	86
Aau_CL691Contig1	cytoplasmic trna 2-thiolation protein 2-like	415	gi|586702403|ref|XP_006845255.1|hypothetical protein AMTR_s00005p00261900 [Amborella trichopoda] >gi|548847768|gb|ERN06930.1| hypothetical protein AMTR_s00005p00261900 [Amborella trichopoda]	XP_006845255	Amborella trichopoda	4.91504e-22	78	98.9821	78	61
Aau_CL696Contig1	vamp-like protein	822	gi|302818243|ref|XP_002990795.1|hypothetical protein SELMODRAFT_448185 [Selaginella moellendorffii] >gi|300141356|gb|EFJ08068.1| hypothetical protein SELMODRAFT_448185 [Selaginella moellendorffii]	XP_002990795	Selaginella moellendorffii	1.47598e-28	45	119.398	289	132
Aau_CL711Contig1	hypothetical protein EUGRSUZ_F04207	705	gi|629105640|gb|KCW71109.1|hypothetical protein EUGRSUZ_F04207 [Eucalyptus grandis]	KCW71109	Eucalyptus grandis	2.3865e-13	62	77.7962	98	61
Aau_CL721Contig1	unknown	501	gi|294463263|gb|ADE77167.1|unknown [Picea sitchensis]	ADE77167	Picea sitchensis	2.46506e-55	71	183.341	166	118
Aau_CL726Contig1	hypothetical protein AMTR_s00078p00166420	354	gi|586687410|ref|XP_006842200.1|hypothetical protein AMTR_s00078p00166420 [Amborella trichopoda] >gi|548844249|gb|ERN03875.1| hypothetical protein AMTR_s00078p00166420 [Amborella trichopoda]	XP_006842200	Amborella trichopoda	5.98156e-23	66	101.293	107	71
Aau_CL729Contig1	mitogen-activated protein kinase kinase kinase 12-like	373	gi|168023392|ref|XP_001764222.1|predicted protein [Physcomitrella patens] >gi|162684662|gb|EDQ71063.1| predicted protein [Physcomitrella patens]	XP_001764222	Physcomitrella patens	3.40033e-38	85	137.887	81	69
Aau_CL734Contig1	mitochondrial arginine transporter bac1-like isoform x2	900	gi|672194290|ref|XP_008776253.1|PREDICTED: mitochondrial arginine transporter BAC1 [Phoenix dactylifera]	XP_008776253	Phoenix dactylifera	6.46344e-74	70	237.269	210	148
Aau_CL746Contig1	atp-binding cassette subfamily member group mdr pgp protein 18	914	gi|168009664|ref|XP_001757525.1|ATP-binding cassette transporter, subfamily B, member 18, group MDR/PGP protein PpABCB18 [Physcomitrella patens] >gi|162691219|gb|EDQ77582.1| ATP-binding cassette transporter, subfamily B, member 18, group MDR/PGP protein PpABCB18 [Physcomitrella patens]	XP_001757525	Physcomitrella patens	1.91465e-103	70	336.65	304	214
Aau_CL776Contig1	unknown	581	gi|294460533|gb|ADE75842.1|unknown [Picea sitchensis]	ADE75842	Picea sitchensis	2.38497e-09	63	63.929	58	37
Aau_CL785Contig1	PREDICTED: uncharacterized protein LOC100791947 isoform X2	525	gi|571545017|ref|XP_006602295.1|PREDICTED: uncharacterized protein LOC100791947 isoform X2 [Glycine max]	XP_006602295	Glycine max	1.8938e-70	78	238.81	176	138
Aau_CL807Contig1	rna polymerase i subunit 43 isoform 2	583	gi|590605261|ref|XP_007020445.1|RNA polymerase I subunit 43 isoform 2 [Theobroma cacao] >gi|508720073|gb|EOY11970.1| RNA polymerase I subunit 43 isoform 2 [Theobroma cacao]	XP_007020445	Theobroma cacao	1.10241e-83	75	258.07	199	151
Aau_CL811Contig1	squalene monooxygenase isoform 1	1076	gi|586773669|ref|XP_006857043.1|hypothetical protein AMTR_s00065p00032730 [Amborella trichopoda] >gi|548861126|gb|ERN18510.1| hypothetical protein AMTR_s00065p00032730 [Amborella trichopoda]	XP_006857043	Amborella trichopoda	8.39423e-169	89	488.804	297	265
Aau_CL826Contig1	PREDICTED: uncharacterized protein LOC103705733 isoform X2	726	gi|672128597|ref|XP_008787792.1|PREDICTED: uncharacterized protein LOC103705733 isoform X2 [Phoenix dactylifera]	XP_008787792	Phoenix dactylifera	2.93339e-09	61	66.2402	94	58
Aau_CL831Contig1	cca1a circadian clock protein cca1a	349	gi|116788329|gb|ABK24838.1|unknown [Picea sitchensis]	ABK24838	Picea sitchensis	8.45036e-15	82	77.7962	56	46
Aau_CL836Contig1	pentatricopeptide repeat-containing protein at5g27110-like	362	gi|641825705|gb|KDO44965.1|hypothetical protein CISIN_1g005487mg [Citrus sinensis]	KDO44965	Citrus sinensis	1.23676e-25	65	108.997	120	79
Aau_CL841Contig1	unknown	421	gi|116787187|gb|ABK24403.1|unknown [Picea sitchensis]	ABK24403	Picea sitchensis	2.00382e-36	78	139.813	118	93
Aau_CL856Contig1	etr2 ethylene receptor	310	gi|168033977|ref|XP_001769490.1|ETR2 ethylene receptor [Physcomitrella patens] >gi|162679201|gb|EDQ65651.1| ETR2 ethylene receptor [Physcomitrella patens]	XP_001769490	Physcomitrella patens	1.38982e-37	83	142.124	95	79
Aau_CL875Contig1	PREDICTED: uncharacterized protein LOC101515007	322	gi|502120714|ref|XP_004497057.1|PREDICTED: uncharacterized protein LOC101515007 [Cicer arietinum]	XP_004497057	Cicer arietinum	5.72317e-21	67	94.3597	97	65
Aau_CL879Contig1	pentatricopeptide repeat protein 65	773	gi|328774749|gb|AEB39774.1|pentatricopeptide repeat protein 65 [Funaria hygrometrica]	AEB39774	Funaria hygrometrica	3.52699e-51	56	186.808	256	145
Aau_CL884Contig1	dna-directed rna polymerase iii subunit rpc2-like	679	gi|168006293|ref|XP_001755844.1|predicted protein [Physcomitrella patens] >gi|162693163|gb|EDQ79517.1| predicted protein [Physcomitrella patens]	XP_001755844	Physcomitrella patens	8.33998e-114	91	358.992	212	195
Aau_CL890Contig1	arabinogalactan peptide 16-like	728	gi|116779724|gb|ABK21405.1|unknown [Picea sitchensis]	ABK21405	Picea sitchensis	7.68053e-11	97	65.0846	36	35
Aau_CL896Contig1	pentatricopeptide repeat protein 79	704	gi|328774763|gb|AEB39781.1|pentatricopeptide repeat protein 79 [Funaria hygrometrica]	AEB39781	Funaria hygrometrica	3.38925e-52	63	189.119	230	146
Aau_CL907Contig1	rhodanese-like domain-containing protein chloroplastic	1360	gi|255583140|ref|XP_002532336.1|conserved hypothetical protein [Ricinus communis] >gi|223527953|gb|EEF30038.1| conserved hypothetical protein [Ricinus communis]	XP_002532336	Ricinus communis	5.50411e-74	68	240.35	225	153
Aau_CL913Contig1	conserved hypothetical protein, expressed	744	gi|300681461|emb|CBH32555.1|conserved hypothetical protein, expressed [Triticum aestivum] >gi|669029669|emb|CDM83950.1| unnamed protein product [Triticum aestivum]	CBH32555	Triticum aestivum	1.57379e-35	47	138.272	267	128
Aau_CL954Contig1	cca trna nucleotidyltransferase 2-like	472	gi|565391333|ref|XP_006361377.1|PREDICTED: putative CCA tRNA nucleotidyltransferase 2-like [Solanum tuberosum]	XP_006361377	Solanum tuberosum	3.5637e-10	52	66.2402	119	62
Aau_CL958Contig1	cellulose synthase-like protein	648	gi|296083784|emb|CBI24001.3|unnamed protein product [Vitis vinifera]	CBI24001	Vitis vinifera	4.12016e-113	80	337.035	215	174
Aau_CL978Contig1	hypothetical protein AMTR_s00032p00102420	519	gi|586756497|ref|XP_006853349.1|hypothetical protein AMTR_s00032p00102420 [Amborella trichopoda] >gi|548857002|gb|ERN14816.1| hypothetical protein AMTR_s00032p00102420 [Amborella trichopoda]	XP_006853349	Amborella trichopoda	4.59717e-19	56	91.6633	119	67
Aau_CL983Contig1	nuclear pore complex protein nup205	740	gi|168047323|ref|XP_001776120.1|predicted protein [Physcomitrella patens] >gi|162672495|gb|EDQ59031.1| predicted protein [Physcomitrella patens]	XP_001776120	Physcomitrella patens	5.26625e-64	67	224.557	246	165
Aau_CL991Contig1	hypothetical protein SELMODRAFT_90617	591	gi|302771369|ref|XP_002969103.1|hypothetical protein SELMODRAFT_90617 [Selaginella moellendorffii] >gi|300163608|gb|EFJ30219.1| hypothetical protein SELMODRAFT_90617 [Selaginella moellendorffii]	XP_002969103	Selaginella moellendorffii	9.8104e-66	78	216.468	191	149
Aau_CL1001Contig1	vacuolar protein sorting 11 isoform partial	396	gi|168028770|ref|XP_001766900.1|predicted protein [Physcomitrella patens] >gi|162681879|gb|EDQ68302.1| predicted protein [Physcomitrella patens]	XP_001766900	Physcomitrella patens	3.02326e-45	75	165.622	135	102
Aau_CL1011Contig1	hypothetical protein SELMODRAFT_75160	371	gi|302755404|ref|XP_002961126.1|hypothetical protein SELMODRAFT_75160 [Selaginella moellendorffii] >gi|300172065|gb|EFJ38665.1| hypothetical protein SELMODRAFT_75160 [Selaginella moellendorffii]	XP_002961126	Selaginella moellendorffii	5.32295e-42	77	151.369	123	95
Aau_CL1031Contig1	trnase z4 isoform 3	928	gi|590619206|ref|XP_007024245.1|TRNAse Z4 isoform 3 [Theobroma cacao] >gi|508779611|gb|EOY26867.1| TRNAse Z4 isoform 3 [Theobroma cacao]	XP_007024245	Theobroma cacao	2.51306e-67	56	230.335	341	192
Aau_CL1036Contig1	lrr receptor-like serine threonine-protein kinase gso1	1226	gi|672179098|ref|XP_008809709.1|PREDICTED: LRR receptor-like serine/threonine-protein kinase GSO1 [Phoenix dactylifera]	XP_008809709	Phoenix dactylifera	6.40361e-63	49	225.713	409	204
Aau_CL1065Contig1	unnamed protein product	454	gi|661879065|emb|CDP17190.1|unnamed protein product [Coffea canephora]	CDP17190	Coffea canephora	7.21583e-28	90	115.161	61	55
Aau_CL1070Contig1	chitinase a	533	gi|110556116|dbj|BAE98134.1|chitinase A [Pteris ryukyuensis]	BAE98134	Pteris ryukyuensis	4.29728e-80	82	251.906	168	139
Aau_CL1099Contig1	lob domain-containing	1420	gi|643722178|gb|KDP32057.1|hypothetical protein JCGZ_12518 [Jatropha curcas]	KDP32057	Jatropha curcas	2.29817e-61	96	208.764	109	105
Aau_CL1104Contig1	hypothetical protein VITISV_035181	1070	gi|147845089|emb|CAN78459.1|hypothetical protein VITISV_035181 [Vitis vinifera]	CAN78459	Vitis vinifera	2.21638e-11	76	63.5438	43	33
Aau_CL1109Contig1	hypothetical protein H310_03105	1075	gi|673022242|ref|XP_008865082.1|hypothetical protein H310_03105 [Aphanomyces invadans] >gi|574480013|gb|ETW07007.1| hypothetical protein H310_03105 [Aphanomyces invadans]	XP_008865082	Aphanomyces invadans	1.54283e-18	59	96.2857	131	78
Aau_CL1114Contig1	PREDICTED: dymeclin-like	1496	gi|460404259|ref|XP_004247601.1|PREDICTED: dymeclin-like [Solanum lycopersicum]	XP_004247601	Solanum lycopersicum	2.37578e-143	73	436.802	392	289
Aau_CL1119Contig1	cytochrome p450 94a2-like	1050	gi|168059431|ref|XP_001781706.1|predicted protein [Physcomitrella patens] >gi|162666875|gb|EDQ53519.1| predicted protein [Physcomitrella patens]	XP_001781706	Physcomitrella patens	2.06346e-49	48	181.03	328	160
Aau_CL1123Contig1	crinkler family protein	1056	gi|159465837|ref|XP_001691129.1|predicted protein [Chlamydomonas reinhardtii] >gi|158279815|gb|EDP05575.1| predicted protein [Chlamydomonas reinhardtii]	XP_001691129	Chlamydomonas reinhardtii	1.52118e-15	50	86.6557	180	90
Aau_CL1128Contig1	transferring glycosyl	1211	gi|255537950|ref|XP_002510040.1|transferase, transferring glycosyl groups, putative [Ricinus communis] >gi|223550741|gb|EEF52227.1| transferase, transferring glycosyl groups, putative [Ricinus communis]	XP_002510040	Ricinus communis	6.00957e-165	76	487.263	354	272
Aau_CL1133Contig1	lipid transporter	1010	gi|168006139|ref|XP_001755767.1|predicted protein [Physcomitrella patens] >gi|162693086|gb|EDQ79440.1| predicted protein [Physcomitrella patens]	XP_001755767	Physcomitrella patens	1.27294e-52	72	188.734	169	122
Aau_CL1138Contig1	crumpled leaf2	1153	gi|168022710|ref|XP_001763882.1|predicted protein [Physcomitrella patens] >gi|162684887|gb|EDQ71286.1| predicted protein [Physcomitrella patens] >gi|380356236|dbj|BAL72656.1| CRUMPLED LEAF2 [Physcomitrella patens]	XP_001763882	Physcomitrella patens	1.19488e-123	81	368.622	240	196
Aau_CL1143Contig1	riboflavin biosynthesis	1040	gi|302791619|ref|XP_002977576.1|hypothetical protein SELMODRAFT_106737 [Selaginella moellendorffii] >gi|300154946|gb|EFJ21580.1| hypothetical protein SELMODRAFT_106737 [Selaginella moellendorffii]	XP_002977576	Selaginella moellendorffii	2.42432e-155	79	455.677	344	275
Aau_CL1148Contig1	pentatricopeptide repeat-containing protein at5g39680-like	1046	gi|302764952|ref|XP_002965897.1|hypothetical protein SELMODRAFT_85072, partial [Selaginella moellendorffii] >gi|300166711|gb|EFJ33317.1| hypothetical protein SELMODRAFT_85072, partial [Selaginella moellendorffii]	XP_002965897	Selaginella moellendorffii	7.05824e-23	59	105.916	140	83
Aau_CL1165Contig1	probable xyloglucan endotransglucosylase hydrolase protein 23-like	1201	gi|116781709|gb|ABK22211.1|unknown [Picea sitchensis]	ABK22211	Picea sitchensis	5.14961e-105	70	319.316	277	196
Aau_CL1169Contig1	ras-related protein raba5a-like	1638	gi|470114351|ref|XP_004293379.1|PREDICTED: ras-related protein RABA5a-like [Fragaria vesca subsp. vesca]	XP_004293379	Fragaria vesca subsp. vesca	1.43822e-94	82	295.819	219	180
Aau_CL1174Contig1	aspartic proteinase-like protein 2	1204	gi|604331257|gb|EYU36115.1|hypothetical protein MIMGU_mgv1a005178mg [Erythranthe guttata]	EYU36115	Erythranthe guttata	3.34943e-58	67	145.591	148	100
Aau_CL1179Contig1	3-hydroxy-3-methylglutaryl- synthase	1882	gi|168040564|ref|XP_001772764.1|predicted protein [Physcomitrella patens] >gi|162675989|gb|EDQ62478.1| predicted protein [Physcomitrella patens]	XP_001772764	Physcomitrella patens	0	83	641.728	460	382
Aau_CL1186Contig1	peptidyl-prolyl cis-trans isomerase fkbp20-1	1092	gi|388492952|gb|AFK34542.1|unknown [Lotus japonicus]	AFK34542	Lotus japonicus	7.51701e-68	89	219.935	139	125
Aau_CL1190Contig1	unknown	1115	gi|116781673|gb|ABK22197.1|unknown [Picea sitchensis] >gi|116791857|gb|ABK26135.1| unknown [Picea sitchensis] >gi|116791864|gb|ABK26138.1| unknown [Picea sitchensis]	ABK22197	Picea sitchensis	8.88352e-81	83	252.292	160	133
Aau_CL1196Contig1	anaphase promoting complex subunit 10 family protein	955	gi|168015724|ref|XP_001760400.1|predicted protein [Physcomitrella patens] >gi|162688414|gb|EDQ74791.1| predicted protein [Physcomitrella patens]	XP_001760400	Physcomitrella patens	2.46368e-95	89	288.115	175	156
Aau_CL1200Contig1	branched chain alpha-keto acid dehydrogenase e1 beta	1587	gi|565495156|ref|XP_006305217.1|hypothetical protein CARUB_v10009583mg [Capsella rubella] >gi|482573928|gb|EOA38115.1| hypothetical protein CARUB_v10009583mg [Capsella rubella]	XP_006305217	Capsella rubella	0	88	549.666	336	298
Aau_CL1206Contig1	nucleosome assembly protein 1-like 1-like isoform 1	1119	gi|586643463|ref|XP_006826785.1|hypothetical protein AMTR_s00136p00114090 [Amborella trichopoda] >gi|548831205|gb|ERM94022.1| hypothetical protein AMTR_s00136p00114090 [Amborella trichopoda]	XP_006826785	Amborella trichopoda	1.88581e-139	77	409.838	316	244
Aau_CL1211Contig1	glutamine amidotransferase -like	1453	gi|116794061|gb|ABK26991.1|unknown [Picea sitchensis]	ABK26991	Picea sitchensis	1.55466e-103	74	324.324	265	198
Aau_CL1220Contig1	ubiquitin carboxyl-terminal hydrolase 19-like	1363	gi|168044470|ref|XP_001774704.1|predicted protein [Physcomitrella patens] >gi|162674004|gb|EDQ60519.1| predicted protein [Physcomitrella patens]	XP_001774704	Physcomitrella patens	7.6846e-96	67	302.753	271	182
Aau_CL1225Contig1	rna-binding protein nova-1	1819	gi|116787292|gb|ABK24450.1|unknown [Picea sitchensis]	ABK24450	Picea sitchensis	1.25994e-110	74	343.969	331	245
Aau_CL1230Contig1	vamp-like protein	1543	gi|168045012|ref|XP_001774973.1|VAMP-like protein [Physcomitrella patens] >gi|162673720|gb|EDQ60239.1| VAMP-like protein [Physcomitrella patens]	XP_001774973	Physcomitrella patens	3.57898e-24	65	109.383	136	89
Aau_CL1236Contig1	male-specific transcription factor	1387	gi|47174868|gb|AAT12424.1|male-specific transcription factor M88B7.2 [Marchantia polymorpha]	AAT12424	Marchantia polymorpha	6.13623e-98	58	307.76	349	203
Aau_CL1247Contig1	unknown	1571	gi|294462622|gb|ADE76857.1|unknown [Picea sitchensis]	ADE76857	Picea sitchensis	1.10303e-78	63	257.299	289	184
Aau_CL1258Contig1	predicted protein	1296	gi|168029692|ref|XP_001767359.1|predicted protein [Physcomitrella patens] >gi|162681423|gb|EDQ67850.1| predicted protein [Physcomitrella patens]	XP_001767359	Physcomitrella patens	0	88	674.47	410	364
Aau_CL1268Contig1	hypothetical protein AMTR_s00001p00230420	1061	gi|586648531|ref|XP_006828951.1|hypothetical protein AMTR_s00001p00230420 [Amborella trichopoda] >gi|548833930|gb|ERM96367.1| hypothetical protein AMTR_s00001p00230420 [Amborella trichopoda]	XP_006828951	Amborella trichopoda	3.48762e-150	92	437.958	226	209
Aau_CL1274Contig1	respiratory burst oxidase homolog protein a-like	2366	gi|302806864|ref|XP_002985163.1|hypothetical protein SELMODRAFT_121926 [Selaginella moellendorffii] >gi|300146991|gb|EFJ13657.1| hypothetical protein SELMODRAFT_121926 [Selaginella moellendorffii]	XP_002985163	Selaginella moellendorffii	0	69	852.432	792	549
Aau_CL1279Contig1	cysteine proteinases superfamily protein	1233	gi|168027569|ref|XP_001766302.1|predicted protein [Physcomitrella patens] >gi|162682516|gb|EDQ68934.1| predicted protein [Physcomitrella patens]	XP_001766302	Physcomitrella patens	5.63569e-80	60	257.299	304	185
Aau_CL1284Contig1	transcription factor myb86-like	1513	gi|356533513|ref|XP_003535308.1|PREDICTED: transcription factor MYB86-like [Glycine max]	XP_003535308	Glycine max	5.96501e-65	58	224.942	296	172
Aau_CL1296Contig1	hypothetical protein SELMODRAFT_170490	1564	gi|302771521|ref|XP_002969179.1|hypothetical protein SELMODRAFT_170490 [Selaginella moellendorffii] >gi|300163684|gb|EFJ30295.1| hypothetical protein SELMODRAFT_170490 [Selaginella moellendorffii]	XP_002969179	Selaginella moellendorffii	4.14959e-89	75	291.582	263	198
Aau_CL1305Contig1	predicted protein	1409	gi|168006933|ref|XP_001756163.1|predicted protein [Physcomitrella patens] >gi|162692673|gb|EDQ79029.1| predicted protein [Physcomitrella patens]	XP_001756163	Physcomitrella patens	1.29064e-84	76	268.085	218	166
Aau_CL1310Contig1	probable complex i intermediate-associated protein 30-like	1376	gi|294460746|gb|ADE75947.1|unknown [Picea sitchensis]	ADE75947	Picea sitchensis	1.00047e-69	71	229.18	203	146
Aau_CL1314Contig1	single bromodomain-containing protein	2320	gi|302757515|ref|XP_002962181.1|hypothetical protein SELMODRAFT_437976 [Selaginella moellendorffii] >gi|300170840|gb|EFJ37441.1| hypothetical protein SELMODRAFT_437976 [Selaginella moellendorffii]	XP_002962181	Selaginella moellendorffii	1.54143e-32	47	145.591	369	176
Aau_CL1322Contig1	hypothetical protein SELMODRAFT_101343, partial	1416	gi|302785093|ref|XP_002974318.1|hypothetical protein SELMODRAFT_101343, partial [Selaginella moellendorffii] >gi|300157916|gb|EFJ24540.1| hypothetical protein SELMODRAFT_101343, partial [Selaginella moellendorffii]	XP_002974318	Selaginella moellendorffii	6.06043e-92	73	288.115	230	168
Aau_CL1327Contig1	PREDICTED: uncharacterized protein LOC102714717	2236	gi|573926416|ref|XP_006650740.1|PREDICTED: uncharacterized protein LOC102714717 [Oryza brachyantha]	XP_006650740	Oryza brachyantha	3.62423e-73	62	256.144	320	199
Aau_CL1337Contig1	gata transcription factor 22-like isoform x2	2546	gi|567917664|ref|XP_006450838.1|hypothetical protein CICLE_v10008968mg [Citrus clementina] >gi|568844084|ref|XP_006475926.1| PREDICTED: putative GATA transcription factor 22-like isoform X2 [Citrus sinensis] >gi|557554064|gb|ESR64078.1| hypothetical protein CICLE_v10008968mg [Citrus clementina] >gi|641861410|gb|KDO80098.1| hypothetical protein CISIN_1g021329mg [Citrus sinensis]	XP_006450838	Citrus clementina	2.27033e-18	54	96.2857	157	85
Aau_CL1342Contig1	protein cypro4-like	2392	gi|672141178|ref|XP_008794409.1|PREDICTED: protein CYPRO4-like [Phoenix dactylifera]	XP_008794409	Phoenix dactylifera	0	75	695.656	555	420
Aau_CL1347Contig1	protein vac14 homolog isoform x2	2835	gi|586647284|ref|XP_006828442.1|hypothetical protein AMTR_s00060p00117550 [Amborella trichopoda] >gi|548833190|gb|ERM95858.1| hypothetical protein AMTR_s00060p00117550 [Amborella trichopoda]	XP_006828442	Amborella trichopoda	0	77	931.784	734	571
Aau_CL1353Contig1	PREDICTED: uncharacterized protein KIAA0930 homolog	2063	gi|225458900|ref|XP_002285434.1|PREDICTED: uncharacterized protein KIAA0930 homolog [Vitis vinifera] >gi|302142167|emb|CBI19370.3| unnamed protein product [Vitis vinifera]	XP_002285434	Vitis vinifera	3.13376e-102	60	326.25	387	234
Aau_CL1358Contig1	peptide transporter 1 isoform 1	2336	gi|590628684|ref|XP_007026785.1|Peptide transporter 1 isoform 1 [Theobroma cacao] >gi|590628687|ref|XP_007026786.1| Peptide transporter 1 isoform 1 [Theobroma cacao] >gi|508715390|gb|EOY07287.1| Peptide transporter 1 isoform 1 [Theobroma cacao] >gi|508715391|gb|EOY07288.1| Peptide transporter 1 isoform 1 [Theobroma cacao]	XP_007026785	Theobroma cacao	0	72	676.396	566	412
Aau_CL1363Contig1	importin beta-	2369	gi|168048133|ref|XP_001776522.1|predicted protein [Physcomitrella patens] >gi|162672113|gb|EDQ58655.1| predicted protein [Physcomitrella patens]	XP_001776522	Physcomitrella patens	0	86	1063.14	697	600
Aau_CL1368Contig1	hypothetical protein SELMODRAFT_51906, partial	2773	gi|302793188|ref|XP_002978359.1|hypothetical protein SELMODRAFT_51906, partial [Selaginella moellendorffii] >gi|300153708|gb|EFJ20345.1| hypothetical protein SELMODRAFT_51906, partial [Selaginella moellendorffii]	XP_002978359	Selaginella moellendorffii	2.22101e-59	65	216.468	273	178
Aau_CL1376Contig1	glycosyltransferase-like protein	2035	gi|302780880|ref|XP_002972214.1|glycosyltransferase-like protein [Selaginella moellendorffii] >gi|300159681|gb|EFJ26300.1| glycosyltransferase-like protein [Selaginella moellendorffii]	XP_002972214	Selaginella moellendorffii	4.79834e-123	69	378.637	334	231
Aau_CL1397Contig1	gata transcription factor 2-like	2868	gi|672170626|ref|XP_008805375.1|PREDICTED: GATA transcription factor 2-like [Phoenix dactylifera]	XP_008805375	Phoenix dactylifera	3.42002e-36	68	147.132	135	93
Aau_CL1402Contig1	PREDICTED: uncharacterized protein LOC102612465 isoform X1	4684	gi|568845631|ref|XP_006476671.1|PREDICTED: uncharacterized protein LOC102612465 isoform X1 [Citrus sinensis]	XP_006476671	Citrus sinensis	0	54	788.104	1357	735
Aau_CL1406Contig1	serk2 protein	982	gi|148906974|gb|ABR16631.1|unknown [Picea sitchensis] >gi|148909086|gb|ABR17645.1| unknown [Picea sitchensis]	ABR16631	Picea sitchensis	1.2663e-32	50	136.346	240	122
Aau_CL1408Contig1	protein	3394	gi|148909434|gb|ABR17815.1|unknown [Picea sitchensis]	ABR17815	Picea sitchensis	2.11873e-180	84	541.576	363	308
Aau_CL1416Contig1	protein efr3 homolog b-like isoform x3	2788	gi|565367078|ref|XP_006350206.1|PREDICTED: protein EFR3 homolog B-like isoform X3 [Solanum tuberosum]	XP_006350206	Solanum tuberosum	3.31073e-129	50	421.779	945	480
Aau_CL1420Contig1	nad -binding rossmann-fold superfamily protein isoform 1	2514	gi|168027830|ref|XP_001766432.1|predicted protein [Physcomitrella patens] >gi|162682341|gb|EDQ68760.1| predicted protein [Physcomitrella patens]	XP_001766432	Physcomitrella patens	0	78	665.611	525	411
Aau_CL1426Contig1	urea-proton symporter dur3	2755	gi|302781086|ref|XP_002972317.1|hypothetical protein SELMODRAFT_172808 [Selaginella moellendorffii] >gi|300159784|gb|EFJ26403.1| hypothetical protein SELMODRAFT_172808 [Selaginella moellendorffii]	XP_002972317	Selaginella moellendorffii	0	77	822.387	601	466
Aau_CL1430Contig1	p300 cbp acetyltransferase-related protein	2591	gi|659095149|ref|XP_008448426.1|PREDICTED: histone acetyltransferase HAC1 isoform X2 [Cucumis melo]	XP_008448426	Cucumis melo	0	64	622.468	680	436
Aau_CL1436Contig1	importin beta-2 subunit family protein	2675	gi|168047675|ref|XP_001776295.1|predicted protein [Physcomitrella patens] >gi|162672390|gb|EDQ58928.1| predicted protein [Physcomitrella patens]	XP_001776295	Physcomitrella patens	0	81	1141.33	805	657
Aau_CL1439Contig1	hypothetical protein SELMODRAFT_439324	2536	gi|302764238|ref|XP_002965540.1|hypothetical protein SELMODRAFT_439324 [Selaginella moellendorffii] >gi|300166354|gb|EFJ32960.1| hypothetical protein SELMODRAFT_439324 [Selaginella moellendorffii]	XP_002965540	Selaginella moellendorffii	6.45951e-19	80	102.834	83	67
Aau_CL1444Contig1	protein	1749	gi|302802847|ref|XP_002983177.1|hypothetical protein SELMODRAFT_44255, partial [Selaginella moellendorffii] >gi|300148862|gb|EFJ15519.1| hypothetical protein SELMODRAFT_44255, partial [Selaginella moellendorffii]	XP_002983177	Selaginella moellendorffii	1.5131e-80	53	267.314	435	231
Aau_CL1449Contig1	unknown	2139	gi|116786799|gb|ABK24243.1|unknown [Picea sitchensis]	ABK24243	Picea sitchensis	0	76	558.525	399	305
Aau_CL1459Contig1	probable phosphomevalonate kinase-like	2550	gi|168026149|ref|XP_001765595.1|predicted protein [Physcomitrella patens] >gi|162683233|gb|EDQ69645.1| predicted protein [Physcomitrella patens]	XP_001765595	Physcomitrella patens	2.29528e-161	67	488.034	500	335
Aau_CL1466Contig1	pentatricopeptide repeat protein 65	1934	gi|328774749|gb|AEB39774.1|pentatricopeptide repeat protein 65 [Funaria hygrometrica]	AEB39774	Funaria hygrometrica	6.46774e-86	56	293.508	452	257
Aau_CL1471Contig1	gtpase-activating protein gyp7	2292	gi|674905354|emb|CDY27668.1|BnaUnng00180D [Brassica napus]	CDY27668	Brassica napus	7.55732e-123	61	385.571	453	279
Aau_CL1476Contig1	actin-related protein arp5	2097	gi|302817563|ref|XP_002990457.1|hypothetical protein SELMODRAFT_131582 [Selaginella moellendorffii] >gi|300141842|gb|EFJ08550.1| hypothetical protein SELMODRAFT_131582 [Selaginella moellendorffii]	XP_002990457	Selaginella moellendorffii	0	71	751.51	664	478
Aau_CL1483Contig1	galactosyltransferase family protein isoform 1	1614	gi|566173880|ref|XP_002308783.2|hypothetical protein POPTR_0006s01290g [Populus trichocarpa] >gi|550335209|gb|EEE92306.2| hypothetical protein POPTR_0006s01290g [Populus trichocarpa]	XP_002308783	Populus trichocarpa	1.02878e-168	77	500.36	373	288
Aau_CL1493Contig1	gdp-mannose transporter gonst3-like	1858	gi|460391831|ref|XP_004241522.1|PREDICTED: GDP-mannose transporter GONST3-like [Solanum lycopersicum]	XP_004241522	Solanum lycopersicum	3.34864e-126	73	385.185	299	221
Aau_CL1498Contig1	tpa: exhydrolase ii	2345	gi|670361417|ref|XP_008648090.1|PREDICTED: LOC541703 isoform X1 [Zea mays] >gi|414872801|tpg|DAA51358.1| TPA: exhydrolase II isoform 1 [Zea mays] >gi|414872802|tpg|DAA51359.1| TPA: exhydrolase II isoform 2 [Zea mays] >gi|414872803|tpg|DAA51360.1| TPA: exhydrolase II isoform 3 [Zea mays] >gi|414872804|tpg|DAA51361.1| TPA: exhydrolase II isoform 4 [Zea mays] >gi|414872805|tpg|DAA51362.1| TPA: exhyd…	XP_008648090	Zea mays	0	75	803.897	616	462
Aau_CL1504Contig1	beta-amylase 2 isoform 1	1682	gi|629106465|gb|KCW71611.1|hypothetical protein EUGRSUZ_E00138 [Eucalyptus grandis]	KCW71611	Eucalyptus grandis	0	82	551.977	349	287
Aau_CL1509Contig1	ubinuclein-2-like isoform x2	1932	gi|586713164|ref|XP_006847173.1|hypothetical protein AMTR_s00017p00245850 [Amborella trichopoda] >gi|548850202|gb|ERN08754.1| hypothetical protein AMTR_s00017p00245850 [Amborella trichopoda]	XP_006847173	Amborella trichopoda	2.11785e-76	61	268.47	395	241
Aau_CL1515Contig1	probable polyribonucleotide nucleotidyltransferase chloroplastic-like	1671	gi|573950377|ref|XP_006657482.1|PREDICTED: probable polyribonucleotide nucleotidyltransferase 1, chloroplastic-like [Oryza brachyantha]	XP_006657482	Oryza brachyantha	0	73	649.047	569	417
Aau_CL1519Contig1	probable beta- -galactosyltransferase 2-like isoform x1	1725	gi|586768045|ref|XP_006855892.1|hypothetical protein AMTR_s00037p00154410 [Amborella trichopoda] >gi|548859713|gb|ERN17359.1| hypothetical protein AMTR_s00037p00154410 [Amborella trichopoda]	XP_006855892	Amborella trichopoda	4.60343e-170	72	496.508	403	293
Aau_CL1523Contig1	tbc1 domain family member 15	1871	gi|672124764|ref|XP_008785780.1|PREDICTED: TBC1 domain family member 15 [Phoenix dactylifera]	XP_008785780	Phoenix dactylifera	0	68	600.127	558	383
Aau_CL1538Contig1	cyclin-l1-1 isoform x2	1900	gi|657958062|ref|XP_008370535.1|PREDICTED: cyclin-L1-1 [Malus domestica]	XP_008370535	Malus domestica	1.18645e-156	66	466.077	458	306
Aau_CL1546Contig1	hypothetical protein SELMODRAFT_440247	1593	gi|302769880|ref|XP_002968359.1|hypothetical protein SELMODRAFT_440247 [Selaginella moellendorffii] >gi|300164003|gb|EFJ30613.1| hypothetical protein SELMODRAFT_440247 [Selaginella moellendorffii]	XP_002968359	Selaginella moellendorffii	0	85	655.596	428	366
Aau_CL1550Contig1	unknown	1618	gi|116787148|gb|ABK24388.1|unknown [Picea sitchensis]	ABK24388	Picea sitchensis	6.7235e-169	75	491.886	382	287
Aau_CL1555Contig1	predicted protein	1432	gi|168028957|ref|XP_001766993.1|predicted protein [Physcomitrella patens] >gi|162681735|gb|EDQ68159.1| predicted protein [Physcomitrella patens]	XP_001766993	Physcomitrella patens	1.87807e-140	81	412.92	287	233
Aau_CL1559Contig1	polyvinylalcohol dehydrogenase-like	867	gi|659085447|ref|XP_008443424.1|PREDICTED: uncharacterized protein LOC103487015 [Cucumis melo]	XP_008443424	Cucumis melo	1.73684e-61	72	211.46	183	133
Aau_CL1562Contig1	tubulin folding cofactor b	957	gi|51971605|dbj|BAD44467.1|tubulin folding cofactor B [Arabidopsis thaliana]	BAD44467	Arabidopsis thaliana	4.34556e-103	78	310.071	238	187
Aau_CL1572Contig1	myosin heavy chain-related protein isoform 2	1004	gi|596279533|ref|XP_007225248.1|hypothetical protein PRUPE_ppa001678mg [Prunus persica] >gi|462422184|gb|EMJ26447.1| hypothetical protein PRUPE_ppa001678mg [Prunus persica]	XP_007225248	Prunus persica	1.36407e-26	57	119.783	242	138
Aau_CL1582Contig1	galactose mutarotase-like superfamily protein isoform 1	1009	gi|659069725|ref|XP_008451487.1|PREDICTED: putative glucose-6-phosphate 1-epimerase [Cucumis melo] >gi|659069727|ref|XP_008451495.1| PREDICTED: putative glucose-6-phosphate 1-epimerase [Cucumis melo]	XP_008451487	Cucumis melo	3.71889e-142	84	412.92	280	237
Aau_CL1586Contig1	atp-binding cassette transporter	977	gi|302776614|ref|XP_002971461.1|hypothetical protein SELMODRAFT_95639 [Selaginella moellendorffii] >gi|300160593|gb|EFJ27210.1| hypothetical protein SELMODRAFT_95639 [Selaginella moellendorffii]	XP_002971461	Selaginella moellendorffii	4.95135e-25	55	114.775	152	84
Aau_CL1595Contig1	hypothetical protein SELMODRAFT_122777, partial	836	gi|302808069|ref|XP_002985729.1|hypothetical protein SELMODRAFT_122777, partial [Selaginella moellendorffii] >gi|300146638|gb|EFJ13307.1| hypothetical protein SELMODRAFT_122777, partial [Selaginella moellendorffii]	XP_002985729	Selaginella moellendorffii	1.01359e-65	83	145.206	93	78
Aau_CL1601Contig1	glycosyltransferase family protein	1287	gi|657372998|gb|KEH18768.1|group 1 family glycosyltransferase [Medicago truncatula]	KEH18768	Medicago truncatula	2.39471e-73	54	256.914	442	240
Aau_CL1607Contig1	hypothetical protein POPTR_0012s053602g, partial	966	gi|566196912|ref|XP_002318553.2|hypothetical protein POPTR_0012s053602g, partial [Populus trichocarpa] >gi|550326433|gb|EEE96773.2| hypothetical protein POPTR_0012s053602g, partial [Populus trichocarpa]	XP_002318553	Populus trichocarpa	1.42261e-21	65	97.0561	106	69
Aau_CL1620Contig1	methyltransferase-like protein 21d-like isoform 1	527	gi|222623919|gb|EEE58051.1|hypothetical protein OsJ_08886 [Oryza sativa Japonica Group]	EEE58051	Oryza sativa Japonica Group	1.34168e-62	80	203.756	157	126
Aau_CL1628Contig1	low quality protein: ubiquitin carboxyl-terminal hydrolase 24-like	1216	gi|302812074|ref|XP_002987725.1|hypothetical protein SELMODRAFT_447079 [Selaginella moellendorffii] >gi|300144617|gb|EFJ11300.1| hypothetical protein SELMODRAFT_447079 [Selaginella moellendorffii]	XP_002987725	Selaginella moellendorffii	5.56195e-98	63	329.331	405	258
Aau_CL1634Contig1	e3 ubiquitin-protein ligase at1g12760-like	982	gi|168025496|ref|XP_001765270.1|predicted protein [Physcomitrella patens] >gi|162683589|gb|EDQ69998.1| predicted protein [Physcomitrella patens]	XP_001765270	Physcomitrella patens	2.22975e-32	81	130.568	88	72
Aau_CL1637Contig1	protein	953	gi|302817863|ref|XP_002990606.1|hypothetical protein SELMODRAFT_448108 [Selaginella moellendorffii] >gi|300141528|gb|EFJ08238.1| hypothetical protein SELMODRAFT_448108 [Selaginella moellendorffii]	XP_002990606	Selaginella moellendorffii	2.06145e-73	71	251.136	214	153
Aau_CL1644Contig1	mitochondrial carrier domain-containing protein	1013	gi|661889964|emb|CDP06684.1|unnamed protein product [Coffea canephora]	CDP06684	Coffea canephora	6.03576e-21	53	97.8265	180	96
Aau_CL1657Contig1	protein sda1 homolog	1154	gi|659120701|ref|XP_008460314.1|PREDICTED: protein SDA1 homolog [Cucumis melo] >gi|659120703|ref|XP_008460315.1| PREDICTED: protein SDA1 homolog [Cucumis melo]	XP_008460314	Cucumis melo	3.32995e-55	48	202.986	390	190
Aau_CL1662Contig1	fkbp-like peptidyl-prolyl cis-trans isomerase family protein isoform 2	789	gi|590595637|ref|XP_007018112.1|FKBP-like peptidyl-prolyl cis-trans isomerase family protein isoform 2 [Theobroma cacao] >gi|508723440|gb|EOY15337.1| FKBP-like peptidyl-prolyl cis-trans isomerase family protein isoform 2 [Theobroma cacao]	XP_007018112	Theobroma cacao	2.93594e-24	72	77.7962	69	50
Aau_CL1671Contig1	rna-binding protein nova-2-like isoform x3	757	gi|116787292|gb|ABK24450.1|unknown [Picea sitchensis]	ABK24450	Picea sitchensis	3.37666e-64	68	212.231	248	169
Aau_CL1686Contig1	histone h3	1414	gi|168068180|ref|XP_001785966.1|histone H3 [Physcomitrella patens] >gi|162662346|gb|EDQ49221.1| histone H3 [Physcomitrella patens]	XP_001785966	Physcomitrella patens	1.25741e-32	75	129.028	98	74
Aau_CL1690Contig1	zinc transport protein	744	gi|604298341|gb|EYU18385.1|hypothetical protein MIMGU_mgv1a006551mg [Erythranthe guttata]	EYU18385	Erythranthe guttata	5.52233e-62	67	208.764	205	139
Aau_CL1695Contig1	ubiquitin domain containing 1	752	gi|116778963|gb|ABK21076.1|unknown [Picea sitchensis]	ABK21076	Picea sitchensis	1.30651e-41	71	146.362	114	82
Aau_CL1699Contig1	low quality protein: probable trna modification gtpase	907	gi|587919223|gb|EXC06698.1|hypothetical protein L484_021535 [Morus notabilis]	EXC06698	Morus notabilis	2.89711e-67	72	221.09	185	134
Aau_CL1702Contig1	unknown	1254	gi|294462622|gb|ADE76857.1|unknown [Picea sitchensis]	ADE76857	Picea sitchensis	2.26335e-50	73	180.644	145	107
Aau_CL1717Contig1	phosphorylase superfamily protein	586	gi|148906549|gb|ABR16427.1|unknown [Picea sitchensis]	ABR16427	Picea sitchensis	1.33723e-38	64	143.665	154	99
Aau_CL1726Contig1	hypothetical protein SELMODRAFT_233747	276	gi|302799457|ref|XP_002981487.1|hypothetical protein SELMODRAFT_233747 [Selaginella moellendorffii] >gi|300150653|gb|EFJ17302.1| hypothetical protein SELMODRAFT_233747 [Selaginella moellendorffii]	XP_002981487	Selaginella moellendorffii	1.05373e-12	64	70.8626	87	56
Aau_CL1734Contig1	phosphatidylinositol n-acetylglucosaminyltransferase subunit p-like isoform x2	1162	gi|294464143|gb|ADE77589.1|unknown [Picea sitchensis]	ADE77589	Picea sitchensis	3.3894e-53	70	182.185	160	112
Aau_CL1738Contig1	gpn-loop gtpase 3 homolog um01243-like	1195	gi|148906335|gb|ABR16323.1|unknown [Picea sitchensis]	ABR16323	Picea sitchensis	1.41748e-156	92	449.899	262	243
Aau_CL1743Contig1	hypothetical protein SELMODRAFT_171907	954	gi|302775292|ref|XP_002971063.1|hypothetical protein SELMODRAFT_171907 [Selaginella moellendorffii] >gi|300161045|gb|EFJ27661.1| hypothetical protein SELMODRAFT_171907 [Selaginella moellendorffii]	XP_002971063	Selaginella moellendorffii	1.36369e-117	91	346.665	208	190
Aau_CL1757Contig1	hypothetical protein MTR_6g029340	900	gi|357497345|ref|XP_003618961.1|hypothetical protein MTR_6g029340 [Medicago truncatula]	XP_003618961	Medicago truncatula	9.41085e-30	53	127.872	194	104
Aau_CL1761Contig1	ubiquitin protein l40e	807	gi|567875139|ref|XP_006430159.1|hypothetical protein CICLE_v10013083mg [Citrus clementina] >gi|557532216|gb|ESR43399.1| hypothetical protein CICLE_v10013083mg [Citrus clementina] >gi|641851612|gb|KDO70482.1| hypothetical protein CISIN_1g032678mg [Citrus sinensis] >gi|641851613|gb|KDO70483.1| hypothetical protein CISIN_1g032678mg [Citrus sinensis]	XP_006430159	Citrus clementina	4.29722e-16	81	77.7962	55	45
Aau_CL1773Contig1	acyl-coenzyme a thioesterase 13-like	797	gi|567867575|ref|XP_006426410.1|hypothetical protein CICLE_v10026677mg [Citrus clementina] >gi|557528400|gb|ESR39650.1| hypothetical protein CICLE_v10026677mg [Citrus clementina] >gi|641839814|gb|KDO58740.1| hypothetical protein CISIN_1g031596mg [Citrus sinensis]	XP_006426410	Citrus clementina	3.51181e-29	63	116.316	152	97
Aau_CL1778Contig1	predicted protein	791	gi|168048727|ref|XP_001776817.1|predicted protein [Physcomitrella patens] >gi|162671821|gb|EDQ58367.1| predicted protein [Physcomitrella patens]	XP_001776817	Physcomitrella patens	4.64602e-27	59	118.627	174	104
Aau_CL1783Contig1	c2 domain-containing family protein	977	gi|586643920|ref|XP_006827009.1|hypothetical protein AMTR_s00010p00216390 [Amborella trichopoda] >gi|548831438|gb|ERM94246.1| hypothetical protein AMTR_s00010p00216390 [Amborella trichopoda]	XP_006827009	Amborella trichopoda	1.48748e-50	70	189.504	182	129
Aau_CL1789Contig1	orf116	1135	gi|297729243|ref|NP_001176985.1|Os12g0525100 [Oryza sativa Japonica Group] >gi|255670357|dbj|BAH95713.1| Os12g0525100, partial [Oryza sativa Japonica Group]	NP_001176985	Oryza sativa Japonica Group	1.05468e-08	78	60.4622	47	37
Aau_CL1794Contig1	microtubule-associated protein rp eb family member 1c	927	gi|672172833|ref|XP_008806524.1|PREDICTED: microtubule-associated protein RP/EB family member 1C [Phoenix dactylifera]	XP_008806524	Phoenix dactylifera	2.06512e-100	67	305.834	311	211
Aau_CL1800Contig1	predicted protein	614	gi|168047474|ref|XP_001776195.1|predicted protein [Physcomitrella patens] >gi|162672428|gb|EDQ58965.1| predicted protein [Physcomitrella patens]	XP_001776195	Physcomitrella patens	2.78769e-08	58	62.3882	97	57
Aau_CL1816Contig1	gamma-glutamyltranspeptidase 3-like	1202	gi|168040572|ref|XP_001772768.1|predicted protein [Physcomitrella patens] >gi|162675993|gb|EDQ62482.1| predicted protein [Physcomitrella patens]	XP_001772768	Physcomitrella patens	1.15917e-90	67	291.967	292	196
Aau_CL1828Contig1	hypothetical protein SELMODRAFT_96730, partial	759	gi|302780519|ref|XP_002972034.1|hypothetical protein SELMODRAFT_96730, partial [Selaginella moellendorffii] >gi|302781612|ref|XP_002972580.1| hypothetical protein SELMODRAFT_52963, partial [Selaginella moellendorffii] >gi|300160047|gb|EFJ26666.1| hypothetical protein SELMODRAFT_52963, partial [Selaginella moellendorffii] >gi|300160333|gb|EFJ26951.1| hypothetical protein SELMODRAFT_96730, partial …	XP_002972034	Selaginella moellendorffii	8.56361e-106	70	323.553	254	179
Aau_CL1848Contig1	probable leucine-rich repeat receptor-like protein kinase at1g35710	806	gi|672169459|ref|XP_008804758.1|PREDICTED: probable leucine-rich repeat receptor-like protein kinase At1g35710 [Phoenix dactylifera]	XP_008804758	Phoenix dactylifera	2.2018e-43	60	157.147	212	128
Aau_CL1855Contig1	auxin response	961	gi|629125400|gb|KCW89825.1|hypothetical protein EUGRSUZ_A020651, partial [Eucalyptus grandis]	KCW89825	Eucalyptus grandis	1.59115e-131	89	384.8	242	216
Aau_CL1859Contig1	unknown	856	gi|294460934|gb|ADE76039.1|unknown [Picea sitchensis]	ADE76039	Picea sitchensis	6.72961e-113	72	341.273	296	214
Aau_CL1877Contig1	unnamed protein product	1397	gi|661892638|emb|CDP03796.1|unnamed protein product [Coffea canephora]	CDP03796	Coffea canephora	2.32992e-160	64	474.937	483	311
Aau_CL1886Contig1	40s ribosomal protein s30	640	gi|168007246|ref|XP_001756319.1|predicted protein [Physcomitrella patens] >gi|168030649|ref|XP_001767835.1| predicted protein [Physcomitrella patens] >gi|168057275|ref|XP_001780641.1| predicted protein [Physcomitrella patens] >gi|162667909|gb|EDQ54527.1| predicted protein [Physcomitrella patens] >gi|162680917|gb|EDQ67349.1| predicted protein [Physcomitrella patens] >gi|162692358|gb|EDQ78715.1| pr…	XP_001756319	Physcomitrella patens	5.66931e-33	100	121.324	62	62
Aau_CL1891Contig1	hypothetical protein AMTR_s00016p00206670	705	gi|586699470|ref|XP_006844586.1|hypothetical protein AMTR_s00016p00206670 [Amborella trichopoda] >gi|548847057|gb|ERN06261.1| hypothetical protein AMTR_s00016p00206670 [Amborella trichopoda]	XP_006844586	Amborella trichopoda	1.44294e-24	60	102.064	130	78
Aau_CL1896Contig1	sm sec1-family protein	782	gi|168008856|ref|XP_001757122.1|SM/Sec1-family protein [Physcomitrella patens] >gi|162691620|gb|EDQ77981.1| SM/Sec1-family protein [Physcomitrella patens]	XP_001757122	Physcomitrella patens	5.01468e-38	86	149.058	101	87
Aau_CL1901Contig1	vacuolar proton atpase a3-like	775	gi|470111151|ref|XP_004291813.1|PREDICTED: vacuolar proton ATPase a3-like [Fragaria vesca subsp. vesca]	XP_004291813	Fragaria vesca subsp. vesca	2.13028e-125	83	383.259	257	214
Aau_CL1909Contig1	l-aminoadipate-semialdehyde dehydrogenase-phosphopantetheinyl transferase isoform x2	573	gi|672117416|ref|XP_008781893.1|PREDICTED: L-aminoadipate-semialdehyde dehydrogenase-phosphopantetheinyl transferase isoform X2 [Phoenix dactylifera]	XP_008781893	Phoenix dactylifera	1.83707e-33	58	129.413	162	94
Aau_CL1913Contig1	hypothetical protein SELMODRAFT_167957	955	gi|302765302|ref|XP_002966072.1|hypothetical protein SELMODRAFT_167957 [Selaginella moellendorffii] >gi|300166886|gb|EFJ33492.1| hypothetical protein SELMODRAFT_167957 [Selaginella moellendorffii]	XP_002966072	Selaginella moellendorffii	1.99626e-25	45	114.775	251	115
Aau_CL1930Contig1	unknown	632	gi|116788467|gb|ABK24889.1|unknown [Picea sitchensis] >gi|116791500|gb|ABK26005.1| unknown [Picea sitchensis]	ABK24889	Picea sitchensis	3.87501e-23	51	100.908	138	71
Aau_CL1943Contig1	unknown	543	gi|116780752|gb|ABK21801.1|unknown [Picea sitchensis]	ABK21801	Picea sitchensis	1.94331e-32	64	125.946	105	68
Aau_CL1950Contig1	BnaC09g53480D	993	gi|674878016|emb|CDY53981.1|BnaC09g53480D [Brassica napus]	CDY53981	Brassica napus	8.22457e-47	60	178.718	218	132
Aau_CL1960Contig1	myb family transcription factor-related protein	549	gi|586747546|ref|XP_006850876.1|hypothetical protein AMTR_s00025p00151950 [Amborella trichopoda] >gi|548854547|gb|ERN12457.1| hypothetical protein AMTR_s00025p00151950 [Amborella trichopoda]	XP_006850876	Amborella trichopoda	7.36842e-32	78	124.02	92	72
Aau_CL1965Contig1	ultraviolet-b receptor uvr8-like isoform x4	595	gi|567886180|ref|XP_006435612.1|hypothetical protein CICLE_v10031165mg [Citrus clementina] >gi|557537808|gb|ESR48852.1| hypothetical protein CICLE_v10031165mg [Citrus clementina]	XP_006435612	Citrus clementina	8.85966e-44	61	159.073	187	115
Aau_CL1968Contig1	predicted protein	1410	gi|168046306|ref|XP_001775615.1|predicted protein [Physcomitrella patens] >gi|162673033|gb|EDQ59562.1| predicted protein [Physcomitrella patens]	XP_001775615	Physcomitrella patens	3.59164e-110	79	335.495	254	201
Aau_CL1974Contig1	predicted protein	1116	gi|168009445|ref|XP_001757416.1|predicted protein [Physcomitrella patens] >gi|162691539|gb|EDQ77901.1| predicted protein [Physcomitrella patens]	XP_001757416	Physcomitrella patens	2.84051e-93	65	303.523	313	206
Aau_CL1982Contig1	hypothetical protein SELMODRAFT_410313	774	gi|302771828|ref|XP_002969332.1|hypothetical protein SELMODRAFT_410313 [Selaginella moellendorffii] >gi|300162808|gb|EFJ29420.1| hypothetical protein SELMODRAFT_410313 [Selaginella moellendorffii]	XP_002969332	Selaginella moellendorffii	1.7802e-18	50	93.5893	199	101
Aau_CL1988Contig1	box c d snorna protein 1	785	gi|302764502|ref|XP_002965672.1|hypothetical protein SELMODRAFT_407241 [Selaginella moellendorffii] >gi|300166486|gb|EFJ33092.1| hypothetical protein SELMODRAFT_407241 [Selaginella moellendorffii]	XP_002965672	Selaginella moellendorffii	3.52916e-15	54	82.8037	152	83
Aau_CL1993Contig1	conserved oligomeric golgi complex subunit 5- partial	555	gi|658036239|ref|XP_008353667.1|PREDICTED: conserved oligomeric Golgi complex subunit 5-like, partial [Malus domestica]	XP_008353667	Malus domestica	9.14651e-92	91	281.182	170	156
Aau_CL2017Contig1	serine threonine-protein kinase	809	gi|587988857|gb|EXC73207.1|Serine/threonine-protein kinase [Morus notabilis]	EXC73207	Morus notabilis	8.34372e-62	81	200.29	141	115
Aau_c0_g1_i1	predicted protein	215	gi|168039560|ref|XP_001772265.1|predicted protein [Physcomitrella patens] >gi|162676435|gb|EDQ62918.1| predicted protein [Physcomitrella patens]	XP_001772265	Physcomitrella patens	1.90364e-11	68	66.2402	66	45
Aau_c10003_g1_i1	predicted protein	1602	gi|168040343|ref|XP_001772654.1|predicted protein [Physcomitrella patens] >gi|162676030|gb|EDQ62518.1| predicted protein [Physcomitrella patens]	XP_001772654	Physcomitrella patens	3.26321e-127	89	380.178	239	214
Aau_c10012_g1_i2	peptidase s41 family protein isoform 2	621	gi|302796037|ref|XP_002979781.1|hypothetical protein SELMODRAFT_111680, partial [Selaginella moellendorffii] >gi|300152541|gb|EFJ19183.1| hypothetical protein SELMODRAFT_111680, partial [Selaginella moellendorffii]	XP_002979781	Selaginella moellendorffii	4.87875e-54	75	185.267	136	102
Aau_c10013_g1_i1	ring finger	2121	gi|294461394|gb|ADE76258.1|unknown [Picea sitchensis]	ADE76258	Picea sitchensis	4.21596e-76	63	263.077	273	172
Aau_c10020_g1_i1	predicted protein	376	gi|168023089|ref|XP_001764071.1|predicted protein [Physcomitrella patens] >gi|162684810|gb|EDQ71210.1| predicted protein [Physcomitrella patens]	XP_001764071	Physcomitrella patens	3.12749e-42	77	156.762	116	90
Aau_c10025_g1_i1	predicted protein	1276	gi|168023376|ref|XP_001764214.1|predicted protein [Physcomitrella patens] >gi|162684654|gb|EDQ71055.1| predicted protein [Physcomitrella patens]	XP_001764214	Physcomitrella patens	9.80771e-95	85	293.508	191	163
Aau_c10045_g1_i1	hypothetical protein JCGZ_05013	1346	gi|643731612|gb|KDP38856.1|hypothetical protein JCGZ_05013 [Jatropha curcas]	KDP38856	Jatropha curcas	2.5002e-133	82	393.66	257	213
Aau_c1004_g1_i1	bi1-like isoform x1	264	gi|565372355|ref|XP_006352761.1|PREDICTED: BI1-like protein-like [Solanum tuberosum]	XP_006352761	Solanum tuberosum	4.24199e-29	86	112.079	69	60
Aau_c1004_g2_i1	transmembrane bax inhibitor motif-containing	726	gi|586747406|ref|XP_006850841.1|hypothetical protein AMTR_s00025p00133870 [Amborella trichopoda] >gi|548854512|gb|ERN12422.1| hypothetical protein AMTR_s00025p00133870 [Amborella trichopoda]	XP_006850841	Amborella trichopoda	2.82493e-58	79	192.971	150	119
Aau_c10052_g1_i1	serine carboxypeptidase-like isoform x1	2009	gi|672122343|ref|XP_008784499.1|PREDICTED: serine carboxypeptidase-like isoform X1 [Phoenix dactylifera] >gi|672122345|ref|XP_008784500.1| PREDICTED: serine carboxypeptidase-like isoform X1 [Phoenix dactylifera]	XP_008784499	Phoenix dactylifera	0	81	658.292	470	384
Aau_c10055_g1_i1	hypothetical protein SELMODRAFT_122411	1248	gi|302807618|ref|XP_002985503.1|hypothetical protein SELMODRAFT_122411 [Selaginella moellendorffii] >gi|300146709|gb|EFJ13377.1| hypothetical protein SELMODRAFT_122411 [Selaginella moellendorffii]	XP_002985503	Selaginella moellendorffii	1.93222e-56	75	191.045	153	115
Aau_c10063_g1_i1	pas2a_orysj ame: full=very-long-chain -3-hydroxyacyl- dehydratase pasticcino 2a ame: full=3-hydroxyacyl- dehydratase pasticcino 2a short=hacd short=pas2a ame: full=protein tyrosine phosphatase-like protein	1021	gi|115457488|ref|NP_001052344.1|Os04g0271200 [Oryza sativa Japonica Group] >gi|75144379|sp|Q7XSZ4.2|PAS2A_ORYSJ RecName: Full=Very-long-chain (3R)-3-hydroxyacyl-CoA dehydratase PASTICCINO 2A; AltName: Full=3-hydroxyacyl-CoA dehydratase PASTICCINO 2A; Short=HACD; Short=PAS2A; AltName: Full=Protein tyrosine phosphatase-like protein [Oryza sativa Japonica Group] >gi|38344078|emb|CAE01738.2| OSJNBb00…	NP_001052344	Oryza sativa Japonica Group	2.76304e-101	86	305.449	194	167
Aau_c10071_g1_i1	pentatricopeptide repeat-containing	2633	gi|302776386|ref|XP_002971363.1|hypothetical protein SELMODRAFT_451140 [Selaginella moellendorffii] >gi|300161345|gb|EFJ27961.1| hypothetical protein SELMODRAFT_451140 [Selaginella moellendorffii]	XP_002971363	Selaginella moellendorffii	2.05961e-71	49	259.225	629	309
Aau_c10086_g1_i2	transmembrane and coiled-coil domain-containing protein 1-like	950	gi|116781304|gb|ABK22046.1|unknown [Picea sitchensis] >gi|224285569|gb|ACN40503.1| unknown [Picea sitchensis]	ABK22046	Picea sitchensis	2.15125e-74	73	234.958	187	137
Aau_c10087_g1_i1	small basic intrinsic protein 1	1588	gi|116781579|gb|ABK22163.1|unknown [Picea sitchensis]	ABK22163	Picea sitchensis	2.05593e-71	67	236.113	235	159
Aau_c10089_g1_i1	hypothetical protein SELMODRAFT_89227, partial	2023	gi|302770314|ref|XP_002968576.1|hypothetical protein SELMODRAFT_89227, partial [Selaginella moellendorffii] >gi|302788272|ref|XP_002975905.1| hypothetical protein SELMODRAFT_104521, partial [Selaginella moellendorffii] >gi|300156181|gb|EFJ22810.1| hypothetical protein SELMODRAFT_104521, partial [Selaginella moellendorffii] >gi|300164220|gb|EFJ30830.1| hypothetical protein SELMODRAFT_89227, partia…	XP_002968576	Selaginella moellendorffii	1.51654e-26	85	112.464	78	67
Aau_c1008_g1_i1	alpha- -galacturonosyltransferase-like protein	399	gi|168067634|ref|XP_001785716.1|predicted protein [Physcomitrella patens] >gi|162662648|gb|EDQ49475.1| predicted protein [Physcomitrella patens]	XP_001785716	Physcomitrella patens	2.0343e-80	90	244.202	133	121
Aau_c1008_g2_i1	alpha- -galaturonosyltransferase-like protein	270	gi|297726553|ref|NP_001175640.1|Os08g0496200 [Oryza sativa Japonica Group] >gi|255678550|dbj|BAH94368.1| Os08g0496200 [Oryza sativa Japonica Group]	NP_001175640	Oryza sativa Japonica Group	8.80672e-15	87	72.0182	41	36
Aau_c10090_g1_i1	isoamylase chloroplastic	1361	gi|302784981|ref|XP_002974262.1|hypothetical protein SELMODRAFT_414611 [Selaginella moellendorffii] >gi|300157860|gb|EFJ24484.1| hypothetical protein SELMODRAFT_414611 [Selaginella moellendorffii]	XP_002974262	Selaginella moellendorffii	1.22122e-74	59	258.455	348	206
Aau_c10095_g1_i1	protein	2155	gi|168002485|ref|XP_001753944.1|predicted protein [Physcomitrella patens] >gi|162694920|gb|EDQ81266.1| predicted protein [Physcomitrella patens]	XP_001753944	Physcomitrella patens	0	84	570.466	401	337
Aau_c10099_g1_i1	amino acid transporter family protein	1882	gi|604341095|gb|EYU40480.1|hypothetical protein MIMGU_mgv1a006582mg [Erythranthe guttata]	EYU40480	Erythranthe guttata	8.93032e-87	54	285.804	444	243
Aau_c1009_g1_i2	endoplasmic reticulum metallopeptidase partial	602	gi|672196140|ref|XP_008776730.1|PREDICTED: endoplasmic reticulum metallopeptidase 1, partial [Phoenix dactylifera]	XP_008776730	Phoenix dactylifera	2.36698e-23	65	101.293	108	71
Aau_c100_g1_i1	predicted protein	226	gi|168000509|ref|XP_001752958.1|predicted protein [Physcomitrella patens] >gi|162695657|gb|EDQ81999.1| predicted protein, partial [Physcomitrella patens]	XP_001752958	Physcomitrella patens	1.40075e-15	75	78.1814	65	49
Aau_c10107_g1_i1	PREDICTED: uncharacterized protein LOC103486198	224	gi|659083321|ref|XP_008442289.1|PREDICTED: uncharacterized protein LOC103486198 [Cucumis melo]	XP_008442289	Cucumis melo	1.49658e-21	81	95.1301	74	60
Aau_c10110_g1_i1	abi3-interacting protein 2	1945	gi|302756051|ref|XP_002961449.1|hypothetical protein SELMODRAFT_76871 [Selaginella moellendorffii] >gi|300170108|gb|EFJ36709.1| hypothetical protein SELMODRAFT_76871 [Selaginella moellendorffii]	XP_002961449	Selaginella moellendorffii	1.20463e-123	60	386.726	543	331
Aau_c10118_g1_i1	exocyst complex component 7-like	631	gi|302789430|ref|XP_002976483.1|hypothetical protein SELMODRAFT_232778 [Selaginella moellendorffii] >gi|300155521|gb|EFJ22152.1| hypothetical protein SELMODRAFT_232778 [Selaginella moellendorffii]	XP_002976483	Selaginella moellendorffii	6.05654e-12	56	73.1738	139	79
Aau_c10120_g1_i1	hypothetical protein OsJ_26223	328	gi|125602364|gb|EAZ41689.1|hypothetical protein OsJ_26223 [Oryza sativa Japonica Group]	EAZ41689	Oryza sativa Japonica Group	8.98077e-07	59	54.6842	83	49
Aau_c10121_g1_i1	atp synthase subunit	1409	gi|643725945|gb|KDP34792.1|hypothetical protein JCGZ_10572 [Jatropha curcas]	KDP34792	Jatropha curcas	1.24372e-111	80	338.191	262	210
Aau_c10121_g1_i2	atp synthase subunit	1356	gi|643725945|gb|KDP34792.1|hypothetical protein JCGZ_10572 [Jatropha curcas]	KDP34792	Jatropha curcas	7.10135e-112	80	338.191	262	210
Aau_c10127_g1_i1	pentatricopeptide repeat-containing protein at1g18485-like	454	gi|356519174|ref|XP_003528249.1|PREDICTED: pentatricopeptide repeat-containing protein At1g18485-like [Glycine max]	XP_003528249	Glycine max	1.07637e-13	74	76.2554	74	55
Aau_c10130_g1_i1	hypothetical protein AMTR_s00122p00129500	3687	gi|586659094|ref|XP_006829667.1|hypothetical protein AMTR_s00122p00129500 [Amborella trichopoda] >gi|548835178|gb|ERM97083.1| hypothetical protein AMTR_s00122p00129500 [Amborella trichopoda]	XP_006829667	Amborella trichopoda	0	61	768.459	1025	633
Aau_c10151_g1_i1	enoyl- hydratase	1107	gi|302764664|ref|XP_002965753.1|hypothetical protein SELMODRAFT_439227 [Selaginella moellendorffii] >gi|300166567|gb|EFJ33173.1| hypothetical protein SELMODRAFT_439227 [Selaginella moellendorffii]	XP_002965753	Selaginella moellendorffii	5.84251e-72	73	232.646	206	151
Aau_c10152_g1_i1	structure-specific endonuclease subunit slx1-like	1099	gi|357157710|ref|XP_003577888.1|PREDICTED: uncharacterized protein LOC100842997 [Brachypodium distachyon]	XP_003577888	Brachypodium distachyon	3.39938e-33	66	130.183	124	82
Aau_c10156_g1_i1	protein kinase chloroplastic	243	gi|672180828|ref|XP_008810614.1|PREDICTED: protein kinase APK1A, chloroplastic [Phoenix dactylifera]	XP_008810614	Phoenix dactylifera	2.22773e-41	91	147.517	80	73
Aau_c10158_g1_i1	PREDICTED: uncharacterized protein LOC102591801	870	gi|565366016|ref|XP_006349692.1|PREDICTED: uncharacterized protein LOC102591801 [Solanum tuberosum]	XP_006349692	Solanum tuberosum	3.10094e-27	61	112.079	140	86
Aau_c10165_g1_i1	polx_tobac ame: full=retrovirus-related pol polyprotein from transposon tnt 1-94 includes: ame: full=protease includes: ame: full=reverse transcriptase includes: ame: full=endonuclease	206	gi|130582|sp|P10978.1|POLX_TOBACRecName: Full=Retrovirus-related Pol polyprotein from transposon TNT 1-94; Includes: RecName: Full=Protease; Includes: RecName: Full=Reverse transcriptase; Includes: RecName: Full=Endonuclease [Nicotiana tabacum] >gi|20045|emb|CAA32025.1| unnamed protein product [Nicotiana tabacum]	P10978	Nicotiana tabacum	9.10359e-20	80	89.7373	67	54
Aau_c10167_g1_i1	peroxisomal nicotinamide adenine dinucleotide carrier-like	1978	gi|567885927|ref|XP_006435522.1|hypothetical protein CICLE_v10001647mg [Citrus clementina] >gi|557537644|gb|ESR48762.1| hypothetical protein CICLE_v10001647mg [Citrus clementina]	XP_006435522	Citrus clementina	2.54402e-129	75	393.66	340	256
Aau_c10168_g1_i1	methyltransferase-like protein 10-like	1682	gi|168053585|ref|XP_001779216.1|predicted protein [Physcomitrella patens] >gi|162669391|gb|EDQ55979.1| predicted protein [Physcomitrella patens]	XP_001779216	Physcomitrella patens	3.63246e-133	74	398.667	328	245
Aau_c10168_g1_i2	methyltransferase-like protein 10-like	1703	gi|168053585|ref|XP_001779216.1|predicted protein [Physcomitrella patens] >gi|162669391|gb|EDQ55979.1| predicted protein [Physcomitrella patens]	XP_001779216	Physcomitrella patens	2.17261e-128	72	386.726	335	244
Aau_c1016_g2_i1	60s ribosomal protein l18a-1-like	610	gi|470129538|ref|XP_004300671.1|PREDICTED: 60S ribosomal protein L18a-1-like [Fragaria vesca subsp. vesca]	XP_004300671	Fragaria vesca subsp. vesca	3.61148e-14	66	75.485	63	42
Aau_c10174_g1_i1	uncharacterized acetyltransferase at3g50280-like	2168	gi|460388560|ref|XP_004239935.1|PREDICTED: BAHD acyltransferase DCR-like [Solanum lycopersicum]	XP_004239935	Solanum lycopersicum	1.75228e-19	48	101.679	237	114
Aau_c10176_g1_i1	chloroplast unusual positioning 1b	505	gi|193884067|dbj|BAG54846.1|chloroplast unusual positioning 1B [Adiantum capillus-veneris]	BAG54846	Adiantum capillus-veneris	4.67419e-67	81	228.794	166	135
Aau_c1017_g1_i1	anaphase promoting complex 6 isoform 4	279	gi|168064838|ref|XP_001784365.1|predicted protein [Physcomitrella patens] >gi|162664101|gb|EDQ50834.1| predicted protein [Physcomitrella patens]	XP_001784365	Physcomitrella patens	1.08864e-37	84	140.584	91	77
Aau_c1017_g2_i1	predicted protein	758	gi|168064838|ref|XP_001784365.1|predicted protein [Physcomitrella patens] >gi|162664101|gb|EDQ50834.1| predicted protein [Physcomitrella patens]	XP_001784365	Physcomitrella patens	5.16755e-132	86	392.119	252	217
Aau_c101_g1_i1	predicted protein	1016	gi|168006506|ref|XP_001755950.1|predicted protein [Physcomitrella patens] >gi|162692880|gb|EDQ79235.1| predicted protein [Physcomitrella patens]	XP_001755950	Physcomitrella patens	6.10438e-13	58	73.9442	93	54
Aau_c10203_g1_i1	predicted protein	931	gi|168010191|ref|XP_001757788.1|predicted protein [Physcomitrella patens] >gi|162691064|gb|EDQ77428.1| predicted protein [Physcomitrella patens]	XP_001757788	Physcomitrella patens	5.79347e-52	63	186.422	210	134
Aau_c10205_g1_i1	PREDICTED: uncharacterized protein LOC100836514	1150	gi|357164378|ref|XP_003580033.1|PREDICTED: uncharacterized protein LOC100836514 [Brachypodium distachyon]	XP_003580033	Brachypodium distachyon	3.92711e-23	44	110.538	304	134
Aau_c10216_g1_i1	pentatricopeptide repeat-containing protein chloroplastic-like	719	gi|641858493|gb|KDO77215.1|hypothetical protein CISIN_1g002772mg [Citrus sinensis]	KDO77215	Citrus sinensis	3.58301e-28	75	121.324	94	71
Aau_c10218_g1_i1	inositol monophosphatase family protein	214	gi|629109896|gb|KCW75042.1|hypothetical protein EUGRSUZ_E03818 [Eucalyptus grandis]	KCW75042	Eucalyptus grandis	1.54285e-10	61	63.5438	70	43
Aau_c1023_g1_i1	pentatricopeptide repeat-containing protein chloroplastic	453	gi|674949978|emb|CDX83167.1|BnaA03g23390D [Brassica napus]	CDX83167	Brassica napus	5.27361e-33	62	131.339	151	95
Aau_c10242_g1_i1	trehalose-6-phosphate expressed	753	gi|168061110|ref|XP_001782534.1|predicted protein [Physcomitrella patens] >gi|162666019|gb|EDQ52686.1| predicted protein [Physcomitrella patens]	XP_001782534	Physcomitrella patens	3.64188e-33	65	130.954	137	90
Aau_c10244_g1_i1	cyclin-dependent kinase 20	348	gi|302799818|ref|XP_002981667.1|hypothetical protein SELMODRAFT_444958 [Selaginella moellendorffii] >gi|300150499|gb|EFJ17149.1| hypothetical protein SELMODRAFT_444958 [Selaginella moellendorffii]	XP_002981667	Selaginella moellendorffii	9.80058e-14	51	74.7146	110	57
Aau_c10244_g2_i1	cell cycle-related kinase	310	gi|168035291|ref|XP_001770144.1|predicted protein [Physcomitrella patens] >gi|162678670|gb|EDQ65126.1| predicted protein [Physcomitrella patens]	XP_001770144	Physcomitrella patens	4.95674e-30	70	116.316	101	71
Aau_c10247_g1_i1	hypothetical protein RO3G_14116	218	gi|661178038|emb|CDH59158.1|hypothetical protein RO3G_14116 [Lichtheimia corymbifera JMRC:FSU:9682]	CDH59158	Lichtheimia corymbifera JMRC:FSU:9682	8.7692e-08	58	55.8398	63	37
Aau_c10249_g1_i1	membrane-anchored ubiquitin-fold protein 3 isoform x1	1330	gi|672162372|ref|XP_008801007.1|PREDICTED: membrane-anchored ubiquitin-fold protein 3 isoform X1 [Phoenix dactylifera]	XP_008801007	Phoenix dactylifera	2.9162e-43	76	157.147	134	103
Aau_c10249_g1_i2	membrane-anchored ubiquitin-fold protein 3	1212	gi|302769982|ref|XP_002968410.1|hypothetical protein SELMODRAFT_231107 [Selaginella moellendorffii] >gi|302774308|ref|XP_002970571.1| hypothetical protein SELMODRAFT_231614 [Selaginella moellendorffii] >gi|300162087|gb|EFJ28701.1| hypothetical protein SELMODRAFT_231614 [Selaginella moellendorffii] >gi|300164054|gb|EFJ30664.1| hypothetical protein SELMODRAFT_231107 [Selaginella moellendorffii]	XP_002968410	Selaginella moellendorffii	1.59696e-51	89	176.792	115	103
Aau_c1024_g1_i1	abhydrolase domain-containing protein fam108b1	1625	gi|586752188|ref|XP_006852205.1|hypothetical protein AMTR_s00049p00127010 [Amborella trichopoda] >gi|548855809|gb|ERN13672.1| hypothetical protein AMTR_s00049p00127010 [Amborella trichopoda]	XP_006852205	Amborella trichopoda	6.83648e-161	84	470.315	308	260
Aau_c1025_g2_i1	pentatricopeptide repeat-containing protein	422	gi|15221566|ref|NP_177059.1|pentatricopeptide repeat-containing protein [Arabidopsis thaliana] >gi|75333633|sp|Q9CAA8.1|PP108_ARATH RecName: Full=Putative pentatricopeptide repeat-containing protein At1g68930 [Arabidopsis thaliana] >gi|12323213|gb|AAG51585.1|AC011665_6 hypothetical protein [Arabidopsis thaliana] >gi|332196743|gb|AEE34864.1| pentatricopeptide repeat-containing protein [Arabidopsis…	NP_177059	Arabidopsis thaliana	9.80087e-36	67	138.658	134	90
Aau_c10267_g1_i1	predicted protein	291	gi|168049156|ref|XP_001777030.1|predicted protein [Physcomitrella patens] >gi|162671595|gb|EDQ58144.1| predicted protein [Physcomitrella patens]	XP_001777030	Physcomitrella patens	7.79609e-22	68	97.0561	92	63
Aau_c10275_g2_i1	pentatricopeptide repeat-containing protein at4g02750-like	344	gi|604299153|gb|EYU19088.1|hypothetical protein MIMGU_mgv1a001760mg [Erythranthe guttata]	EYU19088	Erythranthe guttata	6.49778e-25	62	106.686	111	69
Aau_c10280_g1_i1	the plant-specific rna polymerase iv largest subunit-like protein	330	gi|168027571|ref|XP_001766303.1|the plant-specific RNA polymerase IV largest subunit-like protein [Physcomitrella patens] >gi|162682517|gb|EDQ68935.1| the plant-specific RNA polymerase IV largest subunit-like protein [Physcomitrella patens]	XP_001766303	Physcomitrella patens	1.67435e-13	62	73.9442	100	62
Aau_c10287_g1_i1	hypothetical protein SELMODRAFT_71915, partial	239	gi|302813068|ref|XP_002988220.1|hypothetical protein SELMODRAFT_71915, partial [Selaginella moellendorffii] >gi|300143952|gb|EFJ10639.1| hypothetical protein SELMODRAFT_71915, partial [Selaginella moellendorffii]	XP_002988220	Selaginella moellendorffii	7.60244e-08	68	55.0694	57	39
Aau_c1029_g1_i1	unknown	308	gi|116784747|gb|ABK23457.1|unknown [Picea sitchensis]	ABK23457	Picea sitchensis	1.49438e-14	74	72.4034	59	44
Aau_c10300_g2_i1	u-box domain-containing protein 33	206	gi|587875491|gb|EXB64600.1|U-box domain-containing protein 33 [Morus notabilis]	EXB64600	Morus notabilis	4.53956e-07	60	53.5286	58	35
Aau_c10307_g1_i1	inositol- -trisphosphate 5-phosphatase	246	gi|52353504|gb|AAU44070.1|putative inositol-1,4,5-trisphosphate 5-phosphatase [Oryza sativa Japonica Group] >gi|222629963|gb|EEE62095.1| hypothetical protein OsJ_16879 [Oryza sativa Japonica Group]	AAU44070	Oryza sativa Japonica Group	4.60952e-07	56	54.299	75	42
Aau_c10311_g1_i1	extracellular ribonuclease le-like	1132	gi|672165391|ref|XP_008802596.1|PREDICTED: extracellular ribonuclease LE-like [Phoenix dactylifera]	XP_008802596	Phoenix dactylifera	4.20863e-75	66	240.35	189	126
Aau_c1031_g1_i2	hypothetical protein SELMODRAFT_445107	2069	gi|302800674|ref|XP_002982094.1|hypothetical protein SELMODRAFT_445107 [Selaginella moellendorffii] >gi|300150110|gb|EFJ16762.1| hypothetical protein SELMODRAFT_445107 [Selaginella moellendorffii]	XP_002982094	Selaginella moellendorffii	9.27495e-89	57	303.138	422	243
Aau_c10342_g1_i1	transmembrane amino acid transporter family protein isoform 2	294	gi|590716372|ref|XP_007050402.1|Transmembrane amino acid transporter family protein isoform 2 [Theobroma cacao] >gi|508702663|gb|EOX94559.1| Transmembrane amino acid transporter family protein isoform 2 [Theobroma cacao]	XP_007050402	Theobroma cacao	6.85687e-14	45	74.3294	103	47
Aau_c10353_g1_i1	ethylene-responsive transcription factor tiny	298	gi|674228481|gb|KFK22266.1|hypothetical protein AALP_AAs66747U002200 [Arabis alpina]	KFK22266	Arabis alpina	2.63462e-32	69	119.013	92	64
Aau_c10354_g1_i1	expansin-a4- partial	505	gi|449528970|ref|XP_004171474.1|PREDICTED: expansin-A4-like, partial [Cucumis sativus]	XP_004171474	Cucumis sativus	2.21009e-41	81	142.895	94	77
Aau_c10360_g1_i1	pentatricopeptide repeat-containing protein at1g11290-like	372	gi|641862942|gb|KDO81629.1|hypothetical protein CISIN_1g007288mg [Citrus sinensis]	KDO81629	Citrus sinensis	9.0959e-23	59	100.908	122	73
Aau_c10369_g1_i1	b-cell cll lymphoma 7 protein family member a-like isoform x1	1034	gi|168037131|ref|XP_001771058.1|predicted protein [Physcomitrella patens] >gi|162677591|gb|EDQ64059.1| predicted protein [Physcomitrella patens]	XP_001771058	Physcomitrella patens	1.03192e-26	46	117.087	218	102
Aau_c10377_g1_i1	peroxisome biogenesis protein 19-1-like	1318	gi|116784489|gb|ABK23361.1|unknown [Picea sitchensis]	ABK23361	Picea sitchensis	3.94834e-63	60	212.616	266	161
Aau_c10385_g1_i1	elongator complex protein 1-like	218	gi|242075872|ref|XP_002447872.1|hypothetical protein SORBIDRAFT_06g017250 [Sorghum bicolor] >gi|241939055|gb|EES12200.1| hypothetical protein SORBIDRAFT_06g017250 [Sorghum bicolor]	XP_002447872	Sorghum bicolor	1.40512e-16	63	80.8777	72	46
Aau_c10386_g1_i1	probable leucine-rich repeat receptor-like protein kinase at5g49770	271	gi|661880761|emb|CDP15606.1|unnamed protein product [Coffea canephora]	CDP15606	Coffea canephora	1.08051e-13	76	73.559	59	45
Aau_c10386_g2_i1	leucine-rich repeat protein kinase family isoform partial	383	gi|302759120|ref|XP_002962983.1|hypothetical protein SELMODRAFT_78967, partial [Selaginella moellendorffii] >gi|300169844|gb|EFJ36446.1| hypothetical protein SELMODRAFT_78967, partial [Selaginella moellendorffii]	XP_002962983	Selaginella moellendorffii	4.58788e-44	81	150.984	111	91
Aau_c10396_g1_i1	receptor-like kinase	2422	gi|157101206|dbj|BAF79934.1|receptor-like kinase [Marchantia polymorpha]	BAF79934	Marchantia polymorpha	7.53623e-171	56	526.939	737	419
Aau_c1039_g1_i1	mrp-like abc transporter	813	gi|297596742|ref|NP_001043000.2|Os01g0356000 [Oryza sativa Japonica Group] >gi|255673217|dbj|BAF04914.2| Os01g0356000, partial [Oryza sativa Japonica Group]	NP_001043000	Oryza sativa Japonica Group	1.65633e-37	84	140.969	99	84
Aau_c10403_g1_i1	prolyl oligopeptidase-like protein	256	gi|167997243|ref|XP_001751328.1|predicted protein [Physcomitrella patens] >gi|162697309|gb|EDQ83645.1| predicted protein [Physcomitrella patens]	XP_001751328	Physcomitrella patens	9.5425e-15	72	76.2554	79	57
Aau_c10410_g1_i1	udp-sugar pyrophosphorylase-like	1362	gi|641861769|gb|KDO80456.1|hypothetical protein CISIN_1g006297mg [Citrus sinensis]	KDO80456	Citrus sinensis	2.47473e-152	80	451.055	326	261
Aau_c10420_g2_i1	unnamed protein product	431	gi|297734460|emb|CBI15707.3|unnamed protein product [Vitis vinifera]	CBI15707	Vitis vinifera	4.0898e-09	48	62.7734	131	64
Aau_c10425_g1_i1	tetratricopeptide repeat -like superfamily protein	206	gi|297745420|emb|CBI40500.3|unnamed protein product [Vitis vinifera]	CBI40500	Vitis vinifera	3.24115e-14	75	73.9442	68	51
Aau_c10425_g2_i1	hypothetical protein SELMODRAFT_90123	255	gi|302770521|ref|XP_002968679.1|hypothetical protein SELMODRAFT_90123 [Selaginella moellendorffii] >gi|300163184|gb|EFJ29795.1| hypothetical protein SELMODRAFT_90123 [Selaginella moellendorffii]	XP_002968679	Selaginella moellendorffii	6.4655e-14	65	73.9442	82	54
Aau_c10428_g2_i1	9-cis-epoxycarotenoid dioxygenase	214	gi|90991022|dbj|BAE92965.1|9-cis-epoxycarotenoid dioxygenase [Citrus limon]	BAE92965	Citrus limon	1.26024e-13	62	72.4034	79	49
Aau_c10429_g1_i1	pentatricopeptide repeat-containing	537	gi|629090099|gb|KCW56352.1|hypothetical protein EUGRSUZ_I02086, partial [Eucalyptus grandis]	KCW56352	Eucalyptus grandis	1.16909e-34	55	137.502	177	99
Aau_c10430_g1_i1	lysine-ketoglutarate reductase saccharopine dehydrogenase bifunctional enzyme	304	gi|218191702|gb|EEC74129.1|hypothetical protein OsI_09192 [Oryza sativa Indica Group]	EEC74129	Oryza sativa Indica Group	1.28411e-07	74	55.8398	43	32
Aau_c10432_g1_i1	predicted protein	359	gi|326522570|dbj|BAK07747.1|predicted protein [Hordeum vulgare subsp. vulgare]	BAK07747	Hordeum vulgare subsp. vulgare	4.36787e-26	62	110.153	118	74
Aau_c10441_g1_i1	bidirectional sugar transporter nec1-like	340	gi|643716462|gb|KDP28088.1|hypothetical protein JCGZ_13859 [Jatropha curcas]	KDP28088	Jatropha curcas	1.32665e-13	67	73.1738	89	60
Aau_c10446_g1_i1	hypothetical protein M569_07770, partial	302	gi|527199102|gb|EPS67008.1|hypothetical protein M569_07770, partial [Genlisea aurea]	EPS67008	Genlisea aurea	4.40289e-51	90	168.703	100	90
Aau_c10449_g1_i1	rab family gtpase	1033	gi|302771698|ref|XP_002969267.1|rab family GTPase [Selaginella moellendorffii] >gi|302810305|ref|XP_002986844.1| rab family GTPase [Selaginella moellendorffii] >gi|300145498|gb|EFJ12174.1| rab family GTPase [Selaginella moellendorffii] >gi|300162743|gb|EFJ29355.1| rab family GTPase [Selaginella moellendorffii]	XP_002969267	Selaginella moellendorffii	4.48748e-136	96	393.66	217	209
Aau_c10450_g1_i1	sodium hydrogen exchanger 2 isoform x2	270	gi|302764104|ref|XP_002965473.1|hypothetical protein SELMODRAFT_230648 [Selaginella moellendorffii] >gi|300166287|gb|EFJ32893.1| hypothetical protein SELMODRAFT_230648 [Selaginella moellendorffii]	XP_002965473	Selaginella moellendorffii	8.8647e-10	60	62.3882	82	50
Aau_c10457_g1_i1	serine threonine-protein kinase afc2-like isoform x2	729	gi|571532175|ref|XP_006600200.1|PREDICTED: uncharacterized protein LOC100804452 isoform X1 [Glycine max]	XP_006600200	Glycine max	5.03997e-39	64	142.51	151	98
Aau_c10457_g1_i2	serine threonine-protein kinase afc2-like isoform x1	850	gi|168031342|ref|XP_001768180.1|predicted protein [Physcomitrella patens] >gi|162680618|gb|EDQ67053.1| predicted protein [Physcomitrella patens]	XP_001768180	Physcomitrella patens	9.64378e-35	54	95.1301	105	57
Aau_c10472_g1_i1	pentatricopeptide repeat-containing protein at5g65560-like	468	gi|643704278|gb|KDP21342.1|hypothetical protein JCGZ_21813 [Jatropha curcas]	KDP21342	Jatropha curcas	5.33201e-29	58	115.931	150	88
Aau_c10479_g1_i1	PREDICTED: uncharacterized protein LOC103447901 isoform X1	2987	gi|657986417|ref|XP_008385334.1|PREDICTED: uncharacterized protein LOC103447901 isoform X1 [Malus domestica]	XP_008385334	Malus domestica	0	60	588.956	778	469
Aau_c10480_g1_i1	pentatricopeptide repeat protein 78	274	gi|328774753|gb|AEB39776.1|pentatricopeptide repeat protein 78 [Funaria hygrometrica]	AEB39776	Funaria hygrometrica	6.374e-17	63	82.8037	88	56
Aau_c10481_g1_i1	pentatricopeptide repeat-containing protein	318	gi|125547694|gb|EAY93516.1|hypothetical protein OsI_15309 [Oryza sativa Indica Group]	EAY93516	Oryza sativa Indica Group	8.00529e-22	66	97.4413	106	71
Aau_c10482_g1_i1	retrotransposon ty3-gypsy subclass	214	gi|14716946|emb|CAC44142.1|putative polyprotein [Cicer arietinum]	CAC44142	Cicer arietinum	1.68709e-18	71	86.2705	70	50
Aau_c1049_g1_i1	pentatricopeptide repeat-containing protein chloroplastic-like	369	gi|383167277|gb|AFG66680.1|hypothetical protein 0_14992_02, partial [Pinus taeda] >gi|383167278|gb|AFG66681.1| hypothetical protein 0_14992_02, partial [Pinus taeda] >gi|383167279|gb|AFG66682.1| hypothetical protein 0_14992_02, partial [Pinus taeda] >gi|383167280|gb|AFG66683.1| hypothetical protein 0_14992_02, partial [Pinus taeda]	AFG66680	Pinus taeda	7.89672e-27	63	105.145	123	78
Aau_c104_g1_i1	PREDICTED: uncharacterized protein LOC103335657	499	gi|645262745|ref|XP_008236903.1|PREDICTED: uncharacterized protein LOC103335657 [Prunus mume] >gi|645262747|ref|XP_008236904.1| PREDICTED: uncharacterized protein LOC103335657 [Prunus mume]	XP_008236903	Prunus mume	1.92021e-18	64	83.5741	93	60
Aau_c10514_g1_i1	met-10++ like family protein	388	gi|629115052|gb|KCW79727.1|hypothetical protein EUGRSUZ_C01077 [Eucalyptus grandis]	KCW79727	Eucalyptus grandis	1.31241e-34	74	132.494	106	79
Aau_c1051_g1_i1	pentatricopeptide repeat-containing	251	gi|255561106|ref|XP_002521565.1|pentatricopeptide repeat-containing protein, putative [Ricinus communis] >gi|223539243|gb|EEF40836.1| pentatricopeptide repeat-containing protein, putative [Ricinus communis]	XP_002521565	Ricinus communis	3.64087e-08	55	57.3806	72	40
Aau_c10522_g1_i1	cytokinin dehydrogenase 7	653	gi|587938282|gb|EXC25031.1|Cytokinin dehydrogenase 5 [Morus notabilis]	EXC25031	Morus notabilis	4.14871e-66	72	221.476	213	155
Aau_c10529_g1_i1	uncharacterized acetyltransferase at3g50280-like isoform x1	1505	gi|116787779|gb|ABK24638.1|unknown [Picea sitchensis]	ABK24638	Picea sitchensis	2.41121e-34	42	143.28	442	190
Aau_c10531_g1_i1	pentatricopeptide repeat-containing	222	gi|328774757|gb|AEB39778.1|pentatricopeptide repeat protein 77 [Funaria hygrometrica]	AEB39778	Funaria hygrometrica	3.71413e-16	71	79.7221	73	52
Aau_c10539_g1_i1	alpha beta-hydrolases superfamily protein isoform partial	1169	gi|116792031|gb|ABK26204.1|unknown [Picea sitchensis]	ABK26204	Picea sitchensis	5.305e-76	71	243.432	225	160
Aau_c10539_g1_i2	hypothetical protein L484_003877	1273	gi|587877004|gb|EXB66076.1|hypothetical protein L484_003877 [Morus notabilis]	EXB66076	Morus notabilis	3.06475e-57	69	173.326	155	107
Aau_c10547_g1_i1	zinc knuckle (cchc-type) family protein	669	gi|110735863|dbj|BAE99907.1|hypothetical protein [Arabidopsis thaliana]	BAE99907	Arabidopsis thaliana	7.34362e-94	88	285.804	192	169
Aau_c10551_g1_i1	protein kinase superfamily protein	356	gi|657968163|ref|XP_008375777.1|PREDICTED: uncharacterized protein LOC103439011 isoform X2 [Malus domestica]	XP_008375777	Malus domestica	3.13927e-18	60	87.8113	120	72
Aau_c10552_g1_i1	unknown	1075	gi|116781481|gb|ABK22117.1|unknown [Picea sitchensis]	ABK22117	Picea sitchensis	3.36868e-151	93	435.261	251	234
Aau_c10563_g2_i1	predicted protein	1654	gi|168005499|ref|XP_001755448.1|predicted protein [Physcomitrella patens] >gi|162693576|gb|EDQ79928.1| predicted protein [Physcomitrella patens]	XP_001755448	Physcomitrella patens	2.68652e-146	66	438.728	453	301
Aau_c10572_g1_i1	hypothetical protein SELMODRAFT_129786	399	gi|302815544|ref|XP_002989453.1|hypothetical protein SELMODRAFT_129786 [Selaginella moellendorffii] >gi|300142847|gb|EFJ09544.1| hypothetical protein SELMODRAFT_129786 [Selaginella moellendorffii]	XP_002989453	Selaginella moellendorffii	1.54339e-49	79	173.326	134	107
Aau_c10590_g1_i1	retrotransposon ty3-gypsy sub-class	240	gi|38567691|emb|CAE75981.1|B1160F02.12 [Oryza sativa Japonica Group]	CAE75981	Oryza sativa Japonica Group	2.05876e-22	80	97.8265	80	64
Aau_c10594_g1_i1	protein	1691	gi|168068771|ref|XP_001786201.1|predicted protein [Physcomitrella patens] >gi|162661936|gb|EDQ48987.1| predicted protein [Physcomitrella patens]	XP_001786201	Physcomitrella patens	4.04506e-76	58	252.292	364	212
Aau_c10594_g1_i2	protein	1566	gi|590565246|ref|XP_007009895.1|Kinase APK1A, chloroplast, putative [Theobroma cacao] >gi|508726808|gb|EOY18705.1| Kinase APK1A, chloroplast, putative [Theobroma cacao]	XP_007009895	Theobroma cacao	1.01586e-35	52	105.916	199	105
Aau_c10597_g1_i1	pentatricopeptide repeat protein	231	gi|358357248|gb|AEU08464.1|pentatricopeptide repeat protein [Pogonatum urnigerum]	AEU08464	Pogonatum urnigerum	4.11065e-24	78	96.2857	76	60
Aau_c10600_g1_i1	predicted protein	1552	gi|168003956|ref|XP_001754678.1|predicted protein [Physcomitrella patens] >gi|162694299|gb|EDQ80648.1| predicted protein [Physcomitrella patens]	XP_001754678	Physcomitrella patens	1.18509e-138	79	412.535	298	237
Aau_c10607_g1_i1	receptor protein kinase crinkly4	403	gi|672111309|ref|XP_008800064.1|PREDICTED: putative receptor protein kinase CRINKLY4 [Phoenix dactylifera]	XP_008800064	Phoenix dactylifera	8.10957e-40	65	150.214	132	87
Aau_c10610_g1_i1	probable potassium transporter 17-like	233	gi|565377095|ref|XP_006355025.1|PREDICTED: probable potassium transporter 17-like [Solanum tuberosum]	XP_006355025	Solanum tuberosum	2.78937e-16	69	80.1073	75	52
Aau_c10610_g2_i1	probable potassium transporter 17-like	221	gi|565377095|ref|XP_006355025.1|PREDICTED: probable potassium transporter 17-like [Solanum tuberosum]	XP_006355025	Solanum tuberosum	4.97622e-23	77	98.5969	63	49
Aau_c10613_g1_i1	hypothetical protein SELMODRAFT_418576	489	gi|302793923|ref|XP_002978726.1|hypothetical protein SELMODRAFT_418576 [Selaginella moellendorffii] >gi|300153535|gb|EFJ20173.1| hypothetical protein SELMODRAFT_418576 [Selaginella moellendorffii]	XP_002978726	Selaginella moellendorffii	1.44654e-15	65	82.0333	91	60
Aau_c10617_g1_i1	signal recognition particle 9 kda protein	602	gi|168026537|ref|XP_001765788.1|predicted protein [Physcomitrella patens] >gi|162682965|gb|EDQ69379.1| predicted protein [Physcomitrella patens]	XP_001765788	Physcomitrella patens	3.3977e-50	87	166.007	103	90
Aau_c10622_g1_i1	mtbc_phypa ame: full=probable bifunctional methylthioribulose-1-phosphate dehydratase enolase-phosphatase e1 includes: ame: full=methylthioribulose-1-phosphate dehydratase short=mtru-1-p dehydratase includes: ame: full=enolase-phosphatase e1 ame: full= -diketo-5-methylthio-1-phosphopentane phosphatase	2232	gi|167997809|ref|XP_001751611.1|predicted protein [Physcomitrella patens] >gi|296439677|sp|A9RBS1.1|MTBC_PHYPA RecName: Full=Probable bifunctional methylthioribulose-1-phosphate dehydratase/enolase-phosphatase E1; Includes: RecName: Full=Methylthioribulose-1-phosphate dehydratase; Short=MTRu-1-P dehydratase; Includes: RecName: Full=Enolase-phosphatase E1; AltName: Full=2,3-diketo-5-methylthio-1-p…	XP_001751611	Physcomitrella patens	0	78	689.493	510	400
Aau_c10622_g1_i2	mtbc_phypa ame: full=probable bifunctional methylthioribulose-1-phosphate dehydratase enolase-phosphatase e1 includes: ame: full=methylthioribulose-1-phosphate dehydratase short=mtru-1-p dehydratase includes: ame: full=enolase-phosphatase e1 ame: full= -diketo-5-methylthio-1-phosphopentane phosphatase	2142	gi|167997809|ref|XP_001751611.1|predicted protein [Physcomitrella patens] >gi|296439677|sp|A9RBS1.1|MTBC_PHYPA RecName: Full=Probable bifunctional methylthioribulose-1-phosphate dehydratase/enolase-phosphatase E1; Includes: RecName: Full=Methylthioribulose-1-phosphate dehydratase; Short=MTRu-1-P dehydratase; Includes: RecName: Full=Enolase-phosphatase E1; AltName: Full=2,3-diketo-5-methylthio-1-p…	XP_001751611	Physcomitrella patens	0	72	616.69	510	371
Aau_c10632_g1_i1	low quality protein: pentatricopeptide repeat-containing protein chloroplastic-like	323	gi|672117476|ref|XP_008781925.1|PREDICTED: LOW QUALITY PROTEIN: pentatricopeptide repeat-containing protein At3g57430, chloroplastic-like [Phoenix dactylifera]	XP_008781925	Phoenix dactylifera	5.76505e-07	69	42.743	42	29
Aau_c10644_g1_i1	uncharacterized mitochondrial protein g00810-like	308	gi|571479916|ref|XP_006588017.1|PREDICTED: uncharacterized mitochondrial protein AtMg00810-like [Glycine max]	XP_006588017	Glycine max	3.17462e-16	67	79.7221	84	57
Aau_c1064_g1_i1	hypothetical protein SELMODRAFT_100621	516	gi|302784186|ref|XP_002973865.1|hypothetical protein SELMODRAFT_100621 [Selaginella moellendorffii] >gi|300158197|gb|EFJ24820.1| hypothetical protein SELMODRAFT_100621 [Selaginella moellendorffii]	XP_002973865	Selaginella moellendorffii	7.47094e-38	64	145.206	164	106
Aau_c1065_g1_i1	tom1-like protein 2-like	1894	gi|116787116|gb|ABK24381.1|unknown [Picea sitchensis]	ABK24381	Picea sitchensis	5.92392e-97	63	311.227	392	247
Aau_c10660_g1_i1	uncharacterized loc101212131	586	gi|449439391|ref|XP_004137469.1|PREDICTED: uncharacterized protein LOC101212131 [Cucumis sativus] >gi|449486842|ref|XP_004157419.1| PREDICTED: uncharacterized LOC101212131 [Cucumis sativus]	XP_004137469	Cucumis sativus	2.28653e-85	81	281.952	194	158
Aau_c1066_g1_i1	predicted protein	739	gi|168010259|ref|XP_001757822.1|predicted protein [Physcomitrella patens] >gi|162691098|gb|EDQ77462.1| predicted protein [Physcomitrella patens]	XP_001757822	Physcomitrella patens	2.80376e-38	71	145.976	132	94
Aau_c10683_g1_i1	predicted protein	684	gi|168067110|ref|XP_001785468.1|predicted protein [Physcomitrella patens] >gi|162662910|gb|EDQ49709.1| predicted protein [Physcomitrella patens]	XP_001785468	Physcomitrella patens	8.76518e-115	85	355.91	227	193
Aau_c10686_g1_i1	zf-hd homeobox protein at4g24660	379	gi|147768658|emb|CAN60614.1|hypothetical protein VITISV_003253 [Vitis vinifera]	CAN60614	Vitis vinifera	5.74237e-26	85	103.219	63	54
Aau_c10686_g1_i2	zf-hd homeobox protein at4g24660	241	gi|147768658|emb|CAN60614.1|hypothetical protein VITISV_003253 [Vitis vinifera]	CAN60614	Vitis vinifera	9.86678e-27	85	103.219	63	54
Aau_c1068_g2_i1	unknown	1895	gi|294464571|gb|ADE77795.1|unknown [Picea sitchensis]	ADE77795	Picea sitchensis	1.75025e-43	63	167.933	219	140
Aau_c106_g1_i1	pentatricopeptide repeat-containing protein at3g49142-like	419	gi|470146232|ref|XP_004308731.1|PREDICTED: putative pentatricopeptide repeat-containing protein At3g49142-like [Fragaria vesca subsp. vesca]	XP_004308731	Fragaria vesca subsp. vesca	1.2341e-27	63	115.546	138	87
Aau_c10701_g1_i1	dna primase large subunit	202	gi|302821527|ref|XP_002992426.1|hypothetical protein SELMODRAFT_135234 [Selaginella moellendorffii] >gi|300139842|gb|EFJ06576.1| hypothetical protein SELMODRAFT_135234 [Selaginella moellendorffii]	XP_002992426	Selaginella moellendorffii	4.17871e-25	83	104.375	67	56
Aau_c10702_g1_i1	biogenesis of lysosome-related organelles complex 1 subunit 1	608	gi|116782226|gb|ABK22419.1|unknown [Picea sitchensis]	ABK22419	Picea sitchensis	2.11251e-26	62	106.301	121	76
Aau_c10705_g1_i1	probable trna (guanine -n )-dimethyltransferase 1-like isoform x2	402	gi|502148855|ref|XP_004507296.1|PREDICTED: probable tRNA (guanine(26)-N(2))-dimethyltransferase 1-like isoform X2 [Cicer arietinum]	XP_004507296	Cicer arietinum	1.37716e-15	65	80.8777	99	65
Aau_c10706_g1_i1	pentatricopeptide repeat protein 91	224	gi|302803175|ref|XP_002983341.1|hypothetical protein SELMODRAFT_117959 [Selaginella moellendorffii] >gi|300149026|gb|EFJ15683.1| hypothetical protein SELMODRAFT_117959 [Selaginella moellendorffii]	XP_002983341	Selaginella moellendorffii	2.75382e-14	65	74.3294	73	48
Aau_c10709_g1_i1	peroxisome biogenesis protein 1	2710	gi|168057477|ref|XP_001780741.1|predicted protein [Physcomitrella patens] >gi|162667830|gb|EDQ54450.1| predicted protein [Physcomitrella patens]	XP_001780741	Physcomitrella patens	0	56	595.89	974	551
Aau_c10716_g1_i1	dph4 homolog isoform x2	1108	gi|586732640|ref|XP_006850004.1|hypothetical protein AMTR_s00022p00175580 [Amborella trichopoda] >gi|548853602|gb|ERN11585.1| hypothetical protein AMTR_s00022p00175580 [Amborella trichopoda]	XP_006850004	Amborella trichopoda	1.88301e-27	54	114.775	194	106
Aau_c10717_g1_i1	serine threonine-protein kinase gcn2	547	gi|596148068|ref|XP_007222719.1|hypothetical protein PRUPE_ppa009919mg [Prunus persica] >gi|462419655|gb|EMJ23918.1| hypothetical protein PRUPE_ppa009919mg [Prunus persica]	XP_007222719	Prunus persica	1.19865e-44	66	156.762	165	110
Aau_c1071_g1_i1	vacuolar protein sorting-associated protein 20-2	1290	gi|502137098|ref|XP_004502967.1|PREDICTED: vacuolar protein sorting-associated protein 20 homolog 2-like [Cicer arietinum]	XP_004502967	Cicer arietinum	7.66888e-62	66	207.608	217	145
Aau_c10721_g1_i1	protein	277	gi|168056610|ref|XP_001780312.1|predicted protein [Physcomitrella patens] >gi|162668260|gb|EDQ54871.1| predicted protein [Physcomitrella patens]	XP_001780312	Physcomitrella patens	4.78544e-25	79	105.916	92	73
Aau_c10722_g1_i1	methyltransferase ddb_g0268948	564	gi|527194190|gb|EPS63915.1|hypothetical protein M569_10867 [Genlisea aurea]	EPS63915	Genlisea aurea	1.57543e-14	51	78.1814	125	64
Aau_c10726_g1_i1	fasciclin-like arabinogalactan protein 6	1023	gi|672119751|ref|XP_008783124.1|PREDICTED: fasciclin-like arabinogalactan protein 6 [Phoenix dactylifera]	XP_008783124	Phoenix dactylifera	1.39806e-17	56	90.5077	148	83
Aau_c1072_g1_i1	rna-dependent rna polymerase 5	227	gi|590123291|gb|AHL27588.1|RNA-dependent RNA polymerase 5 [Salvia miltiorrhiza]	AHL27588	Salvia miltiorrhiza	1.15004e-08	68	58.5362	72	49
Aau_c10733_g1_i1	u4 u6 small nuclear ribonucleoprotein prp4-like protein	490	gi|672197096|ref|XP_008776983.1|PREDICTED: U4/U6 small nuclear ribonucleoprotein PRP4-like protein [Phoenix dactylifera]	XP_008776983	Phoenix dactylifera	1.77101e-48	76	172.17	138	105
Aau_c10734_g1_i1	malonyl- -acyl carrier protein mitochondrial-like	1410	gi|168014974|ref|XP_001760026.1|predicted protein [Physcomitrella patens] >gi|162688776|gb|EDQ75151.1| predicted protein [Physcomitrella patens]	XP_001760026	Physcomitrella patens	1.50702e-171	85	493.041	327	279
Aau_c1073_g1_i1	pin-like partial	552	gi|663442231|gb|AIF28526.1|PIN-like protein, partial [Myriopteris rufa]	AIF28526	Myriopteris rufa	2.17677e-36	100	129.413	63	63
Aau_c10746_g1_i1	ribosomal protein n-terminal domain containing protein	1663	gi|661882260|emb|CDP14086.1|unnamed protein product [Coffea canephora]	CDP14086	Coffea canephora	5.48865e-32	62	130.954	172	107
Aau_c10756_g1_i1	cation-transporting atpase	278	gi|629116176|gb|KCW80851.1|hypothetical protein EUGRSUZ_C02215 [Eucalyptus grandis]	KCW80851	Eucalyptus grandis	7.61712e-13	63	71.2478	74	47
Aau_c10767_g1_i1	atp phosphoribosyl transferase	497	gi|148906327|gb|ABR16319.1|unknown [Picea sitchensis]	ABR16319	Picea sitchensis	1.74611e-13	61	75.8702	78	48
Aau_c10779_g1_i1	hypothetical protein SELMODRAFT_82035	315	gi|302762022|ref|XP_002964433.1|hypothetical protein SELMODRAFT_82035 [Selaginella moellendorffii] >gi|300168162|gb|EFJ34766.1| hypothetical protein SELMODRAFT_82035 [Selaginella moellendorffii]	XP_002964433	Selaginella moellendorffii	7.4031e-07	52	54.6842	94	49
Aau_c10780_g1_i1	protein	1784	gi|148905750|gb|ABR16039.1|unknown [Picea sitchensis]	ABR16039	Picea sitchensis	0	91	606.29	356	324
Aau_c10787_g1_i1	phospholipase partial	281	gi|418731180|gb|AFX67027.1|phospholipase D, partial [Solanum tuberosum]	AFX67027	Solanum tuberosum	4.32851e-21	66	89.3521	86	57
Aau_c10789_g1_i1	pentatricopeptide repeat protein 77	398	gi|302780855|ref|XP_002972202.1|hypothetical protein SELMODRAFT_96876, partial [Selaginella moellendorffii] >gi|300160501|gb|EFJ27119.1| hypothetical protein SELMODRAFT_96876, partial [Selaginella moellendorffii]	XP_002972202	Selaginella moellendorffii	1.27058e-32	68	127.872	125	86
Aau_c1078_g1_i1	hypothetical protein AMTR_s00103p00015350	2109	gi|586674977|ref|XP_006838232.1|hypothetical protein AMTR_s00103p00015350 [Amborella trichopoda] >gi|548840700|gb|ERN00801.1| hypothetical protein AMTR_s00103p00015350 [Amborella trichopoda]	XP_006838232	Amborella trichopoda	2.82162e-84	89	286.189	175	157
Aau_c10791_g2_i1	PREDICTED: UPF0554 protein-like	563	gi|514787416|ref|XP_004971325.1|PREDICTED: UPF0554 protein-like [Setaria italica]	XP_004971325	Setaria italica	1.8143e-45	72	160.229	136	98
Aau_c10803_g1_i1	elongation factor	1439	gi|566204716|ref|XP_002320543.2|hypothetical protein POPTR_0014s17060g [Populus trichocarpa] >gi|550324382|gb|EEE98858.2| hypothetical protein POPTR_0014s17060g [Populus trichocarpa]	XP_002320543	Populus trichocarpa	2.5561e-98	68	309.301	334	230
Aau_c10805_g1_i1	conserved hypothetical chloroplast protein ycf1	221	gi|308745989|ref|YP_003934617.1|conserved hypothetical chloroplast protein ycf1 (chloroplast) [Myriopteris lindheimeri] >gi|302375422|gb|ADL29796.1| conserved hypothetical chloroplast protein ycf1 (chloroplast) [Myriopteris lindheimeri]	YP_003934617	Myriopteris lindheimeri	2.10335e-19	78	88.9669	70	55
Aau_c10807_g1_i1	zinc finger protein chloroplastic-like	851	gi|659106981|ref|XP_008453486.1|PREDICTED: zinc finger protein VAR3, chloroplastic [Cucumis melo]	XP_008453486	Cucumis melo	8.38617e-08	49	62.3882	91	45
Aau_c10809_g1_i1	bromodomain and wd repeat-containing protein 3-like	207	gi|593331143|ref|XP_007138998.1|hypothetical protein PHAVU_009G256200g [Phaseolus vulgaris] >gi|561012085|gb|ESW10992.1| hypothetical protein PHAVU_009G256200g [Phaseolus vulgaris]	XP_007138998	Phaseolus vulgaris	3.02985e-13	65	71.2478	69	45
Aau_c10828_g1_i1	lectin-domain receptor-like kinase	682	gi|338190111|gb|AEI84329.1|lectin-domain receptor-like kinase [Nicotiana attenuata]	AEI84329	Nicotiana attenuata	5.97707e-08	52	62.003	93	49
Aau_c1082_g1_i1	predicted protein	256	gi|168034419|ref|XP_001769710.1|predicted protein [Physcomitrella patens] >gi|162679059|gb|EDQ65511.1| predicted protein [Physcomitrella patens]	XP_001769710	Physcomitrella patens	5.0119e-09	57	60.077	76	44
Aau_c10844_g1_i1	phototropic-responsive nph3 family protein	1314	gi|590705581|ref|XP_007047478.1|Phototropic-responsive NPH3 family protein [Theobroma cacao] >gi|508699739|gb|EOX91635.1| Phototropic-responsive NPH3 family protein [Theobroma cacao]	XP_007047478	Theobroma cacao	3.46701e-52	73	193.741	190	139
Aau_c10848_g1_i1	pentatricopeptide repeat-containing	274	gi|225457769|ref|XP_002278218.1|PREDICTED: pentatricopeptide repeat-containing protein At3g09040, mitochondrial [Vitis vinifera] >gi|302142763|emb|CBI19966.3| unnamed protein product [Vitis vinifera]	XP_002278218	Vitis vinifera	6.56291e-15	65	77.0258	85	56
Aau_c1084_g1_i1	cyclin-d4-1-like isoform x1	1327	gi|294461591|gb|ADE76356.1|unknown [Picea sitchensis]	ADE76356	Picea sitchensis	1.85764e-65	68	221.861	259	177
Aau_c10869_g1_i1	pentatricopeptide repeat-containing	435	gi|586689004|ref|XP_006842595.1|hypothetical protein AMTR_s00077p00166950 [Amborella trichopoda] >gi|548844681|gb|ERN04270.1| hypothetical protein AMTR_s00077p00166950 [Amborella trichopoda]	XP_006842595	Amborella trichopoda	1.66919e-28	63	117.857	144	91
Aau_c10874_g1_i1	hypothetical protein SELMODRAFT_413321	864	gi|302781939|ref|XP_002972743.1|hypothetical protein SELMODRAFT_413321 [Selaginella moellendorffii] >gi|300159344|gb|EFJ25964.1| hypothetical protein SELMODRAFT_413321 [Selaginella moellendorffii]	XP_002972743	Selaginella moellendorffii	1.01546e-48	53	182.57	286	153
Aau_c1087_g1_i1	pentatricopeptide repeat superfamily	436	gi|590608572|ref|XP_007021301.1|Pentatricopeptide repeat superfamily protein, putative [Theobroma cacao] >gi|508720929|gb|EOY12826.1| Pentatricopeptide repeat superfamily protein, putative [Theobroma cacao]	XP_007021301	Theobroma cacao	7.34691e-32	65	127.872	144	94
Aau_c1087_g2_i1	low quality protein: pentatricopeptide repeat-containing protein mitochondrial-like	215	gi|566202503|ref|XP_006375123.1|hypothetical protein POPTR_0014s04560g [Populus trichocarpa] >gi|550323439|gb|ERP52920.1| hypothetical protein POPTR_0014s04560g [Populus trichocarpa]	XP_006375123	Populus trichocarpa	1.38531e-17	71	83.5741	71	51
Aau_c10888_g1_i1	sarcosine oxidase	243	gi|302825544|ref|XP_002994380.1|hypothetical protein SELMODRAFT_432304 [Selaginella moellendorffii] >gi|300137713|gb|EFJ04556.1| hypothetical protein SELMODRAFT_432304 [Selaginella moellendorffii]	XP_002994380	Selaginella moellendorffii	1.17334e-16	65	81.2629	82	54
Aau_c10890_g1_i1	protein rer1a-like	1595	gi|388502768|gb|AFK39450.1|unknown [Lotus japonicus]	AFK39450	Lotus japonicus	7.79449e-77	75	248.44	189	142
Aau_c10905_g1_i1	protein	780	gi|168037885|ref|XP_001771433.1|predicted protein [Physcomitrella patens] >gi|162677351|gb|EDQ63823.1| predicted protein [Physcomitrella patens]	XP_001771433	Physcomitrella patens	2.12522e-31	56	130.183	257	146
Aau_c10908_g1_i1	aspartic proteinase asp1	265	gi|641835041|gb|KDO54023.1|hypothetical protein CISIN_1g0142942mg, partial [Citrus sinensis] >gi|641835042|gb|KDO54024.1| hypothetical protein CISIN_1g0142942mg, partial [Citrus sinensis]	KDO54023	Citrus sinensis	1.60631e-27	68	107.071	87	60
Aau_c10910_g1_i1	predicted protein	301	gi|168067619|ref|XP_001785709.1|predicted protein [Physcomitrella patens] >gi|162662658|gb|EDQ49484.1| predicted protein [Physcomitrella patens]	XP_001785709	Physcomitrella patens	5.30337e-18	57	86.2705	112	64
Aau_c10928_g1_i1	allene oxide synthase	1670	gi|148905770|gb|ABR16049.1|unknown [Picea sitchensis] >gi|224286412|gb|ACN40913.1| unknown [Picea sitchensis]	ABR16049	Picea sitchensis	1.04627e-131	65	400.593	449	292
Aau_c10931_g1_i1	zinc finger mynd domain-containing protein 15-like	284	gi|302824420|ref|XP_002993853.1|hypothetical protein SELMODRAFT_431879 [Selaginella moellendorffii] >gi|300138317|gb|EFJ05090.1| hypothetical protein SELMODRAFT_431879 [Selaginella moellendorffii]	XP_002993853	Selaginella moellendorffii	1.84617e-10	64	64.3142	65	42
Aau_c10934_g1_i1	peroxidase 1	1465	gi|23821326|dbj|BAB97197.2|peroxidase 1 [Marchantia polymorpha]	BAB97197	Marchantia polymorpha	2.86805e-91	60	289.271	313	189
Aau_c10952_g1_i1	leucine-rich repeat receptor protein kinase exs	445	gi|302783997|ref|XP_002973771.1|hypothetical protein SELMODRAFT_99902 [Selaginella moellendorffii] >gi|300158809|gb|EFJ25431.1| hypothetical protein SELMODRAFT_99902 [Selaginella moellendorffii]	XP_002973771	Selaginella moellendorffii	9.91879e-35	59	136.346	146	87
Aau_c1096_g1_i1	glycine-rich rna-binding protein mitochondrial-like	1142	gi|645247798|ref|XP_008230004.1|PREDICTED: glycine-rich RNA-binding protein 4, mitochondrial [Prunus mume]	XP_008230004	Prunus mume	2.06285e-28	69	116.701	102	71
Aau_c10973_g1_i1	hypothetical protein SELMODRAFT_40989, partial	294	gi|302820136|ref|XP_002991736.1|hypothetical protein SELMODRAFT_40989, partial [Selaginella moellendorffii] >gi|300140417|gb|EFJ07140.1| hypothetical protein SELMODRAFT_40989, partial [Selaginella moellendorffii]	XP_002991736	Selaginella moellendorffii	6.34695e-15	62	77.411	97	61
Aau_c10978_g1_i1	beta glucosidase 40 isoform 2	1159	gi|590699368|ref|XP_007045908.1|Beta glucosidase 40 isoform 2 [Theobroma cacao] >gi|508709843|gb|EOY01740.1| Beta glucosidase 40 isoform 2 [Theobroma cacao]	XP_007045908	Theobroma cacao	3.76965e-135	75	400.593	294	222
Aau_c10987_g1_i1	low quality protein: purple acid phosphatase 18-like	622	gi|148906391|gb|ABR16350.1|unknown [Picea sitchensis]	ABR16350	Picea sitchensis	3.80661e-67	70	220.705	202	143
Aau_c11006_g1_i1	myotubularin-related protein 2-like	224	gi|657404782|gb|KEH43398.1|myotubularin-like phosphatase II-like protein [Medicago truncatula]	KEH43398	Medicago truncatula	8.90358e-10	81	61.6178	37	30
Aau_c1100_g2_i1	unnamed protein product	724	gi|661894283|emb|CDP02724.1|unnamed protein product [Coffea canephora]	CDP02724	Coffea canephora	2.18363e-44	81	154.066	91	74
Aau_c11010_g1_i1	retinoblastoma-related protein 1-like	377	gi|297608904|ref|NP_001062372.2|Os08g0538700 [Oryza sativa Japonica Group] >gi|255678608|dbj|BAF24286.2| Os08g0538700, partial [Oryza sativa Japonica Group]	NP_001062372	Oryza sativa Japonica Group	2.04281e-35	87	131.724	86	75
Aau_c11019_g1_i1	hypothetical protein SELMODRAFT_152901	289	gi|302794218|ref|XP_002978873.1|hypothetical protein SELMODRAFT_152901 [Selaginella moellendorffii] >gi|300153191|gb|EFJ19830.1| hypothetical protein SELMODRAFT_152901 [Selaginella moellendorffii]	XP_002978873	Selaginella moellendorffii	4.64716e-23	68	100.523	94	64
Aau_c11023_g1_i1	hypothetical protein PRUPE_ppa018408mg, partial	202	gi|596229119|ref|XP_007224256.1|hypothetical protein PRUPE_ppa018408mg, partial [Prunus persica] >gi|462421192|gb|EMJ25455.1| hypothetical protein PRUPE_ppa018408mg, partial [Prunus persica]	XP_007224256	Prunus persica	4.41354e-12	67	67.781	65	44
Aau_c11028_g1_i1	lish domain and heat repeat-containing protein kiaa1468-like isoform x1	438	gi|356499610|ref|XP_003518631.1|PREDICTED: lisH domain and HEAT repeat-containing protein KIAA1468-like isoform X1 [Glycine max]	XP_003518631	Glycine max	1.76358e-20	83	95.5153	71	59
Aau_c11034_g1_i1	probable vacuolar amino acid transporter ypq1	331	gi|672133238|ref|XP_008790228.1|PREDICTED: probable vacuolar amino acid transporter YPQ1 [Phoenix dactylifera] >gi|672133240|ref|XP_008790229.1| PREDICTED: probable vacuolar amino acid transporter YPQ1 [Phoenix dactylifera]	XP_008790228	Phoenix dactylifera	2.10145e-34	79	130.183	91	72
Aau_c11040_g1_i1	cation-transporting atpase	214	gi|33086945|gb|AAP92715.1|calcium-transporting ATPase 1 [Ceratopteris richardii]	AAP92715	Ceratopteris richardii	4.30265e-23	74	99.3673	71	53
Aau_c11045_g1_i2	hypothetical protein SELMODRAFT_233963	821	gi|302801045|ref|XP_002982279.1|hypothetical protein SELMODRAFT_233963 [Selaginella moellendorffii] >gi|300149871|gb|EFJ16524.1| hypothetical protein SELMODRAFT_233963 [Selaginella moellendorffii]	XP_002982279	Selaginella moellendorffii	2.70273e-74	85	232.646	153	131
Aau_c11048_g1_i1	periplasmic polyamine-binding	841	gi|586760427|ref|XP_006854235.1|hypothetical protein AMTR_s00048p00228000 [Amborella trichopoda] >gi|548857904|gb|ERN15702.1| hypothetical protein AMTR_s00048p00228000 [Amborella trichopoda]	XP_006854235	Amborella trichopoda	1.77479e-59	65	204.142	207	135
Aau_c11055_g2_i1	PREDICTED: uncharacterized protein LOC102623329 isoform X1	502	gi|568840194|ref|XP_006474056.1|PREDICTED: uncharacterized protein LOC102623329 isoform X1 [Citrus sinensis]	XP_006474056	Citrus sinensis	6.02785e-11	82	65.0846	46	38
Aau_c11058_g1_i2	60s ribosomal protein	978	gi|565493222|ref|XP_006304250.1|hypothetical protein CARUB_v10010472mg, partial [Capsella rubella] >gi|482572961|gb|EOA37148.1| hypothetical protein CARUB_v10010472mg, partial [Capsella rubella]	XP_006304250	Capsella rubella	5.30564e-15	47	80.4925	115	55
Aau_c11067_g1_i1	hypothetical protein SELMODRAFT_131895, partial	330	gi|302817598|ref|XP_002990474.1|hypothetical protein SELMODRAFT_131895, partial [Selaginella moellendorffii] >gi|300141642|gb|EFJ08351.1| hypothetical protein SELMODRAFT_131895, partial [Selaginella moellendorffii]	XP_002990474	Selaginella moellendorffii	3.15349e-58	90	190.274	109	99
Aau_c11068_g1_i1	peptidase s24 s26a s26b s26c family isoform 7	1279	gi|568838803|ref|XP_006473394.1|PREDICTED: probable thylakoidal processing peptidase 2, chloroplastic-like [Citrus sinensis]	XP_006473394	Citrus sinensis	3.35637e-33	94	91.6633	50	47
Aau_c1107_g1_i1	pentatricopeptide repeat-containing protein at2g33760	275	gi|595885720|ref|XP_007213206.1|hypothetical protein PRUPE_ppb012387mg [Prunus persica] >gi|462409071|gb|EMJ14405.1| hypothetical protein PRUPE_ppb012387mg [Prunus persica]	XP_007213206	Prunus persica	3.31854e-17	63	83.5741	90	57
Aau_c11083_g1_i1	nadh-cytochrome b5 reductase 3-like isoform x1	405	gi|641862104|gb|KDO80791.1|hypothetical protein CISIN_1g0027241mg, partial [Citrus sinensis]	KDO80791	Citrus sinensis	1.75935e-53	81	175.252	123	100
Aau_c11085_g1_i1	hypothetical protein SELMODRAFT_179138	292	gi|302800337|ref|XP_002981926.1|hypothetical protein SELMODRAFT_179138 [Selaginella moellendorffii] >gi|300150368|gb|EFJ17019.1| hypothetical protein SELMODRAFT_179138 [Selaginella moellendorffii]	XP_002981926	Selaginella moellendorffii	8.81545e-08	62	56.9954	59	37
Aau_c11092_g1_i1	lipoxygenase 3	2993	gi|302773073|ref|XP_002969954.1|hypothetical protein SELMODRAFT_170977 [Selaginella moellendorffii] >gi|300162465|gb|EFJ29078.1| hypothetical protein SELMODRAFT_170977 [Selaginella moellendorffii]	XP_002969954	Selaginella moellendorffii	0	58	648.662	810	476
Aau_c11101_g1_i1	pentatricopeptide repeat-containing protein at4g13650-like	276	gi|302768251|ref|XP_002967545.1|hypothetical protein SELMODRAFT_88791, partial [Selaginella moellendorffii] >gi|300164283|gb|EFJ30892.1| hypothetical protein SELMODRAFT_88791, partial [Selaginella moellendorffii]	XP_002967545	Selaginella moellendorffii	1.34151e-07	54	55.4546	91	50
Aau_c11107_g1_i1	nuclear pore complex protein nup98-nup96-like isoform 1	2763	gi|586679843|ref|XP_006840418.1|hypothetical protein AMTR_s00045p00157300, partial [Amborella trichopoda] >gi|548842136|gb|ERN02093.1| hypothetical protein AMTR_s00045p00157300, partial [Amborella trichopoda]	XP_006840418	Amborella trichopoda	9.72568e-171	49	533.872	947	468
Aau_c11122_g1_i1	mitochondrial substrate carrier family protein	233	gi|168028041|ref|XP_001766537.1|predicted protein [Physcomitrella patens] >gi|162682182|gb|EDQ68602.1| predicted protein [Physcomitrella patens]	XP_001766537	Physcomitrella patens	1.39074e-16	71	80.1073	80	57
Aau_c11132_g1_i1	pentatricopeptide repeat-containing protein at4g13650-like isoform x1	201	gi|571439082|ref|XP_006574752.1|PREDICTED: pentatricopeptide repeat-containing protein At4g13650-like isoform X1 [Glycine max] >gi|571439084|ref|XP_006574753.1| PREDICTED: pentatricopeptide repeat-containing protein At4g13650-like isoform X2 [Glycine max] >gi|571439086|ref|XP_006574754.1| PREDICTED: pentatricopeptide repeat-containing protein At4g13650-like isoform X3 [Glycine max] >gi|571439088|…	XP_006574752	Glycine max	1.60199e-11	67	66.2402	65	44
Aau_c11132_g1_i2	pentatricopeptide repeat-containing protein at1g08070-like	430	gi|225463844|ref|XP_002265179.1|PREDICTED: pentatricopeptide repeat-containing protein At1g08070-like [Vitis vinifera]	XP_002265179	Vitis vinifera	3.30496e-27	61	114.39	137	84
Aau_c11135_g1_i1	uncharacterized vacuolar membrane protein yml018c-like isoform x1	1623	gi|297798744|ref|XP_002867256.1|hypothetical protein ARALYDRAFT_491520 [Arabidopsis lyrata subsp. lyrata] >gi|297313092|gb|EFH43515.1| hypothetical protein ARALYDRAFT_491520 [Arabidopsis lyrata subsp. lyrata]	XP_002867256	Arabidopsis lyrata subsp. lyrata	1.3229e-128	67	389.037	401	269
Aau_c11142_g1_i1	tyrosyl-dna phosphodiesterase 1-like	280	gi|658046107|ref|XP_008358741.1|PREDICTED: tyrosyl-DNA phosphodiesterase 1-like [Malus domestica]	XP_008358741	Malus domestica	3.58827e-38	80	142.51	92	74
Aau_c11148_g2_i1	dna-directed rna polymerase iii subunit rpc5 isoform x1	336	gi|168010494|ref|XP_001757939.1|predicted protein [Physcomitrella patens] >gi|162690816|gb|EDQ77181.1| predicted protein [Physcomitrella patens]	XP_001757939	Physcomitrella patens	7.39122e-29	68	117.857	109	75
Aau_c11151_g1_i1	unknown	334	gi|116786228|gb|ABK24031.1|unknown [Picea sitchensis]	ABK24031	Picea sitchensis	1.36788e-27	75	105.145	77	58
Aau_c11154_g1_i1	hypothetical protein CHLREDRAFT_181147	587	gi|159482449|ref|XP_001699282.1|hypothetical protein CHLREDRAFT_181147 [Chlamydomonas reinhardtii] >gi|158269792|gb|EDO95964.1| predicted protein [Chlamydomonas reinhardtii]	XP_001699282	Chlamydomonas reinhardtii	3.40291e-09	55	61.2326	72	40
Aau_c11159_g1_i1	tubulin--tyrosine ligase-like protein 12-like	237	gi|168003718|ref|XP_001754559.1|predicted protein [Physcomitrella patens] >gi|162694180|gb|EDQ80529.1| predicted protein [Physcomitrella patens]	XP_001754559	Physcomitrella patens	2.11738e-25	85	106.301	68	58
Aau_c11165_g1_i1	hypothetical protein SELMODRAFT_328, partial	526	gi|302803813|ref|XP_002983659.1|hypothetical protein SELMODRAFT_328, partial [Selaginella moellendorffii] >gi|300148496|gb|EFJ15155.1| hypothetical protein SELMODRAFT_328, partial [Selaginella moellendorffii]	XP_002983659	Selaginella moellendorffii	4.1601e-35	64	138.658	171	111
Aau_c1116_g1_i1	pentatricopeptide repeat-containing protein mitochondrial-like isoform x2	386	gi|659100938|ref|XP_008451345.1|PREDICTED: pentatricopeptide repeat-containing protein At2g03880, mitochondrial-like isoform X6 [Cucumis melo]	XP_008451345	Cucumis melo	1.53574e-17	62	86.2705	94	59
Aau_c11171_g1_i1	hypothetical protein, partial	1163	gi|537016004|gb|AGU36443.1|hypothetical protein, partial [Helianthus petiolaris]	AGU36443	Helianthus petiolaris	1.33552e-30	55	124.405	187	104
Aau_c11172_g1_i1	pterin-4-alpha-carbinolamine dehydratase	308	gi|643704144|gb|KDP21208.1|hypothetical protein JCGZ_21679 [Jatropha curcas]	KDP21208	Jatropha curcas	1.14855e-11	82	66.2402	41	34
Aau_c11172_g2_i1	pterin-4-alpha-carbinolamine dehydratase	522	gi|147790993|emb|CAN63785.1|hypothetical protein VITISV_009254 [Vitis vinifera]	CAN63785	Vitis vinifera	1.07983e-33	83	124.79	80	67
Aau_c11176_g1_i1	atp-binding cassette subfamily member group ath protein 2	292	gi|168039998|ref|XP_001772483.1|ATP-binding cassette transporter, subfamily A, member 2, group ATH protein PpABCA2 [Physcomitrella patens] >gi|162676280|gb|EDQ62765.1| ATP-binding cassette transporter, subfamily A, member 2, group ATH protein PpABCA2 [Physcomitrella patens]	XP_001772483	Physcomitrella patens	1.86088e-35	74	135.961	97	72
Aau_c11184_g1_i1	pentatricopeptide repeat-containing	354	gi|4262245|gb|AAD14538.1|predicted by genscan and genefinder [Arabidopsis thaliana]	AAD14538	Arabidopsis thaliana	2.13178e-15	55	77.7962	117	65
Aau_c11187_g2_i1	hypothetical protein SELMODRAFT_37399, partial	743	gi|302794220|ref|XP_002978874.1|hypothetical protein SELMODRAFT_37399, partial [Selaginella moellendorffii] >gi|302813579|ref|XP_002988475.1| hypothetical protein SELMODRAFT_27215, partial [Selaginella moellendorffii] >gi|300143877|gb|EFJ10565.1| hypothetical protein SELMODRAFT_27215, partial [Selaginella moellendorffii] >gi|300153192|gb|EFJ19831.1| hypothetical protein SELMODRAFT_37399, partial …	XP_002978874	Selaginella moellendorffii	6.15012e-61	77	196.823	151	117
Aau_c11195_g1_i1	hypothetical protein SELMODRAFT_420798	230	gi|302799228|ref|XP_002981373.1|hypothetical protein SELMODRAFT_420798 [Selaginella moellendorffii] >gi|300150913|gb|EFJ17561.1| hypothetical protein SELMODRAFT_420798 [Selaginella moellendorffii]	XP_002981373	Selaginella moellendorffii	1.67601e-11	75	66.6254	53	40
Aau_c11199_g1_i1	pentatricopeptide repeat-containing protein at5g27110-like	311	gi|302800080|ref|XP_002981798.1|hypothetical protein SELMODRAFT_115031 [Selaginella moellendorffii] >gi|300150630|gb|EFJ17280.1| hypothetical protein SELMODRAFT_115031 [Selaginella moellendorffii]	XP_002981798	Selaginella moellendorffii	6.29426e-24	71	102.834	94	67
Aau_c11199_g2_i1	hypothetical protein SELMODRAFT_328, partial	762	gi|302803813|ref|XP_002983659.1|hypothetical protein SELMODRAFT_328, partial [Selaginella moellendorffii] >gi|300148496|gb|EFJ15155.1| hypothetical protein SELMODRAFT_328, partial [Selaginella moellendorffii]	XP_002983659	Selaginella moellendorffii	1.36643e-53	62	194.512	257	161
Aau_c1119_g1_i1	atp-binding cassette subfamily member group mdr pgp protein 11	332	gi|672115046|ref|XP_008779540.1|PREDICTED: putative multidrug resistance protein [Phoenix dactylifera]	XP_008779540	Phoenix dactylifera	1.58583e-32	71	128.257	109	78
Aau_c11208_g1_i1	ribosomal rna small subunit methyltransferase h-like	779	gi|567916094|ref|XP_006450053.1|hypothetical protein CICLE_v10008259mg [Citrus clementina] >gi|557553279|gb|ESR63293.1| hypothetical protein CICLE_v10008259mg [Citrus clementina]	XP_006450053	Citrus clementina	2.04721e-29	65	123.635	134	88
Aau_c1121_g1_i1	trna (cytosine -c )-methyltransferase-like	322	gi|302789792|ref|XP_002976664.1|hypothetical protein SELMODRAFT_105635 [Selaginella moellendorffii] >gi|300155702|gb|EFJ22333.1| hypothetical protein SELMODRAFT_105635 [Selaginella moellendorffii]	XP_002976664	Selaginella moellendorffii	3.5827e-41	90	146.362	84	76
Aau_c1121_g2_i1	trna (cytosine -c )-methyltransferase-like	383	gi|460399331|ref|XP_004245195.1|PREDICTED: tRNA (cytosine(38)-C(5))-methyltransferase-like [Solanum lycopersicum]	XP_004245195	Solanum lycopersicum	6.42633e-39	81	142.51	103	84
Aau_c11220_g1_i1	skp1-interacting partner 15	261	gi|595797962|ref|XP_007201334.1|hypothetical protein PRUPE_ppa007638mg [Prunus persica] >gi|462396734|gb|EMJ02533.1| hypothetical protein PRUPE_ppa007638mg [Prunus persica]	XP_007201334	Prunus persica	2.23193e-08	56	58.151	78	44
Aau_c11221_g1_i1	pentatricopeptide repeat-containing protein at1g11290	354	gi|297743898|emb|CBI36868.3|unnamed protein product [Vitis vinifera]	CBI36868	Vitis vinifera	3.27417e-22	61	98.9821	118	73
Aau_c11224_g1_i1	protein hasty 1-like	453	gi|661877814|emb|CDP18373.1|unnamed protein product [Coffea canephora]	CDP18373	Coffea canephora	4.51534e-28	63	117.472	152	96
Aau_c11225_g1_i1	dna-directed rna polymerase subunit b	203	gi|67515340|gb|AAY68199.1|RNA polymerase IV second largest subunit, partial [Isoetes sp. JL-2005]	AAY68199	Isoetes sp. JL-2005	2.57414e-23	77	99.7525	67	52
Aau_c11232_g1_i1	phosphate permease af_1798-like	489	gi|302755852|ref|XP_002961350.1|hypothetical protein SELMODRAFT_74678 [Selaginella moellendorffii] >gi|300172289|gb|EFJ38889.1| hypothetical protein SELMODRAFT_74678 [Selaginella moellendorffii]	XP_002961350	Selaginella moellendorffii	1.53919e-42	74	155.992	122	91
Aau_c11232_g2_i1	phosphate-repressible phosphate permease-like	727	gi|645237486|ref|XP_008225228.1|PREDICTED: phosphate-repressible phosphate permease-like [Prunus mume]	XP_008225228	Prunus mume	3.24714e-13	42	77.7962	257	110
Aau_c11234_g1_i1	pentatricopeptide repeat-containing	242	gi|147812499|emb|CAN61868.1|hypothetical protein VITISV_002466 [Vitis vinifera]	CAN61868	Vitis vinifera	2.36804e-13	69	72.0182	78	54
Aau_c11241_g1_i1	low quality protein: anaphase-promoting complex subunit 4-like	350	gi|586703891|ref|XP_006845613.1|hypothetical protein AMTR_s00019p00211360 [Amborella trichopoda] >gi|548848185|gb|ERN07288.1| hypothetical protein AMTR_s00019p00211360 [Amborella trichopoda]	XP_006845613	Amborella trichopoda	1.18636e-36	78	140.198	116	91
Aau_c11241_g2_i1	anaphase-promoting complex subunit 4 isoform x2	261	gi|586703891|ref|XP_006845613.1|hypothetical protein AMTR_s00019p00211360 [Amborella trichopoda] >gi|548848185|gb|ERN07288.1| hypothetical protein AMTR_s00019p00211360 [Amborella trichopoda]	XP_006845613	Amborella trichopoda	3.68832e-19	69	88.9669	85	59
Aau_c11242_g1_i1	anaphase-promoting complex subunit 5-like	1059	gi|226501226|ref|NP_001145711.1|hypothetical protein [Zea mays] >gi|670383762|ref|XP_008672686.1| PREDICTED: hypothetical protein isoform X1 [Zea mays] >gi|219884123|gb|ACL52436.1| unknown [Zea mays] >gi|414876930|tpg|DAA54061.1| TPA: hypothetical protein ZEAMMB73_406682 [Zea mays]	NP_001145711	Zea mays	1.02653e-73	68	239.195	248	170
Aau_c11246_g1_i1	predicted protein	462	gi|168059862|ref|XP_001781919.1|predicted protein [Physcomitrella patens] >gi|162666635|gb|EDQ53284.1| predicted protein [Physcomitrella patens]	XP_001781919	Physcomitrella patens	3.93433e-40	73	152.14	145	106
Aau_c1124_g1_i1	ammonium transporter 1 member 2	691	gi|168011841|ref|XP_001758611.1|predicted protein [Physcomitrella patens] >gi|162690221|gb|EDQ76589.1| predicted protein [Physcomitrella patens]	XP_001758611	Physcomitrella patens	1.1492e-68	73	227.254	186	136
Aau_c1124_g2_i1	protein	1182	gi|584432018|gb|AHI94952.1|ammonium transporter 1.2 [Pinus pinaster]	AHI94952	Pinus pinaster	2.35241e-122	75	370.933	282	214
Aau_c11252_g1_i1	rab family gtpase	974	gi|302771698|ref|XP_002969267.1|rab family GTPase [Selaginella moellendorffii] >gi|302810305|ref|XP_002986844.1| rab family GTPase [Selaginella moellendorffii] >gi|300145498|gb|EFJ12174.1| rab family GTPase [Selaginella moellendorffii] >gi|300162743|gb|EFJ29355.1| rab family GTPase [Selaginella moellendorffii]	XP_002969267	Selaginella moellendorffii	1.29626e-116	92	343.584	204	189
Aau_c11256_g1_i1	unknown	207	gi|255634469|gb|ACU17599.1|unknown [Glycine max]	ACU17599	Glycine max	4.77758e-27	83	104.375	67	56
Aau_c11259_g1_i1	hepatocellular carcinoma-associated	766	gi|168015289|ref|XP_001760183.1|predicted protein [Physcomitrella patens] >gi|162688563|gb|EDQ74939.1| predicted protein [Physcomitrella patens]	XP_001760183	Physcomitrella patens	1.2226e-70	74	236.498	201	149
Aau_c11259_g2_i1	u3 small nucleolar rna-associated protein 6 homolog	788	gi|302794973|ref|XP_002979250.1|hypothetical protein SELMODRAFT_419083 [Selaginella moellendorffii] >gi|300153018|gb|EFJ19658.1| hypothetical protein SELMODRAFT_419083 [Selaginella moellendorffii]	XP_002979250	Selaginella moellendorffii	7.91808e-31	57	129.028	197	113
Aau_c11260_g1_i1	set domain protein 2 isoform 4	461	gi|586748686|ref|XP_006851161.1|hypothetical protein AMTR_s00043p00149000 [Amborella trichopoda] >gi|548854841|gb|ERN12742.1| hypothetical protein AMTR_s00043p00149000 [Amborella trichopoda]	XP_006851161	Amborella trichopoda	2.31173e-11	53	69.707	132	71
Aau_c11265_g1_i1	pentatricopeptide repeat-containing protein at2g01510	462	gi|595975350|ref|XP_007217844.1|hypothetical protein PRUPE_ppa024283mg [Prunus persica] >gi|462413994|gb|EMJ19043.1| hypothetical protein PRUPE_ppa024283mg [Prunus persica]	XP_007217844	Prunus persica	9.88416e-35	66	136.346	151	101
Aau_c11267_g2_i1	atp-binding cassette subfamily member group atm protein 10	700	gi|168061011|ref|XP_001782485.1|ATP-binding cassette transporter, subfamily B, member 10, group ATM protein PpABCB10 [Physcomitrella patens] >gi|162666038|gb|EDQ52704.1| ATP-binding cassette transporter, subfamily B, member 10, group ATM protein PpABCB10 [Physcomitrella patens]	XP_001782485	Physcomitrella patens	1.87904e-77	92	249.21	152	140
Aau_c1126_g1_i1	rna recognition motif-containing protein	577	gi|168038070|ref|XP_001771525.1|predicted protein [Physcomitrella patens] >gi|162677252|gb|EDQ63725.1| predicted protein [Physcomitrella patens]	XP_001771525	Physcomitrella patens	1.9321e-35	85	127.487	80	68
Aau_c11281_g1_i1	unknown	566	gi|294462907|gb|ADE76994.1|unknown [Picea sitchensis]	ADE76994	Picea sitchensis	8.69096e-59	74	193.741	180	134
Aau_c11282_g1_i1	phragmoplast-associated kinesin	304	gi|586774892|ref|XP_006857355.1|hypothetical protein AMTR_s00067p00108200 [Amborella trichopoda] >gi|548861448|gb|ERN18822.1| hypothetical protein AMTR_s00067p00108200 [Amborella trichopoda]	XP_006857355	Amborella trichopoda	6.3325e-09	58	60.4622	63	37
Aau_c11284_g1_i1	tetratricopeptide repeat -like superfamily	351	gi|590612091|ref|XP_007022286.1|Tetratricopeptide repeat (TPR)-like superfamily protein, putative [Theobroma cacao] >gi|508721914|gb|EOY13811.1| Tetratricopeptide repeat (TPR)-like superfamily protein, putative [Theobroma cacao]	XP_007022286	Theobroma cacao	8.98163e-27	60	112.079	116	70
Aau_c11288_g1_i1	e3 ubiquitin-protein ligase upl7	431	gi|586676794|ref|XP_006838751.1|hypothetical protein AMTR_s00002p00255750 [Amborella trichopoda] >gi|548841257|gb|ERN01320.1| hypothetical protein AMTR_s00002p00255750 [Amborella trichopoda]	XP_006838751	Amborella trichopoda	4.70145e-12	56	71.2478	126	71
Aau_c11289_g1_i1	phd-zinc-finger-like domain protein	323	gi|302765128|ref|XP_002965985.1|hypothetical protein SELMODRAFT_407186 [Selaginella moellendorffii] >gi|300166799|gb|EFJ33405.1| hypothetical protein SELMODRAFT_407186 [Selaginella moellendorffii]	XP_002965985	Selaginella moellendorffii	3.47563e-22	60	98.5969	101	61
Aau_c11289_g2_i1	hypothetical protein AMTR_s00173p00060580	234	gi|586660836|ref|XP_006830201.1|hypothetical protein AMTR_s00173p00060580 [Amborella trichopoda] >gi|548836384|gb|ERM97617.1| hypothetical protein AMTR_s00173p00060580 [Amborella trichopoda]	XP_006830201	Amborella trichopoda	5.91806e-21	83	93.5893	61	51
Aau_c11292_g1_i1	pathogenesis-related protein 10	547	gi|302786668|ref|XP_002975105.1|hypothetical protein SELMODRAFT_102916 [Selaginella moellendorffii] >gi|300157264|gb|EFJ23890.1| hypothetical protein SELMODRAFT_102916 [Selaginella moellendorffii]	XP_002975105	Selaginella moellendorffii	2.86357e-12	51	70.0922	164	85
Aau_c11293_g1_i1	udp-glucuronic acid decarboxylase 6-like	1437	gi|586707187|ref|XP_006846098.1|hypothetical protein AMTR_s00012p00122270 [Amborella trichopoda] >gi|548848868|gb|ERN07773.1| hypothetical protein AMTR_s00012p00122270 [Amborella trichopoda]	XP_006846098	Amborella trichopoda	0	87	560.451	340	296
Aau_c11298_g1_i1	hypothetical protein SELMODRAFT_444448	755	gi|302797212|ref|XP_002980367.1|hypothetical protein SELMODRAFT_444448 [Selaginella moellendorffii] >gi|300151983|gb|EFJ18627.1| hypothetical protein SELMODRAFT_444448 [Selaginella moellendorffii]	XP_002980367	Selaginella moellendorffii	1.00215e-08	65	64.6994	61	40
Aau_c11311_g1_i1	palmitoyl-acyl carrier protein chloroplastic-like	231	gi|593626465|ref|XP_007142986.1|hypothetical protein PHAVU_007G034100g [Phaseolus vulgaris] >gi|561016176|gb|ESW14980.1| hypothetical protein PHAVU_007G034100g [Phaseolus vulgaris]	XP_007142986	Phaseolus vulgaris	5.91644e-23	85	98.2117	61	52
Aau_c11312_g1_i1	predicted protein	423	gi|168048727|ref|XP_001776817.1|predicted protein [Physcomitrella patens] >gi|162671821|gb|EDQ58367.1| predicted protein [Physcomitrella patens]	XP_001776817	Physcomitrella patens	1.08888e-34	66	135.191	138	92
Aau_c11314_g1_i1	ppr986- expressed	298	gi|566171182|ref|XP_006383275.1|hypothetical protein POPTR_0005s13290g [Populus trichocarpa] >gi|550338858|gb|ERP61072.1| hypothetical protein POPTR_0005s13290g [Populus trichocarpa]	XP_006383275	Populus trichocarpa	2.6103e-20	63	92.8189	99	63
Aau_c11316_g1_i1	pentatricopeptide repeat-containing family protein	1000	gi|224108621|ref|XP_002314911.1|pentatricopeptide repeat-containing family protein [Populus trichocarpa] >gi|222863951|gb|EEF01082.1| pentatricopeptide repeat-containing family protein [Populus trichocarpa]	XP_002314911	Populus trichocarpa	9.80704e-57	60	204.527	261	158
Aau_c11316_g2_i1	pentatricopeptide repeat-containing protein at5g15300-like	328	gi|296082942|emb|CBI22243.3|unnamed protein product [Vitis vinifera]	CBI22243	Vitis vinifera	2.05574e-18	62	87.8113	108	68
Aau_c11321_g1_i1	probable e3 ubiquitin-protein ligase log2-like	1584	gi|168036865|ref|XP_001770926.1|predicted protein [Physcomitrella patens] >gi|162677790|gb|EDQ64256.1| predicted protein [Physcomitrella patens]	XP_001770926	Physcomitrella patens	7.62401e-105	63	328.561	371	234
Aau_c11322_g1_i1	BnaA05g03020D	840	gi|674953423|emb|CDX79854.1|BnaA05g03020D [Brassica napus]	CDX79854	Brassica napus	3.15476e-119	83	358.221	243	203
Aau_c11326_g1_i1	pentatricopeptide repeat-containing protein at2g13600-like	293	gi|514806289|ref|XP_004978002.1|PREDICTED: pentatricopeptide repeat-containing protein At2g13600-like [Setaria italica]	XP_004978002	Setaria italica	7.17272e-29	69	117.087	96	67
Aau_c11329_g1_i1	alpha beta-hydrolase	599	gi|168024783|ref|XP_001764915.1|predicted protein [Physcomitrella patens] >gi|162683951|gb|EDQ70357.1| predicted protein [Physcomitrella patens]	XP_001764915	Physcomitrella patens	8.32616e-67	74	229.18	200	149
Aau_c11333_g1_i1	pentatricopeptide repeat-containing protein chloroplastic-like	614	gi|116792842|gb|ABK26521.1|unknown [Picea sitchensis]	ABK26521	Picea sitchensis	1.09715e-46	63	165.622	195	124
Aau_c11334_g1_i1	protein kinase	1332	gi|168030185|ref|XP_001767604.1|predicted protein [Physcomitrella patens] >gi|162681133|gb|EDQ67563.1| predicted protein [Physcomitrella patens]	XP_001767604	Physcomitrella patens	9.85241e-137	78	415.231	318	249
Aau_c11337_g1_i1	atp-dependent clp protease proteolytic subunit chloroplastic	1208	gi|657982647|ref|XP_008383368.1|PREDICTED: ATP-dependent Clp protease proteolytic subunit 4, chloroplastic [Malus domestica]	XP_008383368	Malus domestica	5.06096e-102	85	309.686	214	182
Aau_c11337_g1_i2	atp-dependent clp protease proteolytic subunit chloroplastic	1134	gi|672160444|ref|XP_008800005.1|PREDICTED: ATP-dependent Clp protease proteolytic subunit 4, chloroplastic [Phoenix dactylifera]	XP_008800005	Phoenix dactylifera	3.43905e-66	87	196.823	131	115
Aau_c11344_g1_i1	heat shock protein hsp70- partial	356	gi|302788380|ref|XP_002975959.1|hypothetical protein SELMODRAFT_104343, partial [Selaginella moellendorffii] >gi|300156235|gb|EFJ22864.1| hypothetical protein SELMODRAFT_104343, partial [Selaginella moellendorffii]	XP_002975959	Selaginella moellendorffii	1.11288e-54	100	174.096	87	87
Aau_c11344_g2_i1	td1tl1 partial	263	gi|218193235|gb|EEC75662.1|hypothetical protein OsI_12445 [Oryza sativa Indica Group]	EEC75662	Oryza sativa Indica Group	2.5947e-47	96	160.229	87	84
Aau_c11349_g1_i1	uridine kinase -like isoform x2	343	gi|565366120|ref|XP_006349742.1|PREDICTED: putative uridine kinase C227.14-like isoform X2 [Solanum tuberosum]	XP_006349742	Solanum tuberosum	2.79136e-15	80	77.0258	60	48
Aau_c11350_g1_i1	alcohol dehydrogenase family protein	494	gi|116787722|gb|ABK24617.1|unknown [Picea sitchensis] >gi|224284990|gb|ACN40224.1| unknown [Picea sitchensis]	ABK24617	Picea sitchensis	1.1601e-47	64	166.777	159	103
Aau_c11357_g1_i1	histone acetyltransferase	313	gi|302761680|ref|XP_002964262.1|hypothetical protein SELMODRAFT_406065 [Selaginella moellendorffii] >gi|300167991|gb|EFJ34595.1| hypothetical protein SELMODRAFT_406065 [Selaginella moellendorffii]	XP_002964262	Selaginella moellendorffii	1.41175e-21	65	96.6709	109	71
Aau_c11358_g1_i1	ribonuclease uk114	1310	gi|672172611|ref|XP_008806405.1|PREDICTED: ribonuclease UK114 [Phoenix dactylifera]	XP_008806405	Phoenix dactylifera	1.2429e-60	70	203.756	187	131
Aau_c11361_g1_i1	unknown	1498	gi|148910033|gb|ABR18100.1|unknown [Picea sitchensis]	ABR18100	Picea sitchensis	3.76008e-152	73	446.817	371	274
Aau_c11365_g1_i1	hypothetical protein	944	gi|527202852|gb|EPS69500.1|hypothetical protein M569_05263 [Genlisea aurea]	EPS69500	Genlisea aurea	2.82501e-59	73	211.46	198	146
Aau_c11367_g1_i1	small heat-shock protein	220	gi|21068488|emb|CAC81965.1|small heat-shock protein [Funaria hygrometrica]	CAC81965	Funaria hygrometrica	1.01213e-11	65	64.3142	64	42
Aau_c11370_g1_i1	pentatricopeptide repeat-containing	253	gi|571470999|ref|XP_006585174.1|PREDICTED: pentatricopeptide repeat-containing protein At4g18750, chloroplastic-like, partial [Glycine max]	XP_006585174	Glycine max	2.32659e-11	64	66.6254	78	50
Aau_c11380_g1_i1	dnaj homolog subfamily c member 21-like	1050	gi|302795225|ref|XP_002979376.1|hypothetical protein SELMODRAFT_110523, partial [Selaginella moellendorffii] >gi|302817342|ref|XP_002990347.1| hypothetical protein SELMODRAFT_131503, partial [Selaginella moellendorffii] >gi|300141909|gb|EFJ08616.1| hypothetical protein SELMODRAFT_131503, partial [Selaginella moellendorffii] >gi|300153144|gb|EFJ19784.1| hypothetical protein SELMODRAFT_110523, part…	XP_002979376	Selaginella moellendorffii	3.5854e-90	64	281.952	274	178
Aau_c11383_g1_i1	pentatricopeptide repeat-containing protein at2g30780-like	1853	gi|168000535|ref|XP_001752971.1|predicted protein [Physcomitrella patens] >gi|162695670|gb|EDQ82012.1| predicted protein, partial [Physcomitrella patens]	XP_001752971	Physcomitrella patens	4.98804e-45	47	173.326	369	177
Aau_c11387_g1_i1	pentatricopeptide repeat-containing protein at5g37570	230	gi|672159820|ref|XP_008799675.1|PREDICTED: putative pentatricopeptide repeat-containing protein At5g37570 [Phoenix dactylifera]	XP_008799675	Phoenix dactylifera	8.89486e-20	70	90.1225	74	52
Aau_c11387_g2_i1	pentatricopeptide repeat protein 65	259	gi|302780855|ref|XP_002972202.1|hypothetical protein SELMODRAFT_96876, partial [Selaginella moellendorffii] >gi|300160501|gb|EFJ27119.1| hypothetical protein SELMODRAFT_96876, partial [Selaginella moellendorffii]	XP_002972202	Selaginella moellendorffii	1.86876e-17	66	83.9593	86	57
Aau_c11389_g1_i1	phytoene dehydrogenase-like oxidoreductase	605	gi|168000761|ref|XP_001753084.1|predicted protein [Physcomitrella patens] >gi|162695783|gb|EDQ82125.1| predicted protein [Physcomitrella patens]	XP_001753084	Physcomitrella patens	5.08489e-90	78	283.878	205	161
Aau_c1138_g1_i1	hypothetical protein SELMODRAFT_124756	779	gi|302810197|ref|XP_002986790.1|hypothetical protein SELMODRAFT_124756 [Selaginella moellendorffii] >gi|300145444|gb|EFJ12120.1| hypothetical protein SELMODRAFT_124756 [Selaginella moellendorffii]	XP_002986790	Selaginella moellendorffii	7.35553e-45	62	160.229	207	129
Aau_c11394_g1_i1	spore wall protein 2-like	1270	gi|632978369|ref|XP_007905873.1|PREDICTED: spore wall protein 2-like [Callorhinchus milii]	XP_007905873	Callorhinchus milii	2.54845e-08	41	66.2402	322	133
Aau_c11396_g1_i1	predicted protein	1336	gi|168050223|ref|XP_001777559.1|predicted protein [Physcomitrella patens] >gi|162671044|gb|EDQ57602.1| predicted protein [Physcomitrella patens]	XP_001777559	Physcomitrella patens	2.75282e-66	57	227.639	332	192
Aau_c11396_g2_i1	hypothetical protein SELMODRAFT_444108	344	gi|302794464|ref|XP_002978996.1|hypothetical protein SELMODRAFT_444108 [Selaginella moellendorffii] >gi|300153314|gb|EFJ19953.1| hypothetical protein SELMODRAFT_444108 [Selaginella moellendorffii]	XP_002978996	Selaginella moellendorffii	1.24742e-24	76	105.916	90	69
Aau_c11398_g1_i1	pentatricopeptide repeat-containing	413	gi|672115428|ref|XP_008780816.1|PREDICTED: pentatricopeptide repeat-containing protein At4g19191, mitochondrial-like [Phoenix dactylifera]	XP_008780816	Phoenix dactylifera	1.30612e-18	53	88.9669	133	71
Aau_c11402_g2_i1	dnaj homolog subfamily b member 13-like	658	gi|449453551|ref|XP_004144520.1|PREDICTED: dnaJ homolog subfamily B member 13-like [Cucumis sativus] >gi|449529892|ref|XP_004171932.1| PREDICTED: dnaJ homolog subfamily B member 13-like [Cucumis sativus]	XP_004144520	Cucumis sativus	2.03817e-82	72	256.914	230	166
Aau_c11411_g1_i1	pentatricopeptide repeat-containing protein	645	gi|15235115|ref|NP_195663.1|pentatricopeptide repeat-containing protein [Arabidopsis thaliana] >gi|75210987|sp|Q9SVA5.1|PP357_ARATH RecName: Full=Pentatricopeptide repeat-containing protein At4g39530 [Arabidopsis thaliana] >gi|5042169|emb|CAB44688.1| putative protein [Arabidopsis thaliana] >gi|7270937|emb|CAB80616.1| putative protein [Arabidopsis thaliana] >gi|332661682|gb|AEE87082.1| pentatricop…	NP_195663	Arabidopsis thaliana	1.09092e-25	57	113.235	146	84
Aau_c11411_g1_i2	pentatricopeptide repeat protein 45	553	gi|78183583|dbj|BAD67156.2|PpPPR_77 [Physcomitrella patens]	BAD67156	Physcomitrella patens	6.21821e-14	63	62.7734	65	41
Aau_c11414_g1_i1	tetraketide alpha-pyrone reductase 2	234	gi|527186712|gb|EPS59559.1|hypothetical protein M569_15245 [Genlisea aurea]	EPS59559	Genlisea aurea	6.6715e-27	78	105.145	78	61
Aau_c11416_g1_i1	at1g59720-like protein	273	gi|659110920|ref|XP_008455480.1|PREDICTED: pentatricopeptide repeat-containing protein At3g46790, chloroplastic-like [Cucumis melo]	XP_008455480	Cucumis melo	9.44517e-23	71	97.0561	89	64
Aau_c11421_g1_i1	unknown	227	gi|116786464|gb|ABK24115.1|unknown [Picea sitchensis]	ABK24115	Picea sitchensis	1.78153e-08	64	55.4546	57	37
Aau_c11422_g1_i1	hypothetical protein SELMODRAFT_430894	246	gi|302822159|ref|XP_002992739.1|hypothetical protein SELMODRAFT_430894 [Selaginella moellendorffii] >gi|300139480|gb|EFJ06220.1| hypothetical protein SELMODRAFT_430894 [Selaginella moellendorffii]	XP_002992739	Selaginella moellendorffii	4.78105e-28	79	114.005	81	64
Aau_c11426_g2_i1	pale cress protein	1017	gi|590717744|ref|XP_007050678.1|Pale cress protein [Theobroma cacao] >gi|508702939|gb|EOX94835.1| Pale cress protein [Theobroma cacao]	XP_007050678	Theobroma cacao	4.76778e-68	67	223.787	218	148
Aau_c11428_g1_i1	ubiquitin conjugating enzyme e2	590	gi|148466399|gb|ABQ65169.1|ubiquitin conjugating enzyme E2 [Adiantum capillus-veneris]	ABQ65169	Adiantum capillus-veneris	4.66004e-101	99	296.204	141	140
Aau_c11430_g1_i1	cupin-like protein	636	gi|299115264|emb|CBN75541.1|cupin-like protein [Ectocarpus siliculosus]	CBN75541	Ectocarpus siliculosus	5.05671e-24	54	103.605	162	89
Aau_c11431_g1_i1	glycerol-3-phosphate dehydrogenase	733	gi|672137067|ref|XP_008792246.1|PREDICTED: glycerol-3-phosphate dehydrogenase [NAD(+)], chloroplastic isoform X1 [Phoenix dactylifera]	XP_008792246	Phoenix dactylifera	1.65492e-46	96	163.31	95	92
Aau_c11433_g1_i1	elongation factor tu gtp-binding domain-containing protein 1-like isoform 1	1006	gi|225431663|ref|XP_002265210.1|PREDICTED: elongation factor Tu GTP-binding domain-containing protein 1-like isoform 1 [Vitis vinifera]	XP_002265210	Vitis vinifera	1.04871e-96	71	317.005	307	218
Aau_c11433_g2_i1	ribosomal protein s5 elongation factor g iii v family protein	325	gi|302754266|ref|XP_002960557.1|hypothetical protein SELMODRAFT_437623 [Selaginella moellendorffii] >gi|300171496|gb|EFJ38096.1| hypothetical protein SELMODRAFT_437623 [Selaginella moellendorffii]	XP_002960557	Selaginella moellendorffii	5.83393e-16	97	80.8777	43	42
Aau_c11438_g1_i1	lysosomal beta glucosidase-like	301	gi|168049451|ref|XP_001777176.1|predicted protein [Physcomitrella patens] >gi|162671404|gb|EDQ57956.1| predicted protein [Physcomitrella patens]	XP_001777176	Physcomitrella patens	1.12962e-18	64	88.1965	90	58
Aau_c11438_g2_i1	glycosyl hydrolase family protein	227	gi|168049451|ref|XP_001777176.1|predicted protein [Physcomitrella patens] >gi|162671404|gb|EDQ57956.1| predicted protein [Physcomitrella patens]	XP_001777176	Physcomitrella patens	1.14367e-16	72	81.2629	75	54
Aau_c11439_g1_i1	kinase-like protein	217	gi|206206075|gb|ACI05984.1|kinase-like protein pac.W.VtB.201 [Platanus x acerifolia]	ACI05984	Platanus x acerifolia	5.78412e-22	79	93.2041	73	58
Aau_c11441_g1_i1	pentatricopeptide repeat-containing protein at5g66520-like	411	gi|672112049|ref|XP_008803808.1|PREDICTED: pentatricopeptide repeat-containing protein At5g66520-like [Phoenix dactylifera]	XP_008803808	Phoenix dactylifera	5.0897e-26	61	110.538	130	80
Aau_c11443_g1_i1	unknown	1776	gi|294461995|gb|ADE76553.1|unknown [Picea sitchensis]	ADE76553	Picea sitchensis	6.40036e-68	57	231.491	329	188
Aau_c11445_g1_i1	ap-1 complex subunit gamma-2-like	2233	gi|641863841|gb|KDO82527.1|hypothetical protein CISIN_1g0450231mg, partial [Citrus sinensis]	KDO82527	Citrus sinensis	0	68	580.096	585	400
Aau_c11446_g1_i1	pentatricopeptide repeat-containing protein at1g09190	450	gi|296089760|emb|CBI39579.3|unnamed protein product [Vitis vinifera]	CBI39579	Vitis vinifera	2.4551e-34	65	132.88	136	89
Aau_c11448_g1_i1	protein	3024	gi|168063380|ref|XP_001783650.1|predicted protein [Physcomitrella patens] >gi|162664840|gb|EDQ51545.1| predicted protein [Physcomitrella patens]	XP_001783650	Physcomitrella patens	3.35656e-33	57	142.51	169	98
Aau_c11452_g1_i1	unknown	283	gi|148906924|gb|ABR16607.1|unknown [Picea sitchensis]	ABR16607	Picea sitchensis	1.19823e-38	89	138.658	84	75
[truncated: 23,986 more rows]
