# Supplementary material for: Transcriptome analyses provide insights into the phylogeny and adaptive evolution of the mangrove fern genus Acrostichum
Source: Sci Rep. 2016 Oct 26;6:35634. doi: 10.1038/srep35634 (PMC5080628; doi:10.1038/srep35634)
Supplement: Supplementary Table S2 [file srep35634-s3.xls]

## Sheet: Table S2
Supplementary Table S2. Top-blast results of A. speciosum
Sequence id	Sequence description	Sequence length	Hit description	Hit accession	Species	E-Value	Similarity	Bit-Score	Alignment length	Positives
Asp_CL18Contig1	receptor-like protein 12-like	3455	gi|302809396|ref|XP_002986391.1|hypothetical protein SELMODRAFT_425288 [Selaginella moellendorffii] >gi|300145927|gb|EFJ12600.1| hypothetical protein SELMODRAFT_425288 [Selaginella moellendorffii]	XP_002986391	Selaginella moellendorffii	1.11035e-56	42	223.016	896	382
Asp_CL34Contig1	ccaat-box binding factor hap3	1192	gi|168058798|ref|XP_001781393.1|predicted protein [Physcomitrella patens] >gi|162667130|gb|EDQ53767.1| predicted protein [Physcomitrella patens]	XP_001781393	Physcomitrella patens	3.06918e-66	83	219.935	143	119
Asp_CL47Contig1	ring finger protein 141	1315	gi|302790495|ref|XP_002977015.1|hypothetical protein SELMODRAFT_105758 [Selaginella moellendorffii] >gi|300155493|gb|EFJ22125.1| hypothetical protein SELMODRAFT_105758 [Selaginella moellendorffii]	XP_002977015	Selaginella moellendorffii	2.6378e-66	69	224.172	209	145
Asp_CL56Contig1	transcription factor jumonji domain-containing isoform 1	5361	gi|297745481|emb|CBI40561.3|unnamed protein product [Vitis vinifera]	CBI40561	Vitis vinifera	4.33539e-179	69	576.63	515	358
Asp_CL95Contig1	cytochrome b5-like	856	gi|672157891|ref|XP_008798668.1|PREDICTED: cytochrome b5-like isoform X1 [Phoenix dactylifera] >gi|672157893|ref|XP_008798669.1| PREDICTED: cytochrome b5-like isoform X2 [Phoenix dactylifera]	XP_008798668	Phoenix dactylifera	5.42745e-41	80	149.058	106	85
Asp_CL105Contig1	type i inositol -trisphosphate 5-phosphatase cvp2-like	1620	gi|302804837|ref|XP_002984170.1|hypothetical protein SELMODRAFT_119685 [Selaginella moellendorffii] >gi|300148019|gb|EFJ14680.1| hypothetical protein SELMODRAFT_119685 [Selaginella moellendorffii]	XP_002984170	Selaginella moellendorffii	3.3214e-79	77	270.781	197	152
Asp_CL110Contig1	methyltransferase ddb_g0268948	927	gi|604301071|gb|EYU20791.1|hypothetical protein MIMGU_mgv1a012010mg [Erythranthe guttata]	EYU20791	Erythranthe guttata	5.54704e-79	66	253.062	259	173
Asp_CL123Contig1	class iii hd-zip protein partial	3470	gi|110349536|gb|ABG73243.1|class III HD-Zip protein HDZ31B, partial [Marsilea minuta]	ABG73243	Marsilea minuta	0	81	918.302	638	522
Asp_CL132Contig1	hypothetical protein SELMODRAFT_442102	1620	gi|302782958|ref|XP_002973252.1|hypothetical protein SELMODRAFT_442102 [Selaginella moellendorffii] >gi|300159005|gb|EFJ25626.1| hypothetical protein SELMODRAFT_442102 [Selaginella moellendorffii]	XP_002973252	Selaginella moellendorffii	3.4517e-83	71	275.018	261	186
Asp_CL137Contig1	low quality protein: transcription factor pif3-like	720	gi|357128032|ref|XP_003565680.1|PREDICTED: LOW QUALITY PROTEIN: transcription factor PIF3-like [Brachypodium distachyon]	XP_003565680	Brachypodium distachyon	5.13326e-10	80	46.9802	55	44
Asp_CL147Contig1	uncharacterized loc101215206 isoform 1	3937	gi|586707324|ref|XP_006846126.1|hypothetical protein AMTR_s00012p00152990 [Amborella trichopoda] >gi|548848896|gb|ERN07801.1| hypothetical protein AMTR_s00012p00152990 [Amborella trichopoda]	XP_006846126	Amborella trichopoda	1.90275e-168	67	524.628	507	340
Asp_CL160Contig1	unknown	799	gi|116785100|gb|ABK23594.1|unknown [Picea sitchensis]	ABK23594	Picea sitchensis	1.47784e-50	69	175.252	155	107
Asp_CL165Contig1	thioesterase-like protein	772	gi|302815581|ref|XP_002989471.1|hypothetical protein SELMODRAFT_269526 [Selaginella moellendorffii] >gi|300142649|gb|EFJ09347.1| hypothetical protein SELMODRAFT_269526 [Selaginella moellendorffii]	XP_002989471	Selaginella moellendorffii	8.67101e-22	64	99.3673	120	77
Asp_CL167Contig1	pentatricopeptide repeat-containing family protein	924	gi|224108621|ref|XP_002314911.1|pentatricopeptide repeat-containing family protein [Populus trichocarpa] >gi|222863951|gb|EEF01082.1| pentatricopeptide repeat-containing family protein [Populus trichocarpa]	XP_002314911	Populus trichocarpa	2.02659e-44	65	171.014	171	112
Asp_CL178Contig1	lambda class glutathione s-transferase	1250	gi|440573510|gb|AGC13139.1|lambda class glutathione S-transferase [Pinus tabuliformis]	AGC13139	Pinus tabuliformis	1.41044e-78	68	254.603	232	160
Asp_CL179Contig1	hypothetical protein JCGZ_19116	3696	gi|643718875|gb|KDP29959.1|hypothetical protein JCGZ_19116 [Jatropha curcas]	KDP29959	Jatropha curcas	0	62	635.95	870	541
Asp_CL194Contig1	endoplasmic reticulum-golgi intermediate compartment protein 3-like	976	gi|641862233|gb|KDO80920.1|hypothetical protein CISIN_1g016587mg [Citrus sinensis] >gi|641862234|gb|KDO80921.1| hypothetical protein CISIN_1g016587mg [Citrus sinensis]	KDO80920	Citrus sinensis	9.08003e-65	83	218.009	141	118
Asp_CL200Contig1	ltv1-like protein	827	gi|357469463|ref|XP_003605016.1|LTV1-like protein [Medicago truncatula] >gi|355506071|gb|AES87213.1| Low temperature viability protein, putative [Medicago truncatula]	XP_003605016	Medicago truncatula	7.75103e-23	61	107.071	198	121
Asp_CL205Contig1	unknown	1096	gi|116792987|gb|ABK26578.1|unknown [Picea sitchensis]	ABK26578	Picea sitchensis	1.30774e-44	60	169.088	213	129
Asp_CL211Contig1	gtp-binding protein at2g22870-like	1392	gi|629114545|gb|KCW79220.1|hypothetical protein EUGRSUZ_C00645 [Eucalyptus grandis]	KCW79220	Eucalyptus grandis	1.93381e-99	76	312.383	237	182
Asp_CL216Contig1	protein transport protein sec61 subunit beta-like	857	gi|661869698|emb|CDP21536.1|unnamed protein product [Coffea canephora]	CDP21536	Coffea canephora	3.95146e-13	78	73.559	46	36
Asp_CL220Contig1	sentrin sumo-specific	900	gi|672120748|ref|XP_008783650.1|PREDICTED: NEDD8-specific protease 1 [Phoenix dactylifera]	XP_008783650	Phoenix dactylifera	3.48437e-60	65	202.986	220	144
Asp_CL225Contig1	epidermal patterning factor-like protein	946	gi|502165244|ref|XP_004513488.1|PREDICTED: uncharacterized protein LOC101495520 [Cicer arietinum]	XP_004513488	Cicer arietinum	4.89198e-10	58	66.6254	63	37
Asp_CL231Contig1	nifu-like n-terminal domain-containing protein	906	gi|116779301|gb|ABK21226.1|unknown [Picea sitchensis] >gi|116781843|gb|ABK22264.1| unknown [Picea sitchensis]	ABK21226	Picea sitchensis	1.3545e-78	93	248.054	133	125
Asp_CL235Contig1	histidine triad nucleotide-binding protein 3-like	1706	gi|604305653|gb|EYU24763.1|hypothetical protein MIMGU_mgv1a026363mg [Erythranthe guttata]	EYU24763	Erythranthe guttata	1.21554e-49	76	179.489	138	106
Asp_CL240Contig1	bet1-like protein at4g14600	1021	gi|596187497|ref|XP_007223413.1|hypothetical protein PRUPE_ppa013397mg [Prunus persica] >gi|462420349|gb|EMJ24612.1| hypothetical protein PRUPE_ppa013397mg [Prunus persica]	XP_007223413	Prunus persica	1.91976e-44	81	159.844	119	97
Asp_CL259Contig1	heme binding	1636	gi|294461793|gb|ADE76455.1|unknown [Picea sitchensis]	ADE76455	Picea sitchensis	1.38567e-113	66	353.984	334	223
Asp_CL287Contig1	hypothetical protein OsI_08190	707	gi|218191231|gb|EEC73658.1|hypothetical protein OsI_08190 [Oryza sativa Indica Group]	EEC73658	Oryza sativa Indica Group	6.31475e-18	54	90.1225	131	72
Asp_CL294Contig1	indole-3-acetic acid-amido synthetase -like	747	gi|659109224|ref|XP_008454612.1|PREDICTED: indole-3-acetic acid-amido synthetase GH3.6 [Cucumis melo]	XP_008454612	Cucumis melo	2.41184e-74	63	248.44	249	158
Asp_CL298Contig1	bah-phd domain-containing protein	1326	gi|168059209|ref|XP_001781596.1|BAH-PHD domain-containing protein [Physcomitrella patens] >gi|162666910|gb|EDQ53552.1| BAH-PHD domain-containing protein [Physcomitrella patens]	XP_001781596	Physcomitrella patens	1.42225e-105	83	324.324	220	184
Asp_CL338Contig1	ubiquitin-like modifier-activating enzyme atg7	2026	gi|168025115|ref|XP_001765080.1|predicted protein [Physcomitrella patens] >gi|162683667|gb|EDQ70075.1| predicted protein [Physcomitrella patens]	XP_001765080	Physcomitrella patens	0	73	545.428	493	361
Asp_CL345Contig1	Uncharacterized protein TCM_031330	1089	gi|590608514|ref|XP_007021285.1|Uncharacterized protein TCM_031330 [Theobroma cacao] >gi|508720913|gb|EOY12810.1| Uncharacterized protein TCM_031330 [Theobroma cacao]	XP_007021285	Theobroma cacao	3.50573e-18	66	88.5817	81	54
Asp_CL350Contig1	peroxiredoxin-2e- chloroplastic	1050	gi|658029390|ref|XP_008350146.1|PREDICTED: peroxiredoxin-2E-2, chloroplastic-like [Malus domestica]	XP_008350146	Malus domestica	1.05137e-69	77	229.565	186	144
Asp_CL355Contig1	catalytic hydrolase	1303	gi|294463067|gb|ADE77071.1|unknown [Picea sitchensis]	ADE77071	Picea sitchensis	1.6904e-85	71	273.478	251	180
Asp_CL364Contig1	aberrant root formation protein 4 isoform x1	860	gi|168033828|ref|XP_001769416.1|predicted protein [Physcomitrella patens] >gi|162679336|gb|EDQ65785.1| predicted protein [Physcomitrella patens]	XP_001769416	Physcomitrella patens	1.155e-21	48	104.76	327	159
Asp_CL374Contig1	unknown	516	gi|148906116|gb|ABR16216.1|unknown [Picea sitchensis]	ABR16216	Picea sitchensis	2.69516e-25	59	109.768	163	97
Asp_CL383Contig1	hypothetical protein AMTR_s00077p00191360	688	gi|586689214|ref|XP_006842646.1|hypothetical protein AMTR_s00077p00191360 [Amborella trichopoda] >gi|548844732|gb|ERN04321.1| hypothetical protein AMTR_s00077p00191360 [Amborella trichopoda]	XP_006842646	Amborella trichopoda	3.4542e-07	69	59.3066	72	50
Asp_CL387Contig1	hypothetical protein EUTSA_v10021616mg	1486	gi|567200142|ref|XP_006407340.1|hypothetical protein EUTSA_v10021616mg [Eutrema salsugineum] >gi|557108486|gb|ESQ48793.1| hypothetical protein EUTSA_v10021616mg [Eutrema salsugineum]	XP_006407340	Eutrema salsugineum	8.82231e-30	68	124.79	136	93
Asp_CL416Contig1	ycf20-like protein	895	gi|470132645|ref|XP_004302189.1|PREDICTED: ycf20-like protein-like [Fragaria vesca subsp. vesca]	XP_004302189	Fragaria vesca subsp. vesca	4.15309e-39	58	147.517	200	116
Asp_CL430Contig1	predicted protein	1928	gi|168060518|ref|XP_001782242.1|predicted protein [Physcomitrella patens] >gi|162666255|gb|EDQ52914.1| predicted protein [Physcomitrella patens]	XP_001782242	Physcomitrella patens	3.57817e-68	67	234.958	261	175
Asp_CL440Contig1	methylmalonate-semialdehyde dehydrogenase	841	gi|604298353|gb|EYU18397.1|hypothetical protein MIMGU_mgv1a003857mg [Erythranthe guttata]	EYU18397	Erythranthe guttata	1.64892e-69	90	181.8	112	101
Asp_CL458Contig1	hypothetical protein SORBIDRAFT_01g010136	595	gi|242038345|ref|XP_002466567.1|hypothetical protein SORBIDRAFT_01g010136 [Sorghum bicolor] >gi|241920421|gb|EER93565.1| hypothetical protein SORBIDRAFT_01g010136 [Sorghum bicolor]	XP_002466567	Sorghum bicolor	2.17231e-45	65	167.933	151	99
Asp_CL470Contig1	hypothetical retrotransposon	552	gi|147776056|emb|CAN69911.1|hypothetical protein VITISV_027081 [Vitis vinifera]	CAN69911	Vitis vinifera	1.01633e-18	76	94.3597	77	59
Asp_CL474Contig1	exonuclease 1	331	gi|604297415|gb|EYU17646.1|hypothetical protein MIMGU_mgv1a006944mg [Erythranthe guttata]	EYU17646	Erythranthe guttata	3.20711e-14	73	77.0258	68	50
Asp_CL536Contig1	calmodulin-binding transcription activator	3695	gi|449466741|ref|XP_004151084.1|PREDICTED: calmodulin-binding transcription activator 5-like [Cucumis sativus]	XP_004151084	Cucumis sativus	2.45803e-107	55	366.311	661	366
Asp_CL552Contig1	pentatricopeptide repeat protein	1820	gi|485461911|dbj|BAN18185.1|pentatricopeptide repeat protein [Physcomitrella patens]	BAN18185	Physcomitrella patens	2.3546e-90	71	311.997	328	233
Asp_CL561Contig1	unknown	1563	gi|116786943|gb|ABK24310.1|unknown [Picea sitchensis]	ABK24310	Picea sitchensis	1.12104e-10	47	73.559	149	71
Asp_CL573Contig1	calcineurin b-like protein 3	803	gi|526118267|ref|NP_001267977.1|uncharacterized protein LOC100262221 [Vitis vinifera] >gi|147770306|emb|CAN62487.1| hypothetical protein VITISV_029390 [Vitis vinifera] >gi|229609883|gb|ACQ83557.1| calcineurin B-like protein 03 [Vitis vinifera]	NP_001267977	Vitis vinifera	1.3007e-112	95	335.88	186	178
Asp_CL577Contig1	unknown	1182	gi|116791429|gb|ABK25975.1|unknown [Picea sitchensis]	ABK25975	Picea sitchensis	6.66086e-44	66	164.466	186	124
Asp_CL582Contig1	hypothetical protein SELMODRAFT_402429	1485	gi|302755028|ref|XP_002960938.1|hypothetical protein SELMODRAFT_402429 [Selaginella moellendorffii] >gi|300171877|gb|EFJ38477.1| hypothetical protein SELMODRAFT_402429 [Selaginella moellendorffii]	XP_002960938	Selaginella moellendorffii	0	72	585.489	495	357
Asp_CL587Contig1	class iii hd-zip protein 8 isoform partial	929	gi|590573549|ref|XP_007012153.1|Class III HD-Zip protein 8 isoform 2, partial [Theobroma cacao] >gi|508782516|gb|EOY29772.1| Class III HD-Zip protein 8 isoform 2, partial [Theobroma cacao]	XP_007012153	Theobroma cacao	1.98167e-61	73	219.55	200	147
Asp_CL597Contig1	smr (small related) domain-containing isoform 1	811	gi|590709627|ref|XP_007048605.1|Smr (Small MutS Related) domain-containing protein, putative isoform 1 [Theobroma cacao] >gi|590709630|ref|XP_007048606.1| Smr (Small MutS Related) domain-containing protein, putative isoform 1 [Theobroma cacao] >gi|508700866|gb|EOX92762.1| Smr (Small MutS Related) domain-containing protein, putative isoform 1 [Theobroma cacao] >gi|508700867|gb|EOX92763.1| Smr (Sma…	XP_007048605	Theobroma cacao	8.4184e-51	57	183.726	252	144
Asp_CL603Contig1	inositol polyphosphate phosphatase (synaptogenin-like) family protein	1441	gi|641841954|gb|KDO60864.1|hypothetical protein CISIN_1g046944mg [Citrus sinensis]	KDO60864	Citrus sinensis	1.55016e-46	61	157.147	179	110
Asp_CL613Contig1	atp-dependent zinc metalloprotease	1803	gi|168039290|ref|XP_001772131.1|predicted protein [Physcomitrella patens] >gi|162676594|gb|EDQ63075.1| predicted protein [Physcomitrella patens]	XP_001772131	Physcomitrella patens	3.66042e-106	77	349.362	285	221
Asp_CL647Contig1	hypothetical protein M569_08598, partial	834	gi|527197801|gb|EPS66179.1|hypothetical protein M569_08598, partial [Genlisea aurea]	EPS66179	Genlisea aurea	1.48179e-161	93	485.723	278	259
Asp_CL655Contig1	hypothetical protein SELMODRAFT_153690	1789	gi|302796404|ref|XP_002979964.1|hypothetical protein SELMODRAFT_153690 [Selaginella moellendorffii] >gi|300152191|gb|EFJ18834.1| hypothetical protein SELMODRAFT_153690 [Selaginella moellendorffii]	XP_002979964	Selaginella moellendorffii	1.53281e-58	55	208.764	280	154
Asp_CL683Contig1	nup133 nup155- isoform 2	527	gi|302764594|ref|XP_002965718.1|hypothetical protein SELMODRAFT_439467 [Selaginella moellendorffii] >gi|300166532|gb|EFJ33138.1| hypothetical protein SELMODRAFT_439467 [Selaginella moellendorffii]	XP_002965718	Selaginella moellendorffii	9.71668e-55	74	197.593	160	119
Asp_CL714Contig1	u4 tri-snrnp-associated protein 2-like	2182	gi|586772224|ref|XP_006856873.1|hypothetical protein AMTR_s00055p00194180 [Amborella trichopoda] >gi|548860807|gb|ERN18340.1| hypothetical protein AMTR_s00055p00194180 [Amborella trichopoda]	XP_006856873	Amborella trichopoda	0	91	771.541	455	416
Asp_CL720Contig1	hypothetical protein SELMODRAFT_97431	2174	gi|302780938|ref|XP_002972243.1|hypothetical protein SELMODRAFT_97431 [Selaginella moellendorffii] >gi|300159710|gb|EFJ26329.1| hypothetical protein SELMODRAFT_97431 [Selaginella moellendorffii]	XP_002972243	Selaginella moellendorffii	7.62374e-26	64	114.005	112	72
Asp_CL724Contig1	gdp-mannose transporter gonst3-like	2086	gi|226504400|ref|NP_001145508.1|hypothetical protein [Zea mays] >gi|670435732|ref|XP_008658461.1| PREDICTED: hypothetical protein isoform X1 [Zea mays] >gi|195657243|gb|ACG48089.1| hypothetical protein [Zea mays] >gi|224028551|gb|ACN33351.1| unknown [Zea mays] >gi|413956548|gb|AFW89197.1| hypothetical protein ZEAMMB73_519687 [Zea mays]	NP_001145508	Zea mays	1.06696e-131	82	405.601	329	272
Asp_CL729Contig1	hypothetical protein AMTR_s00002p00269840	2220	gi|586677382|ref|XP_006838915.1|hypothetical protein AMTR_s00002p00269840 [Amborella trichopoda] >gi|548841421|gb|ERN01484.1| hypothetical protein AMTR_s00002p00269840 [Amborella trichopoda]	XP_006838915	Amborella trichopoda	2.62168e-148	66	456.833	444	295
Asp_CL736Contig1	o-acyltransferase wsd1	2104	gi|168056851|ref|XP_001780431.1|predicted protein [Physcomitrella patens] >gi|162668107|gb|EDQ54721.1| predicted protein [Physcomitrella patens]	XP_001780431	Physcomitrella patens	1.41225e-137	63	425.631	478	304
Asp_CL741Contig1	protein gdap2 homolog isoform x1	2417	gi|672135771|ref|XP_008791559.1|PREDICTED: protein GDAP2 homolog isoform X1 [Phoenix dactylifera] >gi|672135773|ref|XP_008791560.1| PREDICTED: protein GDAP2 homolog isoform X1 [Phoenix dactylifera] >gi|672135775|ref|XP_008791561.1| PREDICTED: protein GDAP2 homolog isoform X1 [Phoenix dactylifera] >gi|672135777|ref|XP_008791562.1| PREDICTED: protein GDAP2 homolog isoform X1 [Phoenix dactylifera] >…	XP_008791559	Phoenix dactylifera	0	83	787.334	547	459
Asp_CL751Contig1	unknown	2591	gi|148905928|gb|ABR16125.1|unknown [Picea sitchensis]	ABR16125	Picea sitchensis	0	81	597.43	479	389
Asp_CL756Contig1	elicitor-responsive protein 3-like	1894	gi|37731915|gb|AAO72742.1|putative elicitor-responsive protein, partial [Pteris vittata]	AAO72742	Pteris vittata	2.94343e-26	92	112.849	65	60
Asp_CL760Contig1	indole-3-glycerol phosphate chloroplastic-like	4088	gi|449473173|ref|XP_004153808.1|PREDICTED: indole-3-glycerol phosphate lyase, chloroplastic-like, partial [Cucumis sativus]	XP_004153808	Cucumis sativus	1.42912e-20	80	100.138	66	53
Asp_CL767Contig1	PREDICTED: uncharacterized protein LOC102594307	1888	gi|565397364|ref|XP_006364267.1|PREDICTED: uncharacterized protein LOC102594307 [Solanum tuberosum]	XP_006364267	Solanum tuberosum	1.76018e-60	53	221.476	480	259
Asp_CL776Contig1	leucine-rich repeat transmembrane protein kinase family protein isoform 1	2344	gi|224286165|gb|ACN40793.1|unknown [Picea sitchensis]	ACN40793	Picea sitchensis	0	71	647.121	614	436
Asp_CL781Contig1	sphingosine-1-phosphate lyase	2305	gi|674921427|emb|CDY11756.1|BnaC03g58220D [Brassica napus]	CDY11756	Brassica napus	0	81	730.709	534	435
Asp_CL788Contig1	pti1-like tyrosine-protein kinase at3g15890-like	1880	gi|302803656|ref|XP_002983581.1|hypothetical protein SELMODRAFT_118274, partial [Selaginella moellendorffii] >gi|300148824|gb|EFJ15482.1| hypothetical protein SELMODRAFT_118274, partial [Selaginella moellendorffii]	XP_002983581	Selaginella moellendorffii	7.12194e-176	88	515.383	313	277
Asp_CL792Contig1	uncharacterized rho gtpase-activating protein at5g61530 isoform x1	1944	gi|672167720|ref|XP_008803833.1|PREDICTED: uncharacterized Rho GTPase-activating protein At5g61530 isoform X1 [Phoenix dactylifera]	XP_008803833	Phoenix dactylifera	1.82348e-93	64	305.834	388	250
Asp_CL799Contig1	vacuole membrane	1784	gi|148910604|gb|ABR18372.1|unknown [Picea sitchensis]	ABR18372	Picea sitchensis	1.56036e-123	68	384.415	392	267
Asp_CL803Contig1	cathepsin b-like isoform x2	1351	gi|224285256|gb|ACN40354.1|unknown [Picea sitchensis]	ACN40354	Picea sitchensis	4.56029e-147	74	435.647	330	247
Asp_CL807Contig1	PREDICTED: uncharacterized protein LOC103330501	1359	gi|645250660|ref|XP_008231314.1|PREDICTED: uncharacterized protein LOC103330501 [Prunus mume]	XP_008231314	Prunus mume	2.57637e-07	50	62.003	157	79
Asp_CL810Contig1	alpha-ketoglutarate-dependent dioxygenase alkb-like	2042	gi|168050410|ref|XP_001777652.1|predicted protein [Physcomitrella patens] >gi|162670995|gb|EDQ57554.1| predicted protein [Physcomitrella patens]	XP_001777652	Physcomitrella patens	7.9404e-130	66	401.749	408	270
Asp_CL816Contig1	type i mads-domain transcription factor	1352	gi|302768793|ref|XP_002967816.1|type I MADS-domain transcription factor [Selaginella moellendorffii] >gi|300164554|gb|EFJ31163.1| type I MADS-domain transcription factor [Selaginella moellendorffii]	XP_002967816	Selaginella moellendorffii	7.57252e-69	80	229.565	167	134
Asp_CL827Contig1	protein	1147	gi|168063356|ref|XP_001783638.1|predicted protein [Physcomitrella patens] >gi|162664828|gb|EDQ51533.1| predicted protein [Physcomitrella patens]	XP_001783638	Physcomitrella patens	9.8437e-27	60	117.857	169	103
Asp_CL832Contig1	predicted protein	1347	gi|168017937|ref|XP_001761503.1|predicted protein [Physcomitrella patens] >gi|162687187|gb|EDQ73571.1| predicted protein [Physcomitrella patens]	XP_001761503	Physcomitrella patens	8.55425e-57	73	197.593	174	128
Asp_CL837Contig1	fha domain-containing protein ddl-like	1895	gi|565371819|ref|XP_006352498.1|PREDICTED: FHA domain-containing protein DDL-like [Solanum tuberosum]	XP_006352498	Solanum tuberosum	3.83525e-84	91	279.256	153	140
Asp_CL843Contig1	glycosyltransferase-like protein	2066	gi|302780880|ref|XP_002972214.1|glycosyltransferase-like protein [Selaginella moellendorffii] >gi|300159681|gb|EFJ26300.1| glycosyltransferase-like protein [Selaginella moellendorffii]	XP_002972214	Selaginella moellendorffii	7.08471e-123	71	382.874	334	240
Asp_CL848Contig1	importin alpha-1 subunit family protein	1486	gi|168042305|ref|XP_001773629.1|predicted protein [Physcomitrella patens] >gi|162675017|gb|EDQ61517.1| predicted protein [Physcomitrella patens]	XP_001773629	Physcomitrella patens	0	88	677.552	432	384
Asp_CL851Contig1	cspl2_pteaa ame: full=casp-like protein ontig2277	1414	gi|391738059|sp|P0DI23.1|CSPL2_PTEAARecName: Full=CASP-like protein PtaqContig2277 [Pteridium aquilinum subsp. aquilinum]	P0DI23	Pteridium aquilinum subsp. aquilinum	1.18285e-82	70	266.544	231	162
Asp_CL864Contig1	unknown	1455	gi|116781917|gb|ABK22295.1|unknown [Picea sitchensis]	ABK22295	Picea sitchensis	8.89365e-146	83	431.409	290	243
Asp_CL867Contig1	gibberellin 2-oxidase	1441	gi|593796432|ref|XP_007161254.1|hypothetical protein PHAVU_001G055000g [Phaseolus vulgaris] >gi|561034718|gb|ESW33248.1| hypothetical protein PHAVU_001G055000g [Phaseolus vulgaris]	XP_007161254	Phaseolus vulgaris	6.80619e-33	51	137.887	287	149
Asp_CL888Contig1	mitogen activated protein kinase kinase kinase	3721	gi|116643232|gb|ABK06424.1|HA-tagged protein kinase domain of putative mitogen-activated protein kinase kinase kinase [synthetic construct]	ABK06424	synthetic construct	1.68847e-111	77	362.844	274	211
Asp_CL896Contig1	ku70-like family protein	2469	gi|148907331|gb|ABR16802.1|unknown [Picea sitchensis]	ABR16802	Picea sitchensis	0	76	739.569	614	471
Asp_CL900Contig1	mau2 chromatid cohesion factor homolog	2450	gi|297745732|emb|CBI15788.3|unnamed protein product [Vitis vinifera]	CBI15788	Vitis vinifera	0	73	794.267	665	490
Asp_CL904Contig1	hypothetical protein SELMODRAFT_95612	2533	gi|302779656|ref|XP_002971603.1|hypothetical protein SELMODRAFT_95612 [Selaginella moellendorffii] >gi|300160735|gb|EFJ27352.1| hypothetical protein SELMODRAFT_95612 [Selaginella moellendorffii]	XP_002971603	Selaginella moellendorffii	2.30777e-66	57	237.269	319	183
Asp_CL908Contig1	mif4g domain-containing protein ma3 domain-containing protein isoform 1	2513	gi|629114143|gb|KCW78818.1|hypothetical protein EUGRSUZ_C00248 [Eucalyptus grandis]	KCW78818	Eucalyptus grandis	3.10799e-161	62	501.901	676	421
Asp_CL914Contig1	histone-lysine n-methyltransferase setd1b	4071	gi|587944573|gb|EXC31045.1|Histone-lysine N-methyltransferase SETD1B [Morus notabilis]	EXC31045	Morus notabilis	1.01791e-50	60	206.838	224	135
Asp_CL918Contig1	atp-dependent clp protease atp-binding subunit -like	3517	gi|168042097|ref|XP_001773526.1|predicted protein [Physcomitrella patens] >gi|162675228|gb|EDQ61726.1| predicted protein [Physcomitrella patens]	XP_001773526	Physcomitrella patens	0	88	653.67	427	379
Asp_CL923Contig1	family 2 glycosyltransferase	7946	gi|302760255|ref|XP_002963550.1|family 2 glycosyltransferase [Selaginella moellendorffii] >gi|302799539|ref|XP_002981528.1| family 2 glycosyltransferase [Selaginella moellendorffii] >gi|300150694|gb|EFJ17343.1| family 2 glycosyltransferase [Selaginella moellendorffii] >gi|300168818|gb|EFJ35421.1| family 2 glycosyltransferase [Selaginella moellendorffii]	XP_002963550	Selaginella moellendorffii	0	81	1514.98	1069	868
Asp_CL943Contig1	large proline-rich protein bag6-like isoform x2	3923	gi|302756261|ref|XP_002961554.1|hypothetical protein SELMODRAFT_403529 [Selaginella moellendorffii] >gi|300170213|gb|EFJ36814.1| hypothetical protein SELMODRAFT_403529 [Selaginella moellendorffii]	XP_002961554	Selaginella moellendorffii	4.27788e-64	56	242.276	444	251
Asp_CL948Contig1	predicted protein	3137	gi|168009513|ref|XP_001757450.1|predicted protein [Physcomitrella patens] >gi|162691573|gb|EDQ77935.1| predicted protein [Physcomitrella patens]	XP_001757450	Physcomitrella patens	4.73062e-34	45	149.058	591	267
Asp_CL953Contig1	starch synthase	2385	gi|168064942|ref|XP_001784416.1|predicted protein [Physcomitrella patens] >gi|168064958|ref|XP_001784424.1| predicted protein [Physcomitrella patens] >gi|162664033|gb|EDQ50768.1| predicted protein [Physcomitrella patens] >gi|162664041|gb|EDQ50776.1| predicted protein [Physcomitrella patens]	XP_001784416	Physcomitrella patens	0	86	853.203	522	450
Asp_CL958Contig1	protein	1999	gi|168019718|ref|XP_001762391.1|predicted protein [Physcomitrella patens] >gi|162686469|gb|EDQ72858.1| predicted protein [Physcomitrella patens]	XP_001762391	Physcomitrella patens	3.38746e-83	59	290.812	370	221
Asp_CL962Contig1	phosphatase 2c family protein	2489	gi|590705498|ref|XP_007047455.1|Phosphatase 2C family protein [Theobroma cacao] >gi|508699716|gb|EOX91612.1| Phosphatase 2C family protein [Theobroma cacao]	XP_007047455	Theobroma cacao	7.16392e-134	70	416.001	372	262
Asp_CL970Contig1	son of sevenless	2100	gi|590699691|ref|XP_007045989.1|Son of sevenless [Theobroma cacao] >gi|508709924|gb|EOY01821.1| Son of sevenless [Theobroma cacao]	XP_007045989	Theobroma cacao	3.06996e-49	60	187.193	302	183
Asp_CL975Contig1	histone acetyltransferase saga catalytic subunit pcaf gcn5	1923	gi|148909151|gb|ABR17676.1|unknown [Picea sitchensis]	ABR17676	Picea sitchensis	0	81	641.343	462	376
Asp_CL980Contig1	gdsl esterase lipase at2g23540-like	1706	gi|302782063|ref|XP_002972805.1|hypothetical protein SELMODRAFT_232013 [Selaginella moellendorffii] >gi|300159406|gb|EFJ26026.1| hypothetical protein SELMODRAFT_232013 [Selaginella moellendorffii]	XP_002972805	Selaginella moellendorffii	1.7451e-116	71	362.073	343	244
Asp_CL994Contig1	nadp-dependent malic enzyme-like	2213	gi|502131779|ref|XP_004501098.1|PREDICTED: NADP-dependent malic enzyme-like [Cicer arietinum]	XP_004501098	Cicer arietinum	0	77	678.707	558	432
Asp_CL997Contig1	zinc finger protein nutcracker-like	2760	gi|449451507|ref|XP_004143503.1|PREDICTED: uncharacterized protein LOC101217597 [Cucumis sativus]	XP_004143503	Cucumis sativus	2.03168e-96	88	324.324	185	163
Asp_CL1002Contig1	low quality protein: cmp-n-acetylneuraminate-beta-galactosamide-alpha- -sialyltransferase 1-like	2329	gi|629089519|gb|KCW55772.1|hypothetical protein EUGRSUZ_I01604 [Eucalyptus grandis]	KCW55772	Eucalyptus grandis	0	79	649.432	457	364
Asp_CL1007Contig1	protein aatf isoform x2	2415	gi|593332387|ref|XP_007139619.1|hypothetical protein PHAVU_008G045000g [Phaseolus vulgaris] >gi|561012752|gb|ESW11613.1| hypothetical protein PHAVU_008G045000g [Phaseolus vulgaris]	XP_007139619	Phaseolus vulgaris	1.61051e-88	63	297.36	350	221
Asp_CL1012Contig1	protein smg9	2382	gi|586759892|ref|XP_006854107.1|hypothetical protein AMTR_s00048p00145430 [Amborella trichopoda] >gi|548857776|gb|ERN15574.1| hypothetical protein AMTR_s00048p00145430 [Amborella trichopoda]	XP_006854107	Amborella trichopoda	3.51277e-134	68	418.313	442	304
Asp_CL1014Contig1	hypothetical protein SELMODRAFT_134163, partial	2717	gi|302820158|ref|XP_002991747.1|hypothetical protein SELMODRAFT_134163, partial [Selaginella moellendorffii] >gi|300140428|gb|EFJ07151.1| hypothetical protein SELMODRAFT_134163, partial [Selaginella moellendorffii]	XP_002991747	Selaginella moellendorffii	7.3231e-177	73	530.406	438	322
Asp_CL1024Contig1	predicted protein	2750	gi|168068182|ref|XP_001785967.1|predicted protein [Physcomitrella patens] >gi|162662347|gb|EDQ49222.1| predicted protein [Physcomitrella patens]	XP_001785967	Physcomitrella patens	9.30387e-152	87	462.611	300	261
Asp_CL1029Contig1	dnaj homolog mitochondrial-like	2571	gi|670445136|ref|XP_008662881.1|PREDICTED: dnaJ homolog 1, mitochondrial-like [Zea mays] >gi|413917444|gb|AFW57376.1| hypothetical protein ZEAMMB73_301773 [Zea mays]	XP_008662881	Zea mays	4.37011e-140	75	435.261	394	296
Asp_CL1040Contig1	cytochrome c oxidase assembly protein cox19-like	879	gi|302806150|ref|XP_002984825.1|hypothetical protein SELMODRAFT_49815, partial [Selaginella moellendorffii] >gi|302808375|ref|XP_002985882.1| hypothetical protein SELMODRAFT_49814, partial [Selaginella moellendorffii] >gi|300146389|gb|EFJ13059.1| hypothetical protein SELMODRAFT_49814, partial [Selaginella moellendorffii] >gi|300147411|gb|EFJ14075.1| hypothetical protein SELMODRAFT_49815, partial …	XP_002984825	Selaginella moellendorffii	6.57688e-31	86	122.094	73	63
Asp_CL1045Contig1	atp-dependent zinc metalloprotease ftsh chloroplastic-like	743	gi|595894673|ref|XP_007213697.1|hypothetical protein PRUPE_ppa000789mg [Prunus persica] >gi|462409562|gb|EMJ14896.1| hypothetical protein PRUPE_ppa000789mg [Prunus persica]	XP_007213697	Prunus persica	3.1745e-21	51	103.219	183	94
Asp_CL1053Contig1	peptide chain release factor 2	534	gi|302755404|ref|XP_002961126.1|hypothetical protein SELMODRAFT_75160 [Selaginella moellendorffii] >gi|300172065|gb|EFJ38665.1| hypothetical protein SELMODRAFT_75160 [Selaginella moellendorffii]	XP_002961126	Selaginella moellendorffii	1.13479e-59	77	202.986	164	127
Asp_CL1060Contig1	pap-specific mitochondrial isoform x1	682	gi|629109896|gb|KCW75042.1|hypothetical protein EUGRSUZ_E03818 [Eucalyptus grandis]	KCW75042	Eucalyptus grandis	9.60724e-27	64	115.931	160	103
Asp_CL1069Contig1	ccaat-binding transcription factor subunit	986	gi|255568424|ref|XP_002525186.1|ccaat-binding transcription factor subunit A, putative [Ricinus communis] >gi|223535483|gb|EEF37152.1| ccaat-binding transcription factor subunit A, putative [Ricinus communis]	XP_002525186	Ricinus communis	7.38795e-42	83	154.836	102	85
Asp_CL1074Contig1	uncharacterized loc101215685	1479	gi|659073195|ref|XP_008467304.1|PREDICTED: uncharacterized protein LOC103504684 [Cucumis melo]	XP_008467304	Cucumis melo	3.88936e-96	85	303.908	209	179
Asp_CL1079Contig1	calcium-dependent protein kinase	1438	gi|350538611|ref|NP_001234607.1|calcium-dependent protein kinase [Solanum lycopersicum] >gi|241994912|gb|ACS74732.1| calcium-dependent protein kinase [Solanum lycopersicum]	NP_001234607	Solanum lycopersicum	0	85	640.573	423	360
Asp_CL1085Contig1	hypothetical protein SELMODRAFT_90187	1275	gi|302770927|ref|XP_002968882.1|hypothetical protein SELMODRAFT_90187 [Selaginella moellendorffii] >gi|302784638|ref|XP_002974091.1| hypothetical protein SELMODRAFT_100456 [Selaginella moellendorffii] >gi|300158423|gb|EFJ25046.1| hypothetical protein SELMODRAFT_100456 [Selaginella moellendorffii] >gi|300163387|gb|EFJ29998.1| hypothetical protein SELMODRAFT_90187 [Selaginella moellendorffii]	XP_002968882	Selaginella moellendorffii	1.31215e-29	80	120.553	88	71
Asp_CL1090Contig1	6-phosphogluconate dehydrogenase nad-binding domain protein	1463	gi|116791215|gb|ABK25898.1|unknown [Picea sitchensis]	ABK25898	Picea sitchensis	7.70396e-152	84	447.203	299	254
Asp_CL1093Contig1	aldo keto reductase	605	gi|168017026|ref|XP_001761049.1|predicted protein [Physcomitrella patens] >gi|162687735|gb|EDQ74116.1| predicted protein [Physcomitrella patens]	XP_001761049	Physcomitrella patens	2.56338e-33	67	134.035	134	90
Asp_CL1108Contig1	serine-threonine protein	1059	gi|641833971|gb|KDO52975.1|hypothetical protein CISIN_1g036216mg [Citrus sinensis]	KDO52975	Citrus sinensis	1.02008e-32	51	138.658	392	201
Asp_CL1128Contig1	hypothetical protein POPTR_0001s39065g	1000	gi|566153590|ref|XP_006370055.1|hypothetical protein POPTR_0001s39065g [Populus trichocarpa] >gi|550349230|gb|ERP66624.1| hypothetical protein POPTR_0001s39065g [Populus trichocarpa]	XP_006370055	Populus trichocarpa	4.36206e-29	60	124.79	150	90
Asp_CL1166Contig1	macrophage migration inhibitory factor homolog isoform 1	966	gi|168032831|ref|XP_001768921.1|predicted protein [Physcomitrella patens] >gi|162679833|gb|EDQ66275.1| predicted protein [Physcomitrella patens]	XP_001768921	Physcomitrella patens	1.74407e-24	79	105.916	83	66
Asp_CL1178Contig1	probable transcriptional regulatory protein at2g25830	1559	gi|586757737|ref|XP_006853620.1|hypothetical protein AMTR_s00056p00056410 [Amborella trichopoda] >gi|548857281|gb|ERN15087.1| hypothetical protein AMTR_s00056p00056410 [Amborella trichopoda]	XP_006853620	Amborella trichopoda	1.66054e-99	75	314.309	268	203
Asp_CL1190Contig1	f-box lrr-repeat protein 14 isoform x1	2878	gi|302796665|ref|XP_002980094.1|hypothetical protein SELMODRAFT_419616 [Selaginella moellendorffii] >gi|302822036|ref|XP_002992678.1| hypothetical protein SELMODRAFT_162512 [Selaginella moellendorffii] >gi|300139524|gb|EFJ06263.1| hypothetical protein SELMODRAFT_162512 [Selaginella moellendorffii] >gi|300152321|gb|EFJ18964.1| hypothetical protein SELMODRAFT_419616 [Selaginella moellendorffii]	XP_002980094	Selaginella moellendorffii	0	74	623.239	579	432
Asp_CL1195Contig1	cmp-sialic acid transporter 1	1383	gi|643711905|gb|KDP25333.1|hypothetical protein JCGZ_20489 [Jatropha curcas]	KDP25333	Jatropha curcas	1.6313e-161	84	472.241	330	278
Asp_CL1199Contig1	PREDICTED: uncharacterized protein LOC103696249	1123	gi|672193388|ref|XP_008776018.1|PREDICTED: uncharacterized protein LOC103696249 [Phoenix dactylifera]	XP_008776018	Phoenix dactylifera	3.25685e-88	83	279.641	190	158
Asp_CL1205Contig1	g2484-1 isoform 3	1669	gi|148910812|gb|ABR18472.1|unknown [Picea sitchensis]	ABR18472	Picea sitchensis	6.49145e-131	74	408.683	341	255
Asp_CL1210Contig1	probable aldo-keto reductase 2	1397	gi|645278887|ref|XP_008244437.1|PREDICTED: probable aldo-keto reductase 2 [Prunus mume]	XP_008244437	Prunus mume	6.35814e-136	89	393.275	231	206
Asp_CL1215Contig1	plastidial pyruvate kinase 2-like	1723	gi|302803841|ref|XP_002983673.1|hypothetical protein SELMODRAFT_234345 [Selaginella moellendorffii] >gi|300148510|gb|EFJ15169.1| hypothetical protein SELMODRAFT_234345 [Selaginella moellendorffii]	XP_002983673	Selaginella moellendorffii	0	89	732.635	428	383
Asp_CL1220Contig1	predicted protein	1796	gi|168067769|ref|XP_001785779.1|predicted protein [Physcomitrella patens] >gi|162662569|gb|EDQ49405.1| predicted protein [Physcomitrella patens]	XP_001785779	Physcomitrella patens	1.05015e-154	84	457.988	285	242
Asp_CL1226Contig1	5\ -amp-activated protein kinase- isoform 1	2241	gi|168029298|ref|XP_001767163.1|predicted protein [Physcomitrella patens] >gi|162681659|gb|EDQ68084.1| predicted protein [Physcomitrella patens]	XP_001767163	Physcomitrella patens	1.85054e-36	76	154.451	134	102
Asp_CL1231Contig1	protein tify 3b-like	1241	gi|567921854|ref|XP_006452933.1|hypothetical protein CICLE_v10009025mg [Citrus clementina] >gi|557556159|gb|ESR66173.1| hypothetical protein CICLE_v10009025mg [Citrus clementina]	XP_006452933	Citrus clementina	7.72166e-12	56	73.9442	118	67
Asp_CL1238Contig1	PREDICTED: uncharacterized protein LOC103698132	1406	gi|672202257|ref|XP_008778342.1|PREDICTED: uncharacterized protein LOC103698132 [Phoenix dactylifera]	XP_008778342	Phoenix dactylifera	5.54078e-28	45	125.561	363	166
Asp_CL1244Contig1	hypothetical protein SELMODRAFT_77854	1263	gi|302757994|ref|XP_002962420.1|hypothetical protein SELMODRAFT_77854 [Selaginella moellendorffii] >gi|300169281|gb|EFJ35883.1| hypothetical protein SELMODRAFT_77854 [Selaginella moellendorffii]	XP_002962420	Selaginella moellendorffii	9.15299e-107	83	332.413	243	203
Asp_CL1267Contig1	protein	2323	gi|168063380|ref|XP_001783650.1|predicted protein [Physcomitrella patens] >gi|162664840|gb|EDQ51545.1| predicted protein [Physcomitrella patens]	XP_001783650	Physcomitrella patens	2.74505e-33	75	143.28	164	124
Asp_CL1273Contig1	cytochrome p450 reductase	1794	gi|674781707|gb|AIL29328.1|cytochrome P450 reductase [Pinus contorta]	AIL29328	Pinus contorta	0	82	662.914	491	404
Asp_CL1279Contig1	predicted protein	1727	gi|168010259|ref|XP_001757822.1|predicted protein [Physcomitrella patens] >gi|162691098|gb|EDQ77462.1| predicted protein [Physcomitrella patens]	XP_001757822	Physcomitrella patens	4.94469e-52	64	194.126	262	169
Asp_CL1283Contig1	ras gtpase-activating protein-binding protein 1-like	1825	gi|148905793|gb|ABR16060.1|unknown [Picea sitchensis]	ABR16060	Picea sitchensis	6.03059e-60	53	218.394	394	211
Asp_CL1288Contig1	upf0554 protein c2orf43 homolog	1573	gi|514787416|ref|XP_004971325.1|PREDICTED: UPF0554 protein-like [Setaria italica]	XP_004971325	Setaria italica	9.30233e-99	68	313.153	293	202
Asp_CL1306Contig1	abc transporter c family member 4-like	4879	gi|567182301|ref|XP_006402352.1|hypothetical protein EUTSA_v10005741mg [Eutrema salsugineum] >gi|557103451|gb|ESQ43805.1| hypothetical protein EUTSA_v10005741mg [Eutrema salsugineum]	XP_006402352	Eutrema salsugineum	0	70	1269.22	1298	915
Asp_CL1318Contig1	unknown	1641	gi|294461607|gb|ADE76364.1|unknown [Picea sitchensis]	ADE76364	Picea sitchensis	1.12986e-89	52	295.819	483	252
Asp_CL1328Contig1	mannose-p-dolichol utilization defect 1 protein homolog	1488	gi|514733487|ref|XP_004957680.1|PREDICTED: mannose-P-dolichol utilization defect 1 protein homolog 2-like [Setaria italica]	XP_004957680	Setaria italica	3.31706e-89	79	285.034	227	180
Asp_CL1333Contig1	cbl-interacting protein kinase 04	1748	gi|586709761|ref|XP_006846572.1|hypothetical protein AMTR_s00018p00244280 [Amborella trichopoda] >gi|548849382|gb|ERN08247.1| hypothetical protein AMTR_s00018p00244280 [Amborella trichopoda]	XP_006846572	Amborella trichopoda	0	81	611.683	430	349
Asp_CL1348Contig1	protein farnesyltransferase subunit beta-like isoform 1	1630	gi|116790630|gb|ABK25684.1|unknown [Picea sitchensis]	ABK25684	Picea sitchensis	5.08472e-179	69	526.168	483	338
Asp_CL31Contig1	trna pseudouridine synthase mitochondrial-like	3068	gi|502149947|ref|XP_004507720.1|PREDICTED: tRNA pseudouridine synthase A, mitochondrial-like isoform X2 [Cicer arietinum]	XP_004507720	Cicer arietinum	1.93073e-160	70	494.197	446	314
Asp_CL31Contig2	trna pseudouridine synthase mitochondrial-like	2961	gi|502149947|ref|XP_004507720.1|PREDICTED: tRNA pseudouridine synthase A, mitochondrial-like isoform X2 [Cicer arietinum]	XP_004507720	Cicer arietinum	7.9964e-114	62	252.677	286	178
Asp_CL36Contig1	hypothetical protein CHLNCDRAFT_141001	1404	gi|552811530|ref|XP_005843489.1|hypothetical protein CHLNCDRAFT_141001 [Chlorella variabilis] >gi|307103124|gb|EFN51387.1| hypothetical protein CHLNCDRAFT_141001 [Chlorella variabilis]	XP_005843489	Chlorella variabilis	1.08575e-11	39	76.6406	323	126
Asp_CL57Contig1	histidine-containing phosphotransfer protein 1 isoform 1	1345	gi|116791049|gb|ABK25839.1|unknown [Picea sitchensis]	ABK25839	Picea sitchensis	1.54134e-56	85	195.282	151	129
Asp_CL60Contig1	pentatricopeptide repeat protein 79	1057	gi|328774763|gb|AEB39781.1|pentatricopeptide repeat protein 79 [Funaria hygrometrica]	AEB39781	Funaria hygrometrica	1.3813e-47	61	181.8	228	141
Asp_CL65Contig1	ribose-phosphate pyrophosphokinase 1	2068	gi|225453242|ref|XP_002265309.1|PREDICTED: ribose-phosphate pyrophosphokinase 1 [Vitis vinifera] >gi|297734682|emb|CBI16733.3| unnamed protein product [Vitis vinifera]	XP_002265309	Vitis vinifera	0	88	605.134	371	328
Asp_CL69Contig1	predicted protein	2332	gi|168034017|ref|XP_001769510.1|predicted protein [Physcomitrella patens] >gi|162679221|gb|EDQ65671.1| predicted protein [Physcomitrella patens]	XP_001769510	Physcomitrella patens	2.21131e-07	58	65.0846	104	61
Asp_CL76Contig1	cytosolic triosephosphate isomerase	703	gi|310768756|gb|ADP21061.1|cytosolic triosephosphate isomerase [Pteris vittata]	ADP21061	Pteris vittata	8.05024e-113	85	335.88	214	184
Asp_CL78Contig1	dre22_picsi ame: full=anamorsin homolog 2 ame: full=fe-s cluster assembly protein dre2 homolog 2	1387	gi|302753686|ref|XP_002960267.1|hypothetical protein SELMODRAFT_437388 [Selaginella moellendorffii] >gi|300171206|gb|EFJ37806.1| hypothetical protein SELMODRAFT_437388 [Selaginella moellendorffii]	XP_002960267	Selaginella moellendorffii	6.65669e-56	62	198.749	300	187
Asp_CL89Contig1	cytochrome p450 90b1-like isoform x1	1680	gi|338762849|gb|AEI98636.1|hypothetical protein 111O18.23 [Coffea canephora]	AEI98636	Coffea canephora	0	76	533.487	438	333
Asp_CL101Contig1	predicted protein	1037	gi|168044656|ref|XP_001774796.1|predicted protein [Physcomitrella patens] >gi|162673820|gb|EDQ60337.1| predicted protein [Physcomitrella patens]	XP_001774796	Physcomitrella patens	4.57907e-33	58	133.65	237	139
Asp_CL106Contig1	cspl3_osmla ame: full=casp-like protein 3	2376	gi|391358723|sp|P0DJI7.1|CSPL3_OSMLARecName: Full=CASP-like protein 3 [Osmunda lancea]	P0DJI7	Osmunda lancea	5.81761e-31	76	100.908	113	87
Asp_CL113Contig1	3-hydroxy-3-methylglutaryl- synthase	1715	gi|168040564|ref|XP_001772764.1|predicted protein [Physcomitrella patens] >gi|162675989|gb|EDQ62478.1| predicted protein [Physcomitrella patens]	XP_001772764	Physcomitrella patens	0	82	666.766	460	381
Asp_CL118Contig1	serine threonine-protein kinase fray2-like isoform x1	2686	gi|302762324|ref|XP_002964584.1|hypothetical protein SELMODRAFT_62369, partial [Selaginella moellendorffii] >gi|302814254|ref|XP_002988811.1| hypothetical protein SELMODRAFT_42395, partial [Selaginella moellendorffii] >gi|300143382|gb|EFJ10073.1| hypothetical protein SELMODRAFT_42395, partial [Selaginella moellendorffii] >gi|300168313|gb|EFJ34917.1| hypothetical protein SELMODRAFT_62369, partial …	XP_002964584	Selaginella moellendorffii	1.26369e-157	77	479.174	360	280
Asp_CL130Contig1	protein disulfide-isomerase sco2-like	884	gi|302802033|ref|XP_002982772.1|hypothetical protein SELMODRAFT_59033, partial [Selaginella moellendorffii] >gi|302818498|ref|XP_002990922.1| hypothetical protein SELMODRAFT_48955, partial [Selaginella moellendorffii] >gi|300141253|gb|EFJ07966.1| hypothetical protein SELMODRAFT_48955, partial [Selaginella moellendorffii] >gi|300149362|gb|EFJ16017.1| hypothetical protein SELMODRAFT_59033, partial …	XP_002982772	Selaginella moellendorffii	1.7118e-30	81	120.939	86	70
Asp_CL141Contig1	transcription factor	3045	gi|168029266|ref|XP_001767147.1|predicted protein [Physcomitrella patens] >gi|162681643|gb|EDQ68068.1| predicted protein [Physcomitrella patens]	XP_001767147	Physcomitrella patens	1.5707e-26	78	118.242	89	70
Asp_CL156Contig1	ring zinc finger transcription negative regulator protein	1340	gi|565431243|ref|XP_006279915.1|hypothetical protein CARUB_v10025773mg [Capsella rubella] >gi|482548619|gb|EOA12813.1| hypothetical protein CARUB_v10025773mg [Capsella rubella]	XP_006279915	Capsella rubella	9.02034e-29	77	130.183	88	68
Asp_CL161Contig1	atp-binding cassette partial	2218	gi|302755726|ref|XP_002961287.1|ATP-binding cassette transporter, partial [Selaginella moellendorffii] >gi|300172226|gb|EFJ38826.1| ATP-binding cassette transporter, partial [Selaginella moellendorffii]	XP_002961287	Selaginella moellendorffii	0	79	625.55	515	410
Asp_CL164Contig1	low quality protein: proteasome activator complex subunit 4-like	5364	gi|586775874|ref|XP_006857608.1|hypothetical protein AMTR_s00061p00109710 [Amborella trichopoda] >gi|548861704|gb|ERN19075.1| hypothetical protein AMTR_s00061p00109710 [Amborella trichopoda]	XP_006857608	Amborella trichopoda	0	60	1200.65	1723	1048
Asp_CL183Contig1	protein da1-related 1-like isoform x2	1268	gi|224285744|gb|ACN40587.1|unknown [Picea sitchensis]	ACN40587	Picea sitchensis	4.21769e-102	80	322.398	253	204
Asp_CL185Contig1	ubiquitin family protein	839	gi|586756525|ref|XP_006853354.1|hypothetical protein AMTR_s00032p00108020 [Amborella trichopoda] >gi|548857007|gb|ERN14821.1| hypothetical protein AMTR_s00032p00108020 [Amborella trichopoda]	XP_006853354	Amborella trichopoda	4.00245e-30	79	119.783	92	73
Asp_CL195Contig1	histidine kinase cytokinin	1308	gi|643708488|gb|KDP23404.1|hypothetical protein JCGZ_23237 [Jatropha curcas]	KDP23404	Jatropha curcas	2.22196e-31	62	137.887	155	97
Asp_CL204Contig1	PREDICTED: uncharacterized protein LOC103708339	988	gi|672135540|ref|XP_008791439.1|PREDICTED: uncharacterized protein LOC103708339 [Phoenix dactylifera]	XP_008791439	Phoenix dactylifera	1.76569e-43	78	159.458	140	110
Asp_CL208Contig1	unknown	820	gi|388501666|gb|AFK38899.1|unknown [Medicago truncatula]	AFK38899	Medicago truncatula	2.87265e-08	65	59.3066	67	44
Asp_CL213Contig1	mrna turnover protein 4 homolog	964	gi|116792405|gb|ABK26353.1|unknown [Picea sitchensis]	ABK26353	Picea sitchensis	7.69747e-107	86	323.553	219	189
Asp_CL219Contig1	u1 small nuclear ribonucleoprotein c-like	1250	gi|255559356|ref|XP_002520698.1|U1 small nuclear ribonucleoprotein C, putative [Ricinus communis] >gi|223540083|gb|EEF41660.1| U1 small nuclear ribonucleoprotein C, putative [Ricinus communis]	XP_002520698	Ricinus communis	3.45296e-32	86	131.339	69	60
Asp_CL223Contig1	50s ribosomal protein l33	839	gi|672140907|ref|XP_008794269.1|PREDICTED: 39S ribosomal protein L33, mitochondrial-like [Phoenix dactylifera] >gi|672162972|ref|XP_008801315.1| PREDICTED: 39S ribosomal protein L33, mitochondrial-like [Phoenix dactylifera] >gi|672162974|ref|XP_008801316.1| PREDICTED: 39S ribosomal protein L33, mitochondrial-like [Phoenix dactylifera] >gi|672162976|ref|XP_008801317.1| PREDICTED: 39S ribosomal pro…	XP_008794269	Phoenix dactylifera	1.4094e-23	89	101.293	57	51
Asp_CL230Contig1	nucleobase-ascorbate transporter 12 isoform 1	1606	gi|586750354|ref|XP_006851722.1|hypothetical protein AMTR_s00040p00216710 [Amborella trichopoda] >gi|548855302|gb|ERN13189.1| hypothetical protein AMTR_s00040p00216710 [Amborella trichopoda]	XP_006851722	Amborella trichopoda	1.75795e-159	82	482.256	340	282
Asp_CL237Contig1	histone h2b	860	gi|168013680|ref|XP_001759419.1|predicted protein [Physcomitrella patens] >gi|162689349|gb|EDQ75721.1| predicted protein [Physcomitrella patens]	XP_001759419	Physcomitrella patens	1.2939e-54	100	184.882	90	90
Asp_CL250Contig1	unconventional prefoldin rpb5 interactor isoform x2	1875	gi|302773592|ref|XP_002970213.1|hypothetical protein SELMODRAFT_441094 [Selaginella moellendorffii] >gi|300161729|gb|EFJ28343.1| hypothetical protein SELMODRAFT_441094 [Selaginella moellendorffii]	XP_002970213	Selaginella moellendorffii	2.96966e-39	69	157.532	154	107
Asp_CL257Contig1	unnamed protein product	905	gi|661894283|emb|CDP02724.1|unnamed protein product [Coffea canephora]	CDP02724	Coffea canephora	4.72741e-39	81	145.206	91	74
Asp_CL277Contig1	pentatricopeptide repeat-containing protein	555	gi|567919302|ref|XP_006451657.1|hypothetical protein CICLE_v10007619mg [Citrus clementina] >gi|557554883|gb|ESR64897.1| hypothetical protein CICLE_v10007619mg [Citrus clementina]	XP_006451657	Citrus clementina	6.25029e-41	61	156.377	182	112
Asp_CL282Contig1	pentatricopeptide repeat protein 98	1124	gi|148909481|gb|ABR17838.1|unknown [Picea sitchensis]	ABR17838	Picea sitchensis	2.0588e-79	59	270.781	369	221
Asp_CL300Contig1	Os03g0185500	1372	gi|115451193|ref|NP_001049197.1|Os03g0185500 [Oryza sativa Japonica Group] >gi|113547668|dbj|BAF11111.1| Os03g0185500 [Oryza sativa Japonica Group]	NP_001049197	Oryza sativa Japonica Group	6.56681e-116	82	353.214	241	200
Asp_CL310Contig1	calcium-binding ef hand family protein	461	gi|116793000|gb|ABK26582.1|unknown [Picea sitchensis] >gi|224286623|gb|ACN41016.1| unknown [Picea sitchensis]	ABK26582	Picea sitchensis	2.71128e-28	76	112.464	84	64
Asp_CL314Contig1	hypothetical protein SELMODRAFT_74260	443	gi|302753884|ref|XP_002960366.1|hypothetical protein SELMODRAFT_74260 [Selaginella moellendorffii] >gi|300171305|gb|EFJ37905.1| hypothetical protein SELMODRAFT_74260 [Selaginella moellendorffii]	XP_002960366	Selaginella moellendorffii	6.35066e-15	75	81.2629	62	47
Asp_CL336Contig1	2-keto-3-deoxy-l-rhamnonate aldolase-like	1688	gi|565464266|ref|XP_006290132.1|hypothetical protein CARUB_v10003795mg [Capsella rubella] >gi|482558838|gb|EOA23030.1| hypothetical protein CARUB_v10003795mg [Capsella rubella]	XP_006290132	Capsella rubella	3.28492e-93	73	301.597	253	186
Asp_CL341Contig1	leucine-rich repeat family expressed	2415	gi|643717625|gb|KDP29068.1|hypothetical protein JCGZ_16457 [Jatropha curcas]	KDP29068	Jatropha curcas	6.28719e-105	55	355.91	535	299
Asp_CL346Contig1	ethylene-responsive transcription factor 4-like	1115	gi|514803758|ref|XP_004976762.1|PREDICTED: ethylene-responsive transcription factor 4-like [Setaria italica]	XP_004976762	Setaria italica	1.02485e-16	70	87.0409	81	57
Asp_CL351Contig1	gdp-fucose o-fucosyltransferase-like protein	1907	gi|641839098|gb|KDO58033.1|hypothetical protein CISIN_1g006724mg [Citrus sinensis]	KDO58033	Citrus sinensis	9.75203e-159	80	482.641	355	285
Asp_CL357Contig1	mediator of rna polymerase ii transcription subunit 13-like	809	gi|168011095|ref|XP_001758239.1|predicted protein [Physcomitrella patens] >gi|162690695|gb|EDQ77061.1| predicted protein [Physcomitrella patens]	XP_001758239	Physcomitrella patens	3.50692e-56	58	206.838	258	151
Asp_CL361Contig1	f-box protein skip17-like	1775	gi|294463610|gb|ADE77333.1|unknown [Picea sitchensis]	ADE77333	Picea sitchensis	7.38304e-99	64	322.398	431	276
Asp_CL372Contig1	pentatricopeptide repeat protein 43	538	gi|604304585|gb|EYU23836.1|hypothetical protein MIMGU_mgv1a006453mg [Erythranthe guttata]	EYU23836	Erythranthe guttata	3.28757e-31	59	127.102	179	107
Asp_CL391Contig1	zinc transporter zupt	1415	gi|565481312|ref|XP_006298296.1|hypothetical protein CARUB_v10014361mg [Capsella rubella] >gi|482567005|gb|EOA31194.1| hypothetical protein CARUB_v10014361mg [Capsella rubella]	XP_006298296	Capsella rubella	5.57704e-91	83	281.182	214	179
Asp_CL396Contig1	unnamed protein product	1126	gi|661898523|emb|CDO98490.1|unnamed protein product [Coffea canephora]	CDO98490	Coffea canephora	1.96071e-64	83	214.157	149	124
Asp_CL400Contig1	histone-lysine n-methyltransferase domain-containing protein	1090	gi|573964142|ref|XP_006664194.1|PREDICTED: uncharacterized protein LOC102722915 [Oryza brachyantha]	XP_006664194	Oryza brachyantha	2.16426e-28	60	127.487	126	76
Asp_CL431Contig1	choline ethanolamine kinase-like	1672	gi|470143054|ref|XP_004307202.1|PREDICTED: choline/ethanolamine kinase-like [Fragaria vesca subsp. vesca]	XP_004307202	Fragaria vesca subsp. vesca	2.89497e-128	70	391.734	358	251
Asp_CL452Contig1	serine threonine tyrosine kinase	1185	gi|586678444|ref|XP_006839188.1|hypothetical protein AMTR_s00097p00141680 [Amborella trichopoda] >gi|548841718|gb|ERN01757.1| hypothetical protein AMTR_s00097p00141680 [Amborella trichopoda]	XP_006839188	Amborella trichopoda	3.35379e-17	45	93.2041	257	116
Asp_CL475Contig1	receptor-like protein kinase 2	250	gi|475610429|gb|EMT27739.1|Receptor-like protein kinase 2 [Aegilops tauschii]	EMT27739	Aegilops tauschii	2.13926e-07	66	57.3806	48	32
Asp_CL479Contig1	hypothetical protein SELMODRAFT_444776	348	gi|302798641|ref|XP_002981080.1|hypothetical protein SELMODRAFT_444776 [Selaginella moellendorffii] >gi|300151134|gb|EFJ17781.1| hypothetical protein SELMODRAFT_444776 [Selaginella moellendorffii]	XP_002981080	Selaginella moellendorffii	1.09441e-07	59	59.3066	114	68
Asp_CL530Contig1	r2r3-myb transcription factor myb7	4988	gi|89058604|gb|ABD60281.1|R2R3-MYB transcription factor MYB7 [Pinus taeda]	ABD60281	Pinus taeda	3.6072e-66	69	241.121	221	154
Asp_CL569Contig1	f-box protein	768	gi|224066519|ref|XP_002302120.1|hypothetical protein POPTR_0002s05550g [Populus trichocarpa] >gi|222843846|gb|EEE81393.1| hypothetical protein POPTR_0002s05550g [Populus trichocarpa]	XP_002302120	Populus trichocarpa	5.0831e-41	62	155.606	198	124
Asp_CL591Contig1	ethylene-responsive transcription factor erf034-like	1457	gi|460367812|ref|XP_004229764.1|PREDICTED: ethylene-responsive transcription factor ERF034-like [Solanum lycopersicum]	XP_004229764	Solanum lycopersicum	7.03161e-36	65	144.436	170	112
Asp_CL595Contig1	salt tolerance isoform x1	1281	gi|672124806|ref|XP_008785801.1|PREDICTED: salt tolerance protein-like isoform X1 [Phoenix dactylifera]	XP_008785801	Phoenix dactylifera	8.52189e-47	59	171.4	194	116
Asp_CL605Contig1	probable pectinesterase 53	1495	gi|565459848|ref|XP_006287923.1|hypothetical protein CARUB_v10001159mg [Capsella rubella] >gi|482556629|gb|EOA20821.1| hypothetical protein CARUB_v10001159mg [Capsella rubella]	XP_006287923	Capsella rubella	4.82032e-98	68	313.153	348	239
Asp_CL618Contig1	f-box rni-like superfamily protein isoform 1	963	gi|586770389|ref|XP_006856487.1|hypothetical protein AMTR_s00046p00073790 [Amborella trichopoda] >gi|548860368|gb|ERN17954.1| hypothetical protein AMTR_s00046p00073790 [Amborella trichopoda]	XP_006856487	Amborella trichopoda	1.13915e-83	72	264.233	218	158
Asp_CL628Contig1	alkaline ceramidase 3-like	1083	gi|672122824|ref|XP_008784754.1|PREDICTED: alkaline ceramidase 3-like [Phoenix dactylifera] >gi|672122826|ref|XP_008784755.1| PREDICTED: alkaline ceramidase 3-like [Phoenix dactylifera] >gi|672122828|ref|XP_008784756.1| PREDICTED: alkaline ceramidase 3-like [Phoenix dactylifera] >gi|672122830|ref|XP_008784757.1| PREDICTED: alkaline ceramidase 3-like [Phoenix dactylifera] >gi|672122832|ref|XP_0087…	XP_008784754	Phoenix dactylifera	4.05456e-61	69	156.377	140	97
Asp_CL644Contig1	tubulin-folding cofactor d	489	gi|302812883|ref|XP_002988128.1|hypothetical protein SELMODRAFT_127250 [Selaginella moellendorffii] >gi|300144234|gb|EFJ10920.1| hypothetical protein SELMODRAFT_127250 [Selaginella moellendorffii]	XP_002988128	Selaginella moellendorffii	2.52161e-49	68	181.8	163	112
Asp_CL664Contig1	digestive organ expansion factor homolog	2403	gi|302811054|ref|XP_002987217.1|hypothetical protein SELMODRAFT_446868 [Selaginella moellendorffii] >gi|300145114|gb|EFJ11793.1| hypothetical protein SELMODRAFT_446868 [Selaginella moellendorffii]	XP_002987217	Selaginella moellendorffii	0	76	671.003	560	427
Asp_CL674Contig1	protein	2705	gi|168045266|ref|XP_001775099.1|predicted protein [Physcomitrella patens] >gi|162673550|gb|EDQ60071.1| predicted protein [Physcomitrella patens]	XP_001775099	Physcomitrella patens	2.44961e-93	59	324.324	415	245
Asp_CL685Contig1	oxidation resistance protein 1	386	gi|148910003|gb|ABR18086.1|unknown [Picea sitchensis]	ABR18086	Picea sitchensis	4.19823e-16	74	82.0333	66	49
Asp_CL689Contig1	dctp pyrophosphatase 1-like	903	gi|294464347|gb|ADE77686.1|unknown [Picea sitchensis]	ADE77686	Picea sitchensis	5.51141e-42	89	153.295	118	106
Asp_CL698Contig1	phosphatidylinositol 4-phosphate 5-kinase 1-like	743	gi|643702851|gb|KDP20546.1|hypothetical protein JCGZ_04229 [Jatropha curcas]	KDP20546	Jatropha curcas	4.99634e-09	54	65.855	73	40
Asp_CL703Contig1	hasty-like protein	340	gi|302783745|ref|XP_002973645.1|hypothetical protein SELMODRAFT_442126 [Selaginella moellendorffii] >gi|300158683|gb|EFJ25305.1| hypothetical protein SELMODRAFT_442126 [Selaginella moellendorffii]	XP_002973645	Selaginella moellendorffii	1.519e-13	62	76.6406	113	71
Asp_CL717Contig1	arm repeat superfamily protein isoform 5	2171	gi|168058128|ref|XP_001781062.1|predicted protein [Physcomitrella patens] >gi|162667459|gb|EDQ54088.1| predicted protein [Physcomitrella patens]	XP_001781062	Physcomitrella patens	0	87	576.244	382	336
Asp_CL725Contig1	cytochrome p450	2279	gi|168034105|ref|XP_001769554.1|predicted protein [Physcomitrella patens] >gi|162679265|gb|EDQ65715.1| predicted protein [Physcomitrella patens]	XP_001769554	Physcomitrella patens	0	86	861.677	518	449
Asp_CL732Contig1	dna mismatch repair protein	2171	gi|167999243|ref|XP_001752327.1|predicted protein [Physcomitrella patens] >gi|162696722|gb|EDQ83060.1| predicted protein [Physcomitrella patens]	XP_001752327	Physcomitrella patens	2.7633e-60	49	232.646	619	307
Asp_CL738Contig1	unknown	2460	gi|148910812|gb|ABR18472.1|unknown [Picea sitchensis]	ABR18472	Picea sitchensis	4.08735e-131	61	417.927	554	342
Asp_CL744Contig1	protein	2158	gi|302770052|ref|XP_002968445.1|hypothetical protein SELMODRAFT_89852 [Selaginella moellendorffii] >gi|300164089|gb|EFJ30699.1| hypothetical protein SELMODRAFT_89852 [Selaginella moellendorffii]	XP_002968445	Selaginella moellendorffii	0	74	647.121	526	390
Asp_CL749Contig1	hypothetical protein CICLE_v10030988mg	2306	gi|567887992|ref|XP_006436518.1|hypothetical protein CICLE_v10030988mg [Citrus clementina] >gi|568863810|ref|XP_006485321.1| PREDICTED: uncharacterized protein LOC102627686 [Citrus sinensis] >gi|557538714|gb|ESR49758.1| hypothetical protein CICLE_v10030988mg [Citrus clementina]	XP_006436518	Citrus clementina	0	68	573.163	594	407
Asp_CL754Contig1	cazy family gt8	2116	gi|302772182|ref|XP_002969509.1|Glycosyltransferase, CAZy family GT8 [Selaginella moellendorffii] >gi|300162985|gb|EFJ29597.1| Glycosyltransferase, CAZy family GT8 [Selaginella moellendorffii]	XP_002969509	Selaginella moellendorffii	0	84	741.88	501	424
Asp_CL759Contig1	predicted protein	1851	gi|168061169|ref|XP_001782563.1|predicted protein [Physcomitrella patens] >gi|162665970|gb|EDQ52638.1| predicted protein [Physcomitrella patens]	XP_001782563	Physcomitrella patens	8.55109e-122	67	378.252	379	257
Asp_CL764Contig1	translation initiation factor eif-2b subunit gamma isoform x3	1951	gi|586669090|ref|XP_006836236.1|hypothetical protein AMTR_s00101p00117720 [Amborella trichopoda] >gi|548838736|gb|ERM99089.1| hypothetical protein AMTR_s00101p00117720 [Amborella trichopoda]	XP_006836236	Amborella trichopoda	1.0671e-164	73	492.271	463	338
Asp_CL774Contig1	unknown	2438	gi|224286903|gb|ACN41154.1|unknown [Picea sitchensis]	ACN41154	Picea sitchensis	1.16739e-97	67	323.168	331	223
Asp_CL779Contig1	zinc finger family protein	2268	gi|567911503|ref|XP_006448065.1|hypothetical protein CICLE_v10015315mg [Citrus clementina] >gi|557550676|gb|ESR61305.1| hypothetical protein CICLE_v10015315mg [Citrus clementina]	XP_006448065	Citrus clementina	1.40587e-94	93	313.153	156	146
Asp_CL784Contig1	udp-glycosyltransferase 1	1839	gi|302765302|ref|XP_002966072.1|hypothetical protein SELMODRAFT_167957 [Selaginella moellendorffii] >gi|300166886|gb|EFJ33492.1| hypothetical protein SELMODRAFT_167957 [Selaginella moellendorffii]	XP_002966072	Selaginella moellendorffii	1.41678e-59	54	218.009	388	211
Asp_CL787Contig1	uba1a protein	2155	gi|168041614|ref|XP_001773286.1|predicted protein [Physcomitrella patens] >gi|162675481|gb|EDQ61976.1| predicted protein [Physcomitrella patens]	XP_001773286	Physcomitrella patens	0	83	894.804	597	501
Asp_CL793Contig1	predicted protein	1326	gi|168033006|ref|XP_001769008.1|predicted protein [Physcomitrella patens] >gi|162679763|gb|EDQ66206.1| predicted protein [Physcomitrella patens]	XP_001769008	Physcomitrella patens	1.465e-55	84	192.586	140	118
Asp_CL796Contig1	pentatricopeptide repeat protein 65	1777	gi|78183583|dbj|BAD67156.2|PpPPR_77 [Physcomitrella patens]	BAD67156	Physcomitrella patens	1.43397e-92	55	319.316	505	280
Asp_CL813Contig1	transcription factor- isoform 1	1287	gi|604316084|gb|EYU28511.1|hypothetical protein MIMGU_mgv1a003404mg [Erythranthe guttata]	EYU28511	Erythranthe guttata	1.96744e-58	78	212.231	162	127
Asp_CL821Contig1	cytochrome p450 71a3-like	1615	gi|658026013|ref|XP_008348424.1|PREDICTED: cytochrome P450 71A3-like [Malus domestica]	XP_008348424	Malus domestica	2.24511e-45	52	177.563	354	186
Asp_CL828Contig1	blue copper protein	1129	gi|475529540|gb|EMT07777.1|Blue copper protein [Aegilops tauschii]	EMT07777	Aegilops tauschii	1.19616e-22	58	102.834	129	76
Asp_CL833Contig1	polyphenol oxidase	1855	gi|37359228|gb|AAO16865.1|polyphenol oxidase [Ananas comosus]	AAO16865	Ananas comosus	1.03989e-79	55	274.633	414	229
Asp_CL842Contig1	l-type lectin-domain containing receptor kinase -like	1907	gi|641809696|gb|KDO36791.1|hypothetical protein CISIN_1g038118mg, partial [Citrus sinensis]	KDO36791	Citrus sinensis	1.28759e-94	69	308.145	292	204
Asp_CL846Contig1	leucine-rich repeat	2079	gi|343413823|emb|CCD21194.1|leucine-rich repeat protein, putative [Trypanosoma vivax Y486]	CCD21194	Trypanosoma vivax Y486	1.69396e-38	46	161.384	542	253
Asp_CL854Contig1	tatd-related deoxyribonuclease family protein	1363	gi|116787700|gb|ABK24610.1|unknown [Picea sitchensis]	ABK24610	Picea sitchensis	6.8811e-164	86	477.248	315	271
Asp_CL857Contig1	dna binding	2664	gi|294464254|gb|ADE77640.1|unknown [Picea sitchensis]	ADE77640	Picea sitchensis	2.00915e-18	45	98.5969	256	116
Asp_CL862Contig1	tropomyosin- isoforms 33 34	1831	gi|658020385|ref|XP_008345574.1|PREDICTED: uncharacterized protein LOC103408504 [Malus domestica]	XP_008345574	Malus domestica	6.54302e-24	78	112.079	126	99
Asp_CL873Contig1	PREDICTED: uncharacterized protein LOC101309147	3146	gi|470122744|ref|XP_004297399.1|PREDICTED: uncharacterized protein LOC101309147 [Fragaria vesca subsp. vesca]	XP_004297399	Fragaria vesca subsp. vesca	2.29992e-73	48	267.7	608	294
Asp_CL880Contig1	predicted protein	2922	gi|168038036|ref|XP_001771508.1|predicted protein [Physcomitrella patens] >gi|162677235|gb|EDQ63708.1| predicted protein [Physcomitrella patens]	XP_001771508	Physcomitrella patens	3.11998e-19	87	94.7449	49	43
Asp_CL889Contig1	pentatricopeptide repeat protein 79	3539	gi|328774763|gb|AEB39781.1|pentatricopeptide repeat protein 79 [Funaria hygrometrica]	AEB39781	Funaria hygrometrica	0	60	609.372	762	460
Asp_CL898Contig1	probable protein phosphatase 2c 15-like isoform x1	2519	gi|148906678|gb|ABR16488.1|unknown [Picea sitchensis]	ABR16488	Picea sitchensis	0	78	555.058	434	341
Asp_CL903Contig1	tom1-like protein 2-like	2531	gi|125551879|gb|EAY97588.1|hypothetical protein OsI_19514 [Oryza sativa Indica Group]	EAY97588	Oryza sativa Indica Group	2.9164e-82	67	287.345	287	195
Asp_CL909Contig1	hypothetical protein AMTR_s00004p00160730	2525	gi|586642627|ref|XP_006826420.1|hypothetical protein AMTR_s00004p00160730 [Amborella trichopoda] >gi|548830734|gb|ERM93657.1| hypothetical protein AMTR_s00004p00160730 [Amborella trichopoda]	XP_006826420	Amborella trichopoda	3.17893e-26	59	123.25	199	119
Asp_CL913Contig1	pentatricopeptide repeat-containing	3655	gi|255540881|ref|XP_002511505.1|pentatricopeptide repeat-containing protein, putative [Ricinus communis] >gi|223550620|gb|EEF52107.1| pentatricopeptide repeat-containing protein, putative [Ricinus communis]	XP_002511505	Ricinus communis	0	62	679.478	788	495
Asp_CL917Contig1	efr3-like protein	3387	gi|565370997|ref|XP_006352099.1|PREDICTED: uncharacterized protein LOC102584417 isoform X2 [Solanum tuberosum]	XP_006352099	Solanum tuberosum	0	58	611.298	1030	600
Asp_CL924Contig1	filament-like plant protein 4	6178	gi|670362755|ref|XP_008653463.1|PREDICTED: filament-like plant protein 4 [Zea mays] >gi|414865813|tpg|DAA44370.1| TPA: putative DUF869 domain containing family protein [Zea mays]	XP_008653463	Zea mays	4.25473e-99	58	357.066	602	353
Asp_CL937Contig1	hypothetical protein SELMODRAFT_429385	3037	gi|302818827|ref|XP_002991086.1|hypothetical protein SELMODRAFT_429385 [Selaginella moellendorffii] >gi|300141180|gb|EFJ07894.1| hypothetical protein SELMODRAFT_429385 [Selaginella moellendorffii]	XP_002991086	Selaginella moellendorffii	8.37474e-31	46	140.969	538	252
Asp_CL941Contig1	hypothetical protein	3099	gi|497310533|ref|WP_009624750.1|hypothetical protein [Desulfosporosinus sp. OT] >gi|344324486|gb|EGW36042.1| hypothetical protein DOT_6099 [Desulfosporosinus sp. OT]	WP_009624750	Desulfosporosinus sp. OT	3.50596e-15	44	91.2781	553	244
Asp_CL945Contig1	protein weak chloroplast movement under blue light 1-like	3881	gi|470109665|ref|XP_004291113.1|PREDICTED: protein WEAK CHLOROPLAST MOVEMENT UNDER BLUE LIGHT 1-like [Fragaria vesca subsp. vesca]	XP_004291113	Fragaria vesca subsp. vesca	8.26765e-14	52	86.6557	522	275
Asp_CL950Contig1	protein	3692	gi|168037477|ref|XP_001771230.1|predicted protein [Physcomitrella patens] >gi|162677471|gb|EDQ63941.1| predicted protein [Physcomitrella patens]	XP_001771230	Physcomitrella patens	2.55699e-160	76	495.738	396	302
Asp_CL956Contig1	protein brittle- chloroplastic amyloplastic	2026	gi|586673197|ref|XP_006837816.1|hypothetical protein AMTR_s00104p00131890 [Amborella trichopoda] >gi|548840182|gb|ERN00385.1| hypothetical protein AMTR_s00104p00131890 [Amborella trichopoda]	XP_006837816	Amborella trichopoda	1.25515e-129	80	402.134	310	250
Asp_CL960Contig1	probable transcription factor 21	2008	gi|148906731|gb|ABR16513.1|unknown [Picea sitchensis]	ABR16513	Picea sitchensis	1.75928e-64	64	232.261	298	192
Asp_CL966Contig1	transcription factor pif3-like	2047	gi|168024155|ref|XP_001764602.1|predicted protein [Physcomitrella patens] >gi|162684180|gb|EDQ70584.1| predicted protein [Physcomitrella patens]	XP_001764602	Physcomitrella patens	1.06733e-34	54	150.984	301	164
Asp_CL969Contig1	protease- isoform 1	2844	gi|586778293|ref|XP_006858242.1|hypothetical protein AMTR_s00062p00198710 [Amborella trichopoda] >gi|548862345|gb|ERN19709.1| hypothetical protein AMTR_s00062p00198710 [Amborella trichopoda]	XP_006858242	Amborella trichopoda	7.79783e-155	61	452.21	528	325
Asp_CL976Contig1	hypothetical protein SELMODRAFT_104898, partial	2462	gi|302789369|ref|XP_002976453.1|hypothetical protein SELMODRAFT_104898, partial [Selaginella moellendorffii] >gi|300156083|gb|EFJ22713.1| hypothetical protein SELMODRAFT_104898, partial [Selaginella moellendorffii]	XP_002976453	Selaginella moellendorffii	9.00448e-153	67	476.093	524	353
Asp_CL981Contig1	legumin 11s-globulin	2048	gi|302813192|ref|XP_002988282.1|hypothetical protein SELMODRAFT_271983 [Selaginella moellendorffii] >gi|300144014|gb|EFJ10701.1| hypothetical protein SELMODRAFT_271983 [Selaginella moellendorffii]	XP_002988282	Selaginella moellendorffii	4.73009e-57	53	211.46	407	216
Asp_CL986Contig1	transcription factor bhlh66-like	1986	gi|168048453|ref|XP_001776681.1|predicted protein [Physcomitrella patens] >gi|162671973|gb|EDQ58517.1| predicted protein [Physcomitrella patens]	XP_001776681	Physcomitrella patens	1.84416e-37	80	149.443	160	128
Asp_CL991Contig1	ubiquitin-activating enzyme	2567	gi|586676379|ref|XP_006838625.1|hypothetical protein AMTR_s00002p00233990 [Amborella trichopoda] >gi|548841131|gb|ERN01194.1| hypothetical protein AMTR_s00002p00233990 [Amborella trichopoda]	XP_006838625	Amborella trichopoda	0	81	758.059	548	444
Asp_CL998Contig1	PREDICTED: uncharacterized protein LOC103723687 isoform X4	2806	gi|672185732|ref|XP_008812899.1|PREDICTED: uncharacterized protein LOC103723687 isoform X4 [Phoenix dactylifera]	XP_008812899	Phoenix dactylifera	7.51796e-85	55	308.145	436	244
Asp_CL1003Contig1	presenilin-like protein at2g29900-like	2432	gi|168019905|ref|XP_001762484.1|predicted protein [Physcomitrella patens] >gi|162686217|gb|EDQ72607.1| predicted protein [Physcomitrella patens]	XP_001762484	Physcomitrella patens	5.43679e-111	62	359.377	504	315
Asp_CL1008Contig1	protein	2711	gi|168021363|ref|XP_001763211.1|predicted protein [Physcomitrella patens] >gi|162685694|gb|EDQ72088.1| predicted protein [Physcomitrella patens]	XP_001763211	Physcomitrella patens	0	82	859.751	619	510
Asp_CL1013Contig1	polyadenylate-binding protein-interacting protein 7-like isoform x1	2663	gi|661882894|emb|CDP13485.1|unnamed protein product [Coffea canephora]	CDP13485	Coffea canephora	6.3429e-55	57	210.305	357	207
Asp_CL1018Contig1	auxin transporter-like protein 1-like	731	gi|116787691|gb|ABK24607.1|unknown [Picea sitchensis]	ABK24607	Picea sitchensis	2.72489e-143	89	422.935	243	217
Asp_CL1020Contig1	rna-binding protein 34	3072	gi|672125832|ref|XP_008786344.1|PREDICTED: RNA-binding protein 34 [Phoenix dactylifera]	XP_008786344	Phoenix dactylifera	4.12658e-34	55	148.288	256	141
Asp_CL1026Contig1	histone deacetylase 15-like	2564	gi|302761220|ref|XP_002964032.1|hypothetical protein SELMODRAFT_166606 [Selaginella moellendorffii] >gi|300167761|gb|EFJ34365.1| hypothetical protein SELMODRAFT_166606 [Selaginella moellendorffii]	XP_002964032	Selaginella moellendorffii	4.02487e-163	74	498.434	431	321
Asp_CL1033Contig1	cyclin dependent kinase inhibitor	812	gi|573960498|ref|XP_006662432.1|PREDICTED: cyclin-dependent kinase inhibitor 4-like [Oryza brachyantha]	XP_006662432	Oryza brachyantha	3.44951e-12	55	70.8626	118	66
Asp_CL1042Contig1	d27 family partial	686	gi|385763996|gb|AFI78801.1|putative D27 family protein, partial [Spirogyra pratensis]	AFI78801	Spirogyra pratensis	2.46825e-61	60	203.756	228	137
Asp_CL1046Contig1	probable wrky transcription factor 11-like	1373	gi|596133229|ref|XP_007222201.1|hypothetical protein PRUPE_ppa009700mg [Prunus persica] >gi|462419137|gb|EMJ23400.1| hypothetical protein PRUPE_ppa009700mg [Prunus persica]	XP_007222201	Prunus persica	4.21592e-29	61	125.176	160	98
Asp_CL1058Contig1	cytidine deoxycytidylate deaminase family protein	1138	gi|586679700|ref|XP_006840373.1|hypothetical protein AMTR_s00045p00129600 [Amborella trichopoda] >gi|548842091|gb|ERN02048.1| hypothetical protein AMTR_s00045p00129600 [Amborella trichopoda]	XP_006840373	Amborella trichopoda	5.11963e-88	91	275.789	184	168
Asp_CL1068Contig1	biotin carboxylase carrier protein	1777	gi|388515185|gb|AFK45654.1|unknown [Lotus japonicus]	AFK45654	Lotus japonicus	4.05553e-47	70	177.948	193	136
Asp_CL1081Contig1	gras-family protein	2547	gi|168006356|ref|XP_001755875.1|predicted protein [Physcomitrella patens] >gi|162692805|gb|EDQ79160.1| predicted protein [Physcomitrella patens]	XP_001755875	Physcomitrella patens	5.95243e-96	63	317.775	386	245
Asp_CL1087Contig1	unknown	1484	gi|116792652|gb|ABK26446.1|unknown [Picea sitchensis]	ABK26446	Picea sitchensis	1.71816e-85	72	276.559	265	192
Asp_CL1105Contig1	wee1-like protein kinase-like	1708	gi|586727782|ref|XP_006849733.1|hypothetical protein AMTR_s00024p00247080 [Amborella trichopoda] >gi|548853308|gb|ERN11314.1| hypothetical protein AMTR_s00024p00247080 [Amborella trichopoda]	XP_006849733	Amborella trichopoda	2.78108e-123	64	382.489	424	273
Asp_CL1117Contig1	hypothetical protein SELMODRAFT_407242	1212	gi|302765214|ref|XP_002966028.1|hypothetical protein SELMODRAFT_407242 [Selaginella moellendorffii] >gi|300166842|gb|EFJ33448.1| hypothetical protein SELMODRAFT_407242 [Selaginella moellendorffii]	XP_002966028	Selaginella moellendorffii	6.47728e-09	49	64.6994	203	100
Asp_CL1130Contig1	pentatricopeptide repeat protein 65	826	gi|328774749|gb|AEB39774.1|pentatricopeptide repeat protein 65 [Funaria hygrometrica]	AEB39774	Funaria hygrometrica	8.71162e-47	65	176.407	180	117
Asp_CL1138Contig1	PREDICTED: uncharacterized protein LOC102596639	2965	gi|565401017|ref|XP_006366013.1|PREDICTED: uncharacterized protein LOC102596639 [Solanum tuberosum]	XP_006366013	Solanum tuberosum	1.77084e-69	58	244.973	349	204
Asp_CL1144Contig1	protein	847	gi|168039906|ref|XP_001772437.1|predicted protein [Physcomitrella patens] >gi|162676234|gb|EDQ62719.1| predicted protein [Physcomitrella patens]	XP_001772437	Physcomitrella patens	2.42034e-11	48	73.559	147	71
Asp_CL1148Contig1	unknown	1246	gi|294463985|gb|ADE77513.1|unknown [Picea sitchensis]	ADE77513	Picea sitchensis	5.49165e-106	70	328.946	332	234
Asp_CL1159Contig1	unknown	928	gi|294460934|gb|ADE76039.1|unknown [Picea sitchensis]	ADE76039	Picea sitchensis	5.29819e-166	88	481.871	309	273
Asp_CL1164Contig1	chromosome transmission fidelity protein isoform 2	935	gi|587928779|gb|EXC15965.1|hypothetical protein L484_015768 [Morus notabilis]	EXC15965	Morus notabilis	1.50245e-34	68	133.65	135	93
Asp_CL1176Contig1	probable atp-dependent rna helicase dhx37	3389	gi|168059680|ref|XP_001781829.1|predicted protein [Physcomitrella patens] >gi|162666736|gb|EDQ53383.1| predicted protein [Physcomitrella patens]	XP_001781829	Physcomitrella patens	0	73	575.474	565	415
Asp_CL1187Contig1	f-box protein fbw2-like isoform x2	1085	gi|302787765|ref|XP_002975652.1|hypothetical protein SELMODRAFT_35457, partial [Selaginella moellendorffii] >gi|302794141|ref|XP_002978835.1| hypothetical protein SELMODRAFT_35466, partial [Selaginella moellendorffii] >gi|300153644|gb|EFJ20282.1| hypothetical protein SELMODRAFT_35466, partial [Selaginella moellendorffii] >gi|300156653|gb|EFJ23281.1| hypothetical protein SELMODRAFT_35457, partial …	XP_002975652	Selaginella moellendorffii	1.87994e-37	57	145.206	222	127
Asp_CL1193Contig1	methylketone synthase iia	1134	gi|294464460|gb|ADE77741.1|unknown [Picea sitchensis]	ADE77741	Picea sitchensis	2.61887e-52	84	135.576	86	73
Asp_CL1201Contig1	peptidyl-prolyl cis-trans isomerase chloroplastic-like	1162	gi|460385517|ref|XP_004238450.1|PREDICTED: peptidyl-prolyl cis-trans isomerase FKBP18, chloroplastic-like [Solanum lycopersicum]	XP_004238450	Solanum lycopersicum	6.31966e-65	88	193.356	117	103
Asp_CL1206Contig1	protein phosphatase 2c family protein	1527	gi|293332683|ref|NP_001167952.1|putative protein phosphatase 2C family protein [Zea mays] >gi|223945075|gb|ACN26621.1| unknown [Zea mays] >gi|413948544|gb|AFW81193.1| putative protein phosphatase 2C family protein [Zea mays] >gi|645166271|gb|AIB04853.1| orphans transcription factor, partial [Zea mays] >gi|666937422|gb|AIG52097.1| 2C-type protein phosphatase protein [Zea mays]	NP_001167952	Zea mays	9.56823e-82	67	270.781	289	194
Asp_CL1213Contig1	isovaleryl- dehydrogenase	1737	gi|514743321|ref|XP_004960360.1|PREDICTED: isovaleryl-CoA dehydrogenase, mitochondrial-like isoform X1 [Setaria italica]	XP_004960360	Setaria italica	0	92	681.404	383	354
Asp_CL1218Contig1	50s ribosomal protein l3- chloroplastic-like	1727	gi|586679583|ref|XP_006840336.1|hypothetical protein AMTR_s00045p00094390 [Amborella trichopoda] >gi|548842054|gb|ERN02011.1| hypothetical protein AMTR_s00045p00094390 [Amborella trichopoda]	XP_006840336	Amborella trichopoda	1.95994e-113	75	352.443	305	231
Asp_CL1225Contig1	hypothetical protein AMTR_s00016p00255950	2376	gi|586700153|ref|XP_006844749.1|hypothetical protein AMTR_s00016p00255950 [Amborella trichopoda] >gi|548847220|gb|ERN06424.1| hypothetical protein AMTR_s00016p00255950 [Amborella trichopoda]	XP_006844749	Amborella trichopoda	8.66903e-59	63	222.631	252	159
Asp_CL1229Contig1	uncharacterized vacuolar membrane protein yml018c-like isoform x2	1771	gi|586754583|ref|XP_006852867.1|hypothetical protein AMTR_s00033p00202600 [Amborella trichopoda] >gi|548856481|gb|ERN14334.1| hypothetical protein AMTR_s00033p00202600 [Amborella trichopoda]	XP_006852867	Amborella trichopoda	3.65009e-165	79	488.804	399	317
Asp_CL1233Contig1	rna polymerase iii subunit rpc82 family isoform 1	2520	gi|168046248|ref|XP_001775586.1|predicted protein [Physcomitrella patens] >gi|162673004|gb|EDQ59533.1| predicted protein [Physcomitrella patens]	XP_001775586	Physcomitrella patens	8.51814e-155	67	475.707	545	369
Asp_CL1239Contig1	hypothetical protein EUTSA_v10015011mg	1278	gi|567174827|ref|XP_006400249.1|hypothetical protein EUTSA_v10015011mg [Eutrema salsugineum] >gi|557101339|gb|ESQ41702.1| hypothetical protein EUTSA_v10015011mg [Eutrema salsugineum]	XP_006400249	Eutrema salsugineum	4.36713e-28	76	117.472	131	100
Asp_CL1243Contig1	cytochrome p450 cyp736a12-like	1349	gi|629112316|gb|KCW77276.1|hypothetical protein EUGRSUZ_D01633 [Eucalyptus grandis]	KCW77276	Eucalyptus grandis	1.16269e-58	65	209.92	252	165
Asp_CL1248Contig1	probable receptor-like serine threonine-protein kinase at5g57670	1632	gi|672117799|ref|XP_008782089.1|PREDICTED: probable receptor-like serine/threonine-protein kinase At5g57670 [Phoenix dactylifera]	XP_008782089	Phoenix dactylifera	2.73128e-136	80	420.239	290	234
Asp_CL1253Contig1	dna repair protein xrcc2 homolog isoform x1	1508	gi|590698004|ref|XP_007045597.1|X-ray repair cross complementing 2 (XRCC2), putative [Theobroma cacao] >gi|508709532|gb|EOY01429.1| X-ray repair cross complementing 2 (XRCC2), putative [Theobroma cacao]	XP_007045597	Theobroma cacao	2.15434e-60	58	213.386	341	198
Asp_CL1259Contig1	nucleolin 2-like	1899	gi|168009804|ref|XP_001757595.1|predicted protein [Physcomitrella patens] >gi|162691289|gb|EDQ77652.1| predicted protein [Physcomitrella patens]	XP_001757595	Physcomitrella patens	3.69944e-54	63	202.601	211	134
Asp_CL1264Contig1	probable cinnamyl alcohol dehydrogenase 1-like	1637	gi|586709401|ref|XP_006846499.1|hypothetical protein AMTR_s00018p00151850 [Amborella trichopoda] >gi|548849309|gb|ERN08174.1| hypothetical protein AMTR_s00018p00151850 [Amborella trichopoda]	XP_006846499	Amborella trichopoda	7.74093e-160	80	471.855	347	278
Asp_CL1275Contig1	2-oxoacid dioxygenase	1529	gi|302790077|ref|XP_002976806.1|hypothetical protein SELMODRAFT_105948 [Selaginella moellendorffii] >gi|159902525|gb|ABX10769.1| gibberellin 20-oxidase-like protein [Selaginella moellendorffii] >gi|300155284|gb|EFJ21916.1| hypothetical protein SELMODRAFT_105948 [Selaginella moellendorffii]	XP_002976806	Selaginella moellendorffii	1.90786e-56	51	204.527	382	197
Asp_CL1280Contig1	cyclophilin ( kd) (cyp-15)	1947	gi|168036873|ref|XP_001770930.1|predicted protein [Physcomitrella patens] >gi|162677794|gb|EDQ64260.1| predicted protein [Physcomitrella patens]	XP_001770930	Physcomitrella patens	0	94	656.366	349	331
Asp_CL1285Contig1	arsenical pump-driving atpase-like	1554	gi|168024699|ref|XP_001764873.1|predicted protein [Physcomitrella patens] >gi|162683909|gb|EDQ70315.1| predicted protein [Physcomitrella patens]	XP_001764873	Physcomitrella patens	0	86	529.635	359	309
Asp_CL1290Contig1	unknown	1711	gi|116780509|gb|ABK21705.1|unknown [Picea sitchensis]	ABK21705	Picea sitchensis	4.54137e-48	48	183.726	433	208
Asp_CL1294Contig1	hypothetical protein	1428	gi|550947363|ref|WP_022695764.1|hypothetical protein [Ponticaulis koreensis]	WP_022695764	Ponticaulis koreensis	5.32441e-36	51	143.665	243	125
Asp_CL1303Contig1	atp-nad kinase family protein	1579	gi|302795408|ref|XP_002979467.1|hypothetical protein SELMODRAFT_419186 [Selaginella moellendorffii] >gi|300152715|gb|EFJ19356.1| hypothetical protein SELMODRAFT_419186 [Selaginella moellendorffii]	XP_002979467	Selaginella moellendorffii	4.69109e-96	69	306.22	314	218
Asp_CL1308Contig1	geranylgeranyl transferase type-1 subunit beta	1491	gi|587933171|gb|EXC20158.1|Geranylgeranyl transferase type-1 subunit beta [Morus notabilis]	EXC20158	Morus notabilis	1.01535e-105	64	332.028	341	221
Asp_CL1311Contig1	fca- partial	2137	gi|674900711|emb|CDY32233.1|BnaA01g17510D [Brassica napus]	CDY32233	Brassica napus	8.70595e-11	61	75.485	62	38
Asp_CL1316Contig1	plastidial pyruvate kinase 2-like	1759	gi|567858816|ref|XP_006422091.1|hypothetical protein CICLE_v10004626mg [Citrus clementina] >gi|568874993|ref|XP_006490596.1| PREDICTED: plastidial pyruvate kinase 2-like [Citrus sinensis] >gi|557523964|gb|ESR35331.1| hypothetical protein CICLE_v10004626mg [Citrus clementina] >gi|641837209|gb|KDO56165.1| hypothetical protein CISIN_1g008112mg [Citrus sinensis]	XP_006422091	Citrus clementina	0	92	743.036	417	385
Asp_CL1320Contig1	probable complex i intermediate-associated protein 30 isoform x1	1470	gi|294460746|gb|ADE75947.1|unknown [Picea sitchensis]	ADE75947	Picea sitchensis	6.30325e-69	72	231.491	204	148
Asp_CL1331Contig1	thioredoxin superfamily protein isoform 1	1604	gi|566176175|ref|XP_006381517.1|hypothetical protein POPTR_0006s13540g [Populus trichocarpa] >gi|550336221|gb|ERP59314.1| hypothetical protein POPTR_0006s13540g [Populus trichocarpa]	XP_006381517	Populus trichocarpa	7.04706e-78	69	257.299	237	165
Asp_CL1336Contig1	prenylyltransferase superfamily isoform 2	1585	gi|590642047|ref|XP_007030404.1|Prenylyltransferase superfamily protein, putative isoform 2 [Theobroma cacao] >gi|508719009|gb|EOY10906.1| Prenylyltransferase superfamily protein, putative isoform 2 [Theobroma cacao]	XP_007030404	Theobroma cacao	2.57981e-42	56	115.931	214	121
Asp_CL1344Contig1	hyoscyamine 6-dioxygenase	1649	gi|587914359|gb|EXC02138.1|Hyoscyamine 6-dioxygenase [Morus notabilis]	EXC02138	Morus notabilis	6.77307e-53	56	194.512	290	164
Asp_CL1346Contig1	stigma-specific stig1 family protein	1607	gi|15240458|ref|NP_200322.1|Stigma-specific Stig1 family protein [Arabidopsis thaliana] >gi|9758108|dbj|BAB08580.1| unnamed protein product [Arabidopsis thaliana] >gi|332009199|gb|AED96582.1| Stigma-specific Stig1 family protein [Arabidopsis thaliana]	NP_200322	Arabidopsis thaliana	1.77178e-12	57	75.8702	88	51
Asp_CL3Contig1	hypothetical protein SELMODRAFT_424121	3634	gi|302806477|ref|XP_002984988.1|hypothetical protein SELMODRAFT_424121 [Selaginella moellendorffii] >gi|300147198|gb|EFJ13863.1| hypothetical protein SELMODRAFT_424121 [Selaginella moellendorffii]	XP_002984988	Selaginella moellendorffii	2.69352e-94	72	325.479	351	255
Asp_CL25Contig1	chitinase a	980	gi|110556116|dbj|BAE98134.1|chitinase A [Pteris ryukyuensis]	BAE98134	Pteris ryukyuensis	1.17612e-153	91	450.284	264	241
Asp_CL27Contig1	hypothetical protein M569_01237	5809	gi|527208554|gb|EPS73518.1|hypothetical protein M569_01237 [Genlisea aurea]	EPS73518	Genlisea aurea	3.78571e-116	66	385.956	400	265
Asp_CL39Contig1	gdsl esterase lipase at5g03610-like	1009	gi|225440948|ref|XP_002283113.1|PREDICTED: GDSL esterase/lipase At5g03610 [Vitis vinifera] >gi|297740084|emb|CBI30266.3| unnamed protein product [Vitis vinifera]	XP_002283113	Vitis vinifera	1.14144e-20	50	100.138	210	107
Asp_CL49Contig1	methyl- -binding domain-containing protein 6-like	3805	gi|567864370|ref|XP_006424834.1|hypothetical protein CICLE_v10029152mg [Citrus clementina] >gi|568870279|ref|XP_006488333.1| PREDICTED: methyl-CpG-binding domain-containing protein 6-like [Citrus sinensis] >gi|557526768|gb|ESR38074.1| hypothetical protein CICLE_v10029152mg [Citrus clementina] >gi|641854037|gb|KDO72845.1| hypothetical protein CISIN_1g045019mg [Citrus sinensis]	XP_006424834	Citrus clementina	7.30572e-12	68	77.0258	66	45
Asp_CL64Contig1	hypothetical protein	2054	gi|148907013|gb|ABR16650.1|unknown [Picea sitchensis]	ABR16650	Picea sitchensis	3.51328e-156	74	471.855	423	317
Asp_CL81Contig1	remodeling and spacing factor 1 isoform x1	3005	gi|659093981|ref|XP_008447818.1|PREDICTED: uncharacterized protein LOC103490198 isoform X4 [Cucumis melo] >gi|659093983|ref|XP_008447819.1| PREDICTED: uncharacterized protein LOC103490198 isoform X4 [Cucumis melo]	XP_008447818	Cucumis melo	1.58503e-28	46	130.954	259	120
Asp_CL87Contig1	BnaA03g27480D	1963	gi|674959594|emb|CDX74299.1|BnaA03g27480D [Brassica napus]	CDX74299	Brassica napus	5.05758e-41	69	157.918	135	94
Asp_CL99Contig1	dnaj homolog subfamily b member 1-like	885	gi|116791995|gb|ABK26192.1|unknown [Picea sitchensis]	ABK26192	Picea sitchensis	1.1864e-27	69	114.39	106	74
Asp_CL103Contig1	hypothetical protein A1O9_10178	1928	gi|656908041|gb|KEF53777.1|hypothetical protein A1O9_10178 [Exophiala aquamarina CBS 119918]	KEF53777	Exophiala aquamarina CBS 119918	1.67448e-15	46	90.5077	302	140
Asp_CL112Contig1	serine threonine-protein kinase ppk5-like	2666	gi|641822958|gb|KDO42417.1|hypothetical protein CISIN_1g0010342mg, partial [Citrus sinensis]	KDO42417	Citrus sinensis	0	63	700.664	805	512
Asp_CL125Contig1	ribosomal protein	1485	gi|313586473|gb|ADR71247.1|Mitochondrial 50S ribosomal protein L27 [Hevea brasiliensis]	ADR71247	Hevea brasiliensis	6.08251e-52	81	184.496	122	100
Asp_CL129Contig1	programmed cell death	854	gi|168031842|ref|XP_001768429.1|predicted protein [Physcomitrella patens] >gi|162680354|gb|EDQ66791.1| predicted protein [Physcomitrella patens]	XP_001768429	Physcomitrella patens	6.40608e-30	87	130.568	104	91
Asp_CL133Contig1	udp-galactose udp-glucose transporter 2-like isoform 1	1658	gi|302793971|ref|XP_002978750.1|hypothetical protein SELMODRAFT_271324 [Selaginella moellendorffii] >gi|302805825|ref|XP_002984663.1| hypothetical protein SELMODRAFT_271711 [Selaginella moellendorffii] >gi|300147645|gb|EFJ14308.1| hypothetical protein SELMODRAFT_271711 [Selaginella moellendorffii] >gi|300153559|gb|EFJ20197.1| hypothetical protein SELMODRAFT_271324 [Selaginella moellendorffii]	XP_002978750	Selaginella moellendorffii	2.44302e-150	87	447.973	266	234
Asp_CL138Contig1	rna methyltransferase at5g10620-like	1098	gi|168060349|ref|XP_001782159.1|predicted protein [Physcomitrella patens] >gi|162666397|gb|EDQ53053.1| predicted protein [Physcomitrella patens]	XP_001782159	Physcomitrella patens	3.20258e-65	82	215.698	155	128
Asp_CL146Contig1	hypothetical protein SELMODRAFT_427799	1689	gi|302815027|ref|XP_002989196.1|hypothetical protein SELMODRAFT_427799 [Selaginella moellendorffii] >gi|300143096|gb|EFJ09790.1| hypothetical protein SELMODRAFT_427799 [Selaginella moellendorffii]	XP_002989196	Selaginella moellendorffii	1.55364e-15	78	89.7373	64	50
Asp_CL159Contig1	cytoplasmic trna 2-thiolation protein 2	1145	gi|302783631|ref|XP_002973588.1|hypothetical protein SELMODRAFT_54556, partial [Selaginella moellendorffii] >gi|300158626|gb|EFJ25248.1| hypothetical protein SELMODRAFT_54556, partial [Selaginella moellendorffii]	XP_002973588	Selaginella moellendorffii	3.43005e-92	63	291.967	336	212
Asp_CL166Contig1	hypothetical protein SELMODRAFT_102172	4433	gi|302786080|ref|XP_002974811.1|hypothetical protein SELMODRAFT_102172 [Selaginella moellendorffii] >gi|300157706|gb|EFJ24331.1| hypothetical protein SELMODRAFT_102172 [Selaginella moellendorffii]	XP_002974811	Selaginella moellendorffii	0	64	807.749	868	563
Asp_CL184Contig1	ubiquitin-like modifier-activating enzyme 1	1190	gi|168060305|ref|XP_001782137.1|predicted protein [Physcomitrella patens] >gi|162666375|gb|EDQ53031.1| predicted protein [Physcomitrella patens]	XP_001782137	Physcomitrella patens	9.08386e-91	73	306.22	264	195
Asp_CL186Contig1	f-box-like wd repeat-containing protein tbl1xr1-like	1035	gi|302771157|ref|XP_002968997.1|hypothetical protein SELMODRAFT_90375 [Selaginella moellendorffii] >gi|300163502|gb|EFJ30113.1| hypothetical protein SELMODRAFT_90375 [Selaginella moellendorffii]	XP_002968997	Selaginella moellendorffii	3.22044e-42	90	164.081	98	89
Asp_CL191Contig1	bidirectional sugar transporter sweet6b-like	946	gi|514778455|ref|XP_004969103.1|PREDICTED: bidirectional sugar transporter SWEET6a-like [Setaria italica]	XP_004969103	Setaria italica	1.06026e-43	57	161.384	221	126
Asp_CL215Contig1	pentatricopeptide repeat protein 65	1883	gi|168003497|ref|XP_001754449.1|predicted protein [Physcomitrella patens] >gi|162694551|gb|EDQ80899.1| predicted protein [Physcomitrella patens]	XP_001754449	Physcomitrella patens	2.76439e-110	55	359.762	553	308
Asp_CL221Contig1	qa- syp3 sed5p syntaxin 5-type	1679	gi|168038668|ref|XP_001771822.1|Qa-SNARE, SYP3/Sed5p/Syntaxin 5-type [Physcomitrella patens] >gi|162676953|gb|EDQ63430.1| Qa-SNARE, SYP3/Sed5p/Syntaxin 5-type [Physcomitrella patens]	XP_001771822	Physcomitrella patens	3.89883e-107	78	337.421	330	260
Asp_CL227Contig1	uncharacterized loc101210396	1246	gi|168052795|ref|XP_001778825.1|predicted protein [Physcomitrella patens] >gi|162669831|gb|EDQ56411.1| predicted protein [Physcomitrella patens]	XP_001778825	Physcomitrella patens	3.4207e-60	59	222.631	384	227
Asp_CL233Contig1	probable lrr receptor-like serine threonine-protein kinase at1g56140-like	938	gi|115460552|ref|NP_001053876.1|Os04g0616200 [Oryza sativa Japonica Group] >gi|113565447|dbj|BAF15790.1| Os04g0616200, partial [Oryza sativa Japonica Group]	NP_001053876	Oryza sativa Japonica Group	2.67345e-30	68	127.487	121	83
Asp_CL238Contig1	polypyrimidine tract-binding protein homolog 1-like isoform x4	902	gi|168060645|ref|XP_001782305.1|predicted protein [Physcomitrella patens] >gi|162666235|gb|EDQ52895.1| predicted protein [Physcomitrella patens]	XP_001782305	Physcomitrella patens	3.67966e-153	94	444.891	254	239
Asp_CL243Contig1	gtp-binding protein chloroplastic-like	2132	gi|586643230|ref|XP_006826678.1|hypothetical protein AMTR_s00137p00063430 [Amborella trichopoda] >gi|548831079|gb|ERM93915.1| hypothetical protein AMTR_s00137p00063430 [Amborella trichopoda]	XP_006826678	Amborella trichopoda	7.0496e-116	77	374.785	385	297
Asp_CL249Contig1	dehydration-responsive element binding protein	1634	gi|351637703|gb|AEQ58798.1|ethylene response factor, partial [Rumex palustris]	AEQ58798	Rumex palustris	1.63038e-26	56	116.316	193	110
Asp_CL254Contig1	predicted protein	917	gi|168063321|ref|XP_001783621.1|predicted protein [Physcomitrella patens] >gi|162664881|gb|EDQ51585.1| predicted protein [Physcomitrella patens]	XP_001783621	Physcomitrella patens	3.25796e-43	80	155.992	131	105
Asp_CL261Contig1	hypothetical protein CICLE_v10002126mg	1394	gi|567878657|ref|XP_006431887.1|hypothetical protein CICLE_v10002126mg [Citrus clementina] >gi|557534009|gb|ESR45127.1| hypothetical protein CICLE_v10002126mg [Citrus clementina]	XP_006431887	Citrus clementina	3.51486e-09	77	65.855	193	150
Asp_CL266Contig1	hypothetical protein AMTR_s00031p00010980	764	gi|586764150|ref|XP_006855015.1|hypothetical protein AMTR_s00031p00010980 [Amborella trichopoda] >gi|548858744|gb|ERN16482.1| hypothetical protein AMTR_s00031p00010980 [Amborella trichopoda]	XP_006855015	Amborella trichopoda	3.40406e-32	55	136.346	253	141
Asp_CL278Contig1	molybdenum cofactor sulfurase	816	gi|168007717|ref|XP_001756554.1|predicted protein [Physcomitrella patens] >gi|162692150|gb|EDQ78508.1| predicted protein [Physcomitrella patens]	XP_001756554	Physcomitrella patens	2.16913e-97	71	316.235	280	200
Asp_CL324Contig1	strubbelig-receptor family 8 isoform 2	1960	gi|586701920|ref|XP_006845116.1|hypothetical protein AMTR_s00005p00184950 [Amborella trichopoda] >gi|548847629|gb|ERN06791.1| hypothetical protein AMTR_s00005p00184950 [Amborella trichopoda]	XP_006845116	Amborella trichopoda	1.48344e-180	90	530.02	317	287
Asp_CL334Contig1	PREDICTED: uncharacterized protein LOC102599960 isoform X1	722	gi|565382664|ref|XP_006357653.1|PREDICTED: uncharacterized protein LOC102599960 isoform X1 [Solanum tuberosum]	XP_006357653	Solanum tuberosum	1.15625e-46	77	174.096	148	114
Asp_CL339Contig1	af384822_1cdpk adapter protein 1	1110	gi|14583098|gb|AAK69758.1|AF384822_1CDPK adapter protein 1 [Mesembryanthemum crystallinum]	AAK69758	Mesembryanthemum crystallinum	1.26596e-32	59	137.117	174	104
Asp_CL344Contig1	nitrilase-like protein 1 isoform 2	1377	gi|590586755|ref|XP_007015791.1|Nitrilase-like protein 1 isoform 2 [Theobroma cacao] >gi|508786154|gb|EOY33410.1| Nitrilase-like protein 1 isoform 2 [Theobroma cacao]	XP_007015791	Theobroma cacao	5.74905e-178	88	512.686	300	264
Asp_CL349Contig1	sec-independent protein translocase isoform x1	1077	gi|643704311|gb|KDP21375.1|hypothetical protein JCGZ_21846 [Jatropha curcas]	KDP21375	Jatropha curcas	3.99055e-45	60	166.007	245	149
Asp_CL354Contig1	heat shock factor protein hsf8	1013	gi|168027726|ref|XP_001766380.1|predicted protein [Physcomitrella patens] >gi|162682289|gb|EDQ68708.1| predicted protein [Physcomitrella patens]	XP_001766380	Physcomitrella patens	4.1343e-22	73	103.605	98	72
Asp_CL378Contig1	plastid transcriptionally active	1735	gi|590681163|ref|XP_007041032.1|Plastid transcriptionally active 9, putative [Theobroma cacao] >gi|508704967|gb|EOX96863.1| Plastid transcriptionally active 9, putative [Theobroma cacao]	XP_007041032	Theobroma cacao	3.79459e-36	48	147.902	321	156
Asp_CL384Contig1	periodic tryptophan protein 2 homolog	397	gi|168028435|ref|XP_001766733.1|predicted protein [Physcomitrella patens] >gi|162681942|gb|EDQ68364.1| predicted protein [Physcomitrella patens]	XP_001766733	Physcomitrella patens	7.8737e-53	81	188.348	125	102
Asp_CL407Contig1	pentatricopeptide repeat protein 77	702	gi|593341733|ref|XP_007140043.1|hypothetical protein PHAVU_008G079600g [Phaseolus vulgaris] >gi|561013176|gb|ESW12037.1| hypothetical protein PHAVU_008G079600g [Phaseolus vulgaris]	XP_007140043	Phaseolus vulgaris	2.69218e-40	56	156.377	230	130
Asp_CL419Contig1	predicted protein	1427	gi|168043856|ref|XP_001774399.1|predicted protein [Physcomitrella patens] >gi|162674251|gb|EDQ60762.1| predicted protein [Physcomitrella patens]	XP_001774399	Physcomitrella patens	1.09776e-11	43	77.0258	334	144
Asp_CL434Contig1	predicted protein	3042	gi|168036779|ref|XP_001770883.1|predicted protein [Physcomitrella patens] >gi|162677747|gb|EDQ64213.1| predicted protein [Physcomitrella patens]	XP_001770883	Physcomitrella patens	0	90	1036.56	603	544
Asp_CL443Contig1	hypothetical protein EUGRSUZ_F04401	3277	gi|629105849|gb|KCW71318.1|hypothetical protein EUGRSUZ_F04401 [Eucalyptus grandis] >gi|629105850|gb|KCW71319.1| hypothetical protein EUGRSUZ_F04401 [Eucalyptus grandis]	KCW71318	Eucalyptus grandis	5.30084e-19	57	96.6709	121	70
Asp_CL451Contig1	beta- -n-acetylglucosaminyltransferase radical	744	gi|629107529|gb|KCW72675.1|hypothetical protein EUGRSUZ_E01132 [Eucalyptus grandis]	KCW72675	Eucalyptus grandis	2.11033e-122	80	366.696	248	200
Asp_CL468Contig1	predicted protein	964	gi|168014332|ref|XP_001759706.1|predicted protein [Physcomitrella patens] >gi|162689245|gb|EDQ75618.1| predicted protein [Physcomitrella patens]	XP_001759706	Physcomitrella patens	1.12817e-24	57	112.464	186	107
Asp_CL472Contig1	1-aminocyclopropane-1-carboxylate synthase	2113	gi|302772226|ref|XP_002969531.1|1-aminocyclopropane-1-carboxylate synthase [Selaginella moellendorffii] >gi|300163007|gb|EFJ29619.1| 1-aminocyclopropane-1-carboxylate synthase [Selaginella moellendorffii]	XP_002969531	Selaginella moellendorffii	4.15719e-165	86	491.886	306	264
Asp_CL537Contig1	ribulose- bisphosphate carboxylase oxygenase large subunit n- chloroplastic isoform x2	2366	gi|566162823|ref|XP_002304603.2|hypothetical protein POPTR_0003s15390g [Populus trichocarpa] >gi|550343241|gb|EEE79582.2| hypothetical protein POPTR_0003s15390g [Populus trichocarpa]	XP_002304603	Populus trichocarpa	7.47537e-159	74	483.411	409	304
Asp_CL562Contig1	nucleoside diphosphate kinase	771	gi|527196189|gb|EPS65151.1|nucleoside diphosphate kinase [Genlisea aurea]	EPS65151	Genlisea aurea	5.39447e-78	87	244.202	148	130
Asp_CL566Contig1	predicted protein	790	gi|168002066|ref|XP_001753735.1|predicted protein [Physcomitrella patens] >gi|162695142|gb|EDQ81487.1| predicted protein [Physcomitrella patens]	XP_001753735	Physcomitrella patens	2.82355e-68	76	224.172	203	155
Asp_CL572Contig1	spermatogenesis-associated protein 4-like	1505	gi|302760183|ref|XP_002963514.1|hypothetical protein SELMODRAFT_404782 [Selaginella moellendorffii] >gi|300168782|gb|EFJ35385.1| hypothetical protein SELMODRAFT_404782 [Selaginella moellendorffii]	XP_002963514	Selaginella moellendorffii	1.60066e-69	52	253.832	417	219
Asp_CL602Contig1	galacturonosyltransferase 11	550	gi|590668966|ref|XP_007037641.1|Galacturonosyltransferase 11 [Theobroma cacao] >gi|508774886|gb|EOY22142.1| Galacturonosyltransferase 11 [Theobroma cacao]	XP_007037641	Theobroma cacao	9.33182e-07	53	57.3806	92	49
Asp_CL609Contig1	aluminum activated malate transporter family protein	941	gi|604304051|gb|EYU23401.1|hypothetical protein MIMGU_mgv1a022471mg [Erythranthe guttata]	EYU23401	Erythranthe guttata	6.28355e-38	72	151.369	185	134
Asp_CL611Contig1	dnaj heat shock n-terminal domain-containing family protein	1434	gi|302822879|ref|XP_002993095.1|hypothetical protein SELMODRAFT_136470, partial [Selaginella moellendorffii] >gi|300139095|gb|EFJ05843.1| hypothetical protein SELMODRAFT_136470, partial [Selaginella moellendorffii]	XP_002993095	Selaginella moellendorffii	9.71536e-90	77	285.804	245	190
Asp_CL632Contig1	predicted protein	677	gi|168018181|ref|XP_001761625.1|predicted protein [Physcomitrella patens] >gi|162687309|gb|EDQ73693.1| predicted protein [Physcomitrella patens]	XP_001761625	Physcomitrella patens	9.04691e-70	95	221.476	121	116
Asp_CL642Contig1	protein	2631	gi|168044807|ref|XP_001774871.1|predicted protein [Physcomitrella patens] >gi|162673765|gb|EDQ60283.1| predicted protein [Physcomitrella patens]	XP_001774871	Physcomitrella patens	2.71764e-143	59	459.529	661	390
Asp_CL668Contig1	pentatricopeptide repeat-containing protein at4g02750-like	326	gi|672139529|ref|XP_008793549.1|PREDICTED: pentatricopeptide repeat-containing protein At4g02750-like [Phoenix dactylifera]	XP_008793549	Phoenix dactylifera	1.60547e-19	68	93.2041	94	64
Asp_CL684Contig1	set domain-containing family protein	728	gi|586644534|ref|XP_006827316.1|hypothetical protein AMTR_s00010p00266780 [Amborella trichopoda] >gi|548831745|gb|ERM94553.1| hypothetical protein AMTR_s00010p00266780 [Amborella trichopoda]	XP_006827316	Amborella trichopoda	5.36005e-21	46	101.293	257	120
Asp_CL701Contig1	g-box-binding factor 1	2220	gi|225458350|ref|XP_002283244.1|PREDICTED: G-box-binding factor 1 [Vitis vinifera] >gi|302142457|emb|CBI19660.3| unnamed protein product [Vitis vinifera]	XP_002283244	Vitis vinifera	5.29786e-53	62	199.134	338	210
Asp_CL713Contig1	unknown	2195	gi|148909262|gb|ABR17731.1|unknown [Picea sitchensis]	ABR17731	Picea sitchensis	0	82	758.059	532	437
Asp_CL718Contig1	probable hydroxycinnamoyltransferase	2279	gi|430007677|gb|AGA20364.1|hydroxycinnamoyl CoA shikimate/quinate hydroxycinnamoyl transferase [Leucaena leucocephala]	AGA20364	Leucaena leucocephala	0	71	558.91	478	343
Asp_CL722Contig1	regulator of vps4 activity in the mvb pathway protein	2378	gi|643707110|gb|KDP22885.1|hypothetical protein JCGZ_01959 [Jatropha curcas]	KDP22885	Jatropha curcas	2.78811e-71	60	254.218	316	192
Asp_CL727Contig1	nuc-1 negative regulatory protein	2175	gi|302766852|ref|XP_002966846.1|hypothetical protein SELMODRAFT_68732, partial [Selaginella moellendorffii] >gi|300164837|gb|EFJ31445.1| hypothetical protein SELMODRAFT_68732, partial [Selaginella moellendorffii]	XP_002966846	Selaginella moellendorffii	7.27103e-35	75	140.584	104	79
Asp_CL742Contig1	gpi transamidase component gpi16 subunit family protein isoform 1	2407	gi|590713796|ref|XP_007049736.1|GPI transamidase component Gpi16 subunit family protein isoform 1 [Theobroma cacao] >gi|590713800|ref|XP_007049737.1| GPI transamidase component Gpi16 subunit family protein isoform 1 [Theobroma cacao] >gi|590713804|ref|XP_007049738.1| GPI transamidase component Gpi16 subunit family protein isoform 1 [Theobroma cacao] >gi|508701997|gb|EOX93893.1| GPI transamidase c…	XP_007049736	Theobroma cacao	0	61	585.489	656	404
Asp_CL747Contig1	gpcr-type g protein 1	2108	gi|586760330|ref|XP_006854211.1|hypothetical protein AMTR_s00048p00216790 [Amborella trichopoda] >gi|548857880|gb|ERN15678.1| hypothetical protein AMTR_s00048p00216790 [Amborella trichopoda]	XP_006854211	Amborella trichopoda	0	90	654.44	440	397
Asp_CL758Contig1	hypothetical protein AMTR_s00002p00164190	1826	gi|586675946|ref|XP_006838492.1|hypothetical protein AMTR_s00002p00164190 [Amborella trichopoda] >gi|548840998|gb|ERN01061.1| hypothetical protein AMTR_s00002p00164190 [Amborella trichopoda]	XP_006838492	Amborella trichopoda	9.85832e-32	49	134.035	320	159
Asp_CL762Contig1	protein vip1	1884	gi|587838445|gb|EXB29149.1|Protein vip1 [Morus notabilis]	EXB29149	Morus notabilis	9.38048e-59	66	208.379	243	161
Asp_CL765Contig1	tata-binding protein-associated factor 172 isoform 1	1741	gi|587863875|gb|EXB53612.1|hypothetical protein L484_005162 [Morus notabilis]	EXB53612	Morus notabilis	6.27416e-94	67	312.383	394	266
Asp_CL770Contig1	PREDICTED: uncharacterized protein LOC103713875 isoform X1	1862	gi|672158803|ref|XP_008799145.1|PREDICTED: uncharacterized protein LOC103713875 isoform X1 [Phoenix dactylifera]	XP_008799145	Phoenix dactylifera	1.92497e-66	70	229.18	206	145
Asp_CL775Contig1	membrane related protein cp5	2376	gi|302791243|ref|XP_002977388.1|hypothetical protein SELMODRAFT_228472 [Selaginella moellendorffii] >gi|300154758|gb|EFJ21392.1| hypothetical protein SELMODRAFT_228472 [Selaginella moellendorffii]	XP_002977388	Selaginella moellendorffii	7.80794e-77	57	266.929	419	239
Asp_CL780Contig1	ring fyve phd zinc finger superfamily protein isoform 1	2353	gi|590709390|ref|XP_007048540.1|RING/FYVE/PHD zinc finger superfamily protein isoform 1 [Theobroma cacao] >gi|508700801|gb|EOX92697.1| RING/FYVE/PHD zinc finger superfamily protein isoform 1 [Theobroma cacao]	XP_007048540	Theobroma cacao	3.87208e-56	51	207.608	320	164
Asp_CL785Contig1	aminoimidazole ribonucleotide carboxylase	2598	gi|168037513|ref|XP_001771248.1|predicted protein [Physcomitrella patens] >gi|162677489|gb|EDQ63959.1| predicted protein [Physcomitrella patens]	XP_001771248	Physcomitrella patens	0	82	771.926	575	476
Asp_CL791Contig1	hypothetical protein SELMODRAFT_177087	1808	gi|302793987|ref|XP_002978758.1|hypothetical protein SELMODRAFT_177087 [Selaginella moellendorffii] >gi|300153567|gb|EFJ20205.1| hypothetical protein SELMODRAFT_177087 [Selaginella moellendorffii]	XP_002978758	Selaginella moellendorffii	9.46028e-161	80	476.863	361	289
Asp_CL795Contig1	pentatricopeptide repeat protein 79	1321	gi|168066429|ref|XP_001785140.1|predicted protein [Physcomitrella patens] >gi|162663262|gb|EDQ50036.1| predicted protein [Physcomitrella patens]	XP_001785140	Physcomitrella patens	1.43321e-38	59	159.458	219	131
Asp_CL798Contig1	zinc finger ccch domain-containing protein 31-like	1398	gi|168021243|ref|XP_001763151.1|predicted protein [Physcomitrella patens] >gi|162685634|gb|EDQ72028.1| predicted protein [Physcomitrella patens]	XP_001763151	Physcomitrella patens	1.16562e-76	68	253.832	252	173
Asp_CL805Contig1	mitochondrial substrate carrier family protein ucpb-like	1352	gi|593687823|ref|XP_007144571.1|hypothetical protein PHAVU_007G166800g [Phaseolus vulgaris] >gi|561017761|gb|ESW16565.1| hypothetical protein PHAVU_007G166800g [Phaseolus vulgaris]	XP_007144571	Phaseolus vulgaris	1.67611e-91	75	291.967	262	197
Asp_CL809Contig1	zinc finger protein constans-like 2-like	1372	gi|148906259|gb|ABR16285.1|unknown [Picea sitchensis]	ABR16285	Picea sitchensis	9.4459e-32	61	135.961	168	104
Asp_CL814Contig1	unknown	1263	gi|116792899|gb|ABK26544.1|unknown [Picea sitchensis]	ABK26544	Picea sitchensis	1.64521e-45	71	170.244	159	114
Asp_CL824Contig1	predicted protein	1485	gi|168014374|ref|XP_001759727.1|predicted protein [Physcomitrella patens] >gi|162689266|gb|EDQ75639.1| predicted protein [Physcomitrella patens]	XP_001759727	Physcomitrella patens	1.25854e-101	72	319.316	315	229
Asp_CL830Contig1	protein-l-isoaspartate o-methyltransferase-like	1025	gi|604297553|gb|EYU17766.1|hypothetical protein MIMGU_mgv1a010627mg [Erythranthe guttata]	EYU17766	Erythranthe guttata	4.64135e-106	81	325.094	228	186
Asp_CL835Contig1	protein yls9	1404	gi|356569943|ref|XP_003553153.1|PREDICTED: protein YLS9 [Glycine max]	XP_003553153	Glycine max	7.12869e-24	52	109.383	179	94
Asp_CL839Contig1	1-(5-phosphoribosyl)-5-	1392	gi|587900384|gb|EXB88699.1|1-(5-phosphoribosyl)-5-[(5- phosphoribosylamino)methylideneamino] imidazole-4-carboxamide isomerase [Morus notabilis]	EXB88699	Morus notabilis	3.94801e-121	77	368.622	286	221
Asp_CL850Contig1	flavonol synthase flavanone 3-hydroxylase-like	1459	gi|359806493|ref|NP_001240998.1|uncharacterized protein LOC100786574 [Glycine max] >gi|255638112|gb|ACU19370.1| unknown [Glycine max]	NP_001240998	Glycine max	1.34943e-75	62	253.447	299	186
Asp_CL855Contig1	unknown	1398	gi|116794388|gb|ABK27126.1|unknown [Picea sitchensis]	ABK27126	Picea sitchensis	1.4556e-79	69	261.151	262	183
Asp_CL861Contig1	protein kinase superfamily protein	1497	gi|242087721|ref|XP_002439693.1|hypothetical protein SORBIDRAFT_09g018500 [Sorghum bicolor] >gi|241944978|gb|EES18123.1| hypothetical protein SORBIDRAFT_09g018500 [Sorghum bicolor]	XP_002439693	Sorghum bicolor	1.48811e-78	80	265.003	186	150
Asp_CL866Contig1	hypothetical protein SELMODRAFT_176350	1394	gi|302791657|ref|XP_002977595.1|hypothetical protein SELMODRAFT_176350 [Selaginella moellendorffii] >gi|300154965|gb|EFJ21599.1| hypothetical protein SELMODRAFT_176350 [Selaginella moellendorffii]	XP_002977595	Selaginella moellendorffii	4.07898e-177	87	518.85	324	283
Asp_CL874Contig1	galactosyltransferase-like protein	3330	gi|225455598|ref|XP_002270309.1|PREDICTED: xyloglucan galactosyltransferase KATAMARI1 homolog [Vitis vinifera]	XP_002270309	Vitis vinifera	1.63254e-133	68	426.402	389	267
Asp_CL881Contig1	dnaj heat shock n-terminal domain-containing isoform 1	3311	gi|568861259|ref|XP_006484123.1|PREDICTED: uncharacterized protein LOC102614074 isoform X1 [Citrus sinensis] >gi|568861261|ref|XP_006484124.1| PREDICTED: uncharacterized protein LOC102614074 isoform X2 [Citrus sinensis] >gi|568861263|ref|XP_006484125.1| PREDICTED: uncharacterized protein LOC102614074 isoform X3 [Citrus sinensis]	XP_006484123	Citrus sinensis	2.42189e-64	68	243.817	241	164
Asp_CL886Contig1	zinc finger ccch domain-containing protein 18 isoform x1	3384	gi|645247578|ref|XP_008229902.1|PREDICTED: zinc finger CCCH domain-containing protein 18 isoform X2 [Prunus mume]	XP_008229902	Prunus mume	1.57183e-109	58	365.925	549	323
Asp_CL891Contig1	lrr receptor-like serine threonine-protein kinase fls2-like	2892	gi|302794827|ref|XP_002979177.1|hypothetical protein SELMODRAFT_30648, partial [Selaginella moellendorffii] >gi|300152945|gb|EFJ19585.1| hypothetical protein SELMODRAFT_30648, partial [Selaginella moellendorffii]	XP_002979177	Selaginella moellendorffii	2.70908e-110	52	370.548	769	403
Asp_CL894Contig1	hypothetical protein SELMODRAFT_437244	3115	gi|302754676|ref|XP_002960762.1|hypothetical protein SELMODRAFT_437244 [Selaginella moellendorffii] >gi|300171701|gb|EFJ38301.1| hypothetical protein SELMODRAFT_437244 [Selaginella moellendorffii]	XP_002960762	Selaginella moellendorffii	0	65	563.918	628	409
Asp_CL901Contig1	protein	2530	gi|168028433|ref|XP_001766732.1|predicted protein [Physcomitrella patens] >gi|162681941|gb|EDQ68363.1| predicted protein [Physcomitrella patens]	XP_001766732	Physcomitrella patens	1.1957e-13	38	82.4185	358	139
Asp_CL906Contig1	triacylglycerol lipase sdp1-like	2565	gi|302823368|ref|XP_002993337.1|hypothetical protein SELMODRAFT_236717 [Selaginella moellendorffii] >gi|300138846|gb|EFJ05599.1| hypothetical protein SELMODRAFT_236717 [Selaginella moellendorffii]	XP_002993337	Selaginella moellendorffii	0	82	838.18	591	486
Asp_CL912Contig1	squamosa promoter binding protein 1	4203	gi|94448662|emb|CAI91303.1|squamosa promoter binding protein 1 [Physcomitrella patens]	CAI91303	Physcomitrella patens	3.10047e-22	71	113.235	80	57
Asp_CL932Contig1	probable splicing factor 3a subunit 1-like	3279	gi|586716744|ref|XP_006847877.1|hypothetical protein AMTR_s00029p00096200 [Amborella trichopoda] >gi|548851182|gb|ERN09458.1| hypothetical protein AMTR_s00029p00096200 [Amborella trichopoda]	XP_006847877	Amborella trichopoda	0	83	646.736	488	409
Asp_CL935Contig1	u-box domain-containing protein 4-like	3099	gi|565471760|ref|XP_006293682.1|hypothetical protein CARUB_v10022640mg [Capsella rubella] >gi|482562390|gb|EOA26580.1| hypothetical protein CARUB_v10022640mg [Capsella rubella]	XP_006293682	Capsella rubella	1.28602e-153	58	489.189	780	453
Asp_CL940Contig1	transducin wd40 repeat-like superfamily protein	2925	gi|168048083|ref|XP_001776497.1|predicted protein [Physcomitrella patens] >gi|162672088|gb|EDQ58630.1| predicted protein [Physcomitrella patens]	XP_001776497	Physcomitrella patens	3.95175e-180	57	556.599	857	493
Asp_CL944Contig1	poly atp nad	3950	gi|255558574|ref|XP_002520312.1|poly(p)/ATP NAD kinase, putative [Ricinus communis] >gi|223540531|gb|EEF42098.1| poly(p)/ATP NAD kinase, putative [Ricinus communis]	XP_002520312	Ricinus communis	0	65	914.45	958	626
Asp_CL949Contig1	chromatin-remodeling complex atpase chain	3679	gi|587885993|gb|EXB74831.1|Putative chromatin-remodeling complex ATPase chain [Morus notabilis]	EXB74831	Morus notabilis	0	93	1567.36	926	866
Asp_CL955Contig1	osbp(oxysterol binding protein)-related protein 1c isoform 2	2166	gi|643723148|gb|KDP32753.1|hypothetical protein JCGZ_12045 [Jatropha curcas]	KDP32753	Jatropha curcas	0	77	755.747	632	492
Asp_CL959Contig1	phosphatidylinositol glycan anchor biosynthesis class u protein	2018	gi|586673179|ref|XP_006837811.1|hypothetical protein AMTR_s00104p00124380 [Amborella trichopoda] >gi|548840177|gb|ERN00380.1| hypothetical protein AMTR_s00104p00124380 [Amborella trichopoda]	XP_006837811	Amborella trichopoda	1.25797e-115	72	362.844	344	251
Asp_CL963Contig1	protein	2436	gi|168032859|ref|XP_001768935.1|predicted protein [Physcomitrella patens] >gi|162679847|gb|EDQ66289.1| predicted protein [Physcomitrella patens]	XP_001768935	Physcomitrella patens	3.84484e-15	58	89.7373	147	86
Asp_CL968Contig1	serine hydroxymethyltransferase chloroplastic-like	2055	gi|294460594|gb|ADE75872.1|unknown [Picea sitchensis]	ADE75872	Picea sitchensis	0	89	748.814	455	407
Asp_CL973Contig1	rna polymerase ii transcription mediators isoform 3	1756	gi|604316159|gb|EYU28561.1|hypothetical protein MIMGU_mgv1a0211441mg, partial [Erythranthe guttata]	EYU28561	Erythranthe guttata	6.18415e-94	56	306.99	460	260
Asp_CL974Contig1	iaa-amino acid hydrolase ilr1-like 3	1929	gi|595818636|ref|XP_007204388.1|hypothetical protein PRUPE_ppa005836mg [Prunus persica] >gi|462399919|gb|EMJ05587.1| hypothetical protein PRUPE_ppa005836mg [Prunus persica]	XP_007204388	Prunus persica	7.05356e-138	70	422.55	416	294
Asp_CL979Contig1	wd repeat domain phosphoinositide-interacting protein 3-like isoform 1	1686	gi|148910297|gb|ABR18228.1|unknown [Picea sitchensis]	ABR18228	Picea sitchensis	1.18703e-151	75	453.366	362	275
Asp_CL983Contig1	dicarboxylate carrier 2	2136	gi|590706742|ref|XP_007047807.1|Dicarboxylate carrier 2 [Theobroma cacao] >gi|508700068|gb|EOX91964.1| Dicarboxylate carrier 2 [Theobroma cacao]	XP_007047807	Theobroma cacao	6.96765e-126	77	389.423	322	249
Asp_CL988Contig1	mitogen-activated protein kinase kinase kinase 2-like	1915	gi|302755054|ref|XP_002960951.1|hypothetical protein SELMODRAFT_73444, partial [Selaginella moellendorffii] >gi|300171890|gb|EFJ38490.1| hypothetical protein SELMODRAFT_73444, partial [Selaginella moellendorffii]	XP_002960951	Selaginella moellendorffii	2.66487e-71	62	243.432	283	177
Asp_CL992Contig1	protein cypro4-like	2360	gi|586701525|ref|XP_006845033.1|hypothetical protein AMTR_s00058p00217340 [Amborella trichopoda] >gi|548847524|gb|ERN06708.1| hypothetical protein AMTR_s00058p00217340 [Amborella trichopoda]	XP_006845033	Amborella trichopoda	0	78	702.59	554	435
Asp_CL996Contig1	acyl-coenzyme a oxidase 2	2959	gi|302820516|ref|XP_002991925.1|hypothetical protein SELMODRAFT_134372 [Selaginella moellendorffii] >gi|300140311|gb|EFJ07036.1| hypothetical protein SELMODRAFT_134372 [Selaginella moellendorffii]	XP_002991925	Selaginella moellendorffii	0	84	1065.83	687	578
Asp_CL1001Contig1	cysteinyl-trna synthetase	2378	gi|148909295|gb|ABR17747.1|unknown [Picea sitchensis]	ABR17747	Picea sitchensis	0	78	603.979	445	348
Asp_CL1006Contig1	2-amino-4-hydroxy-6- hydroxymethyldihydropteridine diphosphokinase	2642	gi|672198479|ref|XP_008777343.1|PREDICTED: folic acid synthesis protein fol1-like isoform X2 [Phoenix dactylifera]	XP_008777343	Phoenix dactylifera	3.9905e-162	75	496.508	466	354
Asp_CL1017Contig1	pentatricopeptide repeat protein 77	3496	gi|168044807|ref|XP_001774871.1|predicted protein [Physcomitrella patens] >gi|162673765|gb|EDQ60283.1| predicted protein [Physcomitrella patens]	XP_001774871	Physcomitrella patens	1.02468e-169	58	537.339	792	460
Asp_CL1027Contig1	protein scai homolog	2672	gi|168065647|ref|XP_001784760.1|predicted protein [Physcomitrella patens] >gi|162663668|gb|EDQ50420.1| predicted protein [Physcomitrella patens]	XP_001784760	Physcomitrella patens	4.01952e-176	78	424.091	308	241
Asp_CL1030Contig1	predicted protein	3208	gi|168057597|ref|XP_001780800.1|predicted protein [Physcomitrella patens] >gi|162667735|gb|EDQ54357.1| predicted protein [Physcomitrella patens]	XP_001780800	Physcomitrella patens	0	63	975.696	1120	707
Asp_CL1048Contig1	protein	1295	gi|168050489|ref|XP_001777691.1|predicted protein [Physcomitrella patens] >gi|162670911|gb|EDQ57471.1| predicted protein [Physcomitrella patens]	XP_001777691	Physcomitrella patens	2.06105e-130	86	389.423	259	223
Asp_CL1064Contig1	dna polymerase zeta catalytic subunit-like isoform x1	730	gi|661880809|emb|CDP15503.1|unnamed protein product [Coffea canephora]	CDP15503	Coffea canephora	1.09495e-09	73	67.781	49	36
Asp_CL1070Contig1	protein	1218	gi|168044807|ref|XP_001774871.1|predicted protein [Physcomitrella patens] >gi|162673765|gb|EDQ60283.1| predicted protein [Physcomitrella patens]	XP_001774871	Physcomitrella patens	3.52209e-97	60	321.627	405	246
Asp_CL1073Contig1	af105109_1 protein	1439	gi|8574515|gb|AAF77608.1|AF105109_1MatstFLO protein [Matteuccia struthiopteris]	AAF77608	Matteuccia struthiopteris	0	97	442.195	246	240
Asp_CL1078Contig1	rna-binding crs1 domain-containing protein	2354	gi|590694770|ref|XP_007044701.1|RNA-binding CRS1 / YhbY (CRM) domain-containing protein [Theobroma cacao] >gi|508708636|gb|EOY00533.1| RNA-binding CRS1 / YhbY (CRM) domain-containing protein [Theobroma cacao]	XP_007044701	Theobroma cacao	5.35597e-91	71	308.531	300	213
Asp_CL1084Contig1	class i glutamine amidotransferase-like superfamily protein	1331	gi|302813854|ref|XP_002988612.1|hypothetical protein SELMODRAFT_128284 [Selaginella moellendorffii] >gi|300143719|gb|EFJ10408.1| hypothetical protein SELMODRAFT_128284 [Selaginella moellendorffii]	XP_002988612	Selaginella moellendorffii	3.79015e-81	72	263.462	240	174
Asp_CL1088Contig1	ob-fold-like isoform 1	1747	gi|629094827|gb|KCW60822.1|hypothetical protein EUGRSUZ_H03560 [Eucalyptus grandis]	KCW60822	Eucalyptus grandis	2.55564e-87	71	282.337	239	171
Asp_CL1112Contig1	at1g74600-like protein	313	gi|475557955|gb|EMT12957.1|hypothetical protein F775_16926 [Aegilops tauschii]	EMT12957	Aegilops tauschii	9.2154e-12	73	70.8626	64	47
Asp_CL1118Contig1	hypothetical protein SELMODRAFT_20691, partial	662	gi|302814798|ref|XP_002989082.1|hypothetical protein SELMODRAFT_20691, partial [Selaginella moellendorffii] >gi|300143183|gb|EFJ09876.1| hypothetical protein SELMODRAFT_20691, partial [Selaginella moellendorffii]	XP_002989082	Selaginella moellendorffii	3.38421e-110	87	340.117	218	191
Asp_CL1124Contig1	rhd6-like 2	762	gi|302770807|ref|XP_002968822.1|hypothetical protein SELMODRAFT_409967 [Selaginella moellendorffii] >gi|300163327|gb|EFJ29938.1| hypothetical protein SELMODRAFT_409967 [Selaginella moellendorffii]	XP_002968822	Selaginella moellendorffii	7.5106e-30	75	125.946	104	78
Asp_CL1131Contig1	ribonuclease h protein at1g65750-like	2720	gi|332322149|emb|CCA66140.1|hypothetical protein [Beta vulgaris subsp. vulgaris]	CCA66140	Beta vulgaris subsp. vulgaris	3.05318e-39	49	168.318	432	213
Asp_CL1150Contig1	peroxisomal -2-hydroxy-acid oxidase glo2	1357	gi|116790018|gb|ABK25472.1|unknown [Picea sitchensis] >gi|116790027|gb|ABK25475.1| unknown [Picea sitchensis] >gi|224285516|gb|ACN40478.1| unknown [Picea sitchensis]	ABK25472	Picea sitchensis	3.03063e-143	81	426.402	303	247
Asp_CL1155Contig1	unknown	727	gi|148908307|gb|ABR17267.1|unknown [Picea sitchensis]	ABR17267	Picea sitchensis	4.41919e-23	68	100.138	83	57
Asp_CL1167Contig1	probable adp-ribosylation factor gtpase-activating protein agd11-like	629	gi|460375362|ref|XP_004233475.1|PREDICTED: probable ADP-ribosylation factor GTPase-activating protein AGD11-like [Solanum lycopersicum]	XP_004233475	Solanum lycopersicum	2.0416e-36	66	136.346	153	102
Asp_CL1182Contig1	g-type lectin s-receptor-like serine threonine-protein kinase at5g24080-like isoform x1	1892	gi|297598019|ref|NP_001044933.2|Os01g0870500 [Oryza sativa Japonica Group] >gi|222619605|gb|EEE55737.1| hypothetical protein OsJ_04235 [Oryza sativa Japonica Group] >gi|255673906|dbj|BAF06847.2| Os01g0870500 [Oryza sativa Japonica Group]	NP_001044933	Oryza sativa Japonica Group	2.08231e-88	65	290.812	314	207
Asp_CL1191Contig1	PREDICTED: uncharacterized protein LOC102591946	1137	gi|565343379|ref|XP_006338815.1|PREDICTED: uncharacterized protein LOC102591946 [Solanum tuberosum]	XP_006338815	Solanum tuberosum	8.50095e-23	75	89.7373	66	50
Asp_CL1200Contig1	30s ribosomal protein chloroplastic	1136	gi|116794364|gb|ABK27114.1|unknown [Picea sitchensis] >gi|148907518|gb|ABR16889.1| unknown [Picea sitchensis]	ABK27114	Picea sitchensis	4.72222e-64	82	215.312	168	138
Asp_CL1204Contig1	beta-glucosidase 1-like	1209	gi|672179760|ref|XP_008810053.1|PREDICTED: beta-glucosidase 1-like [Phoenix dactylifera]	XP_008810053	Phoenix dactylifera	2.25684e-46	61	177.178	210	130
Asp_CL1208Contig1	hypothetical protein EUGRSUZ_G03403	1682	gi|629100373|gb|KCW66138.1|hypothetical protein EUGRSUZ_G03403 [Eucalyptus grandis]	KCW66138	Eucalyptus grandis	0	83	618.616	411	342
Asp_CL1214Contig1	atp phosphoribosyltransferase chloroplastic-like	1751	gi|148906327|gb|ABR16319.1|unknown [Picea sitchensis]	ABR16319	Picea sitchensis	5.54605e-177	80	519.62	373	299
Asp_CL1217Contig1	gmp synthase	2216	gi|168001078|ref|XP_001753242.1|predicted protein [Physcomitrella patens] >gi|162695528|gb|EDQ81871.1| predicted protein [Physcomitrella patens]	XP_001753242	Physcomitrella patens	0	83	815.839	526	437
Asp_CL1222Contig1	diadenosine tetraphosphate hydrolase hit family-like protein	1815	gi|294461665|gb|ADE76392.1|unknown [Picea sitchensis]	ADE76392	Picea sitchensis	6.52252e-47	64	176.792	202	131
Asp_CL1230Contig1	hypothetical protein SELMODRAFT_440149	2633	gi|302769097|ref|XP_002967968.1|hypothetical protein SELMODRAFT_440149 [Selaginella moellendorffii] >gi|300164706|gb|EFJ31315.1| hypothetical protein SELMODRAFT_440149 [Selaginella moellendorffii]	XP_002967968	Selaginella moellendorffii	1.06398e-152	67	475.707	528	356
Asp_CL1232Contig1	gpn-loop gtpase 2	1639	gi|593269176|ref|XP_007136765.1|hypothetical protein PHAVU_009G072100g [Phaseolus vulgaris] >gi|561009852|gb|ESW08759.1| hypothetical protein PHAVU_009G072100g [Phaseolus vulgaris]	XP_007136765	Phaseolus vulgaris	2.34409e-156	90	461.07	300	271
Asp_CL1236Contig1	cysteine-rich repeat secretory protein 60	1291	gi|388491254|gb|AFK33693.1|unknown [Lotus japonicus]	AFK33693	Lotus japonicus	1.0628e-19	53	97.4413	171	91
Asp_CL1242Contig1	very-long-chain -3-hydroxyacyl- dehydratase pasticcino 2a	1312	gi|672122391|ref|XP_008784525.1|PREDICTED: very-long-chain (3R)-3-hydroxyacyl-CoA dehydratase PASTICCINO 2A [Phoenix dactylifera]	XP_008784525	Phoenix dactylifera	2.71465e-104	85	320.857	211	180
Asp_CL1256Contig1	thiamin pyrophosphokinase 1	1721	gi|218189669|gb|EEC72096.1|hypothetical protein OsI_05056 [Oryza sativa Indica Group]	EEC72096	Oryza sativa Indica Group	2.33327e-91	71	293.893	258	185
Asp_CL1266Contig1	predicted protein	1201	gi|168003329|ref|XP_001754365.1|predicted protein [Physcomitrella patens] >gi|162694467|gb|EDQ80815.1| predicted protein [Physcomitrella patens]	XP_001754365	Physcomitrella patens	1.73325e-153	81	451.055	308	252
Asp_CL1272Contig1	hypothetical protein CISIN_1g018121mg	1535	gi|641862877|gb|KDO81564.1|hypothetical protein CISIN_1g018121mg [Citrus sinensis]	KDO81564	Citrus sinensis	2.43741e-27	60	120.553	141	86
Asp_CL1276Contig1	upf0235 protein at5g63440	1886	gi|116784383|gb|ABK23322.1|unknown [Picea sitchensis] >gi|224284776|gb|ACN40118.1| unknown [Picea sitchensis]	ABK23322	Picea sitchensis	1.76596e-146	94	436.032	231	219
Asp_CL1286Contig1	hypothetical protein AMTR_s00054p00048870	1560	gi|586771168|ref|XP_006856662.1|hypothetical protein AMTR_s00054p00048870 [Amborella trichopoda] >gi|548860562|gb|ERN18129.1| hypothetical protein AMTR_s00054p00048870 [Amborella trichopoda]	XP_006856662	Amborella trichopoda	6.92526e-115	75	354.755	308	231
Asp_CL1291Contig1	probable 3-hydroxyisobutyrate dehydrogenase-like mitochondrial-like	1282	gi|116791215|gb|ABK25898.1|unknown [Picea sitchensis]	ABK25898	Picea sitchensis	8.42589e-106	74	327.405	290	217
Asp_CL1296Contig1	aminoalcoholphosphotransferase 1	1520	gi|15222885|ref|NP_172813.1|aminoalcoholphosphotransferase 1 [Arabidopsis thaliana] >gi|75220268|sp|O82567.1|AAPT1_ARATH RecName: Full=Choline/ethanolaminephosphotransferase 1; AltName: Full=Aminoalcohol phosphotransferase 1; Short=AtAAPT1 [Arabidopsis thaliana] >gi|9802754|gb|AAF99823.1|AC027134_5 aminoalcoholphosphotransferase [Arabidopsis thaliana] >gi|3661593|gb|AAC61768.1| aminoalcoholphosph…	NP_172813	Arabidopsis thaliana	0	80	537.724	389	315
Asp_CL1307Contig1	calmodulin-binding ion transporter-like protein	2706	gi|302783026|ref|XP_002973286.1|hypothetical protein SELMODRAFT_2346, partial [Selaginella moellendorffii] >gi|300159039|gb|EFJ25660.1| hypothetical protein SELMODRAFT_2346, partial [Selaginella moellendorffii]	XP_002973286	Selaginella moellendorffii	0	76	543.502	415	319
Asp_CL1312Contig1	dmx-like protein 1	1643	gi|658016235|ref|XP_008343457.1|PREDICTED: dmX-like protein 1 [Malus domestica]	XP_008343457	Malus domestica	1.95202e-120	77	369.392	293	228
Asp_CL1315Contig1	gdp-l-galactose phosphorylase	1618	gi|148906541|gb|ABR16423.1|unknown [Picea sitchensis]	ABR16423	Picea sitchensis	2.81025e-145	77	437.573	348	270
Asp_CL1319Contig1	intersectin-1-like isoform x1	1722	gi|302757163|ref|XP_002962005.1|hypothetical protein SELMODRAFT_164821 [Selaginella moellendorffii] >gi|300170664|gb|EFJ37265.1| hypothetical protein SELMODRAFT_164821 [Selaginella moellendorffii]	XP_002962005	Selaginella moellendorffii	5.34322e-132	71	402.519	382	274
Asp_CL1325Contig1	indole-3-acetate o-methyltransferase 1-like	1553	gi|629085944|gb|KCW52301.1|hypothetical protein EUGRSUZ_J01721 [Eucalyptus grandis]	KCW52301	Eucalyptus grandis	6.65274e-47	49	179.489	392	195
Asp_CL1332Contig1	protein	1604	gi|168023320|ref|XP_001764186.1|predicted protein [Physcomitrella patens] >gi|162684626|gb|EDQ71027.1| predicted protein [Physcomitrella patens]	XP_001764186	Physcomitrella patens	3.63814e-83	61	274.633	335	206
Asp_CL1337Contig1	nuclear transcription factor y subunit a-7-like isoform x1	1815	gi|224284716|gb|ACN40089.1|unknown [Picea sitchensis]	ACN40089	Picea sitchensis	1.4033e-32	76	115.546	88	67
Asp_CL1341Contig1	udp-glucosyltransferase family protein	1726	gi|148906021|gb|ABR16170.1|unknown [Picea sitchensis]	ABR16170	Picea sitchensis	4.99241e-63	51	226.868	476	243
Asp_CL1345Contig1	s-formylglutathione hydrolase	1644	gi|168021781|ref|XP_001763419.1|predicted protein [Physcomitrella patens] >gi|162685212|gb|EDQ71608.1| predicted protein [Physcomitrella patens]	XP_001763419	Physcomitrella patens	6.03399e-152	86	448.743	276	240
Asp_CL7Contig1	hypothetical protein SELMODRAFT_83891	1939	gi|302764864|ref|XP_002965853.1|hypothetical protein SELMODRAFT_83891 [Selaginella moellendorffii] >gi|302802698|ref|XP_002983103.1| hypothetical protein SELMODRAFT_117651 [Selaginella moellendorffii] >gi|300149256|gb|EFJ15912.1| hypothetical protein SELMODRAFT_117651 [Selaginella moellendorffii] >gi|300166667|gb|EFJ33273.1| hypothetical protein SELMODRAFT_83891 [Selaginella moellendorffii]	XP_002965853	Selaginella moellendorffii	0	82	545.043	363	299
Asp_CL12Contig1	ribonuclease 3	1809	gi|18396065|ref|NP_564264.1|ribonuclease 3 [Arabidopsis thaliana] >gi|1173105|sp|P42815.1|RNS3_ARATH RecName: Full=Ribonuclease 3; Flags: Precursor [Arabidopsis thaliana] >gi|9295730|gb|AAF87036.1|AC006535_14 T24P13.23 [Arabidopsis thaliana] >gi|562000|gb|AAC48926.1| ribonuclease [Arabidopsis thaliana] >gi|4262172|gb|AAD14489.1| ribonuclease [Arabidopsis thaliana] >gi|17380740|gb|AAL36200.1| puta…	NP_564264	Arabidopsis thaliana	3.42877e-33	73	136.346	124	91
Asp_CL13Contig1	sit4 phosphatase-associated family protein	3613	gi|168033454|ref|XP_001769230.1|predicted protein [Physcomitrella patens] >gi|162679495|gb|EDQ65942.1| predicted protein [Physcomitrella patens]	XP_001769230	Physcomitrella patens	0	79	672.544	593	474
Asp_CL13Contig2	sit4 phosphatase-associated family protein isoform 1	3643	gi|168064345|ref|XP_001784123.1|predicted protein [Physcomitrella patens] >gi|162664323|gb|EDQ51047.1| predicted protein [Physcomitrella patens]	XP_001784123	Physcomitrella patens	0	79	707.983	597	474
Asp_CL29Contig1	integrator complex subunit 2-like	1878	gi|302823726|ref|XP_002993512.1|hypothetical protein SELMODRAFT_431589 [Selaginella moellendorffii] >gi|300138643|gb|EFJ05404.1| hypothetical protein SELMODRAFT_431589 [Selaginella moellendorffii]	XP_002993512	Selaginella moellendorffii	2.23865e-31	44	88.5817	311	139
Asp_CL33Contig1	e3 ubiquitin-protein ligase xbat31-like	2631	gi|356550271|ref|XP_003543511.1|PREDICTED: putative E3 ubiquitin-protein ligase XBAT31-like [Glycine max]	XP_003543511	Glycine max	2.52404e-135	64	423.32	459	298
Asp_CL54Contig1	hypothetical protein SELMODRAFT_423402	2874	gi|302804831|ref|XP_002984167.1|hypothetical protein SELMODRAFT_423402 [Selaginella moellendorffii] >gi|300148016|gb|EFJ14677.1| hypothetical protein SELMODRAFT_423402 [Selaginella moellendorffii]	XP_002984167	Selaginella moellendorffii	4.32563e-26	65	122.865	120	79
Asp_CL68Contig1	pupative polyprotein	896	gi|147802350|emb|CAN77122.1|hypothetical protein VITISV_013624 [Vitis vinifera]	CAN77122	Vitis vinifera	1.7431e-31	48	135.576	257	124
Asp_CL72Contig1	leucine-rich repeat transmembrane protein kinase family protein	2697	gi|223945169|gb|ACN26668.1|unknown [Zea mays] >gi|413945366|gb|AFW78015.1| putative leucine-rich repeat transmembrane protein kinase family protein [Zea mays]	ACN26668	Zea mays	0	71	582.408	589	419
Asp_CL82Contig1	predicted protein	1851	gi|168027250|ref|XP_001766143.1|predicted protein [Physcomitrella patens] >gi|162682575|gb|EDQ68992.1| predicted protein [Physcomitrella patens]	XP_001766143	Physcomitrella patens	3.84583e-128	74	349.747	298	221
Asp_CL86Contig1	cyclin-dependent kinase e-1-like isoform x1	1875	gi|586675608|ref|XP_006838388.1|hypothetical protein AMTR_s00002p00069990 [Amborella trichopoda] >gi|548840894|gb|ERN00957.1| hypothetical protein AMTR_s00002p00069990 [Amborella trichopoda]	XP_006838388	Amborella trichopoda	0	81	646.351	469	380
Asp_CL90Contig1	protein yellow seedlings 1	945	gi|334185551|ref|NP_001189950.1|protein YELLOW SEEDLINGS 1 [Arabidopsis thaliana] >gi|75274240|sp|Q9LUJ2.1|PP249_ARATH RecName: Full=Pentatricopeptide repeat-containing protein At3g22690 [Arabidopsis thaliana] >gi|9279687|dbj|BAB01244.1| unnamed protein product [Arabidopsis thaliana] >gi|332643145|gb|AEE76666.1| uncharacterized protein AT3G22690 [Arabidopsis thaliana]	NP_001189950	Arabidopsis thaliana	6.33865e-17	55	91.2781	159	88
Asp_CL94Contig1	histone acetyltransferase mcc1-like isoform x1	2321	gi|302789576|ref|XP_002976556.1|hypothetical protein SELMODRAFT_151387 [Selaginella moellendorffii] >gi|300155594|gb|EFJ22225.1| hypothetical protein SELMODRAFT_151387 [Selaginella moellendorffii]	XP_002976556	Selaginella moellendorffii	1.378e-77	78	262.692	209	164
Asp_CL107Contig1	low quality protein: atp-dependent zinc metalloprotease -like	2516	gi|168047367|ref|XP_001776142.1|predicted protein [Physcomitrella patens] >gi|162672517|gb|EDQ59053.1| predicted protein [Physcomitrella patens]	XP_001776142	Physcomitrella patens	3.15031e-164	78	498.819	375	295
Asp_CL115Contig1	hypothetical protein SELMODRAFT_439736	513	gi|302767532|ref|XP_002967186.1|hypothetical protein SELMODRAFT_439736 [Selaginella moellendorffii] >gi|300165177|gb|EFJ31785.1| hypothetical protein SELMODRAFT_439736 [Selaginella moellendorffii]	XP_002967186	Selaginella moellendorffii	7.27902e-15	70	82.0333	72	51
Asp_CL124Contig1	trna nucleotidyltransferase	2650	gi|168003453|ref|XP_001754427.1|predicted protein [Physcomitrella patens] >gi|162694529|gb|EDQ80877.1| predicted protein [Physcomitrella patens]	XP_001754427	Physcomitrella patens	7.4188e-111	60	362.073	471	287
Asp_CL145Contig1	protein popc	435	gi|168030211|ref|XP_001767617.1|predicted protein [Physcomitrella patens] >gi|162681146|gb|EDQ67576.1| predicted protein [Physcomitrella patens]	XP_001767617	Physcomitrella patens	4.93846e-15	58	62.3882	78	46
Asp_CL152Contig1	protein	3895	gi|168031605|ref|XP_001768311.1|predicted protein [Physcomitrella patens] >gi|162680489|gb|EDQ66925.1| predicted protein [Physcomitrella patens]	XP_001768311	Physcomitrella patens	4.97353e-60	74	218.394	228	169
Asp_CL170Contig1	hypothetical protein SELMODRAFT_84661, partial	2374	gi|302765286|ref|XP_002966064.1|hypothetical protein SELMODRAFT_84661, partial [Selaginella moellendorffii] >gi|300166878|gb|EFJ33484.1| hypothetical protein SELMODRAFT_84661, partial [Selaginella moellendorffii]	XP_002966064	Selaginella moellendorffii	4.61393e-38	75	159.073	141	107
Asp_CL174Contig1	protein-ribulosamine 3- chloroplastic-like	1435	gi|168014208|ref|XP_001759644.1|predicted protein [Physcomitrella patens] >gi|162689183|gb|EDQ75556.1| predicted protein [Physcomitrella patens]	XP_001759644	Physcomitrella patens	1.16682e-87	74	162.925	127	94
Asp_CL177Contig1	hypothetical protein VOLCADRAFT_91850	2040	gi|302839697|ref|XP_002951405.1|hypothetical protein VOLCADRAFT_91850 [Volvox carteri f. nagariensis] >gi|300263380|gb|EFJ47581.1| hypothetical protein VOLCADRAFT_91850 [Volvox carteri f. nagariensis]	XP_002951405	Volvox carteri f. nagariensis	1.09216e-110	54	360.147	536	290
Asp_CL180Contig1	uracil dna glycosylase isoform 1	3376	gi|302759108|ref|XP_002962977.1|hypothetical protein SELMODRAFT_66695, partial [Selaginella moellendorffii] >gi|300169838|gb|EFJ36440.1| hypothetical protein SELMODRAFT_66695, partial [Selaginella moellendorffii]	XP_002962977	Selaginella moellendorffii	5.99569e-124	81	393.66	279	227
Asp_CL187Contig1	hypothetical protein SELMODRAFT_87563	1858	gi|302767460|ref|XP_002967150.1|hypothetical protein SELMODRAFT_87563 [Selaginella moellendorffii] >gi|300165141|gb|EFJ31749.1| hypothetical protein SELMODRAFT_87563 [Selaginella moellendorffii]	XP_002967150	Selaginella moellendorffii	3.62056e-116	67	363.229	356	242
Asp_CL192Contig1	low quality protein: vacuolar protein sorting-associated protein 35b-like	930	gi|168059749|ref|XP_001781863.1|predicted protein [Physcomitrella patens] >gi|162666670|gb|EDQ53318.1| predicted protein [Physcomitrella patens]	XP_001781863	Physcomitrella patens	2.37377e-68	90	238.81	137	124
Asp_CL198Contig1	probable serine threonine-protein kinase at1g54610-like	1347	gi|586766112|ref|XP_006855464.1|hypothetical protein AMTR_s00057p00183920 [Amborella trichopoda] >gi|548859230|gb|ERN16931.1| hypothetical protein AMTR_s00057p00183920 [Amborella trichopoda]	XP_006855464	Amborella trichopoda	1.74375e-114	83	359.762	243	203
Asp_CL202Contig1	vacuolar protein sorting-associated protein vta1 homolog	1352	gi|661882774|emb|CDP13777.1|unnamed protein product [Coffea canephora]	CDP13777	Coffea canephora	2.52537e-44	73	125.176	104	76
Asp_CL207Contig1	hypothetical protein SELMODRAFT_72702, partial	918	gi|302766193|ref|XP_002966517.1|hypothetical protein SELMODRAFT_72702, partial [Selaginella moellendorffii] >gi|302801203|ref|XP_002982358.1| hypothetical protein SELMODRAFT_72704, partial [Selaginella moellendorffii] >gi|300149950|gb|EFJ16603.1| hypothetical protein SELMODRAFT_72704, partial [Selaginella moellendorffii] >gi|300165937|gb|EFJ32544.1| hypothetical protein SELMODRAFT_72702, partial …	XP_002966517	Selaginella moellendorffii	3.07463e-45	96	160.229	85	82
Asp_CL212Contig1	protein	1120	gi|3868847|dbj|BAA34244.1|CRHB10, partial [Ceratopteris richardii]	BAA34244	Ceratopteris richardii	1.27532e-58	88	201.06	119	105
Asp_CL217Contig1	hypothetical protein PHAVU_002G133800g	999	gi|593790350|ref|XP_007158214.1|hypothetical protein PHAVU_002G133800g [Phaseolus vulgaris] >gi|561031629|gb|ESW30208.1| hypothetical protein PHAVU_002G133800g [Phaseolus vulgaris]	XP_007158214	Phaseolus vulgaris	3.35905e-10	61	67.3958	84	52
Asp_CL234Contig1	pericentrin-like protein	888	gi|394987141|gb|AFN42828.1|pericentrin-like protein [Marsilea vestita]	AFN42828	Marsilea vestita	5.60726e-08	66	62.3882	66	44
Asp_CL246Contig1	peptidyl-trna mitochondrial-like isoform x4	831	gi|294462383|gb|ADE76740.1|unknown [Picea sitchensis]	ADE76740	Picea sitchensis	1.06889e-88	80	276.174	201	161
Asp_CL251Contig1	histone chaperone	1274	gi|168061288|ref|XP_001782622.1|histone chaperone [Physcomitrella patens] >gi|162665942|gb|EDQ52611.1| histone chaperone [Physcomitrella patens]	XP_001782622	Physcomitrella patens	1.05336e-81	82	261.922	204	169
Asp_CL255Contig1	aberrant large forked	1634	gi|475535415|gb|EMT08748.1|hypothetical protein F775_32326 [Aegilops tauschii]	EMT08748	Aegilops tauschii	6.458e-37	59	146.747	202	120
Asp_CL262Contig1	pentatricopeptide repeat-containing protein mitochondrial isoform x1	898	gi|566168797|ref|XP_006382375.1|hypothetical protein POPTR_0005s01560g [Populus trichocarpa] >gi|550337735|gb|ERP60172.1| hypothetical protein POPTR_0005s01560g [Populus trichocarpa]	XP_006382375	Populus trichocarpa	2.26963e-18	62	94.7449	94	59
Asp_CL293Contig1	BnaA02g35270D	598	gi|674873668|emb|CDY59992.1|BnaA02g35270D [Brassica napus]	CDY59992	Brassica napus	2.12186e-18	56	92.8189	137	77
Asp_CL320Contig1	unknown	430	gi|116785551|gb|ABK23770.1|unknown [Picea sitchensis]	ABK23770	Picea sitchensis	1.27798e-13	77	73.9442	49	38
Asp_CL343Contig1	heat shock cognate protein 70-1 isoform partial	756	gi|409893161|gb|AFV46216.1|hypothetical protein, partial [Scutellaria baicalensis]	AFV46216	Scutellaria baicalensis	1.82392e-134	96	390.963	202	194
Asp_CL348Contig1	transcriptional factor	1089	gi|643724745|gb|KDP33946.1|hypothetical protein JCGZ_07517 [Jatropha curcas]	KDP33946	Jatropha curcas	5.93663e-24	71	105.531	85	61
Asp_CL353Contig1	unknown	1304	gi|116784669|gb|ABK23431.1|unknown [Picea sitchensis]	ABK23431	Picea sitchensis	2.22494e-51	74	186.808	218	163
Asp_CL368Contig1	peroxidase 53-like	1080	gi|356533121|ref|XP_003535116.1|PREDICTED: peroxidase 53-like [Glycine max]	XP_003535116	Glycine max	5.53957e-123	75	369.777	307	232
Asp_CL371Contig1	transmembrane arv1-like family protein	1199	gi|586779308|ref|XP_006858493.1|hypothetical protein AMTR_s00071p00127790 [Amborella trichopoda] >gi|548862602|gb|ERN19960.1| hypothetical protein AMTR_s00071p00127790 [Amborella trichopoda]	XP_006858493	Amborella trichopoda	2.0603e-37	83	109.383	71	59
Asp_CL390Contig1	hypothetical protein AMTR_s00036p00121900	1102	gi|586758812|ref|XP_006853868.1|hypothetical protein AMTR_s00036p00121900 [Amborella trichopoda] >gi|548857536|gb|ERN15335.1| hypothetical protein AMTR_s00036p00121900 [Amborella trichopoda]	XP_006853868	Amborella trichopoda	1.20377e-11	55	70.8626	111	62
Asp_CL401Contig1	ring-h2 finger protein atl43-like	386	gi|568840707|ref|XP_006474307.1|PREDICTED: RING-H2 finger protein ATL43-like [Citrus sinensis]	XP_006474307	Citrus sinensis	7.60658e-09	77	62.3882	49	38
Asp_CL420Contig1	zinc c3hc4 type family expressed	1271	gi|77553492|gb|ABA96288.1|Zinc finger, C3HC4 type family protein, expressed [Oryza sativa Japonica Group] >gi|125578292|gb|EAZ19438.1| hypothetical protein OsJ_34999 [Oryza sativa Japonica Group]	ABA96288	Oryza sativa Japonica Group	9.43621e-17	71	87.4261	63	45
Asp_CL426Contig1	scarecrow-like protein 9	3264	gi|225440386|ref|XP_002267055.1|PREDICTED: scarecrow-like protein 9 [Vitis vinifera]	XP_002267055	Vitis vinifera	3.00652e-102	66	350.517	387	257
Asp_CL439Contig1	magnesium transporter mrs2-4	1656	gi|502140382|ref|XP_004504196.1|PREDICTED: magnesium transporter MRS2-4-like isoform X1 [Cicer arietinum]	XP_004504196	Cicer arietinum	1.36389e-89	72	225.328	207	150
Asp_CL445Contig1	PREDICTED: uncharacterized protein LOC100780017 isoform X1	5413	gi|571436900|ref|XP_006573911.1|PREDICTED: uncharacterized protein LOC100780017 isoform X1 [Glycine max]	XP_006573911	Glycine max	1.7905e-82	61	308.531	402	248
Asp_CL482Contig1	at-rich interactive domain-containing protein 1-like	1672	gi|460388893|ref|XP_004240098.1|PREDICTED: AT-rich interactive domain-containing protein 1-like [Solanum lycopersicum]	XP_004240098	Solanum lycopersicum	2.18936e-41	62	167.548	183	114
Asp_CL563Contig1	probable glucuronoxylan glucuronosyltransferase f8h-like	731	gi|604347074|gb|EYU45378.1|hypothetical protein MIMGU_mgv1a004804mg [Erythranthe guttata]	EYU45378	Erythranthe guttata	2.43737e-08	64	63.1586	70	45
Asp_CL567Contig1	lob domain protein 3	731	gi|224075266|ref|XP_002304584.1|LOB domain protein 3 [Populus trichocarpa] >gi|222842016|gb|EEE79563.1| LOB domain protein 3 [Populus trichocarpa]	XP_002304584	Populus trichocarpa	7.98315e-43	86	154.451	105	91
Asp_CL581Contig1	hypothetical protein SELMODRAFT_41228, partial	423	gi|302823046|ref|XP_002993178.1|hypothetical protein SELMODRAFT_41228, partial [Selaginella moellendorffii] >gi|300139069|gb|EFJ05818.1| hypothetical protein SELMODRAFT_41228, partial [Selaginella moellendorffii]	XP_002993178	Selaginella moellendorffii	2.41032e-19	72	93.9745	83	60
Asp_CL586Contig1	bidirectional sugar transporter sweet6b-like	1248	gi|674891920|emb|CDY40867.1|BnaC09g25980D [Brassica napus]	CDY40867	Brassica napus	6.05323e-16	51	86.2705	230	119
Asp_CL590Contig1	bcl-2-associated athanogene 4 isoform 1	2431	gi|586694842|ref|XP_006843653.1|hypothetical protein AMTR_s00007p00177030 [Amborella trichopoda] >gi|548846021|gb|ERN05328.1| hypothetical protein AMTR_s00007p00177030 [Amborella trichopoda]	XP_006843653	Amborella trichopoda	1.12073e-73	78	252.677	251	196
Asp_CL596Contig1	alpha-ketoglutarate-dependent dioxygenase alkb homolog 3-like	652	gi|672177307|ref|XP_008808743.1|PREDICTED: alpha-ketoglutarate-dependent dioxygenase alkB homolog 2-like [Phoenix dactylifera]	XP_008808743	Phoenix dactylifera	3.29023e-61	74	202.986	153	114
Asp_CL606Contig1	arm repeat superfamily protein	1412	gi|674905840|emb|CDY27233.1|BnaA09g35690D [Brassica napus]	CDY27233	Brassica napus	2.02356e-37	65	146.362	154	101
Asp_CL612Contig1	probable tetraacyldisaccharide 4 - mitochondrial-like isoform x1	1507	gi|302767274|ref|XP_002967057.1|hypothetical protein SELMODRAFT_168973 [Selaginella moellendorffii] >gi|300165048|gb|EFJ31656.1| hypothetical protein SELMODRAFT_168973 [Selaginella moellendorffii]	XP_002967057	Selaginella moellendorffii	4.93691e-83	61	274.248	424	262
Asp_CL621Contig1	pentatricopeptide repeat-containing protein chloroplastic	716	gi|657965383|ref|XP_008374346.1|PREDICTED: pentatricopeptide repeat-containing protein At5g50280, chloroplastic [Malus domestica]	XP_008374346	Malus domestica	5.73297e-32	54	133.65	174	95
Asp_CL641Contig1	inactive rhomboid protein 1-like	311	gi|356504274|ref|XP_003520922.1|PREDICTED: inactive rhomboid protein 1-like [Glycine max]	XP_003520922	Glycine max	1.07557e-15	65	80.4925	72	47
Asp_CL646Contig1	ribonuclease h protein at1g65750-like	656	gi|326515450|dbj|BAK03638.1|predicted protein [Hordeum vulgare subsp. vulgare]	BAK03638	Hordeum vulgare subsp. vulgare	1.83115e-12	50	76.2554	180	91
Asp_CL665Contig1	oxygen binding protein	1687	gi|302797855|ref|XP_002980688.1|hypothetical protein SELMODRAFT_112911 [Selaginella moellendorffii] >gi|300151694|gb|EFJ18339.1| hypothetical protein SELMODRAFT_112911 [Selaginella moellendorffii]	XP_002980688	Selaginella moellendorffii	1.76524e-177	68	524.628	504	345
Asp_CL690Contig1	pentatricopeptide repeat protein 43	924	gi|302764952|ref|XP_002965897.1|hypothetical protein SELMODRAFT_85072, partial [Selaginella moellendorffii] >gi|300166711|gb|EFJ33317.1| hypothetical protein SELMODRAFT_85072, partial [Selaginella moellendorffii]	XP_002965897	Selaginella moellendorffii	4.10125e-68	59	226.868	300	178
Asp_CL705Contig1	b84500probable retroelement pol polyprotein	511	gi|25411423|pir||B84500probable retroelement pol polyprotein [imported] - Arabidopsis thaliana	B84500	imported	3.05138e-43	67	161.77	162	109
Asp_CL721Contig1	cleavage and polyadenylation specificity factor cpsf30-like	2865	gi|225444019|ref|XP_002281594.1|PREDICTED: cleavage and polyadenylation specificity factor CPSF30-like [Vitis vinifera]	XP_002281594	Vitis vinifera	7.49203e-88	58	306.99	460	268
Asp_CL726Contig1	serine threonine-protein kinase ht1	2088	gi|224286941|gb|ACN41173.1|unknown [Picea sitchensis]	ACN41173	Picea sitchensis	0	82	588.571	412	340
Asp_CL730Contig1	atp-dependent clp protease proteolytic subunit-related protein chloroplastic	2238	gi|168025572|ref|XP_001765308.1|predicted protein [Physcomitrella patens] >gi|162683627|gb|EDQ70036.1| predicted protein [Physcomitrella patens]	XP_001765308	Physcomitrella patens	4.43757e-145	91	439.113	277	253
Asp_CL737Contig1	predicted protein	2126	gi|168007458|ref|XP_001756425.1|predicted protein [Physcomitrella patens] >gi|162692464|gb|EDQ78821.1| predicted protein [Physcomitrella patens]	XP_001756425	Physcomitrella patens	3.74513e-81	54	273.092	389	211
Asp_CL743Contig1	protein elc-like	2159	gi|225433571|ref|XP_002271662.1|PREDICTED: protein ELC [Vitis vinifera]	XP_002271662	Vitis vinifera	7.75872e-112	67	357.066	389	261
Asp_CL748Contig1	brct domain-containing dna repair isoform 2	2638	gi|590618422|ref|XP_007024042.1|BRCT domain-containing DNA repair protein, putative isoform 2 [Theobroma cacao] >gi|508779408|gb|EOY26664.1| BRCT domain-containing DNA repair protein, putative isoform 2 [Theobroma cacao]	XP_007024042	Theobroma cacao	2.56937e-63	57	228.409	288	166
Asp_CL753Contig1	3-ketoacyl- synthase 4-like	1877	gi|657991645|ref|XP_008388058.1|PREDICTED: 3-ketoacyl-CoA synthase 4-like [Malus domestica]	XP_008388058	Malus domestica	4.42214e-180	71	532.717	470	334
Asp_CL757Contig1	rho guanyl-nucleotide exchange factor 7	2655	gi|302770280|ref|XP_002968559.1|hypothetical protein SELMODRAFT_62356, partial [Selaginella moellendorffii] >gi|300164203|gb|EFJ30813.1| hypothetical protein SELMODRAFT_62356, partial [Selaginella moellendorffii]	XP_002968559	Selaginella moellendorffii	1.07778e-160	84	486.493	372	313
Asp_CL763Contig1	aldo-keto reductase-like	2101	gi|148905922|gb|ABR16122.1|unknown [Picea sitchensis]	ABR16122	Picea sitchensis	0	82	547.74	366	302
Asp_CL768Contig1	pas domain-containing protein tyrosine kinase	1877	gi|224284333|gb|ACN39902.1|unknown [Picea sitchensis]	ACN39902	Picea sitchensis	7.06938e-144	63	450.669	596	381
Asp_CL778Contig1	conserved oligomeric golgi complex subunit 8-like	2669	gi|168035034|ref|XP_001770016.1|predicted protein [Physcomitrella patens] >gi|162678737|gb|EDQ65192.1| predicted protein [Physcomitrella patens]	XP_001770016	Physcomitrella patens	0	86	713.375	493	424
Asp_CL786Contig1	f-box kelch-repeat protein at5g15710-like	1998	gi|672153675|ref|XP_008797593.1|PREDICTED: F-box/kelch-repeat protein At5g15710-like [Phoenix dactylifera]	XP_008797593	Phoenix dactylifera	2.05341e-74	61	256.914	354	219
Asp_CL790Contig1	unknown	1821	gi|148908325|gb|ABR17276.1|unknown [Picea sitchensis]	ABR17276	Picea sitchensis	8.07154e-19	57	97.8265	132	76
Asp_CL794Contig1	predicted protein	1331	gi|168013070|ref|XP_001759224.1|predicted protein [Physcomitrella patens] >gi|162689537|gb|EDQ75908.1| predicted protein [Physcomitrella patens]	XP_001759224	Physcomitrella patens	5.70749e-28	66	124.02	142	95
Asp_CL797Contig1	allene oxide cyclase	1349	gi|61808301|gb|AAX56078.1|allene oxide cyclase [Camptotheca acuminata]	AAX56078	Camptotheca acuminata	5.12323e-43	67	162.925	154	104
Asp_CL812Contig1	predicted protein	1091	gi|168034686|ref|XP_001769843.1|predicted protein [Physcomitrella patens] >gi|162678952|gb|EDQ65405.1| predicted protein [Physcomitrella patens]	XP_001769843	Physcomitrella patens	7.73644e-32	56	130.954	190	107
Asp_CL815Contig1	unknown	1297	gi|294460802|gb|ADE75975.1|unknown [Picea sitchensis]	ADE75975	Picea sitchensis	9.47373e-08	53	60.4622	113	60
Asp_CL818Contig1	nucleosome-remodeling factor subunit bptf	1409	gi|167998094|ref|XP_001751753.1|predicted protein [Physcomitrella patens] >gi|162696851|gb|EDQ83188.1| predicted protein [Physcomitrella patens]	XP_001751753	Physcomitrella patens	4.29564e-13	64	81.6481	74	48
Asp_CL825Contig1	ccaat enhancer-binding protein zeta-like	1275	gi|672144034|ref|XP_008795907.1|PREDICTED: CCAAT/enhancer-binding protein zeta isoform X2 [Phoenix dactylifera]	XP_008795907	Phoenix dactylifera	1.23669e-36	73	150.214	122	90
Asp_CL831Contig1	zn-finger in ran binding domain-containing protein	2531	gi|672200082|ref|XP_008777783.1|PREDICTED: uncharacterized protein LOC103697653 [Phoenix dactylifera]	XP_008777783	Phoenix dactylifera	2.56846e-09	45	71.2478	240	108
Asp_CL840Contig1	predicted protein	1396	gi|168065864|ref|XP_001784866.1|predicted protein [Physcomitrella patens] >gi|162663572|gb|EDQ50329.1| predicted protein [Physcomitrella patens]	XP_001784866	Physcomitrella patens	7.38408e-20	57	98.5969	200	114
Asp_CL844Contig1	26s proteasome non-atpase regulatory subunit 11 isoform 2	2062	gi|586681335|ref|XP_006840806.1|hypothetical protein AMTR_s00821p00008410 [Amborella trichopoda] >gi|548842589|gb|ERN02481.1| hypothetical protein AMTR_s00821p00008410 [Amborella trichopoda]	XP_006840806	Amborella trichopoda	0	90	567	426	384
Asp_CL849Contig1	pentatricopeptide repeat-containing protein chloroplastic-like	1786	gi|604327387|gb|EYU33203.1|hypothetical protein MIMGU_mgv1a020021mg, partial [Erythranthe guttata]	EYU33203	Erythranthe guttata	9.43229e-59	67	206.838	202	137
Asp_CL852Contig1	ankyrin repeat domain-containing protein 2	1396	gi|514732019|ref|XP_004957326.1|PREDICTED: ankyrin repeat domain-containing protein 2-like [Setaria italica]	XP_004957326	Setaria italica	1.1553e-97	70	308.531	297	210
Asp_CL856Contig1	hypothetical protein MIMGU_mgv1a024698mg, partial	1499	gi|604322135|gb|EYU32521.1|hypothetical protein MIMGU_mgv1a024698mg, partial [Erythranthe guttata]	EYU32521	Erythranthe guttata	4.76913e-29	67	125.561	111	75
Asp_CL860Contig1	unknown	1382	gi|294463202|gb|ADE77137.1|unknown [Picea sitchensis]	ADE77137	Picea sitchensis	1.281e-106	82	329.331	275	226
Asp_CL863Contig1	pentatricopeptide repeat-containing protein at5g39710-like	1851	gi|359475386|ref|XP_003631674.1|PREDICTED: pentatricopeptide repeat-containing protein At5g39710-like [Vitis vinifera]	XP_003631674	Vitis vinifera	1.35708e-46	52	185.267	315	166
Asp_CL869Contig1	transcription initiation factor tfiid subunit 7-like	1422	gi|297746455|emb|CBI16511.3|unnamed protein product [Vitis vinifera]	CBI16511	Vitis vinifera	6.48476e-61	90	207.608	142	129
Asp_CL871Contig1	histone-lysine n-methyltransferase suv39h2-like	1322	gi|168008330|ref|XP_001756860.1|predicted protein [Physcomitrella patens] >gi|162692098|gb|EDQ78457.1| predicted protein [Physcomitrella patens]	XP_001756860	Physcomitrella patens	6.27021e-44	67	161.77	149	101
Asp_CL876Contig1	unknown	3149	gi|294461353|gb|ADE76238.1|unknown [Picea sitchensis]	ADE76238	Picea sitchensis	5.66893e-94	71	318.931	353	251
Asp_CL882Contig1	tubby-like protein	3012	gi|168031489|ref|XP_001768253.1|tubby-like protein [Physcomitrella patens] >gi|162680431|gb|EDQ66867.1| tubby-like protein [Physcomitrella patens]	XP_001768253	Physcomitrella patens	0	79	565.459	423	336
Asp_CL887Contig1	hypothetical protein SELMODRAFT_447235	3363	gi|302813176|ref|XP_002988274.1|hypothetical protein SELMODRAFT_447235 [Selaginella moellendorffii] >gi|300144006|gb|EFJ10693.1| hypothetical protein SELMODRAFT_447235 [Selaginella moellendorffii]	XP_002988274	Selaginella moellendorffii	2.28309e-34	51	153.68	376	195
Asp_CL892Contig1	acid-amino acid isoform 2	2497	gi|168031535|ref|XP_001768276.1|predicted protein [Physcomitrella patens] >gi|162680454|gb|EDQ66890.1| predicted protein [Physcomitrella patens]	XP_001768276	Physcomitrella patens	0	79	664.07	539	428
Asp_CL897Contig1	probable aquaporin nip5-1	2468	gi|672167322|ref|XP_008803617.1|PREDICTED: probable aquaporin NIP5-1 [Phoenix dactylifera]	XP_008803617	Phoenix dactylifera	3.6531e-89	82	295.819	247	203
Asp_CL902Contig1	glucan endo- -beta-glucosidase 8-like	2535	gi|460413254|ref|XP_004252007.1|PREDICTED: glucan endo-1,3-beta-glucosidase 8-like [Solanum lycopersicum]	XP_004252007	Solanum lycopersicum	2.67932e-134	72	394.43	348	252
Asp_CL907Contig1	acyl-activating enzyme	2506	gi|168018797|ref|XP_001761932.1|predicted protein [Physcomitrella patens] >gi|162686987|gb|EDQ73373.1| predicted protein [Physcomitrella patens]	XP_001761932	Physcomitrella patens	1.42533e-122	60	344.739	410	249
Asp_CL921Contig1	b-block-binding subunit of tfiiic	3564	gi|590620698|ref|XP_007024605.1|B-block binding subunit of TFIIIC, putative isoform 2 [Theobroma cacao] >gi|508779971|gb|EOY27227.1| B-block binding subunit of TFIIIC, putative isoform 2 [Theobroma cacao]	XP_007024605	Theobroma cacao	1.32138e-116	51	409.068	1025	524
Asp_CL927Contig1	atp-binding cassette transporter	6354	gi|302780779|ref|XP_002972164.1|ATP-binding cassette transporter [Selaginella moellendorffii] >gi|300160463|gb|EFJ27081.1| ATP-binding cassette transporter [Selaginella moellendorffii]	XP_002972164	Selaginella moellendorffii	0	78	1805.8	1461	1150
Asp_CL931Contig1	nsp-interacting isoform 3	3413	gi|586698232|ref|XP_006844366.1|hypothetical protein AMTR_s00142p00058560 [Amborella trichopoda] >gi|548846812|gb|ERN06041.1| hypothetical protein AMTR_s00142p00058560 [Amborella trichopoda]	XP_006844366	Amborella trichopoda	2.60534e-84	61	302.368	394	241
Asp_CL933Contig1	abc transporter g family member 11	3050	gi|595842516|ref|XP_007208437.1|hypothetical protein PRUPE_ppa002298mg [Prunus persica] >gi|462404079|gb|EMJ09636.1| hypothetical protein PRUPE_ppa002298mg [Prunus persica]	XP_007208437	Prunus persica	0	80	854.358	650	521
Asp_CL938Contig1	cbl-interacting serine threonine-protein kinase 23	2684	gi|657960122|ref|XP_008371628.1|PREDICTED: CBL-interacting serine/threonine-protein kinase 23 [Malus domestica]	XP_008371628	Malus domestica	0	81	614.764	440	360
Asp_CL942Contig1	superkiller viralicidic activity 2-like 2-like	3883	gi|302760191|ref|XP_002963518.1|hypothetical protein SELMODRAFT_79650 [Selaginella moellendorffii] >gi|302799609|ref|XP_002981563.1| hypothetical protein SELMODRAFT_268485 [Selaginella moellendorffii] >gi|300150729|gb|EFJ17378.1| hypothetical protein SELMODRAFT_268485 [Selaginella moellendorffii] >gi|300168786|gb|EFJ35389.1| hypothetical protein SELMODRAFT_79650 [Selaginella moellendorffii]	XP_002963518	Selaginella moellendorffii	0	85	1495.33	979	841
Asp_CL947Contig1	flowering time control protein fca-like isoform x1	3092	gi|586770625|ref|XP_006856549.1|hypothetical protein AMTR_s00046p00168380 [Amborella trichopoda] >gi|548860430|gb|ERN18016.1| hypothetical protein AMTR_s00046p00168380 [Amborella trichopoda]	XP_006856549	Amborella trichopoda	9.41902e-75	82	272.322	187	154
Asp_CL951Contig1	hypothetical protein SELMODRAFT_134963	2274	gi|302821159|ref|XP_002992244.1|hypothetical protein SELMODRAFT_134963 [Selaginella moellendorffii] >gi|300140011|gb|EFJ06741.1| hypothetical protein SELMODRAFT_134963 [Selaginella moellendorffii]	XP_002992244	Selaginella moellendorffii	0	65	717.227	739	487
Asp_CL957Contig1	homeobox protein	2341	gi|357136423|ref|XP_003569804.1|PREDICTED: homeobox protein HOX1A-like [Brachypodium distachyon]	XP_003569804	Brachypodium distachyon	1.1073e-69	67	256.914	234	159
Asp_CL964Contig1	serine threonine-protein kinase pbs1-like	2445	gi|672144644|ref|XP_008796223.1|PREDICTED: serine/threonine-protein kinase PBS1-like isoform X1 [Phoenix dactylifera]	XP_008796223	Phoenix dactylifera	0	69	576.63	506	350
Asp_CL972Contig1	flavonoid 3-monooxygenase	2053	gi|148909949|gb|ABR18060.1|unknown [Picea sitchensis]	ABR18060	Picea sitchensis	2.23743e-117	61	373.244	491	301
Asp_CL978Contig1	hypothetical protein SELMODRAFT_132450, partial	1665	gi|302818399|ref|XP_002990873.1|hypothetical protein SELMODRAFT_132450, partial [Selaginella moellendorffii] >gi|300141434|gb|EFJ08146.1| hypothetical protein SELMODRAFT_132450, partial [Selaginella moellendorffii]	XP_002990873	Selaginella moellendorffii	4.71536e-80	83	263.848	231	192
Asp_CL985Contig1	cytochrome p450 86b1-like	2297	gi|168021353|ref|XP_001763206.1|predicted protein [Physcomitrella patens] >gi|162685689|gb|EDQ72083.1| predicted protein [Physcomitrella patens]	XP_001763206	Physcomitrella patens	3.56846e-136	57	425.631	621	355
Asp_CL990Contig1	metal transporter nramp3-like	1989	gi|356541715|ref|XP_003539319.1|PREDICTED: metal transporter Nramp3-like [Glycine max]	XP_003539319	Glycine max	0	82	617.076	488	401
Asp_CL995Contig1	calcium-dependent protein kinase 34-like	2590	gi|573948565|ref|XP_006656586.1|PREDICTED: calcium-dependent protein kinase 34-like [Oryza brachyantha]	XP_006656586	Oryza brachyantha	2.7063e-86	69	295.049	275	191
Asp_CL1000Contig1	receptor-like kinase	2832	gi|302788987|ref|XP_002976262.1|hypothetical protein SELMODRAFT_35175, partial [Selaginella moellendorffii] >gi|300155892|gb|EFJ22522.1| hypothetical protein SELMODRAFT_35175, partial [Selaginella moellendorffii]	XP_002976262	Selaginella moellendorffii	1.71455e-54	65	201.83	229	150
Asp_CL1010Contig1	rho gtpase-activating protein 2-like	2406	gi|302789071|ref|XP_002976304.1|hypothetical protein SELMODRAFT_13258, partial [Selaginella moellendorffii] >gi|302808191|ref|XP_002985790.1| hypothetical protein SELMODRAFT_13259, partial [Selaginella moellendorffii] >gi|300146297|gb|EFJ12967.1| hypothetical protein SELMODRAFT_13259, partial [Selaginella moellendorffii] >gi|300155934|gb|EFJ22564.1| hypothetical protein SELMODRAFT_13258, partial …	XP_002976304	Selaginella moellendorffii	1.57903e-131	90	404.445	237	215
Asp_CL1015Contig1	pentatricopeptide repeat protein 77	3271	gi|168044807|ref|XP_001774871.1|predicted protein [Physcomitrella patens] >gi|162673765|gb|EDQ60283.1| predicted protein [Physcomitrella patens]	XP_001774871	Physcomitrella patens	1.17592e-124	55	416.001	738	407
Asp_CL1022Contig1	translation elongation factor efg ef2 protein isoform 1	2686	gi|168006558|ref|XP_001755976.1|predicted protein [Physcomitrella patens] >gi|162692906|gb|EDQ79261.1| predicted protein [Physcomitrella patens]	XP_001755976	Physcomitrella patens	0	89	1186.02	712	636
Asp_CL1028Contig1	phytochrome-interacting factor 3 family protein	2659	gi|566168537|ref|XP_006382253.1|Phytochrome-interacting factor 3 family protein [Populus trichocarpa] >gi|550337605|gb|ERP60050.1| Phytochrome-interacting factor 3 family protein [Populus trichocarpa]	XP_006382253	Populus trichocarpa	2.6595e-13	65	69.3218	73	48
Asp_CL1031Contig1	repressor of rna polymerase iii transcription maf1 homolog	1254	gi|168011093|ref|XP_001758238.1|predicted protein [Physcomitrella patens] >gi|162690694|gb|EDQ77060.1| predicted protein [Physcomitrella patens]	XP_001758238	Physcomitrella patens	1.76987e-61	75	210.305	226	171
Asp_CL1034Contig1	man1-src1p-carboxy-terminal domain protein	1535	gi|502160504|ref|XP_004511767.1|PREDICTED: uncharacterized protein LOC101498686 [Cicer arietinum]	XP_004511767	Cicer arietinum	2.23895e-57	58	207.223	295	174
Asp_CL1039Contig1	cysteine-rich receptor-like protein kinase 2	721	gi|148906804|gb|ABR16548.1|unknown [Picea sitchensis]	ABR16548	Picea sitchensis	1.32098e-29	63	121.709	124	79
Asp_CL1054Contig1	cst complex subunit ten1-like protein	654	gi|590644367|ref|XP_007031063.1|Uncharacterized protein TCM_026701 [Theobroma cacao] >gi|508719668|gb|EOY11565.1| Uncharacterized protein TCM_026701 [Theobroma cacao]	XP_007031063	Theobroma cacao	1.34696e-30	74	120.168	117	87
Asp_CL1057Contig1	udp-glycosyltransferase 85a2-like	790	gi|658029146|ref|XP_008350015.1|PREDICTED: UDP-glycosyltransferase 85A2-like, partial [Malus domestica]	XP_008350015	Malus domestica	4.71294e-42	53	159.458	284	151
Asp_CL1061Contig1	lysine-specific demethylase ref6-like	778	gi|566206853|ref|XP_002321665.2|hypothetical protein POPTR_0015s10040g [Populus trichocarpa] >gi|550322407|gb|EEF05792.2| hypothetical protein POPTR_0015s10040g [Populus trichocarpa]	XP_002321665	Populus trichocarpa	5.07621e-45	66	173.711	150	100
Asp_CL1072Contig1	chloroplast threonine deaminase 1 precursor	1432	gi|148909981|gb|ABR18075.1|unknown [Picea sitchensis]	ABR18075	Picea sitchensis	1.18005e-86	86	290.812	187	161
Asp_CL1082Contig1	lish domain and heat repeat-containing protein kiaa1468 homolog isoform x2	1604	gi|672179746|ref|XP_008810046.1|PREDICTED: lisH domain and HEAT repeat-containing protein KIAA1468 homolog isoform X2 [Phoenix dactylifera]	XP_008810046	Phoenix dactylifera	1.67575e-170	79	526.168	447	355
Asp_CL1086Contig1	protein phosphatase 2c 16	2000	gi|169264913|dbj|BAG12298.1|protein phosphatase 2C [Physcomitrella patens]	BAG12298	Physcomitrella patens	3.01903e-86	63	239.195	243	155
Asp_CL1095Contig1	predicted protein	1567	gi|168000138|ref|XP_001752773.1|predicted protein [Physcomitrella patens] >gi|162695936|gb|EDQ82277.1| predicted protein [Physcomitrella patens]	XP_001752773	Physcomitrella patens	1.63645e-144	83	432.95	295	246
Asp_CL1115Contig1	predicted protein	1485	gi|168035684|ref|XP_001770339.1|predicted protein [Physcomitrella patens] >gi|162678370|gb|EDQ64829.1| predicted protein [Physcomitrella patens]	XP_001770339	Physcomitrella patens	2.58194e-25	75	109.383	90	68
Asp_CL1120Contig1	hypothetical protein PRUPE_ppa002353mg	1212	gi|596295262|ref|XP_007226976.1|hypothetical protein PRUPE_ppa002353mg [Prunus persica] >gi|462423912|gb|EMJ28175.1| hypothetical protein PRUPE_ppa002353mg [Prunus persica]	XP_007226976	Prunus persica	1.4158e-103	81	333.183	236	193
Asp_CL1125Contig1	sterol 3-beta-glucosyltransferase-like	296	gi|593695973|ref|XP_007148485.1|hypothetical protein PHAVU_006G212700g, partial [Phaseolus vulgaris] >gi|561021708|gb|ESW20479.1| hypothetical protein PHAVU_006G212700g, partial [Phaseolus vulgaris]	XP_007148485	Phaseolus vulgaris	3.13863e-09	69	62.7734	68	47
Asp_CL1146Contig1	unknown	539	gi|148907069|gb|ABR16678.1|unknown [Picea sitchensis]	ABR16678	Picea sitchensis	4.3924e-35	58	127.487	160	93
Asp_CL1151Contig1	pentatricopeptide repeat-containing protein at2g33680-like	373	gi|629118199|gb|KCW82874.1|hypothetical protein EUGRSUZ_C04243 [Eucalyptus grandis]	KCW82874	Eucalyptus grandis	1.03709e-25	64	111.309	121	78
Asp_CL1156Contig1	vacuolar protein sorting-associated protein 8-like protein	689	gi|586673404|ref|XP_006837870.1|hypothetical protein AMTR_s00100p00112150 [Amborella trichopoda] >gi|548840239|gb|ERN00439.1| hypothetical protein AMTR_s00100p00112150 [Amborella trichopoda]	XP_006837870	Amborella trichopoda	2.80177e-34	53	141.354	190	101
Asp_CL1179Contig1	nuclear shuttle interacting isoform 2	1129	gi|168061023|ref|XP_001782491.1|predicted protein [Physcomitrella patens] >gi|162666044|gb|EDQ52710.1| predicted protein [Physcomitrella patens]	XP_001782491	Physcomitrella patens	2.89954e-80	78	257.684	196	153
Asp_CL1184Contig1	mediator of rna polymerase ii transcription subunit 12 isoform x1	618	gi|586645476|ref|XP_006827602.1|hypothetical protein AMTR_s00009p00238900 [Amborella trichopoda] >gi|548832222|gb|ERM95018.1| hypothetical protein AMTR_s00009p00238900 [Amborella trichopoda]	XP_006827602	Amborella trichopoda	2.65886e-30	58	106.686	144	84
Asp_CL1194Contig1	50s ribosomal protein chloroplastic-like	1129	gi|470133284|ref|XP_004302497.1|PREDICTED: 50S ribosomal protein L17, chloroplastic-like [Fragaria vesca subsp. vesca]	XP_004302497	Fragaria vesca subsp. vesca	2.64865e-74	77	241.506	199	154
Asp_CL1198Contig1	predicted protein	1430	gi|168010175|ref|XP_001757780.1|predicted protein [Physcomitrella patens] >gi|162691056|gb|EDQ77420.1| predicted protein [Physcomitrella patens]	XP_001757780	Physcomitrella patens	4.6434e-17	53	91.2781	162	86
Asp_CL1202Contig1	hypothetical protein SELMODRAFT_107811	1823	gi|302792312|ref|XP_002977922.1|hypothetical protein SELMODRAFT_107811 [Selaginella moellendorffii] >gi|300154625|gb|EFJ21260.1| hypothetical protein SELMODRAFT_107811 [Selaginella moellendorffii]	XP_002977922	Selaginella moellendorffii	8.29358e-80	70	265.774	236	166
Asp_CL1211Contig1	hypothetical protein SELMODRAFT_16039, partial	1757	gi|302783621|ref|XP_002973583.1|hypothetical protein SELMODRAFT_16039, partial [Selaginella moellendorffii] >gi|300158621|gb|EFJ25243.1| hypothetical protein SELMODRAFT_16039, partial [Selaginella moellendorffii]	XP_002973583	Selaginella moellendorffii	6.19562e-32	68	131.339	165	113
Asp_CL1216Contig1	2,3-bisphosphoglycerate-dependent phosphoglycerate mutase	1708	gi|587919233|gb|EXC06708.1|2,3-bisphosphoglycerate-dependent phosphoglycerate mutase [Morus notabilis]	EXC06708	Morus notabilis	7.37084e-147	89	439.499	261	233
Asp_CL1219Contig1	dnase i-like superfamily protein isoform 3	1709	gi|643731392|gb|KDP38680.1|hypothetical protein JCGZ_04033 [Jatropha curcas]	KDP38680	Jatropha curcas	1.684e-152	83	452.595	303	254
Asp_CL1224Contig1	PREDICTED: uncharacterized protein LOC103708534 isoform X2	1819	gi|672136072|ref|XP_008791718.1|PREDICTED: uncharacterized protein LOC103708534 isoform X2 [Phoenix dactylifera]	XP_008791718	Phoenix dactylifera	5.7338e-102	63	329.331	406	257
Asp_CL1228Contig1	glutamate receptor -like isoform x1	1914	gi|356542088|ref|XP_003539503.1|PREDICTED: glutamate receptor 3.4-like isoform X1 [Glycine max] >gi|571494314|ref|XP_006592815.1| PREDICTED: glutamate receptor 3.4-like isoform X2 [Glycine max]	XP_003539503	Glycine max	6.94166e-64	55	237.654	358	200
Asp_CL1235Contig1	unnamed protein product	1203	gi|669031394|emb|CDM86354.1|unnamed protein product [Triticum aestivum]	CDM86354	Triticum aestivum	4.56087e-28	63	117.857	122	77
Asp_CL1237Contig1	low quality protein: 50s ribosomal protein chloroplastic	1201	gi|643740682|gb|KDP46272.1|hypothetical protein JCGZ_10112 [Jatropha curcas]	KDP46272	Jatropha curcas	4.15445e-56	87	194.897	121	106
Asp_CL1241Contig1	probable mediator of rna polymerase ii transcription subunit 26b	2327	gi|659085053|ref|XP_008443218.1|PREDICTED: probable mediator of RNA polymerase II transcription subunit 26b [Cucumis melo]	XP_008443218	Cucumis melo	2.15815e-29	49	132.109	273	135
Asp_CL1247Contig1	3-hydroxyisobutyryl- hydrolase 1	1553	gi|168027455|ref|XP_001766245.1|predicted protein [Physcomitrella patens] >gi|162682459|gb|EDQ68877.1| predicted protein [Physcomitrella patens]	XP_001766245	Physcomitrella patens	5.48129e-143	75	428.713	363	274
Asp_CL1265Contig1	protein	1404	gi|168024572|ref|XP_001764810.1|predicted protein [Physcomitrella patens] >gi|162684104|gb|EDQ70509.1| predicted protein [Physcomitrella patens]	XP_001764810	Physcomitrella patens	1.06048e-32	55	143.28	210	116
Asp_CL1271Contig1	transmembrane and tpr repeat-containing protein 1-like	2013	gi|460383521|ref|XP_004237470.1|PREDICTED: uncharacterized protein LOC101259237 [Solanum lycopersicum]	XP_004237470	Solanum lycopersicum	1.32188e-46	65	178.718	214	140
Asp_CL1277Contig1	hypothetical protein SELMODRAFT_94249	1518	gi|302774791|ref|XP_002970812.1|hypothetical protein SELMODRAFT_94249 [Selaginella moellendorffii] >gi|300161523|gb|EFJ28138.1| hypothetical protein SELMODRAFT_94249 [Selaginella moellendorffii]	XP_002970812	Selaginella moellendorffii	3.93146e-136	98	322.398	157	154
Asp_CL1281Contig1	transcription factor bhlh66-like	2098	gi|168048453|ref|XP_001776681.1|predicted protein [Physcomitrella patens] >gi|162671973|gb|EDQ58517.1| predicted protein [Physcomitrella patens]	XP_001776681	Physcomitrella patens	4.54087e-28	74	110.153	116	86
Asp_CL1287Contig1	unknown	1551	gi|294461755|gb|ADE76436.1|unknown [Picea sitchensis]	ADE76436	Picea sitchensis	1.01641e-12	48	79.7221	199	97
Asp_CL1292Contig1	y14-like protein	1286	gi|155964979|gb|ABU40522.1|Y14-like protein [Marsilea vestita]	ABU40522	Marsilea vestita	6.70861e-77	89	249.595	148	133
Asp_CL1297Contig1	light-harvesting complex	1277	gi|403241542|gb|AFR32945.1|light-harvesting complex photosystem II, partial [Selaginella martensii]	AFR32945	Selaginella martensii	4.84827e-122	92	365.925	225	207
Asp_CL1305Contig1	cationic amino acid transporter chloroplastic-like	1503	gi|302787869|ref|XP_002975704.1|hypothetical protein SELMODRAFT_103397 [Selaginella moellendorffii] >gi|300156705|gb|EFJ23333.1| hypothetical protein SELMODRAFT_103397 [Selaginella moellendorffii]	XP_002975704	Selaginella moellendorffii	1.81017e-135	69	417.157	487	340
Asp_CL1310Contig1	pentatricopeptide repeat-containing protein mitochondrial-like isoform x2	1937	gi|659100732|ref|XP_008451239.1|PREDICTED: pentatricopeptide repeat-containing protein At3g22470, mitochondrial-like isoform X2 [Cucumis melo]	XP_008451239	Cucumis melo	4.5e-14	54	84.7297	145	79
Asp_CL1313Contig1	autophagy isoform 3	2591	gi|590686510|ref|XP_007042402.1|Autophagy 2, putative isoform 3 [Theobroma cacao] >gi|508706337|gb|EOX98233.1| Autophagy 2, putative isoform 3 [Theobroma cacao]	XP_007042402	Theobroma cacao	7.98957e-124	55	419.083	752	421
Asp_CL1317Contig1	predicted protein	1790	gi|168023214|ref|XP_001764133.1|predicted protein [Physcomitrella patens] >gi|162684573|gb|EDQ70974.1| predicted protein [Physcomitrella patens]	XP_001764133	Physcomitrella patens	0	78	587.415	424	334
Asp_CL1327Contig1	40s ribosomal protein s3a	1478	gi|302811169|ref|XP_002987274.1|hypothetical protein SELMODRAFT_271906 [Selaginella moellendorffii] >gi|302811285|ref|XP_002987332.1| hypothetical protein SELMODRAFT_271907 [Selaginella moellendorffii] >gi|302814973|ref|XP_002989169.1| hypothetical protein SELMODRAFT_184408 [Selaginella moellendorffii] >gi|302815055|ref|XP_002989210.1| hypothetical protein SELMODRAFT_160008 [Selaginella moellendo…	XP_002987274	Selaginella moellendorffii	8.3406e-149	95	438.343	230	219
Asp_CL1330Contig1	trytophan synthase alpha	1641	gi|643704312|gb|KDP21376.1|hypothetical protein JCGZ_21847 [Jatropha curcas]	KDP21376	Jatropha curcas	3.5353e-112	71	348.591	323	231
Asp_CL1335Contig1	2-dehydro-3-deoxyphosphooctonate aldolase-like	1581	gi|643730258|gb|KDP37811.1|hypothetical protein JCGZ_06713 [Jatropha curcas]	KDP37811	Jatropha curcas	3.85673e-167	93	487.263	290	270
Asp_CL1342Contig1	unknown	1590	gi|224285232|gb|ACN40342.1|unknown [Picea sitchensis]	ACN40342	Picea sitchensis	2.63056e-66	56	230.335	325	182
Asp_CL1349Contig1	eukaryotic aspartyl protease family protein isoform 1	1672	gi|326512066|dbj|BAJ96014.1|predicted protein [Hordeum vulgare subsp. vulgare]	BAJ96014	Hordeum vulgare subsp. vulgare	1.71746e-91	54	301.212	444	244
Asp_CL5Contig1	tir-nbs-lrr disease resistance protein	3097	gi|657947517|ref|XP_008390215.1|PREDICTED: TMV resistance protein N-like [Malus domestica]	XP_008390215	Malus domestica	1.07605e-07	47	66.6254	229	108
Asp_CL8Contig1	kprs1_spiol ame: full=ribose-phosphate pyrophosphokinase 1 ame: full=phosphoribosyl pyrophosphate synthase 1	2205	gi|168040134|ref|XP_001772550.1|predicted protein [Physcomitrella patens] >gi|162676105|gb|EDQ62592.1| predicted protein [Physcomitrella patens]	XP_001772550	Physcomitrella patens	7.6523e-135	94	414.075	223	210
Asp_CL10Contig1	lrr receptor-like serine threonine-protein kinase fls2-like	2625	gi|643727555|gb|KDP35941.1|hypothetical protein JCGZ_09913 [Jatropha curcas]	KDP35941	Jatropha curcas	2.92887e-47	49	169.859	560	276
Asp_CL14Contig1	ferritin 1b	1762	gi|210061133|gb|ACJ05647.1|ferritin 1B [Triticum aestivum]	ACJ05647	Triticum aestivum	5.4296e-29	74	124.02	104	77
Asp_CL20Contig1	vacuolar protein sorting-associated protein 2 homolog 1-like	762	gi|586707315|ref|XP_006846124.1|hypothetical protein AMTR_s00012p00151310 [Amborella trichopoda] >gi|548848894|gb|ERN07799.1| hypothetical protein AMTR_s00012p00151310 [Amborella trichopoda]	XP_006846124	Amborella trichopoda	2.21463e-55	97	188.734	100	97
Asp_CL21Contig1	rna polymerase ii transcriptional coactivator kiwi-like	684	gi|672116893|ref|XP_008781618.1|PREDICTED: RNA polymerase II transcriptional coactivator KIWI-like [Phoenix dactylifera]	XP_008781618	Phoenix dactylifera	5.12896e-25	72	105.145	101	73
Asp_CL22Contig1	cyclin-c1-2-like isoformx1	1479	gi|586719089|ref|XP_006848487.1|hypothetical protein AMTR_s00013p00255700 [Amborella trichopoda] >gi|548851793|gb|ERN10068.1| hypothetical protein AMTR_s00013p00255700 [Amborella trichopoda]	XP_006848487	Amborella trichopoda	2.54216e-112	82	344.739	246	204
Asp_CL28Contig1	hypothetical protein JCGZ_25389	928	gi|643709460|gb|KDP24001.1|hypothetical protein JCGZ_25389 [Jatropha curcas]	KDP24001	Jatropha curcas	1.1945e-29	63	87.8113	90	57
Asp_CL30Contig1	nucleolar complex protein 3 homolog	1536	gi|566170467|ref|XP_002306407.2|hypothetical protein POPTR_0005s099701g, partial [Populus trichocarpa] >gi|550338514|gb|EEE93403.2| hypothetical protein POPTR_0005s099701g, partial [Populus trichocarpa]	XP_002306407	Populus trichocarpa	1.80153e-106	67	343.969	397	269
Asp_CL32Contig1	dna replication licensing factor	918	gi|604342607|gb|EYU41631.1|hypothetical protein MIMGU_mgv1a026728mg, partial [Erythranthe guttata]	EYU41631	Erythranthe guttata	4.09428e-09	62	67.0106	83	52
Asp_CL35Contig1	nodal modulator 2-like	1354	gi|297821142|ref|XP_002878454.1|hypothetical protein ARALYDRAFT_486740 [Arabidopsis lyrata subsp. lyrata] >gi|297324292|gb|EFH54713.1| hypothetical protein ARALYDRAFT_486740 [Arabidopsis lyrata subsp. lyrata]	XP_002878454	Arabidopsis lyrata subsp. lyrata	1.22222e-26	60	123.635	153	92
Asp_CL37Contig1	hypothetical protein SELMODRAFT_117274, partial	1662	gi|302802259|ref|XP_002982885.1|hypothetical protein SELMODRAFT_117274, partial [Selaginella moellendorffii] >gi|302818640|ref|XP_002990993.1| hypothetical protein SELMODRAFT_132659, partial [Selaginella moellendorffii] >gi|300141324|gb|EFJ08037.1| hypothetical protein SELMODRAFT_132659, partial [Selaginella moellendorffii] >gi|300149475|gb|EFJ16130.1| hypothetical protein SELMODRAFT_117274, part…	XP_002982885	Selaginella moellendorffii	1.22508e-33	79	133.65	97	77
Asp_CL44Contig1	pre87 gene product	1360	gi|2935529|gb|AAC05150.1|PRE87 gene product [Pinus radiata]	AAC05150	Pinus radiata	5.76466e-57	78	199.134	147	116
Asp_CL58Contig1	trna wybutosine-synthesizing protein 2 3 4-like	853	gi|460388090|ref|XP_004239703.1|PREDICTED: tRNA wybutosine-synthesizing protein 2/3/4-like [Solanum lycopersicum]	XP_004239703	Solanum lycopersicum	3.82625e-84	84	283.493	176	148
Asp_CL63Contig1	dol-p-man:man c -pp-dol alpha- -mannosyltransferase-like	2148	gi|565472752|ref|XP_006294178.1|hypothetical protein CARUB_v10023173mg [Capsella rubella] >gi|482562886|gb|EOA27076.1| hypothetical protein CARUB_v10023173mg [Capsella rubella]	XP_006294178	Capsella rubella	1.57362e-105	74	301.982	314	233
Asp_CL71Contig1	dehydration-responsive element-binding protein 2a-like isoform x1	1723	gi|502083089|ref|XP_004487356.1|PREDICTED: dehydration-responsive element-binding protein 2A-like isoform X1 [Cicer arietinum] >gi|502083092|ref|XP_004487357.1| PREDICTED: dehydration-responsive element-binding protein 2A-like isoform X2 [Cicer arietinum] >gi|502083095|ref|XP_004487358.1| PREDICTED: dehydration-responsive element-binding protein 2A-like isoform X3 [Cicer arietinum] >gi|502083099|…	XP_004487356	Cicer arietinum	8.45589e-26	76	114.775	118	90
Asp_CL75Contig1	Uncharacterized protein TCM_034747	2623	gi|590597245|ref|XP_007018556.1|Uncharacterized protein TCM_034747 [Theobroma cacao] >gi|508723884|gb|EOY15781.1| Uncharacterized protein TCM_034747 [Theobroma cacao]	XP_007018556	Theobroma cacao	4.45721e-159	76	485.337	367	282
Asp_CL84Contig1	predicted protein	1624	gi|168025394|ref|XP_001765219.1|predicted protein [Physcomitrella patens] >gi|162683538|gb|EDQ69947.1| predicted protein [Physcomitrella patens]	XP_001765219	Physcomitrella patens	1.43271e-80	62	265.774	289	181
Asp_CL88Contig1	dephospho- kinase domain-containing isoform x1	1456	gi|388501308|gb|AFK38720.1|unknown [Lotus japonicus] >gi|388509928|gb|AFK43030.1| unknown [Lotus japonicus]	AFK38720	Lotus japonicus	1.94201e-81	76	264.233	219	168
Asp_CL98Contig1	tetratricopeptide-like helical	2424	gi|553190019|ref|XP_005855114.1|hypothetical protein NGA_2092600 [Nannochloropsis gaditana CCMP526] >gi|422293946|gb|EKU21246.1| hypothetical protein NGA_2092600 [Nannochloropsis gaditana CCMP526] >gi|585104325|gb|EWM23318.1| Tetratricopeptide-like helical [Nannochloropsis gaditana]	XP_005855114	Nannochloropsis gaditana CCMP526	2.30381e-19	45	103.219	361	164
Asp_CL100Contig1	BnaC06g12750D	1616	gi|674921508|emb|CDY11667.1|BnaC06g12750D [Brassica napus]	CDY11667	Brassica napus	2.68528e-130	71	404.445	401	285
Asp_CL104Contig1	predicted protein	1449	gi|168043856|ref|XP_001774399.1|predicted protein [Physcomitrella patens] >gi|162674251|gb|EDQ60762.1| predicted protein [Physcomitrella patens]	XP_001774399	Physcomitrella patens	1.28079e-38	59	158.688	182	109
Asp_CL108Contig1	serine threonine-protein kinase afc2 isoform x1	1253	gi|645268039|ref|XP_008239351.1|PREDICTED: serine/threonine-protein kinase AFC2 isoform X1 [Prunus mume]	XP_008239351	Prunus mume	9.57832e-38	62	152.525	163	102
Asp_CL111Contig1	inactive leucine-rich repeat receptor-like protein kinase	3150	gi|567901996|ref|XP_006443486.1|hypothetical protein CICLE_v10018927mg [Citrus clementina] >gi|567901998|ref|XP_006443487.1| hypothetical protein CICLE_v10018927mg [Citrus clementina] >gi|568850957|ref|XP_006479162.1| PREDICTED: probable inactive leucine-rich repeat receptor-like protein kinase At3g03770-like [Citrus sinensis] >gi|557545748|gb|ESR56726.1| hypothetical protein CICLE_v10018927mg [C…	XP_006443486	Citrus clementina	2.08667e-164	58	516.538	815	473
Asp_CL122Contig1	meiotically up-regulated protein 158 protein	2781	gi|302773856|ref|XP_002970345.1|hypothetical protein SELMODRAFT_441187 [Selaginella moellendorffii] >gi|300161861|gb|EFJ28475.1| hypothetical protein SELMODRAFT_441187 [Selaginella moellendorffii]	XP_002970345	Selaginella moellendorffii	0	63	676.781	713	456
Asp_CL148Contig1	beta- insoluble isoenzyme cwinv1-like isoform 1	2218	gi|168063281|ref|XP_001783601.1|predicted protein [Physcomitrella patens] >gi|162664861|gb|EDQ51565.1| predicted protein [Physcomitrella patens]	XP_001783601	Physcomitrella patens	0	72	597.43	530	383
Asp_CL158Contig1	low quality protein: filament-like plant protein 4-like	4133	gi|586688288|ref|XP_006842408.1|hypothetical protein AMTR_s00204p00028740 [Amborella trichopoda] >gi|548844486|gb|ERN04083.1| hypothetical protein AMTR_s00204p00028740 [Amborella trichopoda]	XP_006842408	Amborella trichopoda	1.92841e-89	58	323.939	579	338
Asp_CL175Contig1	vps54 isoform 4	4173	gi|168035601|ref|XP_001770298.1|predicted protein [Physcomitrella patens] >gi|162678515|gb|EDQ64973.1| predicted protein [Physcomitrella patens]	XP_001770298	Physcomitrella patens	0	67	1024.62	1085	736
Asp_CL203Contig1	hypothetical protein AMTR_s00092p00133670	1431	gi|586669414|ref|XP_006836389.1|hypothetical protein AMTR_s00092p00133670 [Amborella trichopoda] >gi|548838907|gb|ERM99242.1| hypothetical protein AMTR_s00092p00133670 [Amborella trichopoda]	XP_006836389	Amborella trichopoda	4.7778e-21	85	106.301	71	61
Asp_CL209Contig1	hypothetical protein AMTR_s00022p00016600	1326	gi|586729918|ref|XP_006849824.1|hypothetical protein AMTR_s00022p00016600 [Amborella trichopoda] >gi|548853422|gb|ERN11405.1| hypothetical protein AMTR_s00022p00016600 [Amborella trichopoda]	XP_006849824	Amborella trichopoda	9.2529e-154	85	452.21	315	269
Asp_CL214Contig1	predicted protein	1298	gi|168068441|ref|XP_001786074.1|predicted protein [Physcomitrella patens] >gi|162662184|gb|EDQ49114.1| predicted protein [Physcomitrella patens]	XP_001786074	Physcomitrella patens	2.81334e-46	53	175.637	264	142
Asp_CL218Contig1	threonine aspartase-like isoform x1	1292	gi|502157286|ref|XP_004510821.1|PREDICTED: putative threonine aspartase-like isoform X1 [Cicer arietinum]	XP_004510821	Cicer arietinum	9.01945e-118	63	362.073	401	255
Asp_CL224Contig1	homeobox-leucine zipper protein athb-16-like	914	gi|147863748|emb|CAN83612.1|hypothetical protein VITISV_016259 [Vitis vinifera]	CAN83612	Vitis vinifera	9.48142e-35	70	135.576	137	97
Asp_CL244Contig1	endoplasmic reticulum vesicle transporter protein isoform 1	1068	gi|302790744|ref|XP_002977139.1|hypothetical protein SELMODRAFT_271242 [Selaginella moellendorffii] >gi|302820940|ref|XP_002992135.1| hypothetical protein SELMODRAFT_162191 [Selaginella moellendorffii] >gi|300140061|gb|EFJ06790.1| hypothetical protein SELMODRAFT_162191 [Selaginella moellendorffii] >gi|300155115|gb|EFJ21748.1| hypothetical protein SELMODRAFT_271242 [Selaginella moellendorffii]	XP_002977139	Selaginella moellendorffii	7.14418e-129	89	386.726	246	221
Asp_CL256Contig1	predicted protein	900	gi|168039709|ref|XP_001772339.1|predicted protein [Physcomitrella patens] >gi|162676326|gb|EDQ62810.1| predicted protein [Physcomitrella patens]	XP_001772339	Physcomitrella patens	4.33905e-11	52	72.0182	155	81
Asp_CL263Contig1	predicted protein	1839	gi|168010245|ref|XP_001757815.1|predicted protein [Physcomitrella patens] >gi|162691091|gb|EDQ77455.1| predicted protein [Physcomitrella patens]	XP_001757815	Physcomitrella patens	1.31949e-109	75	355.91	309	233
Asp_CL269Contig1	abc transporter c family member 14-like	890	gi|356529566|ref|XP_003533361.1|PREDICTED: ABC transporter C family member 14-like [Glycine max]	XP_003533361	Glycine max	2.36709e-09	47	67.781	194	92
Asp_CL274Contig1	pentatricopeptide repeat-containing protein at5g15300-like	472	gi|565343301|ref|XP_006338776.1|PREDICTED: pentatricopeptide repeat-containing protein At5g15300-like [Solanum tuberosum]	XP_006338776	Solanum tuberosum	4.98119e-30	60	123.635	155	93
Asp_CL279Contig1	nbs lrr	657	gi|21655195|gb|AAM28912.1|NBS/LRR [Pinus taeda]	AAM28912	Pinus taeda	7.0968e-29	65	121.324	215	141
Asp_CL326Contig1	mediator of rna polymerase ii transcription subunit 33a-like isoform x2	3123	gi|302754130|ref|XP_002960489.1|hypothetical protein SELMODRAFT_453333 [Selaginella moellendorffii] >gi|300171428|gb|EFJ38028.1| hypothetical protein SELMODRAFT_453333 [Selaginella moellendorffii]	XP_002960489	Selaginella moellendorffii	0	65	712.99	902	591
Asp_CL342Contig1	protein smg7-like isoform x4	1673	gi|168059601|ref|XP_001781790.1|predicted protein [Physcomitrella patens] >gi|162666792|gb|EDQ53438.1| predicted protein [Physcomitrella patens]	XP_001781790	Physcomitrella patens	2.40764e-43	63	150.984	188	120
Asp_CL347Contig1	thioredoxin chloroplastic-like	1115	gi|659085863|ref|XP_008443649.1|PREDICTED: thioredoxin F-type, chloroplastic-like [Cucumis melo]	XP_008443649	Cucumis melo	9.20644e-39	84	147.517	115	97
Asp_CL370Contig1	probable glucuronoxylan glucuronosyltransferase f8h-like	725	gi|460379099|ref|XP_004235302.1|PREDICTED: probable glucuronoxylan glucuronosyltransferase F8H-like isoform 2 [Solanum lycopersicum]	XP_004235302	Solanum lycopersicum	1.5544e-51	67	183.726	183	123
Asp_CL375Contig1	blue copper binding protein	810	gi|125602132|gb|EAZ41457.1|hypothetical protein OsJ_25979 [Oryza sativa Japonica Group]	EAZ41457	Oryza sativa Japonica Group	8.76028e-25	64	108.227	96	62
Asp_CL381Contig1	aux iaa protein	591	gi|121483459|gb|ABM53871.1|IAA3 [Cestrum elegans]	ABM53871	Cestrum elegans	5.11455e-19	63	89.7373	84	53
Asp_CL423Contig1	predicted protein	441	gi|168063356|ref|XP_001783638.1|predicted protein [Physcomitrella patens] >gi|162664828|gb|EDQ51533.1| predicted protein [Physcomitrella patens]	XP_001783638	Physcomitrella patens	2.16454e-07	73	57.7658	56	41
Asp_CL427Contig1	serine threonine-protein kinase nek5- partial	438	gi|302792789|ref|XP_002978160.1|hypothetical protein SELMODRAFT_108317 [Selaginella moellendorffii] >gi|300154181|gb|EFJ20817.1| hypothetical protein SELMODRAFT_108317 [Selaginella moellendorffii]	XP_002978160	Selaginella moellendorffii	1.81375e-55	95	194.512	96	92
Asp_CL441Contig1	autoinhibited ca(2+)-atpase 4	3708	gi|302756809|ref|XP_002961828.1|hypothetical protein SELMODRAFT_266601 [Selaginella moellendorffii] >gi|300170487|gb|EFJ37088.1| hypothetical protein SELMODRAFT_266601 [Selaginella moellendorffii]	XP_002961828	Selaginella moellendorffii	0	71	1000.35	1028	736
Asp_CL454Contig1	galactoside 2-alpha-l-fucosyltransferase-like	293	gi|168044009|ref|XP_001774475.1|predicted protein [Physcomitrella patens] >gi|162674187|gb|EDQ60699.1| predicted protein [Physcomitrella patens]	XP_001774475	Physcomitrella patens	4.1751e-19	68	90.8929	93	64
Asp_CL471Contig1	retrotransposon ty3-gypsy	1047	gi|672205968|ref|XP_008779305.1|PREDICTED: transposon Ty3-G Gag-Pol polyprotein [Phoenix dactylifera]	XP_008779305	Phoenix dactylifera	1.44706e-40	61	163.696	204	126
Asp_CL476Contig1	protein	307	gi|168030478|ref|XP_001767750.1|predicted protein [Physcomitrella patens] >gi|162681070|gb|EDQ67501.1| predicted protein [Physcomitrella patens]	XP_001767750	Physcomitrella patens	3.17863e-19	80	90.1225	55	44
Asp_CL481Contig1	pentatricopeptide repeat-containing protein at4g18520-like	531	gi|148909481|gb|ABR17838.1|unknown [Picea sitchensis]	ABR17838	Picea sitchensis	2.16425e-42	65	160.999	173	113
Asp_CL522Contig1	hypothetical protein AMTR_s00154p00087720	1167	gi|586705513|ref|XP_006845889.1|hypothetical protein AMTR_s00154p00087720 [Amborella trichopoda] >gi|548848533|gb|ERN07564.1| hypothetical protein AMTR_s00154p00087720 [Amborella trichopoda]	XP_006845889	Amborella trichopoda	6.11683e-41	78	152.91	130	102
Asp_CL529Contig1	rad25 xp-b dna repair	2336	gi|148905942|gb|ABR16132.1|unknown [Picea sitchensis]	ABR16132	Picea sitchensis	0	91	984.556	572	523
Asp_CL584Contig1	uncharacterized loc101216222	885	gi|168058648|ref|XP_001781319.1|predicted protein [Physcomitrella patens] >gi|162667212|gb|EDQ53847.1| predicted protein [Physcomitrella patens]	XP_001781319	Physcomitrella patens	1.25355e-38	76	147.132	170	130
Asp_CL588Contig1	inositol-pentakisphosphate 2-kinase isoform x1	2028	gi|645228111|ref|XP_008220840.1|PREDICTED: inositol-pentakisphosphate 2-kinase isoform X1 [Prunus mume] >gi|645228114|ref|XP_008220841.1| PREDICTED: inositol-pentakisphosphate 2-kinase isoform X1 [Prunus mume]	XP_008220840	Prunus mume	1.21295e-96	59	317.005	451	269
Asp_CL598Contig1	pcf11p-related protein	1617	gi|587900101|gb|EXB88448.1|hypothetical protein L484_012890 [Morus notabilis]	EXB88448	Morus notabilis	3.40303e-39	56	163.696	208	117
Asp_CL608Contig1	sphingomyelin synthetase family protein isoform 1	2057	gi|302793847|ref|XP_002978688.1|hypothetical protein SELMODRAFT_54978, partial [Selaginella moellendorffii] >gi|300153497|gb|EFJ20135.1| hypothetical protein SELMODRAFT_54978, partial [Selaginella moellendorffii]	XP_002978688	Selaginella moellendorffii	9.90714e-154	76	464.151	394	302
Asp_CL615Contig1	squamosa promoter binding 3	966	gi|148764188|gb|ABM67303.1|SBP-domain protein 10 [Physcomitrella patens]	ABM67303	Physcomitrella patens	1.43773e-31	83	135.961	83	69
Asp_CL624Contig1	r2r3-myb transcription factor myb1	1622	gi|145839479|gb|ABD60296.2|R2R3-MYB transcription factor MYB1 [Picea glauca]	ABD60296	Picea glauca	3.47564e-82	92	265.003	143	132
Asp_CL629Contig1	protein nlrc3-like isoform x1	2293	gi|168024089|ref|XP_001764569.1|predicted protein [Physcomitrella patens] >gi|162684147|gb|EDQ70551.1| predicted protein [Physcomitrella patens]	XP_001764569	Physcomitrella patens	0	86	685.256	457	394
Asp_CL662Contig1	protein ralf-like 19-like	453	gi|586680154|ref|XP_006840509.1|hypothetical protein AMTR_s00045p00202280 [Amborella trichopoda] >gi|548842227|gb|ERN02184.1| hypothetical protein AMTR_s00045p00202280 [Amborella trichopoda]	XP_006840509	Amborella trichopoda	1.9074e-16	75	80.8777	66	50
Asp_CL666Contig1	hypothetical protein MIMGU_mgv1a010331mg	866	gi|604327390|gb|EYU33206.1|hypothetical protein MIMGU_mgv1a010331mg [Erythranthe guttata]	EYU33206	Erythranthe guttata	5.07493e-22	54	103.219	155	85
Asp_CL692Contig1	protein ralf-like 34	650	gi|255565214|ref|XP_002523599.1|RALFL33, putative [Ricinus communis] >gi|223537161|gb|EEF38794.1| RALFL33, putative [Ricinus communis]	XP_002523599	Ricinus communis	3.80313e-15	58	78.9518	100	58
Asp_CL716Contig1	s-receptor kinase-like protein	2209	gi|302761328|ref|XP_002964086.1|hypothetical protein SELMODRAFT_81021 [Selaginella moellendorffii] >gi|300167815|gb|EFJ34419.1| hypothetical protein SELMODRAFT_81021 [Selaginella moellendorffii]	XP_002964086	Selaginella moellendorffii	3.05978e-104	63	349.362	404	258
Asp_CL719Contig1	cell division control protein 48 homolog c-like	2172	gi|567877745|ref|XP_006431431.1|hypothetical protein CICLE_v10000344mg [Citrus clementina] >gi|557533553|gb|ESR44671.1| hypothetical protein CICLE_v10000344mg [Citrus clementina]	XP_006431431	Citrus clementina	0	75	710.294	605	454
Asp_CL723Contig1	amsh-like ubiquitin thioesterase 3-like	2343	gi|672151696|ref|XP_008797435.1|PREDICTED: AMSH-like ubiquitin thioesterase 3 [Phoenix dactylifera]	XP_008797435	Phoenix dactylifera	8.95285e-152	65	465.307	501	326
Asp_CL728Contig1	hypothetical protein SELMODRAFT_104399	2229	gi|302788484|ref|XP_002976011.1|hypothetical protein SELMODRAFT_104399 [Selaginella moellendorffii] >gi|300156287|gb|EFJ22916.1| hypothetical protein SELMODRAFT_104399 [Selaginella moellendorffii]	XP_002976011	Selaginella moellendorffii	0	70	640.188	593	416
Asp_CL739Contig1	protein	1898	gi|552823429|ref|XP_005846354.1|hypothetical protein CHLNCDRAFT_135796 [Chlorella variabilis] >gi|307106005|gb|EFN54252.1| hypothetical protein CHLNCDRAFT_135796 [Chlorella variabilis]	XP_005846354	Chlorella variabilis	8.13655e-24	49	114.39	231	115
Asp_CL745Contig1	hypothetical protein SELMODRAFT_108616	2414	gi|302793382|ref|XP_002978456.1|hypothetical protein SELMODRAFT_108616 [Selaginella moellendorffii] >gi|300153805|gb|EFJ20442.1| hypothetical protein SELMODRAFT_108616 [Selaginella moellendorffii]	XP_002978456	Selaginella moellendorffii	1.14543e-72	54	266.544	434	237
Asp_CL750Contig1	probable protein phosphatase 2c 66-like	2348	gi|148906720|gb|ABR16508.1|unknown [Picea sitchensis]	ABR16508	Picea sitchensis	1.29846e-150	66	462.996	479	318
Asp_CL755Contig1	hypothetical protein SORBIDRAFT_06g019400	2194	gi|242076108|ref|XP_002447990.1|hypothetical protein SORBIDRAFT_06g019400 [Sorghum bicolor] >gi|241939173|gb|EES12318.1| hypothetical protein SORBIDRAFT_06g019400 [Sorghum bicolor]	XP_002447990	Sorghum bicolor	8.2979e-12	49	78.5666	210	103
Asp_CL761Contig1	hypothetical protein SELMODRAFT_13820, partial	2201	gi|302791697|ref|XP_002977615.1|hypothetical protein SELMODRAFT_13820, partial [Selaginella moellendorffii] >gi|300154985|gb|EFJ21619.1| hypothetical protein SELMODRAFT_13820, partial [Selaginella moellendorffii]	XP_002977615	Selaginella moellendorffii	5.09652e-131	73	403.675	323	237
Asp_CL766Contig1	protein	1895	gi|168019718|ref|XP_001762391.1|predicted protein [Physcomitrella patens] >gi|162686469|gb|EDQ72858.1| predicted protein [Physcomitrella patens]	XP_001762391	Physcomitrella patens	6.31309e-83	59	289.271	368	220
Asp_CL771Contig1	protein decapping 5-like	2101	gi|566213274|ref|XP_006373465.1|hypothetical protein POPTR_0017s14030g [Populus trichocarpa] >gi|550320287|gb|ERP51262.1| hypothetical protein POPTR_0017s14030g [Populus trichocarpa]	XP_006373465	Populus trichocarpa	6.48826e-24	80	116.316	83	67
Asp_CL777Contig1	phospho-2-dehydro-3-deoxyheptonate aldolase chloroplastic-like	2333	gi|502177864|ref|XP_004516132.1|PREDICTED: phospho-2-dehydro-3-deoxyheptonate aldolase 1, chloroplastic-like [Cicer arietinum]	XP_004516132	Cicer arietinum	0	90	777.319	439	397
Asp_CL782Contig1	predicted protein	2378	gi|168060635|ref|XP_001782300.1|predicted protein [Physcomitrella patens] >gi|162666230|gb|EDQ52890.1| predicted protein [Physcomitrella patens]	XP_001782300	Physcomitrella patens	0	83	751.51	509	424
Asp_CL789Contig1	transcription factor hbp-1b -like isoform x1	2357	gi|302788346|ref|XP_002975942.1|hypothetical protein SELMODRAFT_232668 [Selaginella moellendorffii] >gi|300156218|gb|EFJ22847.1| hypothetical protein SELMODRAFT_232668 [Selaginella moellendorffii]	XP_002975942	Selaginella moellendorffii	2.81904e-135	88	415.616	288	255
Asp_CL804Contig1	hypothetical protein SELMODRAFT_144839	1508	gi|302768194|ref|XP_002967517.1|hypothetical protein SELMODRAFT_144839 [Selaginella moellendorffii] >gi|300165508|gb|EFJ32116.1| hypothetical protein SELMODRAFT_144839 [Selaginella moellendorffii]	XP_002967517	Selaginella moellendorffii	2.02569e-48	60	180.644	211	128
Asp_CL811Contig1	50s ribosomal protein l3- chloroplastic-like	1436	gi|586684944|ref|XP_006841543.1|hypothetical protein AMTR_s00003p00166020 [Amborella trichopoda] >gi|548843564|gb|ERN03218.1| hypothetical protein AMTR_s00003p00166020 [Amborella trichopoda]	XP_006841543	Amborella trichopoda	6.7893e-121	92	364.77	222	205
Asp_CL819Contig1	hypothetical protein	1276	gi|2982243|gb|AAC32109.1|hypothetical protein [Picea mariana] >gi|116781961|gb|ABK22316.1| unknown [Picea sitchensis]	AAC32109	Picea mariana	6.02905e-30	58	123.635	160	94
Asp_CL829Contig1	nuclear transport factor 2 family protein	1014	gi|460410607|ref|XP_004250716.1|PREDICTED: uncharacterized protein LOC101266993 [Solanum lycopersicum]	XP_004250716	Solanum lycopersicum	1.13194e-40	66	153.295	148	99
Asp_CL834Contig1	hypothetical protein PLEOSDRAFT_1107124	1409	gi|646303043|gb|KDQ24191.1|hypothetical protein PLEOSDRAFT_1107124 [Pleurotus ostreatus PC15]	KDQ24191	Pleurotus ostreatus PC15	2.71587e-25	40	114.005	305	124
Asp_CL841Contig1	unknown	1380	gi|116790601|gb|ABK25675.1|unknown [Picea sitchensis]	ABK25675	Picea sitchensis	1.77504e-41	79	160.229	153	122
Asp_CL847Contig1	oxidoreductase family protein	1403	gi|586689007|ref|XP_006842596.1|hypothetical protein AMTR_s00077p00167100 [Amborella trichopoda] >gi|548844682|gb|ERN04271.1| hypothetical protein AMTR_s00077p00167100 [Amborella trichopoda]	XP_006842596	Amborella trichopoda	8.39539e-147	78	435.261	346	271
Asp_CL853Contig1	hypothetical protein SELMODRAFT_91117, partial	1739	gi|302770617|ref|XP_002968727.1|hypothetical protein SELMODRAFT_91117, partial [Selaginella moellendorffii] >gi|300163232|gb|EFJ29843.1| hypothetical protein SELMODRAFT_91117, partial [Selaginella moellendorffii]	XP_002968727	Selaginella moellendorffii	7.81091e-123	74	375.941	297	222
Asp_CL859Contig1	predicted protein	1352	gi|168052914|ref|XP_001778884.1|predicted protein [Physcomitrella patens] >gi|162669753|gb|EDQ56334.1| predicted protein [Physcomitrella patens]	XP_001778884	Physcomitrella patens	8.17138e-65	73	220.32	236	173
Asp_CL865Contig1	predicted protein	1393	gi|168040836|ref|XP_001772899.1|predicted protein [Physcomitrella patens] >gi|162675810|gb|EDQ62301.1| predicted protein [Physcomitrella patens]	XP_001772899	Physcomitrella patens	9.87583e-61	74	210.305	167	124
Asp_CL870Contig1	kinase-like protein tmkl1	1980	gi|148908705|gb|ABR17460.1|unknown [Picea sitchensis]	ABR17460	Picea sitchensis	3.15057e-171	68	516.538	569	389
Asp_CL879Contig1	pentatricopeptide repeat protein 45	3009	gi|328774761|gb|AEB39780.1|pentatricopeptide repeat protein 45 [Funaria hygrometrica]	AEB39780	Funaria hygrometrica	4.18433e-151	55	489.189	826	460
Asp_CL883Contig1	protein-tyrosine-phosphatase mkp1-like	3966	gi|356499673|ref|XP_003518661.1|PREDICTED: protein-tyrosine-phosphatase MKP1-like [Glycine max]	XP_003518661	Glycine max	1.30757e-161	53	518.079	840	450
Asp_CL890Contig1	siz1_orysj ame: full=e3 sumo-protein ligase siz1	3378	gi|168030038|ref|XP_001767531.1|predicted protein [Physcomitrella patens] >gi|162681237|gb|EDQ67666.1| predicted protein [Physcomitrella patens]	XP_001767531	Physcomitrella patens	1.21314e-148	67	490.73	515	348
Asp_CL895Contig1	plastid sigma factor sig5	2497	gi|459351508|dbj|BAM95332.1|plastid RNA polymerase sigma factor 5 [Marchantia polymorpha]	BAM95332	Marchantia polymorpha	3.20978e-99	66	333.954	404	267
Asp_CL899Contig1	transglutaminase family protein	2447	gi|168014667|ref|XP_001759873.1|predicted protein [Physcomitrella patens] >gi|162689003|gb|EDQ75377.1| predicted protein [Physcomitrella patens]	XP_001759873	Physcomitrella patens	4.64199e-97	58	332.413	471	276
Asp_CL905Contig1	cytosolic purine 5 -nucleotidase-like	2526	gi|470111280|ref|XP_004291876.1|PREDICTED: cytosolic purine 5'-nucleotidase-like [Fragaria vesca subsp. vesca]	XP_004291876	Fragaria vesca subsp. vesca	0	84	686.026	465	393
Asp_CL911Contig1	rubisco subunit binding-protein beta subunit-like	2740	gi|414880998|tpg|DAA58129.1|TPA: hypothetical protein ZEAMMB73_104357 [Zea mays]	DAA58129	Zea mays	2.63838e-69	79	245.358	178	141
Asp_CL916Contig1	exportin-7 isoform x1	3555	gi|168040436|ref|XP_001772700.1|predicted protein [Physcomitrella patens] >gi|162675925|gb|EDQ62414.1| predicted protein [Physcomitrella patens]	XP_001772700	Physcomitrella patens	0	90	1771.13	1054	955
Asp_CL920Contig1	arm repeat superfamily protein isoform 1	3559	gi|168038761|ref|XP_001771868.1|predicted protein [Physcomitrella patens] >gi|162676819|gb|EDQ63297.1| predicted protein [Physcomitrella patens]	XP_001771868	Physcomitrella patens	0	81	1360.9	1031	841
Asp_CL925Contig1	protein stichel-like isoform x1	5013	gi|670389111|ref|XP_008674974.1|PREDICTED: protein STICHEL-like isoform X2 [Zea mays]	XP_008674974	Zea mays	8.74275e-110	59	388.652	559	333
Asp_CL928Contig1	low quality protein: auxin transport protein big-like	4136	gi|168015844|ref|XP_001760460.1|predicted protein [Physcomitrella patens] >gi|162688474|gb|EDQ74851.1| predicted protein [Physcomitrella patens]	XP_001760460	Physcomitrella patens	0	78	1402.88	1140	896
Asp_CL930Contig1	myosin 1	5190	gi|357122335|ref|XP_003562871.1|PREDICTED: myosin-Va-like isoform 1 [Brachypodium distachyon]	XP_003562871	Brachypodium distachyon	0	50	601.668	1265	643
Asp_CL934Contig1	glycosyl hydrolase family 81 protein	3214	gi|590653358|ref|XP_007033400.1|Glycosyl hydrolase family 81 protein [Theobroma cacao] >gi|508712429|gb|EOY04326.1| Glycosyl hydrolase family 81 protein [Theobroma cacao]	XP_007033400	Theobroma cacao	0	70	640.188	656	463
Asp_CL939Contig1	sap dna-binding domain-containing protein	2948	gi|586779740|ref|XP_006858609.1|hypothetical protein AMTR_s00071p00202370 [Amborella trichopoda] >gi|548862718|gb|ERN20076.1| hypothetical protein AMTR_s00071p00202370 [Amborella trichopoda]	XP_006858609	Amborella trichopoda	4.30455e-112	78	381.333	281	220
Asp_CL952Contig1	PREDICTED: uncharacterized protein LOC102601007	2373	gi|565396786|ref|XP_006363989.1|PREDICTED: uncharacterized protein LOC102601007 [Solanum tuberosum]	XP_006363989	Solanum tuberosum	1.9279e-76	62	265.388	355	222
Asp_CL961Contig1	hypothetical protein SELMODRAFT_147857, partial	2114	gi|302779802|ref|XP_002971676.1|hypothetical protein SELMODRAFT_147857, partial [Selaginella moellendorffii] >gi|300160808|gb|EFJ27425.1| hypothetical protein SELMODRAFT_147857, partial [Selaginella moellendorffii]	XP_002971676	Selaginella moellendorffii	5.4326e-151	85	454.907	304	259
Asp_CL965Contig1	dead-box atp-dependent rna helicase 21-like	2813	gi|586727942|ref|XP_006849741.1|hypothetical protein AMTR_s00024p00248520 [Amborella trichopoda] >gi|548853316|gb|ERN11322.1| hypothetical protein AMTR_s00024p00248520 [Amborella trichopoda]	XP_006849741	Amborella trichopoda	0	97	1063.91	574	557
Asp_CL971Contig1	ddb1- and cul4-associated factor 13	2067	gi|168063216|ref|XP_001783569.1|predicted protein [Physcomitrella patens] >gi|162664898|gb|EDQ51601.1| predicted protein [Physcomitrella patens]	XP_001783569	Physcomitrella patens	0	85	724.931	452	387
Asp_CL977Contig1	pre-mrna-splicing factor isy1 homolog isoform 1	1676	gi|586761852|ref|XP_006854550.1|hypothetical protein AMTR_s00030p00067450 [Amborella trichopoda] >gi|548858236|gb|ERN16017.1| hypothetical protein AMTR_s00030p00067450 [Amborella trichopoda]	XP_006854550	Amborella trichopoda	1.48686e-130	85	395.201	297	254
Asp_CL982Contig1	gtp-binding protein at2g22870	1993	gi|586667789|ref|XP_006833289.1|hypothetical protein AMTR_s00109p00030450 [Amborella trichopoda] >gi|548837965|gb|ERM98567.1| hypothetical protein AMTR_s00109p00030450 [Amborella trichopoda]	XP_006833289	Amborella trichopoda	1.74094e-72	80	196.052	151	121
Asp_CL987Contig1	mitochondrial uncoupling protein 5-like	2099	gi|51860691|gb|AAU11465.1|mitochondrial uncoupling protein 4 [Saccharum officinarum]	AAU11465	Saccharum officinarum	3.99008e-108	76	343.584	343	263
Asp_CL993Contig1	u-box domain-containing protein 43-like	2888	gi|302798641|ref|XP_002981080.1|hypothetical protein SELMODRAFT_444776 [Selaginella moellendorffii] >gi|300151134|gb|EFJ17781.1| hypothetical protein SELMODRAFT_444776 [Selaginella moellendorffii]	XP_002981080	Selaginella moellendorffii	2.87345e-130	56	429.483	865	492
Asp_CL999Contig1	translation factor guf1 chloroplastic-like	2887	gi|302793021|ref|XP_002978276.1|hypothetical protein SELMODRAFT_176791 [Selaginella moellendorffii] >gi|300154297|gb|EFJ20933.1| hypothetical protein SELMODRAFT_176791 [Selaginella moellendorffii]	XP_002978276	Selaginella moellendorffii	0	91	1011.91	618	565
Asp_CL1005Contig1	mitotic spindle assembly checkpoint protein mad1-like	2646	gi|168023117|ref|XP_001764085.1|predicted protein [Physcomitrella patens] >gi|162684824|gb|EDQ71224.1| predicted protein [Physcomitrella patens]	XP_001764085	Physcomitrella patens	3.00206e-85	60	298.13	665	403
Asp_CL1009Contig1	sugar transport protein 13	2407	gi|672163685|ref|XP_008801700.1|PREDICTED: sugar transport protein 13 [Phoenix dactylifera]	XP_008801700	Phoenix dactylifera	3.53037e-171	68	516.538	514	351
Asp_CL1016Contig1	protein binding	2658	gi|593698734|ref|XP_007149832.1|hypothetical protein PHAVU_005G102100g [Phaseolus vulgaris] >gi|561023096|gb|ESW21826.1| hypothetical protein PHAVU_005G102100g [Phaseolus vulgaris]	XP_007149832	Phaseolus vulgaris	0	80	722.62	539	436
Asp_CL1021Contig1	calcium dependent protein kinase 7	2687	gi|302788967|ref|XP_002976252.1|calcium dependent protein kinase 7 [Selaginella moellendorffii] >gi|300155882|gb|EFJ22512.1| calcium dependent protein kinase 7 [Selaginella moellendorffii]	XP_002976252	Selaginella moellendorffii	0	86	793.882	526	453
Asp_CL1032Contig1	cysteine proteinase inhibitor	713	gi|809576|emb|CAA60634.1|cysteine proteinase inhibitor [Sorghum bicolor]	CAA60634	Sorghum bicolor	1.43154e-14	65	77.7962	100	65
Asp_CL1035Contig1	anaphase promoting complex 6 isoform 4	657	gi|302818781|ref|XP_002991063.1|hypothetical protein SELMODRAFT_272183 [Selaginella moellendorffii] >gi|302820017|ref|XP_002991677.1| hypothetical protein SELMODRAFT_272222 [Selaginella moellendorffii] >gi|300140526|gb|EFJ07248.1| hypothetical protein SELMODRAFT_272222 [Selaginella moellendorffii] >gi|300141157|gb|EFJ07871.1| hypothetical protein SELMODRAFT_272183 [Selaginella moellendorffii]	XP_002991063	Selaginella moellendorffii	5.44342e-28	83	120.168	78	65
Asp_CL1038Contig1	o-fucosyltransferase family protein isoform 1	1208	gi|302789662|ref|XP_002976599.1|hypothetical protein SELMODRAFT_268011 [Selaginella moellendorffii] >gi|300155637|gb|EFJ22268.1| hypothetical protein SELMODRAFT_268011 [Selaginella moellendorffii]	XP_002976599	Selaginella moellendorffii	0	85	590.882	395	338
Asp_CL1062Contig1	cytochrome p450 monooxygenase cyp72a5	1272	gi|242049226|ref|XP_002462357.1|hypothetical protein SORBIDRAFT_02g024330 [Sorghum bicolor] >gi|241925734|gb|EER98878.1| hypothetical protein SORBIDRAFT_02g024330 [Sorghum bicolor]	XP_002462357	Sorghum bicolor	1.11442e-85	58	283.108	411	242
Asp_CL1076Contig1	intradiol ring-cleavage dioxygenase	1469	gi|490141639|ref|WP_004041983.1|putative dioxygenase [Haloferax volcanii] >gi|292656226|ref|YP_003536123.1| putative dioxygenase [Haloferax volcanii DS2] >gi|291370047|gb|ADE02274.1| dioxygenase family protein [Haloferax volcanii DS2] >gi|445579297|gb|ELY33692.1| putative dioxygenase [Haloferax volcanii DS2]	WP_004041983	Haloferax volcanii	2.00781e-33	58	137.502	186	109
Asp_CL1080Contig1	PREDICTED: uncharacterized protein LOC101259284	1436	gi|460403223|ref|XP_004247093.1|PREDICTED: uncharacterized protein LOC101259284 [Solanum lycopersicum]	XP_004247093	Solanum lycopersicum	1.67179e-23	84	107.842	75	63
Asp_CL1083Contig1	bahd family clade i	1635	gi|302818267|ref|XP_002990807.1|BAHD family acyltransferase, clade I [Selaginella moellendorffii] >gi|300141368|gb|EFJ08080.1| BAHD family acyltransferase, clade I [Selaginella moellendorffii]	XP_002990807	Selaginella moellendorffii	1.55414e-55	50	205.297	447	227
Asp_CL1097Contig1	protein	644	gi|168044508|ref|XP_001774723.1|predicted protein [Physcomitrella patens] >gi|162674023|gb|EDQ60538.1| predicted protein [Physcomitrella patens]	XP_001774723	Physcomitrella patens	6.14386e-59	82	199.904	136	112
Asp_CL1101Contig1	set domain-containing protein c	996	gi|167342086|gb|ABZ68991.1|SET domain-containing protein C [Pinus taeda] >gi|167342098|gb|ABZ68997.1| SET domain-containing protein C [Pinus taeda]	ABZ68991	Pinus taeda	1.48818e-25	62	109.768	129	80
Asp_CL1106Contig1	hypothetical protein RCOM_0318150	990	gi|255584673|ref|XP_002533059.1|hypothetical protein RCOM_0318150 [Ricinus communis] >gi|223527157|gb|EEF29329.1| hypothetical protein RCOM_0318150 [Ricinus communis]	XP_002533059	Ricinus communis	3.10625e-74	62	257.299	339	213
Asp_CL1109Contig1	af369930_1pol polyprotein	870	gi|147794801|emb|CAN71427.1|hypothetical protein VITISV_027864 [Vitis vinifera]	CAN71427	Vitis vinifera	4.38011e-47	77	180.644	139	108
Asp_CL1133Contig1	125 kda kinesin-related	911	gi|586646791|ref|XP_006828246.1|hypothetical protein AMTR_s00023p00194010 [Amborella trichopoda] >gi|548832893|gb|ERM95662.1| hypothetical protein AMTR_s00023p00194010 [Amborella trichopoda]	XP_006828246	Amborella trichopoda	1.56004e-29	57	129.413	219	127
Asp_CL1147Contig1	PREDICTED: uncharacterized protein LOC103720789	1013	gi|672177605|ref|XP_008808902.1|PREDICTED: uncharacterized protein LOC103720789 [Phoenix dactylifera]	XP_008808902	Phoenix dactylifera	2.60032e-79	69	261.151	230	159
Asp_CL1153Contig1	protein	710	gi|168011087|ref|XP_001758235.1|predicted protein [Physcomitrella patens] >gi|162690691|gb|EDQ77057.1| predicted protein [Physcomitrella patens]	XP_001758235	Physcomitrella patens	8.89668e-49	61	178.718	208	127
Asp_CL1158Contig1	nucleolar protein 10	533	gi|225441242|ref|XP_002267245.1|PREDICTED: nucleolar protein 10 [Vitis vinifera] >gi|297739929|emb|CBI30111.3| unnamed protein product [Vitis vinifera]	XP_002267245	Vitis vinifera	8.46149e-53	87	189.119	120	105
Asp_CL1175Contig1	2 protease	1158	gi|670436824|ref|XP_008659079.1|PREDICTED: protease Do-like 9 [Zea mays] >gi|413952568|gb|AFW85217.1| hypothetical protein ZEAMMB73_653756 [Zea mays]	XP_008659079	Zea mays	2.68697e-68	72	227.639	217	157
Asp_CL1197Contig1	protein	1872	gi|302809741|ref|XP_002986563.1|hypothetical protein SELMODRAFT_446628 [Selaginella moellendorffii] >gi|300145746|gb|EFJ12420.1| hypothetical protein SELMODRAFT_446628 [Selaginella moellendorffii]	XP_002986563	Selaginella moellendorffii	2.24328e-62	72	222.631	200	145
Asp_CL1203Contig1	u2 small nuclear ribonucleoprotein b isoform x2	1159	gi|116791286|gb|ABK25922.1|unknown [Picea sitchensis]	ABK25922	Picea sitchensis	1.44796e-86	67	278.1	261	177
Asp_CL1207Contig1	brassinosteroid insensitive 1-associated receptor kinase 1	1442	gi|255557731|ref|XP_002519895.1|BRASSINOSTEROID INSENSITIVE 1-associated receptor kinase 1 precursor, putative [Ricinus communis] >gi|223540941|gb|EEF42499.1| BRASSINOSTEROID INSENSITIVE 1-associated receptor kinase 1 precursor, putative [Ricinus communis]	XP_002519895	Ricinus communis	1.14721e-151	73	457.603	400	294
Asp_CL1212Contig1	lipoamide acyltransferase component of branched-chain alpha-keto acid dehydrogenase isoform 1	2215	gi|658035382|ref|XP_008353218.1|PREDICTED: lipoamide acyltransferase component of branched-chain alpha-keto acid dehydrogenase complex, mitochondrial-like [Malus domestica]	XP_008353218	Malus domestica	2.22702e-134	63	419.083	517	326
Asp_CL1221Contig1	predicted protein	1797	gi|168039703|ref|XP_001772336.1|predicted protein [Physcomitrella patens] >gi|162676323|gb|EDQ62807.1| predicted protein [Physcomitrella patens]	XP_001772336	Physcomitrella patens	1.36705e-126	78	386.726	297	234
Asp_CL1223Contig1	hypothetical protein SELMODRAFT_441151	1806	gi|302774246|ref|XP_002970540.1|hypothetical protein SELMODRAFT_441151 [Selaginella moellendorffii] >gi|300162056|gb|EFJ28670.1| hypothetical protein SELMODRAFT_441151 [Selaginella moellendorffii]	XP_002970540	Selaginella moellendorffii	2.02802e-25	59	115.931	165	98
Asp_CL1227Contig1	protein	2179	gi|168051413|ref|XP_001778149.1|predicted protein [Physcomitrella patens] >gi|162670471|gb|EDQ57039.1| predicted protein [Physcomitrella patens]	XP_001778149	Physcomitrella patens	0	82	721.85	487	402
Asp_CL1234Contig1	alpha beta fold family expressed	1989	gi|475446297|gb|EMT01566.1|hypothetical protein F775_06925 [Aegilops tauschii]	EMT01566	Aegilops tauschii	8.22725e-79	66	192.971	242	162
Asp_CL1240Contig1	rna-binding protein 24-b-like isoform x2	1709	gi|357126159|ref|XP_003564756.1|PREDICTED: uncharacterized protein LOC100841513 isoform 1 [Brachypodium distachyon]	XP_003564756	Brachypodium distachyon	2.57381e-57	71	204.142	191	136
Asp_CL1245Contig1	ribonuclease uk114	1300	gi|672172611|ref|XP_008806405.1|PREDICTED: ribonuclease UK114 [Phoenix dactylifera]	XP_008806405	Phoenix dactylifera	3.37549e-64	73	216.468	187	137
Asp_CL1257Contig1	pentatricopeptide repeat-containing protein at5g27110-like	1412	gi|168003497|ref|XP_001754449.1|predicted protein [Physcomitrella patens] >gi|162694551|gb|EDQ80899.1| predicted protein [Physcomitrella patens]	XP_001754449	Physcomitrella patens	1.30803e-85	58	289.271	427	250
Asp_CL1263Contig1	ca(2+)-dependent nuclease-like protein	1653	gi|168010013|ref|XP_001757699.1|predicted protein [Physcomitrella patens] >gi|162690975|gb|EDQ77339.1| predicted protein [Physcomitrella patens]	XP_001757699	Physcomitrella patens	1.07259e-111	63	349.362	371	234
Asp_CL1268Contig1	programmed cell death	1300	gi|641851919|gb|KDO70789.1|hypothetical protein CISIN_1g0001732mg, partial [Citrus sinensis] >gi|641851920|gb|KDO70790.1| hypothetical protein CISIN_1g0001732mg, partial [Citrus sinensis] >gi|641851921|gb|KDO70791.1| hypothetical protein CISIN_1g0001732mg, partial [Citrus sinensis] >gi|641851922|gb|KDO70792.1| hypothetical protein CISIN_1g0001732mg, partial [Citrus sinensis]	KDO70789	Citrus sinensis	5.12864e-106	66	337.421	439	292
Asp_CL1274Contig1	PREDICTED: uncharacterized protein LOC103703568	1542	gi|672122702|ref|XP_008784688.1|PREDICTED: uncharacterized protein LOC103703568 [Phoenix dactylifera]	XP_008784688	Phoenix dactylifera	6.92101e-51	71	185.267	189	135
Asp_CL1278Contig1	predicted protein	1526	gi|168023535|ref|XP_001764293.1|predicted protein [Physcomitrella patens] >gi|162684445|gb|EDQ70847.1| predicted protein [Physcomitrella patens]	XP_001764293	Physcomitrella patens	1.00248e-116	84	308.531	210	177
Asp_CL1284Contig1	3-ketodihydrosphingosine reductase-like isoform x1	1612	gi|116781447|gb|ABK22103.1|unknown [Picea sitchensis]	ABK22103	Picea sitchensis	1.04817e-110	76	344.739	297	227
Asp_CL1289Contig1	nf-kappa-b inhibitor-like protein 2 isoform 1	1583	gi|116778976|gb|ABK21082.1|unknown [Picea sitchensis] >gi|116779563|gb|ABK21340.1| unknown [Picea sitchensis] >gi|224284868|gb|ACN40164.1| unknown [Picea sitchensis]	ABK21082	Picea sitchensis	4.113e-70	66	238.424	263	176
Asp_CL1298Contig1	leucoanthocyanidin dioxygenase-like protein	1291	gi|297740003|emb|CBI30185.3|unnamed protein product [Vitis vinifera]	CBI30185	Vitis vinifera	6.74522e-21	54	101.679	149	81
Asp_CL1304Contig1	aspartic proteinase-like protein 1-like	1839	gi|672172113|ref|XP_008806141.1|PREDICTED: aspartic proteinase-like protein 1 [Phoenix dactylifera]	XP_008806141	Phoenix dactylifera	3.04797e-77	53	266.544	449	239
Asp_CL1309Contig1	exonuclease-related family protein	1560	gi|643720840|gb|KDP31104.1|hypothetical protein JCGZ_11480 [Jatropha curcas]	KDP31104	Jatropha curcas	4.41991e-102	79	318.931	237	189
Asp_CL1314Contig1	rio kinase	2540	gi|586707227|ref|XP_006846106.1|hypothetical protein AMTR_s00012p00135630 [Amborella trichopoda] >gi|548848876|gb|ERN07781.1| hypothetical protein AMTR_s00012p00135630 [Amborella trichopoda]	XP_006846106	Amborella trichopoda	0	84	640.188	431	363
Asp_CL1321Contig1	unknown	1489	gi|116786371|gb|ABK24082.1|unknown [Picea sitchensis]	ABK24082	Picea sitchensis	1.67384e-101	71	320.472	268	191
Asp_CL1324Contig1	hypothetical protein SELMODRAFT_266544	2008	gi|302755044|ref|XP_002960946.1|hypothetical protein SELMODRAFT_266544 [Selaginella moellendorffii] >gi|300171885|gb|EFJ38485.1| hypothetical protein SELMODRAFT_266544 [Selaginella moellendorffii]	XP_002960946	Selaginella moellendorffii	3.64813e-143	65	441.039	561	365
Asp_CL1329Contig1	dnaj heat shock n-terminal domain-containing	1473	gi|586644544|ref|XP_006827321.1|hypothetical protein AMTR_s00010p00267200 [Amborella trichopoda] >gi|548831750|gb|ERM94558.1| hypothetical protein AMTR_s00010p00267200 [Amborella trichopoda]	XP_006827321	Amborella trichopoda	1.285e-119	61	378.252	470	290
Asp_CL1334Contig1	unknown	1665	gi|294462326|gb|ADE76712.1|unknown [Picea sitchensis]	ADE76712	Picea sitchensis	0	86	531.946	367	316
Asp_CL1339Contig1	predicted protein	1586	gi|168033605|ref|XP_001769305.1|predicted protein [Physcomitrella patens] >gi|162679411|gb|EDQ65859.1| predicted protein [Physcomitrella patens]	XP_001769305	Physcomitrella patens	1.17576e-48	54	143.28	230	126
Asp_CL1343Contig1	rna-binding protein nova-1-like	1627	gi|116787292|gb|ABK24450.1|unknown [Picea sitchensis]	ABK24450	Picea sitchensis	2.20508e-91	71	296.204	323	231
Asp_CL1347Contig1	hypothetical protein SELMODRAFT_77953	1590	gi|302758556|ref|XP_002962701.1|hypothetical protein SELMODRAFT_77953 [Selaginella moellendorffii] >gi|302797262|ref|XP_002980392.1| hypothetical protein SELMODRAFT_112730 [Selaginella moellendorffii] >gi|300152008|gb|EFJ18652.1| hypothetical protein SELMODRAFT_112730 [Selaginella moellendorffii] >gi|300169562|gb|EFJ36164.1| hypothetical protein SELMODRAFT_77953 [Selaginella moellendorffii]	XP_002962701	Selaginella moellendorffii	7.544e-101	72	318.931	321	232
Asp_c10000_g1_i2	unknown	1534	gi|294461684|gb|ADE76401.1|unknown [Picea sitchensis]	ADE76401	Picea sitchensis	3.46697e-60	54	213.772	340	186
Asp_c10001_g1_i1	hypothetical protein SELMODRAFT_403642	296	gi|302757373|ref|XP_002962110.1|hypothetical protein SELMODRAFT_403642 [Selaginella moellendorffii] >gi|300170769|gb|EFJ37370.1| hypothetical protein SELMODRAFT_403642 [Selaginella moellendorffii]	XP_002962110	Selaginella moellendorffii	9.37638e-28	80	112.079	98	79
Asp_c10002_g1_i1	o-fucosyltransferase family protein	1945	gi|568836881|ref|XP_006472461.1|PREDICTED: uncharacterized protein At1g04910-like isoform X1 [Citrus sinensis] >gi|568836883|ref|XP_006472462.1| PREDICTED: uncharacterized protein At1g04910-like isoform X2 [Citrus sinensis]	XP_006472461	Citrus sinensis	0	76	608.601	489	376
Asp_c10004_g1_i1	polyadenylate-binding protein 2	2612	gi|586687314|ref|XP_006842170.1|hypothetical protein AMTR_s00078p00149860 [Amborella trichopoda] >gi|548844219|gb|ERN03845.1| hypothetical protein AMTR_s00078p00149860 [Amborella trichopoda]	XP_006842170	Amborella trichopoda	0	78	791.956	631	498
Asp_c10005_g1_i1	cchc-type integrase	309	gi|596074808|ref|XP_007221234.1|hypothetical protein PRUPE_ppb019121mg [Prunus persica] >gi|462417788|gb|EMJ22433.1| hypothetical protein PRUPE_ppb019121mg [Prunus persica]	XP_007221234	Prunus persica	2.12003e-29	72	119.783	100	72
Asp_c10006_g1_i1	phd transcription partial	411	gi|586642351|ref|XP_006826282.1|hypothetical protein AMTR_s00004p00050160 [Amborella trichopoda] >gi|548830596|gb|ERM93519.1| hypothetical protein AMTR_s00004p00050160 [Amborella trichopoda]	XP_006826282	Amborella trichopoda	1.22243e-46	81	172.94	116	95
Asp_c10007_g1_i1	pentatricopeptide repeat-containing protein at1g08070-like	520	gi|604298055|gb|EYU18143.1|hypothetical protein MIMGU_mgv1a024004mg [Erythranthe guttata]	EYU18143	Erythranthe guttata	9.3729e-12	64	72.7886	73	47
Asp_c10008_g1_i1	regulation of nuclear pre-mrna domain-containing protein 1a-like isoform x1	2182	gi|586643930|ref|XP_006827014.1|hypothetical protein AMTR_s00010p00218150 [Amborella trichopoda] >gi|548831443|gb|ERM94251.1| hypothetical protein AMTR_s00010p00218150 [Amborella trichopoda]	XP_006827014	Amborella trichopoda	7.20819e-102	72	333.183	293	211
Asp_c10009_g1_i1	predicted protein	3323	gi|168015646|ref|XP_001760361.1|predicted protein [Physcomitrella patens] >gi|162688375|gb|EDQ74752.1| predicted protein [Physcomitrella patens]	XP_001760361	Physcomitrella patens	4.23412e-66	78	243.432	175	138
Asp_c10009_g1_i2	predicted protein	2885	gi|168011107|ref|XP_001758245.1|predicted protein [Physcomitrella patens] >gi|162690701|gb|EDQ77067.1| predicted protein [Physcomitrella patens]	XP_001758245	Physcomitrella patens	1.57818e-144	66	452.595	515	344
Asp_c1000_g1_i1	achain crystal structure an tandem cyanovirin-n cvn2l0	1732	gi|342351125|pdb|3S3Y|AChain A, Crystal Structure An Tandem Cyanovirin-N Dimer, Cvn2l0	3S3Y_A	Nostoc ellipsosporum	2.41724e-23	58	108.612	210	122
Asp_c10011_g1_i1	nuclear pore complex protein	1017	gi|302764594|ref|XP_002965718.1|hypothetical protein SELMODRAFT_439467 [Selaginella moellendorffii] >gi|300166532|gb|EFJ33138.1| hypothetical protein SELMODRAFT_439467 [Selaginella moellendorffii]	XP_002965718	Selaginella moellendorffii	3.34402e-30	61	132.88	197	122
Asp_c10012_g1_i1	proteasome subunit beta type-5-like	1288	gi|168014771|ref|XP_001759925.1|predicted protein [Physcomitrella patens] >gi|162689055|gb|EDQ75429.1| predicted protein [Physcomitrella patens]	XP_001759925	Physcomitrella patens	1.67113e-139	85	412.535	273	233
Asp_c10013_g1_i1	kinesin-like protein kif19-like	374	gi|242037969|ref|XP_002466379.1|hypothetical protein SORBIDRAFT_01g006700 [Sorghum bicolor] >gi|241920233|gb|EER93377.1| hypothetical protein SORBIDRAFT_01g006700 [Sorghum bicolor]	XP_002466379	Sorghum bicolor	3.66372e-44	84	162.925	121	102
Asp_c10015_g1_i1	protein kinase	507	gi|302768323|ref|XP_002967581.1|hypothetical protein SELMODRAFT_88196, partial [Selaginella moellendorffii] >gi|302800012|ref|XP_002981764.1| hypothetical protein SELMODRAFT_115084, partial [Selaginella moellendorffii] >gi|300150596|gb|EFJ17246.1| hypothetical protein SELMODRAFT_115084, partial [Selaginella moellendorffii] >gi|300164319|gb|EFJ30928.1| hypothetical protein SELMODRAFT_88196, partia…	XP_002967581	Selaginella moellendorffii	1.38581e-35	94	135.961	74	70
Asp_c10015_g2_i1	protein kinase-like	340	gi|168036823|ref|XP_001770905.1|predicted protein [Physcomitrella patens] >gi|162677769|gb|EDQ64235.1| predicted protein [Physcomitrella patens]	XP_001770905	Physcomitrella patens	4.56983e-70	96	223.016	113	109
Asp_c10017_g1_i1	ubiquitin-40s ribosomal protein s27a isoform 1	371	gi|567863668|ref|XP_006424488.1|hypothetical protein CICLE_v10029476mg [Citrus clementina] >gi|557526422|gb|ESR37728.1| hypothetical protein CICLE_v10029476mg [Citrus clementina]	XP_006424488	Citrus clementina	6.80181e-29	96	113.62	53	51
Asp_c10018_g1_i1	hypothetical protein CARUB_v10023173mg	2075	gi|565472752|ref|XP_006294178.1|hypothetical protein CARUB_v10023173mg [Capsella rubella] >gi|482562886|gb|EOA27076.1| hypothetical protein CARUB_v10023173mg [Capsella rubella]	XP_006294178	Capsella rubella	2.09583e-131	72	408.297	410	298
Asp_c1001_g1_i1	pentatricopeptide repeat-containing protein at3g05240	315	gi|225450995|ref|XP_002284834.1|PREDICTED: putative pentatricopeptide repeat-containing protein At3g05240 [Vitis vinifera]	XP_002284834	Vitis vinifera	4.89902e-26	71	110.538	104	74
Asp_c10021_g2_i1	e3 ubiquitin-protein ligase aip2-like	1624	gi|116780067|gb|ABK21541.1|unknown [Picea sitchensis]	ABK21541	Picea sitchensis	1.39766e-99	67	316.62	337	228
Asp_c10023_g1_i1	pentatricopeptide repeat-containing protein at1g09900	2213	gi|302780401|ref|XP_002971975.1|hypothetical protein SELMODRAFT_96626 [Selaginella moellendorffii] >gi|300160274|gb|EFJ26892.1| hypothetical protein SELMODRAFT_96626 [Selaginella moellendorffii]	XP_002971975	Selaginella moellendorffii	3.83246e-41	45	170.629	464	209
Asp_c10025_g1_i1	protein	1824	gi|168011841|ref|XP_001758611.1|predicted protein [Physcomitrella patens] >gi|162690221|gb|EDQ76589.1| predicted protein [Physcomitrella patens]	XP_001758611	Physcomitrella patens	0	81	540.806	448	364
Asp_c10026_g1_i1	rna-binding kh domain-containing protein	1906	gi|116787223|gb|ABK24418.1|unknown [Picea sitchensis] >gi|224286491|gb|ACN40952.1| unknown [Picea sitchensis]	ABK24418	Picea sitchensis	4.11901e-146	74	444.891	399	297
Asp_c10027_g1_i1	sugar transport protein 8	233	gi|15240279|ref|NP_197997.1|sugar transport protein 8 [Arabidopsis thaliana] >gi|85701285|sp|Q9SBA7.2|STP8_ARATH RecName: Full=Sugar transport protein 8; AltName: Full=Hexose transporter 8 [Arabidopsis thaliana] >gi|3319343|gb|AAC26232.1| contains similarity to sugar transporters (Pfam: sugar_tr.hmm, score: 395.91) [Arabidopsis thaliana] >gi|15487246|emb|CAC69068.1| STP8 protein [Arabidopsis thal…	NP_197997	Arabidopsis thaliana	2.79904e-07	71	56.225	52	37
Asp_c10029_g2_i1	indole-3-acetic acid-amido synthetase -like	281	gi|449462926|ref|XP_004149186.1|PREDICTED: indole-3-acetic acid-amido synthetase GH3.6-like [Cucumis sativus] >gi|449528617|ref|XP_004171300.1| PREDICTED: indole-3-acetic acid-amido synthetase GH3.6-like [Cucumis sativus]	XP_004149186	Cucumis sativus	4.30657e-13	76	73.9442	51	39
Asp_c10031_g1_i1	unknown	604	gi|148908335|gb|ABR17281.1|unknown [Picea sitchensis]	ABR17281	Picea sitchensis	2.41571e-14	83	79.7221	49	41
Asp_c10031_g2_i1	unknown	409	gi|116778748|gb|ABK20978.1|unknown [Picea sitchensis]	ABK20978	Picea sitchensis	4.69625e-45	72	160.614	137	99
Asp_c10031_g3_i1	predicted protein	433	gi|168000565|ref|XP_001752986.1|predicted protein [Physcomitrella patens] >gi|162695685|gb|EDQ82027.1| predicted protein [Physcomitrella patens]	XP_001752986	Physcomitrella patens	1.10538e-18	75	91.2781	73	55
Asp_c10032_g1_i1	grx5	1093	gi|310768590|gb|ADP21010.1|GRX5 [Pteris vittata]	ADP21010	Pteris vittata	3.99149e-82	89	259.996	154	138
Asp_c10033_g1_i1	unknown	938	gi|116791488|gb|ABK26000.1|unknown [Picea sitchensis]	ABK26000	Picea sitchensis	2.25516e-49	87	174.096	131	115
Asp_c10033_g1_i2	unknown	866	gi|116791488|gb|ABK26000.1|unknown [Picea sitchensis]	ABK26000	Picea sitchensis	8.51678e-30	70	122.094	131	93
Asp_c10034_g1_i1	protein	3181	gi|168044807|ref|XP_001774871.1|predicted protein [Physcomitrella patens] >gi|162673765|gb|EDQ60283.1| predicted protein [Physcomitrella patens]	XP_001774871	Physcomitrella patens	1.52871e-113	53	385.185	713	381
Asp_c10035_g1_i1	PREDICTED: syntaxin-51	1327	gi|225460841|ref|XP_002277100.1|PREDICTED: syntaxin-51 [Vitis vinifera] >gi|297737506|emb|CBI26707.3| unnamed protein product [Vitis vinifera]	XP_002277100	Vitis vinifera	5.40607e-60	74	207.223	217	162
Asp_c10038_g2_i1	nad h dehydrogenase mitochondrial-like	2218	gi|168013036|ref|XP_001759207.1|predicted protein [Physcomitrella patens] >gi|162689520|gb|EDQ75891.1| predicted protein [Physcomitrella patens]	XP_001759207	Physcomitrella patens	0	79	725.702	547	434
Asp_c10040_g1_i2	hypothetical protein SELMODRAFT_134163, partial	1384	gi|302820158|ref|XP_002991747.1|hypothetical protein SELMODRAFT_134163, partial [Selaginella moellendorffii] >gi|300140428|gb|EFJ07151.1| hypothetical protein SELMODRAFT_134163, partial [Selaginella moellendorffii]	XP_002991747	Selaginella moellendorffii	1.12678e-103	87	327.02	202	176
Asp_c10040_g1_i3	serine threonine-protein kinase wnk1-like	2715	gi|147815157|emb|CAN72330.1|hypothetical protein VITISV_035622 [Vitis vinifera]	CAN72330	Vitis vinifera	5.8409e-25	68	121.709	120	82
Asp_c10044_g1_i1	pentatricopeptide repeat protein 77	385	gi|302798839|ref|XP_002981179.1|hypothetical protein SELMODRAFT_34638, partial [Selaginella moellendorffii] >gi|300151233|gb|EFJ17880.1| hypothetical protein SELMODRAFT_34638, partial [Selaginella moellendorffii]	XP_002981179	Selaginella moellendorffii	2.13699e-26	62	109.383	124	78
Asp_c10045_g1_i1	pentatricopeptide repeat-containing protein at1g08070-like	366	gi|502085652|ref|XP_004487967.1|PREDICTED: pentatricopeptide repeat-containing protein At2g34400-like [Cicer arietinum]	XP_004487967	Cicer arietinum	4.7464e-30	65	122.865	120	79
Asp_c10045_g2_i1	pentatricopeptide repeat protein 43	374	gi|302790389|ref|XP_002976962.1|hypothetical protein SELMODRAFT_106096 [Selaginella moellendorffii] >gi|300155440|gb|EFJ22072.1| hypothetical protein SELMODRAFT_106096 [Selaginella moellendorffii]	XP_002976962	Selaginella moellendorffii	6.33118e-19	60	92.8189	108	65
Asp_c10048_g2_i1	kinesin motor family protein	276	gi|356553480|ref|XP_003545084.1|PREDICTED: kinesin-4-like [Glycine max]	XP_003545084	Glycine max	3.26823e-38	84	146.362	90	76
Asp_c10048_g3_i1	predicted protein	685	gi|168023910|ref|XP_001764480.1|predicted protein [Physcomitrella patens] >gi|162684344|gb|EDQ70747.1| predicted protein [Physcomitrella patens]	XP_001764480	Physcomitrella patens	1.49701e-83	93	273.478	160	150
Asp_c10049_g1_i1	hypothetical protein SELMODRAFT_440912	493	gi|302772599|ref|XP_002969717.1|hypothetical protein SELMODRAFT_440912 [Selaginella moellendorffii] >gi|300162228|gb|EFJ28841.1| hypothetical protein SELMODRAFT_440912 [Selaginella moellendorffii]	XP_002969717	Selaginella moellendorffii	9.04274e-07	73	57.7658	68	50
Asp_c1004_g1_i1	unnamed protein product	1850	gi|297737181|emb|CBI26382.3|unnamed protein product [Vitis vinifera]	CBI26382	Vitis vinifera	9.69827e-46	64	171.785	177	114
Asp_c10050_g2_i1	histidine kinase 1	1059	gi|643708488|gb|KDP23404.1|hypothetical protein JCGZ_23237 [Jatropha curcas]	KDP23404	Jatropha curcas	1.34573e-30	58	134.035	169	99
Asp_c10051_g1_i1	cysteine desulfurase mitochondrial-like	1799	gi|302790383|ref|XP_002976959.1|hypothetical protein SELMODRAFT_105841 [Selaginella moellendorffii] >gi|300155437|gb|EFJ22069.1| hypothetical protein SELMODRAFT_105841 [Selaginella moellendorffii]	XP_002976959	Selaginella moellendorffii	0	93	401.749	228	213
Asp_c10053_g1_i1	protein flug- partial	353	gi|449523674|ref|XP_004168848.1|PREDICTED: protein fluG-like, partial [Cucumis sativus]	XP_004168848	Cucumis sativus	8.55957e-50	82	175.637	117	97
Asp_c10053_g2_i1	protein flug isoform x3	201	gi|670367052|ref|XP_008664911.1|PREDICTED: protein fluG isoform X3 [Zea mays]	XP_008664911	Zea mays	6.66519e-09	68	60.8474	50	34
Asp_c10054_g1_i1	lysosomal alpha-mannosidase-like	3595	gi|586698940|ref|XP_006844480.1|hypothetical protein AMTR_s00016p00106660 [Amborella trichopoda] >gi|548846951|gb|ERN06155.1| hypothetical protein AMTR_s00016p00106660 [Amborella trichopoda]	XP_006844480	Amborella trichopoda	0	74	1182.55	987	733
Asp_c10055_g1_i1	rbr-like partial	670	gi|375962740|gb|AFB17948.1|RBR-like protein, partial [Pinus sylvestris]	AFB17948	Pinus sylvestris	3.47664e-28	85	119.783	85	73
Asp_c10055_g2_i1	rb -related protein	508	gi|168029230|ref|XP_001767129.1|Rb -related protein [Physcomitrella patens] >gi|162681625|gb|EDQ68050.1| Rb -related protein [Physcomitrella patens]	XP_001767129	Physcomitrella patens	4.49266e-50	72	182.956	164	119
Asp_c10056_g1_i1	hypothetical protein CARUB_v10004611mg	221	gi|565442656|ref|XP_006283557.1|hypothetical protein CARUB_v10004611mg [Capsella rubella] >gi|482552262|gb|EOA16455.1| hypothetical protein CARUB_v10004611mg [Capsella rubella]	XP_006283557	Capsella rubella	1.65442e-14	69	77.0258	71	49
Asp_c10056_g2_i1	pentatricopeptide repeat-containing protein mitochondrial	229	gi|661877707|emb|CDP18487.1|unnamed protein product [Coffea canephora]	CDP18487	Coffea canephora	2.58876e-11	59	68.1662	74	44
Asp_c10056_g3_i1	pentatricopeptide repeat-containing protein at5g39350	335	gi|645249680|ref|XP_008230852.1|PREDICTED: pentatricopeptide repeat-containing protein At5g39350 [Prunus mume]	XP_008230852	Prunus mume	5.5339e-26	66	111.694	109	73
Asp_c10057_g1_i1	f-box kelch-repeat protein at1g74510-like	666	gi|593267060|ref|XP_007135708.1|hypothetical protein PHAVU_010G151500g [Phaseolus vulgaris] >gi|561008753|gb|ESW07702.1| hypothetical protein PHAVU_010G151500g [Phaseolus vulgaris]	XP_007135708	Phaseolus vulgaris	1.94933e-08	50	62.7734	84	42
Asp_c10058_g2_i1	protein	201	gi|168007496|ref|XP_001756444.1|predicted protein [Physcomitrella patens] >gi|162692483|gb|EDQ78840.1| predicted protein [Physcomitrella patens]	XP_001756444	Physcomitrella patens	1.35879e-21	88	98.2117	62	55
Asp_c10059_g1_i1	protein	1251	gi|168042254|ref|XP_001773604.1|predicted protein [Physcomitrella patens] >gi|162675143|gb|EDQ61642.1| predicted protein [Physcomitrella patens]	XP_001773604	Physcomitrella patens	6.12048e-103	94	315.464	184	174
Asp_c10060_g1_i1	serine arginine-rich splicing factor rsz21-like isoform x1	1065	gi|356526819|ref|XP_003532014.1|PREDICTED: serine/arginine-rich splicing factor RSZ21-like isoform X1 [Glycine max] >gi|571473558|ref|XP_006585955.1| PREDICTED: serine/arginine-rich splicing factor RSZ21-like isoform X2 [Glycine max]	XP_003532014	Glycine max	2.54142e-44	87	161.77	102	89
Asp_c10060_g1_i2	serine arginine-rich splicing factor rsz21-like isoform x1	1024	gi|356526819|ref|XP_003532014.1|PREDICTED: serine/arginine-rich splicing factor RSZ21-like isoform X1 [Glycine max] >gi|571473558|ref|XP_006585955.1| PREDICTED: serine/arginine-rich splicing factor RSZ21-like isoform X2 [Glycine max]	XP_003532014	Glycine max	1.30495e-44	87	162.155	102	89
Asp_c10061_g1_i1	gaga-binding transcriptional activator	1713	gi|319718121|gb|ADV59362.1|GAGA-binding transcriptional activator [Physcomitrella patens] >gi|319718123|gb|ADV59363.1| GAGA-binding transcriptional activator [Physcomitrella patens]	ADV59362	Physcomitrella patens	4.41571e-44	87	170.244	94	82
Asp_c10065_g1_i1	tetratricopeptide repeat protein 27 partial	246	gi|168028284|ref|XP_001766658.1|predicted protein [Physcomitrella patens] >gi|162682090|gb|EDQ68511.1| predicted protein [Physcomitrella patens]	XP_001766658	Physcomitrella patens	5.59443e-12	84	70.4774	52	44
Asp_c10065_g2_i1	hypothetical protein CISIN_1g028535mg	518	gi|641818558|gb|KDO39288.1|hypothetical protein CISIN_1g028535mg [Citrus sinensis]	KDO39288	Citrus sinensis	7.06385e-30	70	119.398	123	87
Asp_c10067_g1_i1	predicted protein	1128	gi|168039250|ref|XP_001772111.1|predicted protein [Physcomitrella patens] >gi|162676574|gb|EDQ63055.1| predicted protein [Physcomitrella patens]	XP_001772111	Physcomitrella patens	2.49472e-69	78	227.254	171	135
Asp_c10069_g2_i1	nucleobase-ascorbate transporter-like protein	2171	gi|302796109|ref|XP_002979817.1|hypothetical protein SELMODRAFT_268297 [Selaginella moellendorffii] >gi|300152577|gb|EFJ19219.1| hypothetical protein SELMODRAFT_268297 [Selaginella moellendorffii]	XP_002979817	Selaginella moellendorffii	0	79	778.089	576	458
Asp_c10070_g1_i1	dna mismatch repair protein msh5-like	388	gi|568842208|ref|XP_006475043.1|PREDICTED: DNA mismatch repair protein MSH5-like [Citrus sinensis]	XP_006475043	Citrus sinensis	5.83885e-30	72	124.02	108	78
Asp_c10070_g2_i2	dna mismatch repair protein msh5-like	571	gi|593539385|ref|XP_007142300.1|hypothetical protein PHAVU_008G268900g [Phaseolus vulgaris] >gi|561015433|gb|ESW14294.1| hypothetical protein PHAVU_008G268900g [Phaseolus vulgaris]	XP_007142300	Phaseolus vulgaris	5.32996e-34	74	137.887	129	96
Asp_c10073_g1_i1	upf0468 protein cg5343	1026	gi|348674121|gb|EGZ13940.1|hypothetical protein PHYSODRAFT_512812 [Phytophthora sojae]	EGZ13940	Phytophthora sojae	8.59772e-47	83	169.088	103	86
Asp_c10073_g1_i2	duf667-containing protein	1049	gi|348674121|gb|EGZ13940.1|hypothetical protein PHYSODRAFT_512812 [Phytophthora sojae]	EGZ13940	Phytophthora sojae	9.37466e-47	86	169.088	97	84
Asp_c10073_g1_i3	upf0468 protein	1074	gi|145500430|ref|XP_001436198.1|hypothetical protein [Paramecium tetraurelia strain d4-2] >gi|145517632|ref|XP_001444699.1| hypothetical protein [Paramecium tetraurelia strain d4-2] >gi|145518518|ref|XP_001445131.1| hypothetical protein [Paramecium tetraurelia strain d4-2] >gi|145526873|ref|XP_001449242.1| hypothetical protein [Paramecium tetraurelia strain d4-2] >gi|124403337|emb|CAK68801.1| unn…	XP_001436198	Paramecium tetraurelia strain d4-2	1.52607e-61	88	207.223	126	111
Asp_c10074_g1_i1	probable importin-7 homolog	359	gi|356526625|ref|XP_003531917.1|PREDICTED: probable importin-7 homolog [Glycine max]	XP_003531917	Glycine max	4.4784e-24	75	107.071	93	70
Asp_c10074_g2_i1	probable importin-7 homolog	845	gi|168047675|ref|XP_001776295.1|predicted protein [Physcomitrella patens] >gi|162672390|gb|EDQ58928.1| predicted protein [Physcomitrella patens]	XP_001776295	Physcomitrella patens	5.95587e-132	84	407.527	280	237
Asp_c10076_g1_i1	protein light-dependent short hypocotyls 4-like	2617	gi|586774696|ref|XP_006857299.1|hypothetical protein AMTR_s00067p00052610 [Amborella trichopoda] >gi|548861392|gb|ERN18766.1| hypothetical protein AMTR_s00067p00052610 [Amborella trichopoda]	XP_006857299	Amborella trichopoda	1.07984e-69	93	240.35	133	125
Asp_c10076_g3_i1	monodehydroascorbate reductase	1833	gi|359474156|ref|XP_002278648.2|PREDICTED: monodehydroascorbate reductase, chloroplastic [Vitis vinifera]	XP_002278648	Vitis vinifera	0	77	585.874	473	367
Asp_c10077_g1_i1	plant u-box 17	1432	gi|313666806|gb|ADR72905.1|plant U-box 17 [Picea glauca] >gi|313666808|gb|ADR72906.1| plant U-box 17 [Picea glauca] >gi|313666810|gb|ADR72907.1| plant U-box 17 [Picea glauca]	ADR72905	Picea glauca	8.91794e-63	69	215.698	242	169
Asp_c10077_g1_i2	plant u-box 17	1687	gi|313666806|gb|ADR72905.1|plant U-box 17 [Picea glauca] >gi|313666808|gb|ADR72906.1| plant U-box 17 [Picea glauca] >gi|313666810|gb|ADR72907.1| plant U-box 17 [Picea glauca]	ADR72905	Picea glauca	5.78278e-62	69	215.698	242	169
Asp_c10078_g1_i1	pentatricopeptide repeat protein 78	955	gi|116792842|gb|ABK26521.1|unknown [Picea sitchensis]	ABK26521	Picea sitchensis	4.866e-52	61	186.808	232	143
Asp_c10078_g2_i1	pentatricopeptide repeat superfamily protein isoform 2	386	gi|643708783|gb|KDP23699.1|hypothetical protein JCGZ_23532 [Jatropha curcas]	KDP23699	Jatropha curcas	7.81048e-21	60	97.8265	128	77
Asp_c10078_g3_i1	hypothetical protein SELMODRAFT_34785, partial	207	gi|302782331|ref|XP_002972939.1|hypothetical protein SELMODRAFT_34785, partial [Selaginella moellendorffii] >gi|300159540|gb|EFJ26160.1| hypothetical protein SELMODRAFT_34785, partial [Selaginella moellendorffii]	XP_002972939	Selaginella moellendorffii	3.17717e-07	65	55.0694	60	39
Asp_c10079_g1_i1	hypothetical protein AMTR_s00186p00045730	424	gi|586691195|ref|XP_006843065.1|hypothetical protein AMTR_s00186p00045730 [Amborella trichopoda] >gi|548845264|gb|ERN04740.1| hypothetical protein AMTR_s00186p00045730 [Amborella trichopoda]	XP_006843065	Amborella trichopoda	1.46994e-90	94	272.707	138	131
Asp_c10079_g2_i1	coatomer subunit alpha-1-like	566	gi|302817111|ref|XP_002990232.1|hypothetical protein SELMODRAFT_447957 [Selaginella moellendorffii] >gi|300141941|gb|EFJ08647.1| hypothetical protein SELMODRAFT_447957 [Selaginella moellendorffii]	XP_002990232	Selaginella moellendorffii	2.63733e-15	88	84.3445	45	40
Asp_c10079_g3_i1	coatomer subunit alpha-1-like	591	gi|674961226|emb|CDX72686.1|BnaC07g47080D [Brassica napus]	CDX72686	Brassica napus	1.15697e-40	97	144.821	72	70
Asp_c10079_g3_i2	coatomer subunit alpha-1-like	555	gi|674961226|emb|CDX72686.1|BnaC07g47080D [Brassica napus]	CDX72686	Brassica napus	7.83955e-41	97	144.821	72	70
Asp_c10079_g4_i1	hypothetical protein SELMODRAFT_154977	1927	gi|302800856|ref|XP_002982185.1|hypothetical protein SELMODRAFT_154977 [Selaginella moellendorffii] >gi|300150201|gb|EFJ16853.1| hypothetical protein SELMODRAFT_154977 [Selaginella moellendorffii]	XP_002982185	Selaginella moellendorffii	0	89	1025	644	574
Asp_c10079_g5_i1	at1g62020 f8k4_21	1014	gi|586691192|ref|XP_006843064.1|hypothetical protein AMTR_s00186p00045360 [Amborella trichopoda] >gi|548845263|gb|ERN04739.1| hypothetical protein AMTR_s00186p00045360 [Amborella trichopoda]	XP_006843064	Amborella trichopoda	4.91679e-121	79	384.415	340	269
Asp_c10080_g1_i1	hypothetical protein SELMODRAFT_451426	216	gi|302822149|ref|XP_002992734.1|hypothetical protein SELMODRAFT_451426 [Selaginella moellendorffii] >gi|300139475|gb|EFJ06215.1| hypothetical protein SELMODRAFT_451426 [Selaginella moellendorffii]	XP_002992734	Selaginella moellendorffii	2.00581e-14	74	76.2554	58	43
Asp_c10080_g3_i2	unknown	695	gi|294463101|gb|ADE77088.1|unknown [Picea sitchensis]	ADE77088	Picea sitchensis	1.95563e-62	93	207.223	119	111
Asp_c10081_g1_i1	oleosin 16 kda-like	753	gi|470126540|ref|XP_004299241.1|PREDICTED: oleosin 16 kDa-like [Fragaria vesca subsp. vesca]	XP_004299241	Fragaria vesca subsp. vesca	3.63386e-18	62	88.9669	146	91
Asp_c10082_g1_i1	hypothetical protein PHAVU_008G262400g	1161	gi|593525053|ref|XP_007142222.1|hypothetical protein PHAVU_008G262400g [Phaseolus vulgaris] >gi|561015355|gb|ESW14216.1| hypothetical protein PHAVU_008G262400g [Phaseolus vulgaris]	XP_007142222	Phaseolus vulgaris	8.82947e-35	63	137.117	149	94
Asp_c10082_g1_i2	hypothetical protein PHAVU_008G262400g	1103	gi|593525053|ref|XP_007142222.1|hypothetical protein PHAVU_008G262400g [Phaseolus vulgaris] >gi|561015355|gb|ESW14216.1| hypothetical protein PHAVU_008G262400g [Phaseolus vulgaris]	XP_007142222	Phaseolus vulgaris	3.24747e-37	66	143.28	169	112
Asp_c10083_g1_i1	protein	1433	gi|168041886|ref|XP_001773421.1|predicted protein [Physcomitrella patens] >gi|162675297|gb|EDQ61794.1| predicted protein [Physcomitrella patens]	XP_001773421	Physcomitrella patens	1.16536e-161	86	471.855	298	259
Asp_c10083_g1_i2	protein	1360	gi|168053678|ref|XP_001779262.1|predicted protein [Physcomitrella patens] >gi|162669361|gb|EDQ55950.1| predicted protein [Physcomitrella patens]	XP_001779262	Physcomitrella patens	3.66436e-121	89	367.466	223	199
Asp_c10084_g1_i1	3-hydroxy-3-methylglutaryl coenzyme a reductase	2360	gi|224285512|gb|ACN40476.1|unknown [Picea sitchensis]	ACN40476	Picea sitchensis	0	83	752.281	544	453
Asp_c10084_g2_i1	3-hydroxy-3-methylglutaryl coenzyme a reductase	2761	gi|224285512|gb|ACN40476.1|unknown [Picea sitchensis]	ACN40476	Picea sitchensis	0	84	802.357	548	462
Asp_c10085_g1_i1	9-cis-epoxycarotenoid dioxygenase nced2	217	gi|604313052|gb|EYU26443.1|hypothetical protein MIMGU_mgv1a0237751mg, partial [Erythranthe guttata]	EYU26443	Erythranthe guttata	1.25423e-13	68	73.9442	70	48
Asp_c10087_g1_i1	hypothetical protein SELMODRAFT_96626	2061	gi|302780401|ref|XP_002971975.1|hypothetical protein SELMODRAFT_96626 [Selaginella moellendorffii] >gi|300160274|gb|EFJ26892.1| hypothetical protein SELMODRAFT_96626 [Selaginella moellendorffii]	XP_002971975	Selaginella moellendorffii	9.09042e-99	54	332.028	542	298
Asp_c10088_g1_i1	wall-associated receptor kinase-like 20-like	416	gi|255578007|ref|XP_002529875.1|kinase, putative [Ricinus communis] >gi|223530651|gb|EEF32525.1| kinase, putative [Ricinus communis]	XP_002529875	Ricinus communis	1.90012e-61	83	210.305	143	120
Asp_c10091_g1_i1	pentatricopeptide repeat-containing protein	214	gi|328774749|gb|AEB39774.1|pentatricopeptide repeat protein 65 [Funaria hygrometrica]	AEB39774	Funaria hygrometrica	1.27116e-17	65	86.2705	70	46
Asp_c10091_g2_i1	pentatricopeptide repeat-containing	312	gi|674894182|emb|CDY38619.1|BnaA05g19680D [Brassica napus]	CDY38619	Brassica napus	2.45474e-20	64	94.3597	100	64
Asp_c10092_g1_i1	pentatricopeptide repeat-containing family protein	372	gi|224119830|ref|XP_002318172.1|pentatricopeptide repeat-containing family protein [Populus trichocarpa] >gi|222858845|gb|EEE96392.1| pentatricopeptide repeat-containing family protein [Populus trichocarpa]	XP_002318172	Populus trichocarpa	2.83828e-28	67	118.242	115	78
Asp_c10092_g2_i2	pentatricopeptide repeat-containing protein at4g18520	561	gi|148909481|gb|ABR17838.1|unknown [Picea sitchensis]	ABR17838	Picea sitchensis	8.31637e-23	59	105.916	123	73
Asp_c10094_g1_i1	armadillo beta-catenin repeat family protein	2896	gi|586665374|ref|XP_006833209.1|hypothetical protein AMTR_s00072p00171260 [Amborella trichopoda] >gi|548837860|gb|ERM98487.1| hypothetical protein AMTR_s00072p00171260 [Amborella trichopoda]	XP_006833209	Amborella trichopoda	0	75	654.055	624	471
Asp_c10095_g1_i1	abc transporter g family member 11-like	350	gi|565370303|ref|XP_006351761.1|PREDICTED: ABC transporter G family member 11-like [Solanum tuberosum]	XP_006351761	Solanum tuberosum	1.06739e-20	58	96.6709	116	68
Asp_c10096_g1_i1	chaperonin-like protein	802	gi|502079204|ref|XP_004486187.1|PREDICTED: uncharacterized protein LOC101511259 [Cicer arietinum]	XP_004486187	Cicer arietinum	1.81424e-31	75	125.561	89	67
Asp_c10096_g1_i2	PREDICTED: uncharacterized protein LOC101511259	915	gi|502079204|ref|XP_004486187.1|PREDICTED: uncharacterized protein LOC101511259 [Cicer arietinum]	XP_004486187	Cicer arietinum	4.01452e-54	76	185.652	134	103
Asp_c10097_g1_i2	probable protein phosphatase 2c 60 isoform x1	1936	gi|596287472|ref|XP_007225780.1|hypothetical protein PRUPE_ppa007493mg [Prunus persica] >gi|462422716|gb|EMJ26979.1| hypothetical protein PRUPE_ppa007493mg [Prunus persica]	XP_007225780	Prunus persica	9.1349e-161	82	478.404	340	279
Asp_c10098_g1_i1	predicted protein	1172	gi|168046657|ref|XP_001775789.1|predicted protein [Physcomitrella patens] >gi|162672796|gb|EDQ59328.1| predicted protein [Physcomitrella patens]	XP_001775789	Physcomitrella patens	3.08544e-132	92	390.963	223	207
Asp_c10099_g1_i1	dna-directed rna polymerase subunit beta	1124	gi|302760347|ref|XP_002963596.1|hypothetical protein SELMODRAFT_438401 [Selaginella moellendorffii] >gi|300168864|gb|EFJ35467.1| hypothetical protein SELMODRAFT_438401 [Selaginella moellendorffii]	XP_002963596	Selaginella moellendorffii	1.16196e-63	56	231.876	394	224
Asp_c10099_g2_i1	rna polymerase i largest subunit	375	gi|586736004|ref|XP_006850181.1|hypothetical protein AMTR_s00022p00245030 [Amborella trichopoda] >gi|548853779|gb|ERN11762.1| hypothetical protein AMTR_s00022p00245030 [Amborella trichopoda]	XP_006850181	Amborella trichopoda	1.22716e-26	67	115.161	124	84
Asp_c100_g1_i1	af197942_1chloroplast-localized small heat shock protein 22	485	gi|168030597|ref|XP_001767809.1|predicted protein [Physcomitrella patens] >gi|162680891|gb|EDQ67323.1| predicted protein [Physcomitrella patens]	XP_001767809	Physcomitrella patens	6.93856e-15	66	78.9518	87	58
Asp_c10101_g1_i1	pentatricopeptide repeat-containing protein mitochondrial	763	gi|672157560|ref|XP_008798494.1|PREDICTED: pentatricopeptide repeat-containing protein At5g64320, mitochondrial [Phoenix dactylifera]	XP_008798494	Phoenix dactylifera	8.39877e-14	53	80.4925	135	72
Asp_c10101_g2_i1	pentatricopeptide repeat-containing protein	1559	gi|672134100|ref|XP_008790694.1|PREDICTED: LOW QUALITY PROTEIN: pentatricopeptide repeat-containing protein At5g61990, mitochondrial-like [Phoenix dactylifera]	XP_008790694	Phoenix dactylifera	9.11419e-36	54	152.525	257	140
Asp_c10101_g3_i1	hypothetical protein AMTR_s00074p00175610	896	gi|586658853|ref|XP_006829560.1|hypothetical protein AMTR_s00074p00175610 [Amborella trichopoda] >gi|548835044|gb|ERM96976.1| hypothetical protein AMTR_s00074p00175610 [Amborella trichopoda]	XP_006829560	Amborella trichopoda	1.81182e-36	52	145.206	296	155
Asp_c10103_g1_i1	glycine-rich rna-binding protein mitochondrial-like	2381	gi|672121509|ref|XP_008784055.1|PREDICTED: glycine-rich RNA-binding protein 4, mitochondrial-like [Phoenix dactylifera]	XP_008784055	Phoenix dactylifera	5.20528e-22	73	104.76	91	67
Asp_c10104_g2_i1	pentatricopeptide repeat-containing	393	gi|255553249|ref|XP_002517667.1|pentatricopeptide repeat-containing protein, putative [Ricinus communis] >gi|223543299|gb|EEF44831.1| pentatricopeptide repeat-containing protein, putative [Ricinus communis]	XP_002517667	Ricinus communis	1.19903e-30	65	125.176	130	85
Asp_c10106_g1_i1	n -dimethylguanosine trna methyltransferase 2	521	gi|168004175|ref|XP_001754787.1|predicted protein [Physcomitrella patens] >gi|162693891|gb|EDQ80241.1| predicted protein [Physcomitrella patens]	XP_001754787	Physcomitrella patens	1.61943e-98	92	303.908	171	158
Asp_c10106_g2_i1	probable trna (guanine -n )-dimethyltransferase 1-like isoform x1	477	gi|502148853|ref|XP_004507295.1|PREDICTED: probable tRNA (guanine(26)-N(2))-dimethyltransferase 1-like isoform X1 [Cicer arietinum]	XP_004507295	Cicer arietinum	2.78482e-16	61	85.5001	120	74
Asp_c10109_g1_i1	protein	2855	gi|168036803|ref|XP_001770895.1|predicted protein [Physcomitrella patens] >gi|162677759|gb|EDQ64225.1| predicted protein [Physcomitrella patens]	XP_001770895	Physcomitrella patens	6.43057e-172	80	330.872	230	186
Asp_c10109_g1_i2	protein	2809	gi|168036803|ref|XP_001770895.1|predicted protein [Physcomitrella patens] >gi|162677759|gb|EDQ64225.1| predicted protein [Physcomitrella patens]	XP_001770895	Physcomitrella patens	0	82	650.203	440	363
Asp_c10109_g1_i3	protein	2884	gi|168036803|ref|XP_001770895.1|predicted protein [Physcomitrella patens] >gi|162677759|gb|EDQ64225.1| predicted protein [Physcomitrella patens]	XP_001770895	Physcomitrella patens	0	82	651.744	440	363
Asp_c1010_g1_i1	skp1-interacting partner 15	1658	gi|565489539|ref|XP_006302409.1|hypothetical protein CARUB_v10020481mg [Capsella rubella] >gi|482571119|gb|EOA35307.1| hypothetical protein CARUB_v10020481mg [Capsella rubella]	XP_006302409	Capsella rubella	1.89831e-45	49	175.252	381	187
Asp_c10110_g1_i1	major intrinsic protein family transporter	1151	gi|657983047|ref|XP_008383590.1|PREDICTED: aquaporin NIP1-1-like [Malus domestica]	XP_008383590	Malus domestica	3.62843e-47	63	172.94	232	147
Asp_c10112_g1_i1	protein	454	gi|168053735|ref|XP_001779290.1|predicted protein [Physcomitrella patens] >gi|162669302|gb|EDQ55892.1| predicted protein [Physcomitrella patens]	XP_001779290	Physcomitrella patens	3.23116e-39	83	143.665	93	78
Asp_c10112_g1_i2	5 -methylthioadenosine s-adenosylhomocysteine nucleosidase 2-like	1515	gi|302805528|ref|XP_002984515.1|hypothetical protein SELMODRAFT_268876 [Selaginella moellendorffii] >gi|300147903|gb|EFJ14565.1| hypothetical protein SELMODRAFT_268876 [Selaginella moellendorffii]	XP_002984515	Selaginella moellendorffii	2.23937e-104	77	324.709	245	191
Asp_c10114_g1_i1	gcn5-related n-acetyltransferase	1195	gi|168056503|ref|XP_001780259.1|predicted protein [Physcomitrella patens] >gi|162668313|gb|EDQ54923.1| predicted protein [Physcomitrella patens]	XP_001780259	Physcomitrella patens	4.39265e-20	75	97.4413	76	57
Asp_c10114_g1_i3	gcn5-related n-acetyltransferase	1091	gi|168056503|ref|XP_001780259.1|predicted protein [Physcomitrella patens] >gi|162668313|gb|EDQ54923.1| predicted protein [Physcomitrella patens]	XP_001780259	Physcomitrella patens	5.14348e-40	59	152.525	184	110
Asp_c10115_g1_i1	gametophytic factor 2 family protein	1178	gi|587905645|gb|EXB93785.1|Chaperone protein dnaJ 1 [Morus notabilis]	EXB93785	Morus notabilis	2.33897e-77	70	256.144	233	165
Asp_c10117_g1_i1	hypothetical protein SELMODRAFT_430515	286	gi|302821269|ref|XP_002992298.1|hypothetical protein SELMODRAFT_430515 [Selaginella moellendorffii] >gi|300139900|gb|EFJ06632.1| hypothetical protein SELMODRAFT_430515 [Selaginella moellendorffii]	XP_002992298	Selaginella moellendorffii	5.66946e-07	55	53.9138	96	53
Asp_c10119_g1_i1	gamma-glutamyl transpeptidase 4	2299	gi|566214590|ref|XP_006371961.1|hypothetical protein POPTR_0018s06710g [Populus trichocarpa] >gi|550318205|gb|ERP49758.1| hypothetical protein POPTR_0018s06710g [Populus trichocarpa]	XP_006371961	Populus trichocarpa	0	70	551.206	560	392
Asp_c1011_g1_i1	localized to the inner membrane of the chloroplast	1206	gi|168050517|ref|XP_001777705.1|predicted protein [Physcomitrella patens] >gi|162670925|gb|EDQ57485.1| predicted protein [Physcomitrella patens]	XP_001777705	Physcomitrella patens	4.39768e-17	62	87.8113	160	100
Asp_c10120_g1_i1	regulator of vps4 activity in the mvb pathway protein	3474	gi|590604318|ref|XP_007020222.1|Regulator of Vps4 activity in the MVB pathway protein [Theobroma cacao] >gi|508725550|gb|EOY17447.1| Regulator of Vps4 activity in the MVB pathway protein [Theobroma cacao]	XP_007020222	Theobroma cacao	8.19611e-49	67	193.741	227	153
Asp_c10122_g1_i1	mediator of rna polymerase ii transcription subunit 12-like	257	gi|168004994|ref|XP_001755196.1|predicted protein [Physcomitrella patens] >gi|162693789|gb|EDQ80140.1| predicted protein, partial [Physcomitrella patens]	XP_001755196	Physcomitrella patens	5.51187e-14	66	77.0258	83	55
Asp_c10122_g2_i1	mediator of rna polymerase ii transcription subunit 12-like	242	gi|566203188|ref|XP_006375342.1|hypothetical protein POPTR_0014s080201g, partial [Populus trichocarpa] >gi|550323754|gb|ERP53139.1| hypothetical protein POPTR_0014s080201g, partial [Populus trichocarpa]	XP_006375342	Populus trichocarpa	7.41943e-08	64	58.5362	62	40
Asp_c10123_g1_i1	pentatricopeptide repeat protein 71	722	gi|168044100|ref|XP_001774520.1|predicted protein [Physcomitrella patens] >gi|162674075|gb|EDQ60588.1| predicted protein [Physcomitrella patens]	XP_001774520	Physcomitrella patens	1.095e-57	60	198.364	240	146
Asp_c10125_g1_i1	transcription factor bhlh121 isoform x2	2804	gi|224080584|ref|XP_002306170.1|hypothetical protein POPTR_0004s17540g [Populus trichocarpa] >gi|566167042|ref|XP_006384543.1| hypothetical protein POPTR_0004s17540g [Populus trichocarpa] >gi|566167045|ref|XP_006384544.1| hypothetical protein POPTR_0004s17540g [Populus trichocarpa] >gi|566167047|ref|XP_006384545.1| hypothetical protein POPTR_0004s17540g [Populus trichocarpa] >gi|566167049|ref|XP_…	XP_002306170	Populus trichocarpa	1.15987e-27	73	100.138	104	76
Asp_c10125_g1_i2	transcription factor bhlh121 isoform x2	2721	gi|168037586|ref|XP_001771284.1|predicted protein [Physcomitrella patens] >gi|162677373|gb|EDQ63844.1| predicted protein [Physcomitrella patens]	XP_001771284	Physcomitrella patens	6.29282e-48	58	191.045	322	187
Asp_c10126_g1_i1	hypothetical chloroplast rf62	1530	gi|168005786|ref|XP_001755591.1|predicted protein [Physcomitrella patens] >gi|162693298|gb|EDQ79651.1| predicted protein [Physcomitrella patens]	XP_001755591	Physcomitrella patens	4.66592e-112	70	353.984	348	244
Asp_c10127_g1_i1	PREDICTED: uncharacterized protein LOC101294508	753	gi|470144096|ref|XP_004307701.1|PREDICTED: uncharacterized protein LOC101294508 [Fragaria vesca subsp. vesca]	XP_004307701	Fragaria vesca subsp. vesca	1.2128e-13	64	75.8702	79	51
Asp_c10128_g2_i1	hypothetical protein SELMODRAFT_85781, partial	1453	gi|302765411|ref|XP_002966126.1|hypothetical protein SELMODRAFT_85781, partial [Selaginella moellendorffii] >gi|300165546|gb|EFJ32153.1| hypothetical protein SELMODRAFT_85781, partial [Selaginella moellendorffii]	XP_002966126	Selaginella moellendorffii	2.26832e-136	80	407.912	307	246
Asp_c10128_g2_i2	hypothetical protein SELMODRAFT_85781, partial	1415	gi|302765411|ref|XP_002966126.1|hypothetical protein SELMODRAFT_85781, partial [Selaginella moellendorffii] >gi|300165546|gb|EFJ32153.1| hypothetical protein SELMODRAFT_85781, partial [Selaginella moellendorffii]	XP_002966126	Selaginella moellendorffii	4.09849e-137	80	409.453	307	246
Asp_c10129_g1_i1	atp-binding cassette transporter	1212	gi|168009664|ref|XP_001757525.1|ATP-binding cassette transporter, subfamily B, member 18, group MDR/PGP protein PpABCB18 [Physcomitrella patens] >gi|162691219|gb|EDQ77582.1| ATP-binding cassette transporter, subfamily B, member 18, group MDR/PGP protein PpABCB18 [Physcomitrella patens]	XP_001757525	Physcomitrella patens	1.81579e-151	78	472.626	407	321
Asp_c10129_g2_i1	atp-binding cassette subfamily member group mdr pgp protein 18	432	gi|302802598|ref|XP_002983053.1|hypothetical protein SELMODRAFT_117529 [Selaginella moellendorffii] >gi|300149206|gb|EFJ15862.1| hypothetical protein SELMODRAFT_117529 [Selaginella moellendorffii]	XP_002983053	Selaginella moellendorffii	1.13683e-58	81	207.223	144	117
Asp_c10129_g3_i1	atp-binding cassette subfamily member group mdr pgp protein 18	403	gi|168009664|ref|XP_001757525.1|ATP-binding cassette transporter, subfamily B, member 18, group MDR/PGP protein PpABCB18 [Physcomitrella patens] >gi|162691219|gb|EDQ77582.1| ATP-binding cassette transporter, subfamily B, member 18, group MDR/PGP protein PpABCB18 [Physcomitrella patens]	XP_001757525	Physcomitrella patens	6.88509e-39	90	150.599	133	120
Asp_c10129_g4_i1	atp-binding cassette subfamily member group mdr pgp protein 18	728	gi|168009664|ref|XP_001757525.1|ATP-binding cassette transporter, subfamily B, member 18, group MDR/PGP protein PpABCB18 [Physcomitrella patens] >gi|162691219|gb|EDQ77582.1| ATP-binding cassette transporter, subfamily B, member 18, group MDR/PGP protein PpABCB18 [Physcomitrella patens]	XP_001757525	Physcomitrella patens	5.26125e-77	81	263.077	195	159
Asp_c1012_g1_i1	b-cell cll lymphoma 7 protein family member a-like isoform x1	1100	gi|168037131|ref|XP_001771058.1|predicted protein [Physcomitrella patens] >gi|162677591|gb|EDQ64059.1| predicted protein [Physcomitrella patens]	XP_001771058	Physcomitrella patens	3.69879e-17	73	90.5077	86	63
Asp_c1012_g1_i2	b-cell cll lymphoma 7 protein family member a-like isoform x1	1250	gi|168037131|ref|XP_001771058.1|predicted protein [Physcomitrella patens] >gi|162677591|gb|EDQ64059.1| predicted protein [Physcomitrella patens]	XP_001771058	Physcomitrella patens	4.79492e-20	75	99.7525	89	67
Asp_c10130_g1_i1	dna repair protein reca homolog chloroplastic-like	1537	gi|470104399|ref|XP_004288592.1|PREDICTED: DNA repair protein recA homolog 1, chloroplastic-like [Fragaria vesca subsp. vesca]	XP_004288592	Fragaria vesca subsp. vesca	0	90	526.554	351	317
Asp_c10132_g1_i1	adenosine amp deaminase family protein isoform 1	1575	gi|356555642|ref|XP_003546139.1|PREDICTED: adenosine deaminase-like protein-like [Glycine max]	XP_003546139	Glycine max	2.1373e-154	76	457.988	362	276
Asp_c10133_g1_i1	pathogenesis-related protein 10	734	gi|116786589|gb|ABK24165.1|unknown [Picea sitchensis]	ABK24165	Picea sitchensis	4.36842e-10	47	65.4698	148	70
Asp_c10134_g1_i1	pentatricopeptide repeat-containing	224	gi|255538308|ref|XP_002510219.1|pentatricopeptide repeat-containing protein, putative [Ricinus communis] >gi|223550920|gb|EEF52406.1| pentatricopeptide repeat-containing protein, putative [Ricinus communis]	XP_002510219	Ricinus communis	1.22719e-10	65	66.6254	70	46
Asp_c10134_g2_i1	pentatricopeptide repeat-containing protein mitochondrial	327	gi|328774763|gb|AEB39781.1|pentatricopeptide repeat protein 79 [Funaria hygrometrica]	AEB39781	Funaria hygrometrica	4.39465e-18	60	89.3521	91	55
Asp_c10135_g1_i1	atp synthase subunit alpha	400	gi|357436101|ref|XP_003588326.1|ATP synthase subunit alpha [Medicago truncatula]	XP_003588326	Medicago truncatula	4.0703e-29	81	104.76	72	59
Asp_c10135_g2_i1	ribosomal protein s10	582	gi|357436123|ref|XP_003588337.1|Ribosomal protein S10 [Medicago truncatula]	XP_003588337	Medicago truncatula	1.01566e-27	78	69.707	50	39
Asp_c10136_g1_i1	cytochrome p450	264	gi|242083864|ref|XP_002442357.1|hypothetical protein SORBIDRAFT_08g018780 [Sorghum bicolor] >gi|241943050|gb|EES16195.1| hypothetical protein SORBIDRAFT_08g018780 [Sorghum bicolor]	XP_002442357	Sorghum bicolor	3.09788e-09	67	62.3882	61	41
Asp_c10136_g2_i1	cytochrome p450 cyp736a54	393	gi|388827897|gb|AFK79031.1|cytochrome P450 CYP736A54 [Bupleurum chinense]	AFK79031	Bupleurum chinense	2.68932e-13	79	75.485	63	50
Asp_c10137_g3_i1	unknown	890	gi|148907910|gb|ABR17075.1|unknown [Picea sitchensis]	ABR17075	Picea sitchensis	2.5564e-40	68	156.762	147	101
Asp_c10138_g1_i1	fam203 family protein ddb_g0276861 isoform x1	1515	gi|659124076|ref|XP_008461977.1|PREDICTED: FAM203 family protein DDB_G0276861 isoform X1 [Cucumis melo] >gi|659124079|ref|XP_008461978.1| PREDICTED: FAM203 family protein DDB_G0276861 isoform X1 [Cucumis melo]	XP_008461977	Cucumis melo	2.25591e-115	78	355.91	323	252
Asp_c10140_g1_i1	pre-mrna-splicing factor atp-dependent rna helicase dhx16-like isoform x1	296	gi|565356601|ref|XP_006345152.1|PREDICTED: putative pre-mRNA-splicing factor ATP-dependent RNA helicase DHX16-like isoform X1 [Solanum tuberosum]	XP_006345152	Solanum tuberosum	3.92661e-08	72	60.077	47	34
Asp_c10140_g2_i1	rna helicase family protein	1636	gi|586671059|ref|XP_006837062.1|hypothetical protein AMTR_s00110p00073830 [Amborella trichopoda] >gi|548839655|gb|ERM99915.1| hypothetical protein AMTR_s00110p00073830 [Amborella trichopoda]	XP_006837062	Amborella trichopoda	0	87	695.271	487	425
Asp_c10141_g1_i1	quinolinate phoshoribosyltransferase isoform 1	1702	gi|168048902|ref|XP_001776904.1|predicted protein [Physcomitrella patens] >gi|162671760|gb|EDQ58307.1| predicted protein [Physcomitrella patens]	XP_001776904	Physcomitrella patens	4.05807e-156	85	462.225	323	277
Asp_c10141_g1_i2	quinolinate phoshoribosyltransferase isoform 1	1465	gi|168048902|ref|XP_001776904.1|predicted protein [Physcomitrella patens] >gi|162671760|gb|EDQ58307.1| predicted protein [Physcomitrella patens]	XP_001776904	Physcomitrella patens	3.92117e-51	66	187.963	208	139
Asp_c10145_g1_i1	isoform 5	1607	gi|586646765|ref|XP_006828233.1|hypothetical protein AMTR_s00023p00182890 [Amborella trichopoda] >gi|548832880|gb|ERM95649.1| hypothetical protein AMTR_s00023p00182890 [Amborella trichopoda]	XP_006828233	Amborella trichopoda	5.52912e-122	62	400.979	480	299
Asp_c10145_g2_i1	predicted protein	1478	gi|168023958|ref|XP_001764504.1|predicted protein [Physcomitrella patens] >gi|162684368|gb|EDQ70771.1| predicted protein [Physcomitrella patens]	XP_001764504	Physcomitrella patens	5.62898e-37	62	156.377	171	107
Asp_c10146_g1_i2	uncharacterized protein	2596	gi|15239640|ref|NP_197407.1|uncharacterized protein [Arabidopsis thaliana] >gi|52354465|gb|AAU44553.1| hypothetical protein AT5G19060 [Arabidopsis thaliana] >gi|91805655|gb|ABE65556.1| unknown [Arabidopsis thaliana] >gi|332005264|gb|AED92647.1| uncharacterized protein AT5G19060 [Arabidopsis thaliana]	NP_197407	Arabidopsis thaliana	2.63442e-154	65	476.093	489	318
Asp_c10149_g1_i1	rho guanyl-nucleotide exchange factor 7	2814	gi|302765941|ref|XP_002966391.1|hypothetical protein SELMODRAFT_62716, partial [Selaginella moellendorffii] >gi|300165811|gb|EFJ32418.1| hypothetical protein SELMODRAFT_62716, partial [Selaginella moellendorffii]	XP_002966391	Selaginella moellendorffii	3.2245e-165	82	500.745	386	319
Asp_c10150_g1_i2	glycoprotein family protein	837	gi|116791930|gb|ABK26164.1|unknown [Picea sitchensis]	ABK26164	Picea sitchensis	5.35824e-11	45	70.0922	169	77
Asp_c10153_g1_i1	protein chloroplastic-like	1819	gi|148909293|gb|ABR17746.1|unknown [Picea sitchensis]	ABR17746	Picea sitchensis	3.48755e-27	48	123.635	365	176
Asp_c10155_g1_i1	xyloglucan alpha- -xylosyltransferase	2010	gi|568031332|gb|AHC98117.1|putative xyloglucan alpha-1,6-xylosyltransferase [Pinus radiata] >gi|608788325|tpg|DAA64592.1| TPA_inf: xyloglucan alpha-1,6-xylosyltransferase [Pinus taeda]	AHC98117	Pinus radiata	0	79	579.711	448	354
Asp_c10157_g1_i1	homeodomain-like superfamily protein	2428	gi|168008152|ref|XP_001756771.1|predicted protein [Physcomitrella patens] >gi|162692009|gb|EDQ78368.1| predicted protein [Physcomitrella patens]	XP_001756771	Physcomitrella patens	5.30871e-62	51	229.18	480	246
Asp_c10159_g1_i2	predicted protein	1275	gi|168009670|ref|XP_001757528.1|predicted protein [Physcomitrella patens] >gi|162691222|gb|EDQ77585.1| predicted protein [Physcomitrella patens]	XP_001757528	Physcomitrella patens	4.12276e-22	65	108.997	127	83
Asp_c10160_g1_i1	BnaC08g32370D	677	gi|674956583|emb|CDX76651.1|BnaC08g32370D [Brassica napus]	CDX76651	Brassica napus	8.97944e-100	83	306.22	201	167
Asp_c10160_g2_i1	transferring glycosyl	598	gi|643718008|gb|KDP29364.1|hypothetical protein JCGZ_18285 [Jatropha curcas]	KDP29364	Jatropha curcas	3.03977e-38	74	145.591	121	90
Asp_c10162_g1_i1	predicted protein	989	gi|168058273|ref|XP_001781134.1|predicted protein [Physcomitrella patens] >gi|162667452|gb|EDQ54082.1| predicted protein [Physcomitrella patens]	XP_001781134	Physcomitrella patens	1.58359e-76	76	248.44	196	149
Asp_c10163_g1_i1	pentatricopeptide repeat-containing protein chloroplastic-like	659	gi|449465002|ref|XP_004150218.1|PREDICTED: pentatricopeptide repeat-containing protein At4g18750, chloroplastic-like [Cucumis sativus] >gi|449500809|ref|XP_004161200.1| PREDICTED: pentatricopeptide repeat-containing protein At4g18750, chloroplastic-like [Cucumis sativus]	XP_004150218	Cucumis sativus	3.42083e-16	53	87.4261	126	67
Asp_c10165_g1_i1	hypothetical protein SELMODRAFT_447079	334	gi|302812074|ref|XP_002987725.1|hypothetical protein SELMODRAFT_447079 [Selaginella moellendorffii] >gi|300144617|gb|EFJ11300.1| hypothetical protein SELMODRAFT_447079 [Selaginella moellendorffii]	XP_002987725	Selaginella moellendorffii	2.97721e-19	61	93.2041	114	70
Asp_c10165_g2_i1	hypothetical protein SELMODRAFT_447032	703	gi|302811701|ref|XP_002987539.1|hypothetical protein SELMODRAFT_447032 [Selaginella moellendorffii] >gi|300144693|gb|EFJ11375.1| hypothetical protein SELMODRAFT_447032 [Selaginella moellendorffii]	XP_002987539	Selaginella moellendorffii	1.92638e-96	86	321.242	229	197
Asp_c10171_g1_i1	phospholipase d	1290	gi|641852911|gb|KDO71770.1|hypothetical protein CISIN_1g001322mg [Citrus sinensis]	KDO71770	Citrus sinensis	7.74765e-171	74	516.153	438	325
Asp_c10171_g2_i1	phospholipase d p1-like	322	gi|586685416|ref|XP_006841669.1|hypothetical protein AMTR_s00003p00243180 [Amborella trichopoda] >gi|548843690|gb|ERN03344.1| hypothetical protein AMTR_s00003p00243180 [Amborella trichopoda]	XP_006841669	Amborella trichopoda	8.54623e-49	82	177.178	107	88
Asp_c10171_g3_i1	phospholipase d zeta 1 isoform 1	1297	gi|413947934|gb|AFW80583.1|phospholipase D family protein [Zea mays]	AFW80583	Zea mays	4.95827e-141	77	420.239	318	247
Asp_c10172_g1_i1	hypothetical protein SELMODRAFT_77415	959	gi|302756091|ref|XP_002961469.1|hypothetical protein SELMODRAFT_77415 [Selaginella moellendorffii] >gi|300170128|gb|EFJ36729.1| hypothetical protein SELMODRAFT_77415 [Selaginella moellendorffii]	XP_002961469	Selaginella moellendorffii	4.27976e-31	67	124.405	113	76
Asp_c10179_g1_i2	patatin t5	453	gi|242050896|ref|XP_002463192.1|hypothetical protein SORBIDRAFT_02g039470 [Sorghum bicolor] >gi|241926569|gb|EER99713.1| hypothetical protein SORBIDRAFT_02g039470 [Sorghum bicolor]	XP_002463192	Sorghum bicolor	4.2085e-17	76	61.2326	55	42
Asp_c10180_g1_i1	hypothetical protein EUGRSUZ_C03409	1383	gi|629117364|gb|KCW82039.1|hypothetical protein EUGRSUZ_C03409 [Eucalyptus grandis] >gi|629117365|gb|KCW82040.1| hypothetical protein EUGRSUZ_C03409 [Eucalyptus grandis]	KCW82039	Eucalyptus grandis	2.72904e-60	83	205.297	130	109
Asp_c10181_g2_i1	3-ketoacyl- synthase 19-like	411	gi|356535335|ref|XP_003536202.1|PREDICTED: 3-ketoacyl-CoA synthase 19-like [Glycine max]	XP_003536202	Glycine max	6.04022e-29	66	119.398	136	91
Asp_c10181_g3_i2	3-ketoacyl- synthase 4	1515	gi|643740669|gb|KDP46259.1|hypothetical protein JCGZ_10099 [Jatropha curcas]	KDP46259	Jatropha curcas	3.4541e-100	76	322.783	276	211
Asp_c10182_g2_i2	protein phr1-like 1	1646	gi|4519671|dbj|BAA75684.1|WERBP-1 [Nicotiana tabacum]	BAA75684	Nicotiana tabacum	4.25091e-42	73	163.31	141	104
Asp_c10183_g1_i2	unknown	2130	gi|294461145|gb|ADE76137.1|unknown [Picea sitchensis]	ADE76137	Picea sitchensis	0	87	744.962	478	419
Asp_c10184_g1_i1	unnamed protein product	228	gi|661895300|emb|CDP01105.1|unnamed protein product [Coffea canephora]	CDP01105	Coffea canephora	9.08068e-35	86	132.88	75	65
Asp_c10187_g1_i1	transducin family protein	1887	gi|643723835|gb|KDP33212.1|hypothetical protein JCGZ_12734 [Jatropha curcas]	KDP33212	Jatropha curcas	2.2326e-177	69	525.398	504	351
Asp_c10187_g1_i2	transducin family protein	1857	gi|657999932|ref|XP_008392401.1|PREDICTED: periodic tryptophan protein 1 homolog [Malus domestica]	XP_008392401	Malus domestica	8.31195e-169	66	503.056	512	343
Asp_c10188_g1_i1	pentatricopeptide repeat-containing protein mitochondrial-like	495	gi|593792862|ref|XP_007159470.1|hypothetical protein PHAVU_002G240000g [Phaseolus vulgaris] >gi|561032885|gb|ESW31464.1| hypothetical protein PHAVU_002G240000g [Phaseolus vulgaris]	XP_007159470	Phaseolus vulgaris	2.75158e-12	50	73.9442	161	81
Asp_c10188_g2_i1	pentatricopeptide repeat-containing protein at1g08070	794	gi|302754546|ref|XP_002960697.1|hypothetical protein SELMODRAFT_73641 [Selaginella moellendorffii] >gi|300171636|gb|EFJ38236.1| hypothetical protein SELMODRAFT_73641 [Selaginella moellendorffii]	XP_002960697	Selaginella moellendorffii	3.2879e-69	67	232.261	266	179
Asp_c10188_g3_i1	pentatricopeptide repeat-containing protein at4g13650-like isoform x1	259	gi|565363544|ref|XP_006348495.1|PREDICTED: pentatricopeptide repeat-containing protein At4g13650-like isoform X1 [Solanum tuberosum] >gi|565363546|ref|XP_006348496.1| PREDICTED: pentatricopeptide repeat-containing protein At4g13650-like isoform X2 [Solanum tuberosum] >gi|565363548|ref|XP_006348497.1| PREDICTED: pentatricopeptide repeat-containing protein At4g13650-like isoform X3 [Solanum tuberos…	XP_006348495	Solanum tuberosum	3.13245e-15	65	80.1073	85	56
Asp_c10191_g1_i1	hypothetical protein SELMODRAFT_440263	1279	gi|302769922|ref|XP_002968380.1|hypothetical protein SELMODRAFT_440263 [Selaginella moellendorffii] >gi|300164024|gb|EFJ30634.1| hypothetical protein SELMODRAFT_440263 [Selaginella moellendorffii]	XP_002968380	Selaginella moellendorffii	7.60485e-50	56	192.971	398	225
Asp_c10192_g1_i1	hypothetical protein AMTR_s00002p00079350	337	gi|586675626|ref|XP_006838394.1|hypothetical protein AMTR_s00002p00079350 [Amborella trichopoda] >gi|548840900|gb|ERN00963.1| hypothetical protein AMTR_s00002p00079350 [Amborella trichopoda]	XP_006838394	Amborella trichopoda	7.65431e-13	53	74.7146	92	49
Asp_c10193_g1_i1	predicted protein	837	gi|168037710|ref|XP_001771346.1|predicted protein [Physcomitrella patens] >gi|162677435|gb|EDQ63906.1| predicted protein [Physcomitrella patens]	XP_001771346	Physcomitrella patens	5.81033e-62	84	211.075	141	119
Asp_c10193_g1_i2	predicted protein	921	gi|168037710|ref|XP_001771346.1|predicted protein [Physcomitrella patens] >gi|162677435|gb|EDQ63906.1| predicted protein [Physcomitrella patens]	XP_001771346	Physcomitrella patens	1.42019e-61	84	211.075	141	119
Asp_c10193_g2_i1	per1-like family protein	673	gi|222423801|dbj|BAH19866.1|AT1G16560 [Arabidopsis thaliana]	BAH19866	Arabidopsis thaliana	3.50081e-59	64	201.06	190	122
Asp_c10194_g1_i1	hypothetical protein EUGRSUZ_A02865	1951	gi|629126373|gb|KCW90798.1|hypothetical protein EUGRSUZ_A02865 [Eucalyptus grandis]	KCW90798	Eucalyptus grandis	5.58405e-118	64	371.703	411	264
Asp_c10195_g1_i1	pentatricopeptide repeat-containing protein at3g06920-like	920	gi|357154512|ref|XP_003576808.1|PREDICTED: pentatricopeptide repeat-containing protein At1g79540-like [Brachypodium distachyon]	XP_003576808	Brachypodium distachyon	4.4249e-08	50	63.929	124	62
Asp_c10195_g1_i2	pentatricopeptide repeat-containing protein at3g06920-like	1020	gi|573952329|ref|XP_006658440.1|PREDICTED: pentatricopeptide repeat-containing protein At3g06920-like [Oryza brachyantha]	XP_006658440	Oryza brachyantha	2.19963e-14	51	83.5741	185	95
Asp_c10195_g2_i1	predicted protein	1337	gi|168049795|ref|XP_001777347.1|predicted protein [Physcomitrella patens] >gi|162671323|gb|EDQ57877.1| predicted protein [Physcomitrella patens]	XP_001777347	Physcomitrella patens	1.24275e-57	52	211.46	367	192
Asp_c1019_g1_i2	phosphoenolpyruvate carboxylase family protein isoform 2	2019	gi|643736578|gb|KDP42868.1|hypothetical protein JCGZ_23810 [Jatropha curcas]	KDP42868	Jatropha curcas	0	76	570.081	447	340
Asp_c10201_g1_i2	f-box family protein	1436	gi|674250728|gb|KFK43493.1|hypothetical protein AALP_AA1G132300 [Arabis alpina]	KFK43493	Arabis alpina	1.25179e-34	46	143.28	380	178
Asp_c10203_g1_i1	short-chain dehydrogenase reductase sdr	1556	gi|302801884|ref|XP_002982698.1|hypothetical protein SELMODRAFT_271571 [Selaginella moellendorffii] >gi|300149797|gb|EFJ16451.1| hypothetical protein SELMODRAFT_271571 [Selaginella moellendorffii]	XP_002982698	Selaginella moellendorffii	1.77468e-101	82	318.931	258	212
Asp_c10206_g1_i2	tubby-like protein	2275	gi|168031489|ref|XP_001768253.1|tubby-like protein [Physcomitrella patens] >gi|162680431|gb|EDQ66867.1| tubby-like protein [Physcomitrella patens]	XP_001768253	Physcomitrella patens	0	80	598.586	427	342
Asp_c10207_g1_i2	predicted protein	1295	gi|168031495|ref|XP_001768256.1|predicted protein [Physcomitrella patens] >gi|162680434|gb|EDQ66870.1| predicted protein [Physcomitrella patens]	XP_001768256	Physcomitrella patens	1.10507e-100	96	309.301	160	154
Asp_c10208_g1_i1	protein mei2-like 2-like	2360	gi|148905976|gb|ABR16149.1|unknown [Picea sitchensis]	ABR16149	Picea sitchensis	3.0116e-147	61	466.463	580	358
Asp_c10208_g2_i1	protein mei2-like 2-like	1475	gi|297740630|emb|CBI30812.3|unnamed protein product [Vitis vinifera]	CBI30812	Vitis vinifera	1.29145e-97	73	323.553	269	199
Asp_c10209_g2_i1	auxin signaling f-box 2	2468	gi|258676531|gb|ACV87279.1|TIR1/AFB auxin receptor protein PintaTIR1 [Pinus taeda]	ACV87279	Pinus taeda	0	73	680.633	570	418
Asp_c10210_g1_i1	unknown	1472	gi|148907573|gb|ABR16916.1|unknown [Picea sitchensis]	ABR16916	Picea sitchensis	1.1255e-115	74	354.369	292	217
Asp_c10211_g1_i1	thioredoxin-like chloroplastic	1037	gi|658002626|ref|XP_008393810.1|PREDICTED: thioredoxin-like 4, chloroplastic [Malus domestica]	XP_008393810	Malus domestica	4.60516e-61	87	207.223	125	109
Asp_c10214_g1_i1	probable leucine-rich repeat receptor-like protein kinase at2g33170-like	588	gi|586760562|ref|XP_006854255.1|hypothetical protein AMTR_s00039p00029750 [Amborella trichopoda] >gi|548857931|gb|ERN15722.1| hypothetical protein AMTR_s00039p00029750 [Amborella trichopoda]	XP_006854255	Amborella trichopoda	9.90173e-20	60	97.4413	146	89
Asp_c10214_g2_i1	lrr receptor-like kinase	488	gi|657404211|gb|AES61158.2|LRR receptor-like kinase [Medicago truncatula]	AES61158	Medicago truncatula	7.90518e-22	61	102.449	162	99
Asp_c10214_g3_i1	brassinosteroid insensitive 1	951	gi|586760562|ref|XP_006854255.1|hypothetical protein AMTR_s00039p00029750 [Amborella trichopoda] >gi|548857931|gb|ERN15722.1| hypothetical protein AMTR_s00039p00029750 [Amborella trichopoda]	XP_006854255	Amborella trichopoda	2.78431e-91	84	209.149	142	120
Asp_c10214_g3_i2	brassinosteroid insensitive 1	1060	gi|586760562|ref|XP_006854255.1|hypothetical protein AMTR_s00039p00029750 [Amborella trichopoda] >gi|548857931|gb|ERN15722.1| hypothetical protein AMTR_s00039p00029750 [Amborella trichopoda]	XP_006854255	Amborella trichopoda	7.30054e-133	82	418.313	297	244
Asp_c10215_g1_i1	pentatricopeptide repeat protein dot4	575	gi|302807080|ref|XP_002985271.1|hypothetical protein SELMODRAFT_121697 [Selaginella moellendorffii] >gi|300147099|gb|EFJ13765.1| hypothetical protein SELMODRAFT_121697 [Selaginella moellendorffii]	XP_002985271	Selaginella moellendorffii	1.37636e-45	65	169.859	186	122
Asp_c10215_g2_i1	pentatricopeptide repeat-containing protein at2g13600-like	319	gi|661882182|emb|CDP14158.1|unnamed protein product [Coffea canephora]	CDP14158	Coffea canephora	1.37745e-21	68	99.3673	105	72
Asp_c10215_g3_i1	pentatricopeptide repeat-containing protein at4g21065	321	gi|225441789|ref|XP_002283735.1|PREDICTED: pentatricopeptide repeat-containing protein At4g21065 [Vitis vinifera]	XP_002283735	Vitis vinifera	2.92952e-21	65	97.4413	106	69
Asp_c10216_g1_i1	hypothetical protein VITISV_037092	1584	gi|147776052|emb|CAN63186.1|hypothetical protein VITISV_037092 [Vitis vinifera]	CAN63186	Vitis vinifera	1.12094e-95	63	307.76	332	212
Asp_c10216_g1_i2	pectinesterase ppe8b	1435	gi|147776052|emb|CAN63186.1|hypothetical protein VITISV_037092 [Vitis vinifera]	CAN63186	Vitis vinifera	1.19574e-121	66	372.859	380	251
Asp_c10218_g1_i1	aspartic proteinase-like protein 1- partial	351	gi|296084698|emb|CBI25840.3|unnamed protein product [Vitis vinifera]	CBI25840	Vitis vinifera	2.30869e-11	57	68.1662	105	60
Asp_c10218_g2_i1	aspartic proteinase-like protein 1-like isoform x4	596	gi|641852467|gb|KDO71332.1|hypothetical protein CISIN_1g040861mg, partial [Citrus sinensis]	KDO71332	Citrus sinensis	5.9963e-18	53	87.8113	132	71
Asp_c10219_g1_i1	hypothetical protein CHLNCDRAFT_58183	1487	gi|552824657|ref|XP_005846646.1|hypothetical protein CHLNCDRAFT_58183 [Chlorella variabilis] >gi|307106298|gb|EFN54544.1| hypothetical protein CHLNCDRAFT_58183 [Chlorella variabilis]	XP_005846646	Chlorella variabilis	2.27448e-55	61	198.364	241	148
Asp_c1021_g1_i1	methyltransferase-like protein 1-like	2931	gi|586717698|ref|XP_006848135.1|hypothetical protein AMTR_s00029p00224260 [Amborella trichopoda] >gi|548851440|gb|ERN09716.1| hypothetical protein AMTR_s00029p00224260 [Amborella trichopoda]	XP_006848135	Amborella trichopoda	1.05806e-164	79	529.25	410	326
Asp_c10220_g1_i1	mon2-like protein	803	gi|593688325|ref|XP_007144797.1|hypothetical protein PHAVU_007G185000g [Phaseolus vulgaris] >gi|561017987|gb|ESW16791.1| hypothetical protein PHAVU_007G185000g [Phaseolus vulgaris]	XP_007144797	Phaseolus vulgaris	1.78595e-118	81	365.54	267	218
Asp_c10221_g1_i1	transcription factor jumonji domain-containing protein	1082	gi|566205392|ref|XP_002321404.2|hypothetical protein POPTR_0015s01510g [Populus trichocarpa] >gi|550321739|gb|EEF05531.2| hypothetical protein POPTR_0015s01510g [Populus trichocarpa]	XP_002321404	Populus trichocarpa	4.01908e-96	65	323.553	332	218
Asp_c10221_g2_i1	transcription factor jumonji domain protein	1651	gi|590721171|ref|XP_007051533.1|Transcription factor jumonji domain-containing protein, putative isoform 2, partial [Theobroma cacao] >gi|508703794|gb|EOX95690.1| Transcription factor jumonji domain-containing protein, putative isoform 2, partial [Theobroma cacao]	XP_007051533	Theobroma cacao	1.40812e-138	62	443.736	508	317
Asp_c10222_g1_i1	probable histone h2a variant 3	881	gi|672136812|ref|XP_008792114.1|PREDICTED: probable histone H2A variant 3 [Phoenix dactylifera]	XP_008792114	Phoenix dactylifera	2.44554e-67	96	218.009	116	112
Asp_c10223_g1_i1	beta-galactosidase-like protein	1010	gi|217075793|gb|ACJ86256.1|unknown [Medicago truncatula]	ACJ86256	Medicago truncatula	2.03665e-137	88	403.29	231	204
Asp_c10224_g1_i1	protein	1633	gi|302804566|ref|XP_002984035.1|hypothetical protein SELMODRAFT_119205 [Selaginella moellendorffii] >gi|300148387|gb|EFJ15047.1| hypothetical protein SELMODRAFT_119205 [Selaginella moellendorffii]	XP_002984035	Selaginella moellendorffii	0	93	859.366	490	457
Asp_c10224_g2_i1	dynamin-related protein 3a-like	1241	gi|586754653|ref|XP_006852885.1|hypothetical protein AMTR_s00033p00216190 [Amborella trichopoda] >gi|548856499|gb|ERN14352.1| hypothetical protein AMTR_s00033p00216190 [Amborella trichopoda]	XP_006852885	Amborella trichopoda	7.94709e-93	67	308.916	350	236
Asp_c10225_g2_i1	hypothetical protein SELMODRAFT_404210	2018	gi|302758862|ref|XP_002962854.1|hypothetical protein SELMODRAFT_404210 [Selaginella moellendorffii] >gi|302815510|ref|XP_002989436.1| hypothetical protein SELMODRAFT_427994 [Selaginella moellendorffii] >gi|300142830|gb|EFJ09527.1| hypothetical protein SELMODRAFT_427994 [Selaginella moellendorffii] >gi|300169715|gb|EFJ36317.1| hypothetical protein SELMODRAFT_404210 [Selaginella moellendorffii]	XP_002962854	Selaginella moellendorffii	5.47583e-15	46	87.8113	262	121
Asp_c10227_g1_i1	squamosa promoter-binding-like protein 8	1296	gi|168046334|ref|XP_001775629.1|predicted protein [Physcomitrella patens] >gi|162673047|gb|EDQ59576.1| predicted protein [Physcomitrella patens]	XP_001775629	Physcomitrella patens	6.50092e-45	49	176.022	364	179
Asp_c10228_g1_i1	pentatricopeptide repeat-containing protein	253	gi|383167277|gb|AFG66680.1|hypothetical protein 0_14992_02, partial [Pinus taeda] >gi|383167278|gb|AFG66681.1| hypothetical protein 0_14992_02, partial [Pinus taeda] >gi|383167279|gb|AFG66682.1| hypothetical protein 0_14992_02, partial [Pinus taeda] >gi|383167280|gb|AFG66683.1| hypothetical protein 0_14992_02, partial [Pinus taeda]	AFG66680	Pinus taeda	1.79911e-20	71	89.7373	77	55
Asp_c1022_g1_i1	hypothetical protein SELMODRAFT_103449	1646	gi|302787715|ref|XP_002975627.1|hypothetical protein SELMODRAFT_103449 [Selaginella moellendorffii] >gi|300156628|gb|EFJ23256.1| hypothetical protein SELMODRAFT_103449 [Selaginella moellendorffii]	XP_002975627	Selaginella moellendorffii	4.16275e-118	78	364.385	282	220
Asp_c10231_g1_i1	pentatricopeptide repeat-containing family protein	433	gi|672137105|ref|XP_008792268.1|PREDICTED: pentatricopeptide repeat-containing protein At2g40720 [Phoenix dactylifera]	XP_008792268	Phoenix dactylifera	6.36666e-08	68	60.4622	54	37
Asp_c10234_g1_i1	transportin-3 isoform x2	1585	gi|168020792|ref|XP_001762926.1|predicted protein [Physcomitrella patens] >gi|162685738|gb|EDQ72131.1| predicted protein [Physcomitrella patens]	XP_001762926	Physcomitrella patens	1.11678e-148	66	464.151	530	355
Asp_c10234_g2_i1	transportin-3-like isoform x3	501	gi|413924982|gb|AFW64914.1|hypothetical protein ZEAMMB73_395347 [Zea mays]	AFW64914	Zea mays	9.96903e-43	69	152.525	135	94
Asp_c10234_g3_i1	eukaryotic release factor 1-2	202	gi|587851269|gb|EXB41423.1|hypothetical protein L484_007573 [Morus notabilis]	EXB41423	Morus notabilis	2.53556e-11	72	68.1662	65	47
Asp_c10236_g1_i1	hypothetical protein CISIN_1g0019733mg, partial	538	gi|641828242|gb|KDO47400.1|hypothetical protein CISIN_1g0019733mg, partial [Citrus sinensis]	KDO47400	Citrus sinensis	3.93056e-61	75	212.231	179	135
Asp_c10236_g2_i1	hypothetical protein CICLE_v10008504mg	587	gi|567919184|ref|XP_006451598.1|hypothetical protein CICLE_v10008504mg [Citrus clementina] >gi|557554824|gb|ESR64838.1| hypothetical protein CICLE_v10008504mg [Citrus clementina]	XP_006451598	Citrus clementina	1.72432e-59	67	202.601	195	131
Asp_c10236_g3_i1	PREDICTED: uncharacterized protein LOC100779987 isoform X1	333	gi|356522861|ref|XP_003530061.1|PREDICTED: uncharacterized protein LOC100779987 isoform X1 [Glycine max] >gi|571465749|ref|XP_006583460.1| PREDICTED: uncharacterized protein LOC100779987 isoform X2 [Glycine max]	XP_003530061	Glycine max	6.18379e-35	76	138.272	106	81
Asp_c10237_g1_i1	integrator complex subunit 4-like isoform x3	988	gi|460370614|ref|XP_004231146.1|PREDICTED: uncharacterized protein LOC101249311 [Solanum lycopersicum]	XP_004231146	Solanum lycopersicum	3.67045e-14	47	82.8037	292	138
Asp_c10239_g1_i1	unnamed protein product	1775	gi|661885023|emb|CDP11306.1|unnamed protein product [Coffea canephora]	CDP11306	Coffea canephora	9.74995e-107	69	348.591	359	249
Asp_c1023_g1_i1	cytochrome b561 ferric reductase transmembrane with domon related	1675	gi|460393722|ref|XP_004242458.1|PREDICTED: uncharacterized protein LOC101263424 [Solanum lycopersicum]	XP_004242458	Solanum lycopersicum	1.37878e-73	58	250.751	347	204
Asp_c10245_g1_i1	pentatricopeptide repeat-containing protein at3g49740-like	225	gi|302817788|ref|XP_002990569.1|hypothetical protein SELMODRAFT_131810 [Selaginella moellendorffii] >gi|300141737|gb|EFJ08446.1| hypothetical protein SELMODRAFT_131810 [Selaginella moellendorffii]	XP_002990569	Selaginella moellendorffii	1.61968e-16	64	82.8037	71	46
Asp_c10248_g1_i1	unknown	2135	gi|294461618|gb|ADE76369.1|unknown [Picea sitchensis]	ADE76369	Picea sitchensis	5.5623e-107	63	347.821	504	318
Asp_c10252_g1_i1	unknown	243	gi|388502610|gb|AFK39371.1|unknown [Lotus japonicus]	AFK39371	Lotus japonicus	1.6305e-32	86	124.79	81	70
Asp_c10255_g1_i1	flowering time control protein fpa	226	gi|595973080|ref|XP_007217686.1|hypothetical protein PRUPE_ppa001723mg [Prunus persica] >gi|462413836|gb|EMJ18885.1| hypothetical protein PRUPE_ppa001723mg [Prunus persica]	XP_007217686	Prunus persica	5.47067e-26	81	110.153	74	60
Asp_c10256_g1_i1	eukaryotic translation initiation factor eif2a family protein isoform 2	2298	gi|168046455|ref|XP_001775689.1|predicted protein [Physcomitrella patens] >gi|162672962|gb|EDQ59492.1| predicted protein [Physcomitrella patens]	XP_001775689	Physcomitrella patens	0	75	611.683	485	365
Asp_c10259_g1_i1	predicted protein	569	gi|168043856|ref|XP_001774399.1|predicted protein [Physcomitrella patens] >gi|162674251|gb|EDQ60762.1| predicted protein [Physcomitrella patens]	XP_001774399	Physcomitrella patens	4.06615e-33	64	135.191	139	89
Asp_c10260_g1_i1	alpha beta fold hydrolase	1579	gi|657372102|gb|KEH18034.1|alpha/beta fold hydrolase [Medicago truncatula]	KEH18034	Medicago truncatula	1.12411e-118	77	231.491	180	139
Asp_c10261_g2_i1	transducin family protein wd-40 repeat family protein isoform 1	688	gi|590720801|ref|XP_007051429.1|Transducin family protein / WD-40 repeat family protein isoform 1 [Theobroma cacao] >gi|508703690|gb|EOX95586.1| Transducin family protein / WD-40 repeat family protein isoform 1 [Theobroma cacao]	XP_007051429	Theobroma cacao	1.477e-41	68	162.925	160	109
Asp_c10262_g1_i1	chaperone protein dnaj 13	238	gi|168041303|ref|XP_001773131.1|predicted protein [Physcomitrella patens] >gi|162675490|gb|EDQ61984.1| predicted protein [Physcomitrella patens]	XP_001773131	Physcomitrella patens	2.36824e-12	69	71.2478	83	58
Asp_c10262_g2_i1	chaperone protein dnaj 13-like isoform x1	2011	gi|168041303|ref|XP_001773131.1|predicted protein [Physcomitrella patens] >gi|162675490|gb|EDQ61984.1| predicted protein [Physcomitrella patens]	XP_001773131	Physcomitrella patens	9.33454e-123	74	388.652	373	277
Asp_c10264_g1_i2	protein	723	gi|116788110|gb|ABK24760.1|unknown [Picea sitchensis]	ABK24760	Picea sitchensis	1.12249e-93	95	295.434	155	148
Asp_c10264_g2_i1	v1 subunit b protein	455	gi|388515283|gb|AFK45703.1|unknown [Lotus japonicus]	AFK45703	Lotus japonicus	1.97529e-45	95	155.606	81	77
Asp_c10264_g3_i1	vacuolar h(+)-atpase subunit b	469	gi|1336804|gb|AAB36110.1|vacuolar H(+)-ATPase subunit B [Mesembryanthemum crystallinum, leaf, Peptide Partial, 170 aa]	AAB36110	Mesembryanthemum crystallinum, leaf, Peptide Partial, 170 aa	8.91642e-105	98	308.916	156	153
Asp_c10266_g1_i2	60s ribosomal protein l36-3-like	1045	gi|116779579|gb|ABK21348.1|unknown [Picea sitchensis] >gi|116779660|gb|ABK21383.1| unknown [Picea sitchensis] >gi|116780003|gb|ABK21513.1| unknown [Picea sitchensis] >gi|116780040|gb|ABK21531.1| unknown [Picea sitchensis] >gi|116780437|gb|ABK21681.1| unknown [Picea sitchensis] >gi|116781959|gb|ABK22315.1| unknown [Picea sitchensis] >gi|116782009|gb|ABK22334.1| unknown [Picea sitchensis] >gi|11678…	ABK21348	Picea sitchensis	2.59774e-49	87	172.555	110	96
Asp_c10267_g1_i1	copper chaperone	856	gi|326518804|dbj|BAJ92563.1|predicted protein [Hordeum vulgare subsp. vulgare]	BAJ92563	Hordeum vulgare subsp. vulgare	1.31799e-28	71	116.316	96	69
Asp_c10269_g1_i1	chromatin structure-remodeling complex protein syd-like isoform x2	4828	gi|302803051|ref|XP_002983279.1|hypothetical protein SELMODRAFT_422676 [Selaginella moellendorffii] >gi|300148964|gb|EFJ15621.1| hypothetical protein SELMODRAFT_422676 [Selaginella moellendorffii]	XP_002983279	Selaginella moellendorffii	0	85	1275	933	797
Asp_c10271_g1_i1	reticulon-like protein b21	1061	gi|586774313|ref|XP_006857216.1|hypothetical protein AMTR_s00065p00202980 [Amborella trichopoda] >gi|548861299|gb|ERN18683.1| hypothetical protein AMTR_s00065p00202980 [Amborella trichopoda]	XP_006857216	Amborella trichopoda	1.56823e-46	60	177.563	220	134
Asp_c10273_g1_i1	unknown	1415	gi|116785563|gb|ABK23774.1|unknown [Picea sitchensis]	ABK23774	Picea sitchensis	9.32867e-163	88	474.167	297	264
Asp_c10274_g1_i1	3-hydroxyisobutyrate dehydrogenase family protein	212	gi|224061611|ref|XP_002300566.1|3-hydroxyisobutyrate dehydrogenase family protein [Populus trichocarpa] >gi|222847824|gb|EEE85371.1| 3-hydroxyisobutyrate dehydrogenase family protein [Populus trichocarpa]	XP_002300566	Populus trichocarpa	2.02491e-22	75	97.0561	70	53
Asp_c10274_g2_i1	probable 3-hydroxyisobutyrate mitochondrial-like	754	gi|661878969|emb|CDP17292.1|unnamed protein product [Coffea canephora]	CDP17292	Coffea canephora	1.01471e-95	76	296.59	249	190
Asp_c10275_g1_i1	hypothetical protein AALP_AA1G062500	1466	gi|674250201|gb|KFK42966.1|hypothetical protein AALP_AA1G062500 [Arabis alpina]	KFK42966	Arabis alpina	1.86521e-23	57	109.383	233	134
Asp_c10276_g1_i1	protein	1847	gi|168044508|ref|XP_001774723.1|predicted protein [Physcomitrella patens] >gi|162674023|gb|EDQ60538.1| predicted protein [Physcomitrella patens]	XP_001774723	Physcomitrella patens	3.28879e-104	75	330.872	285	214
Asp_c10277_g1_i1	nudix hydrolase 9-like isoform x4	739	gi|661887202|emb|CDP08982.1|unnamed protein product [Coffea canephora]	CDP08982	Coffea canephora	1.7735e-16	71	85.8853	66	47
Asp_c10277_g1_i2	nudix hydrolase 9	1459	gi|661887202|emb|CDP08982.1|unnamed protein product [Coffea canephora]	CDP08982	Coffea canephora	2.0604e-107	69	333.569	287	200
Asp_c1027_g1_i1	unknown	2212	gi|116787944|gb|ABK24698.1|unknown [Picea sitchensis]	ABK24698	Picea sitchensis	4.93163e-155	74	469.929	448	333
Asp_c10280_g1_i1	arm protein	879	gi|311788352|gb|ADQ12763.1|ARM protein [Picea jezoensis] >gi|311788354|gb|ADQ12764.1| ARM protein [Picea jezoensis] >gi|311788356|gb|ADQ12765.1| ARM protein [Picea jezoensis]	ADQ12763	Picea jezoensis	7.88815e-60	88	199.904	129	114
Asp_c10280_g2_i1	u-box domain-containing protein 14-like	1741	gi|586665374|ref|XP_006833209.1|hypothetical protein AMTR_s00072p00171260 [Amborella trichopoda] >gi|548837860|gb|ERM98487.1| hypothetical protein AMTR_s00072p00171260 [Amborella trichopoda]	XP_006833209	Amborella trichopoda	9.13388e-161	72	485.723	479	345
Asp_c10280_g2_i2	u-box domain-containing protein 14-like	1624	gi|470143392|ref|XP_004307361.1|PREDICTED: U-box domain-containing protein 14-like [Fragaria vesca subsp. vesca]	XP_004307361	Fragaria vesca subsp. vesca	3.29052e-140	64	431.409	482	312
Asp_c10281_g1_i1	23s rrna m2a2503 methyltransferase	1456	gi|571473549|ref|XP_003530650.2|PREDICTED: uncharacterized protein LOC100813692 isoform X1 [Glycine max]	XP_003530650	Glycine max	6.00175e-173	78	506.908	384	300
Asp_c10282_g1_i1	single myb histone 6-like	953	gi|168043868|ref|XP_001774405.1|single myb histone protein [Physcomitrella patens] >gi|162674257|gb|EDQ60768.1| single myb histone protein [Physcomitrella patens]	XP_001774405	Physcomitrella patens	5.57195e-48	62	175.252	205	129
Asp_c10283_g1_i1	nadph:quinone oxidoreductase	1154	gi|15232856|ref|NP_189427.1|NADPH:quinone oxidoreductase [Arabidopsis thaliana] >gi|75273736|sp|Q9LK88.1|NQR_ARATH RecName: Full=NADPH:quinone oxidoreductase [Arabidopsis thaliana] >gi|11994494|dbj|BAB02535.1| NADPH:quinone oxidoreductase [Arabidopsis thaliana] >gi|88193780|gb|ABD42979.1| At3g27890 [Arabidopsis thaliana] >gi|332643855|gb|AEE77376.1| NADPH:quinone oxidoreductase [Arabidopsis thali…	NP_189427	Arabidopsis thaliana	1.34777e-81	84	259.996	185	156
Asp_c10284_g1_i1	remorin family protein	524	gi|302823971|ref|XP_002993633.1|hypothetical protein SELMODRAFT_48466, partial [Selaginella moellendorffii] >gi|300138561|gb|EFJ05325.1| hypothetical protein SELMODRAFT_48466, partial [Selaginella moellendorffii]	XP_002993633	Selaginella moellendorffii	1.1911e-36	86	136.346	137	119
Asp_c10285_g1_i1	diacylglycerol acyltransferase family	690	gi|116792167|gb|ABK26256.1|unknown [Picea sitchensis]	ABK26256	Picea sitchensis	1.99562e-68	68	224.942	232	160
Asp_c10285_g3_i1	diacylglycerol o-acyltransferase 2-like	561	gi|593786463|ref|XP_007156272.1|hypothetical protein PHAVU_003G272500g [Phaseolus vulgaris] >gi|561029626|gb|ESW28266.1| hypothetical protein PHAVU_003G272500g [Phaseolus vulgaris]	XP_007156272	Phaseolus vulgaris	4.29587e-34	81	134.035	99	81
Asp_c10286_g2_i1	unknown	1720	gi|148906375|gb|ABR16342.1|unknown [Picea sitchensis]	ABR16342	Picea sitchensis	7.29569e-66	56	233.802	375	210
Asp_c10290_g1_i1	proteasome subunit alpha type-5	1551	gi|672161334|ref|XP_008800479.1|PREDICTED: proteasome subunit alpha type-5 [Phoenix dactylifera]	XP_008800479	Phoenix dactylifera	1.94104e-147	96	434.876	237	228
Asp_c10291_g1_i1	receptor-like kinase	1071	gi|168044801|ref|XP_001774868.1|predicted protein [Physcomitrella patens] >gi|162673762|gb|EDQ60280.1| predicted protein [Physcomitrella patens]	XP_001774868	Physcomitrella patens	1.01161e-35	76	142.124	104	80
Asp_c10292_g1_i1	mitogen-activated protein kinase homolog ntf3-like	2529	gi|116793674|gb|ABK26838.1|unknown [Picea sitchensis]	ABK26838	Picea sitchensis	2.30446e-106	76	270.011	223	170
Asp_c10292_g1_i3	mitogen activated protein kinase 1	2576	gi|168048183|ref|XP_001776547.1|predicted protein [Physcomitrella patens] >gi|162672138|gb|EDQ58680.1| predicted protein [Physcomitrella patens]	XP_001776547	Physcomitrella patens	6.6597e-163	78	491.115	398	311
Asp_c10293_g1_i1	predicted protein	327	gi|168019365|ref|XP_001762215.1|predicted protein [Physcomitrella patens] >gi|162686619|gb|EDQ73007.1| predicted protein [Physcomitrella patens]	XP_001762215	Physcomitrella patens	1.98543e-28	67	119.398	109	74
Asp_c10294_g1_i1	unknown	2656	gi|148909165|gb|ABR17683.1|unknown [Picea sitchensis]	ABR17683	Picea sitchensis	0	81	931.398	626	511
Asp_c10296_g1_i1	splicing factor-related	4224	gi|168037994|ref|XP_001771487.1|predicted protein [Physcomitrella patens] >gi|162677214|gb|EDQ63687.1| predicted protein [Physcomitrella patens]	XP_001771487	Physcomitrella patens	0	79	615.535	490	391
Asp_c10296_g1_i2	splicing factor-related	4325	gi|168037994|ref|XP_001771487.1|predicted protein [Physcomitrella patens] >gi|162677214|gb|EDQ63687.1| predicted protein [Physcomitrella patens]	XP_001771487	Physcomitrella patens	0	79	615.535	490	391
Asp_c10296_g1_i3	splicing factor-related	4484	gi|168037994|ref|XP_001771487.1|predicted protein [Physcomitrella patens] >gi|162677214|gb|EDQ63687.1| predicted protein [Physcomitrella patens]	XP_001771487	Physcomitrella patens	0	79	615.535	490	391
Asp_c10298_g1_i1	50s ribosomal protein chloroplastic-like	1209	gi|573926614|ref|XP_006650835.1|PREDICTED: 50S ribosomal protein L18, chloroplastic-like [Oryza brachyantha]	XP_006650835	Oryza brachyantha	4.3614e-22	59	101.679	174	103
Asp_c10299_g1_i1	pre-mrna-splicing factor atp-dependent rna helicase	439	gi|586767593|ref|XP_006855799.1|hypothetical protein AMTR_s00044p00219890 [Amborella trichopoda] >gi|548859586|gb|ERN17266.1| hypothetical protein AMTR_s00044p00219890 [Amborella trichopoda]	XP_006855799	Amborella trichopoda	5.68985e-15	55	82.0333	152	84
Asp_c10299_g2_i1	pre-mrna-splicing factor atp-dependent rna helicase	394	gi|218200039|gb|EEC82466.1|hypothetical protein OsI_26907 [Oryza sativa Indica Group]	EEC82466	Oryza sativa Indica Group	3.58171e-15	49	82.0333	135	67
Asp_c10299_g3_i1	Os07g0621500	1464	gi|297607634|ref|NP_001060308.2|Os07g0621500 [Oryza sativa Japonica Group] >gi|255677979|dbj|BAF22222.2| Os07g0621500 [Oryza sativa Japonica Group]	NP_001060308	Oryza sativa Japonica Group	1.09857e-102	63	325.865	410	260
Asp_c10299_g4_i1	hypothetical protein L484_019808	245	gi|587922311|gb|EXC09711.1|hypothetical protein L484_019808 [Morus notabilis]	EXC09711	Morus notabilis	3.49707e-26	82	112.079	81	67
Asp_c10299_g5_i1	helicase domain-containing family protein	716	gi|645219325|ref|XP_008235185.1|PREDICTED: putative uncharacterized protein At4g01020, chloroplastic [Prunus mume]	XP_008235185	Prunus mume	2.42287e-45	59	174.096	240	143
Asp_c1029_g1_i1	Os09g0332360	218	gi|297726837|ref|NP_001175782.1|Os09g0332360 [Oryza sativa Japonica Group] >gi|255678795|dbj|BAH94510.1| Os09g0332360 [Oryza sativa Japonica Group]	NP_001175782	Oryza sativa Japonica Group	1.60667e-18	76	88.9669	64	49
Asp_c102_g1_i1	PREDICTED: uncharacterized protein LOC100266051	623	gi|225453967|ref|XP_002274232.1|PREDICTED: uncharacterized protein LOC100266051 [Vitis vinifera]	XP_002274232	Vitis vinifera	6.56028e-17	82	81.6481	58	48
Asp_c10301_g1_i1	hypothetical protein POPTR_0002s07100g	447	gi|566156681|ref|XP_006386323.1|hypothetical protein POPTR_0002s07100g [Populus trichocarpa] >gi|550344458|gb|ERP64120.1| hypothetical protein POPTR_0002s07100g [Populus trichocarpa]	XP_006386323	Populus trichocarpa	5.58069e-21	58	99.3673	140	82
Asp_c10302_g1_i1	BnaA04g25040D	1634	gi|674902544|emb|CDY30403.1|BnaA04g25040D [Brassica napus]	CDY30403	Brassica napus	5.87597e-23	65	106.301	105	69
Asp_c10302_g1_i2	BnaA04g25040D	1982	gi|674902544|emb|CDY30403.1|BnaA04g25040D [Brassica napus]	CDY30403	Brassica napus	1.25096e-22	65	106.301	105	69
Asp_c10304_g1_i1	auxin induced-like protein	362	gi|306009343|gb|ADM73725.1|auxin induced-like protein [Picea sitchensis] >gi|306009345|gb|ADM73726.1| auxin induced-like protein [Picea sitchensis]	ADM73725	Picea sitchensis	4.43325e-25	79	107.071	77	61
Asp_c10305_g1_i1	dna binding	673	gi|586755067|ref|XP_006852991.1|hypothetical protein AMTR_s00185p00050380 [Amborella trichopoda] >gi|548856614|gb|ERN14458.1| hypothetical protein AMTR_s00185p00050380 [Amborella trichopoda]	XP_006852991	Amborella trichopoda	5.72597e-34	73	137.117	119	87
Asp_c10307_g2_i1	pentatricopeptide repeat-containing	545	gi|148909481|gb|ABR17838.1|unknown [Picea sitchensis]	ABR17838	Picea sitchensis	4.02359e-38	59	149.058	181	108
Asp_c10307_g3_i1	pentatricopeptide repeat protein 65	797	gi|168032055|ref|XP_001768535.1|predicted protein [Physcomitrella patens] >gi|162680248|gb|EDQ66686.1| predicted protein [Physcomitrella patens]	XP_001768535	Physcomitrella patens	2.05711e-33	56	136.732	221	124
Asp_c10309_g1_i1	predicted protein	3089	gi|168031077|ref|XP_001768048.1|predicted protein [Physcomitrella patens] >gi|162680686|gb|EDQ67120.1| predicted protein [Physcomitrella patens]	XP_001768048	Physcomitrella patens	3.79735e-108	83	349.747	258	215
Asp_c10309_g1_i2	predicted protein	2043	gi|168031077|ref|XP_001768048.1|predicted protein [Physcomitrella patens] >gi|162680686|gb|EDQ67120.1| predicted protein [Physcomitrella patens]	XP_001768048	Physcomitrella patens	7.62381e-113	83	353.214	259	215
Asp_c10311_g1_i2	adiponectin receptor protein 1-like isoform x1	1306	gi|527203415|gb|EPS69882.1|hypothetical protein M569_04878, partial [Genlisea aurea]	EPS69882	Genlisea aurea	6.38833e-122	76	372.089	317	243
Asp_c10311_g2_i1	adiponectin receptor protein 2	382	gi|147810635|emb|CAN60888.1|hypothetical protein VITISV_018324 [Vitis vinifera]	CAN60888	Vitis vinifera	9.59854e-37	92	131.724	69	64
Asp_c10313_g1_i1	sensory histidine protein kinase	3723	gi|168016518|ref|XP_001760796.1|sensory histidine protein kinase [Physcomitrella patens] >gi|162688156|gb|EDQ74535.1| sensory histidine protein kinase [Physcomitrella patens]	XP_001760796	Physcomitrella patens	0	59	726.472	1044	621
Asp_c10313_g2_i1	sensory histidine protein kinase	609	gi|302793795|ref|XP_002978662.1|sensory histidine protein kinase [Selaginella moellendorffii] >gi|300153471|gb|EFJ20109.1| sensory histidine protein kinase [Selaginella moellendorffii]	XP_002978662	Selaginella moellendorffii	1.06567e-10	79	70.4774	54	43
Asp_c10314_g2_i1	nucleobase-ascorbate transporter 12 isoform 3	1702	gi|586750354|ref|XP_006851722.1|hypothetical protein AMTR_s00040p00216710 [Amborella trichopoda] >gi|548855302|gb|ERN13189.1| hypothetical protein AMTR_s00040p00216710 [Amborella trichopoda]	XP_006851722	Amborella trichopoda	2.12781e-94	69	314.694	336	235
Asp_c10316_g1_i1	protein translation factor sui1 homolog 2	755	gi|302754828|ref|XP_002960838.1|hypothetical protein SELMODRAFT_437304 [Selaginella moellendorffii] >gi|302804164|ref|XP_002983834.1| hypothetical protein SELMODRAFT_268797 [Selaginella moellendorffii] >gi|300148186|gb|EFJ14846.1| hypothetical protein SELMODRAFT_268797 [Selaginella moellendorffii] >gi|300171777|gb|EFJ38377.1| hypothetical protein SELMODRAFT_437304 [Selaginella moellendorffii]	XP_002960838	Selaginella moellendorffii	7.809e-46	98	160.614	82	81
Asp_c10316_g2_i1	low quality protein: protein translation factor sui1	301	gi|413945899|gb|AFW78548.1|LOW QUALITY PROTEIN: protein translation factor SUI1 [Zea mays]	AFW78548	Zea mays	4.19874e-10	76	62.7734	47	36
Asp_c10317_g1_i1	PREDICTED: uncharacterized protein LOC103704902 isoform X4	3490	gi|672126349|ref|XP_008786622.1|PREDICTED: uncharacterized protein LOC103704902 isoform X4 [Phoenix dactylifera]	XP_008786622	Phoenix dactylifera	3.84666e-107	74	362.459	339	252
Asp_c10318_g1_i1	pentatricopeptide repeat-containing protein at4g38010-like	495	gi|302769798|ref|XP_002968318.1|hypothetical protein SELMODRAFT_599, partial [Selaginella moellendorffii] >gi|300163962|gb|EFJ30572.1| hypothetical protein SELMODRAFT_599, partial [Selaginella moellendorffii]	XP_002968318	Selaginella moellendorffii	3.73456e-31	61	128.257	159	97
Asp_c10318_g2_i1	pentatricopeptide repeat superfamily protein isoform 2	666	gi|148909481|gb|ABR17838.1|unknown [Picea sitchensis]	ABR17838	Picea sitchensis	8.88557e-53	63	191.43	218	138
Asp_c10319_g1_i1	heterogeneous nuclear ribonucleoprotein r-like	1299	gi|302770274|ref|XP_002968556.1|hypothetical protein SELMODRAFT_169951 [Selaginella moellendorffii] >gi|302788312|ref|XP_002975925.1| hypothetical protein SELMODRAFT_175329 [Selaginella moellendorffii] >gi|300156201|gb|EFJ22830.1| hypothetical protein SELMODRAFT_175329 [Selaginella moellendorffii] >gi|300164200|gb|EFJ30810.1| hypothetical protein SELMODRAFT_169951 [Selaginella moellendorffii]	XP_002968556	Selaginella moellendorffii	3.90251e-103	85	327.02	239	204
Asp_c10319_g2_i1	heterogeneous nuclear ribonucleoprotein r-like	1189	gi|661887493|emb|CDP08624.1|unnamed protein product [Coffea canephora]	CDP08624	Coffea canephora	3.27733e-29	63	127.487	163	103
Asp_c1031_g1_i1	exosome complex exonuclease rrp46 homolog	1191	gi|168045848|ref|XP_001775388.1|predicted protein [Physcomitrella patens] >gi|162673333|gb|EDQ59858.1| predicted protein [Physcomitrella patens]	XP_001775388	Physcomitrella patens	1.18302e-81	78	262.692	246	192
Asp_c1031_g1_i2	exosome complex exonuclease rrp46 homolog	1753	gi|168045848|ref|XP_001775388.1|predicted protein [Physcomitrella patens] >gi|162673333|gb|EDQ59858.1| predicted protein [Physcomitrella patens]	XP_001775388	Physcomitrella patens	2.02803e-79	78	262.692	246	192
Asp_c10320_g1_i2	unnamed protein product	3215	gi|661884185|emb|CDP12102.1|unnamed protein product [Coffea canephora]	CDP12102	Coffea canephora	3.81372e-150	83	476.093	309	258
Asp_c10322_g1_i1	rhodanese-like domain-containing protein chloroplastic	1291	gi|255583140|ref|XP_002532336.1|conserved hypothetical protein [Ricinus communis] >gi|223527953|gb|EEF30038.1| conserved hypothetical protein [Ricinus communis]	XP_002532336	Ricinus communis	3.14135e-83	79	267.314	220	174
Asp_c10324_g1_i1	phosphatidylinositol 4-phosphate 5-kinase 2-like	495	gi|302814103|ref|XP_002988736.1|hypothetical protein SELMODRAFT_235590 [Selaginella moellendorffii] >gi|300143557|gb|EFJ10247.1| hypothetical protein SELMODRAFT_235590 [Selaginella moellendorffii]	XP_002988736	Selaginella moellendorffii	2.37781e-36	62	142.51	162	102
Asp_c10326_g1_i1	atp-binding cassette subfamily member group mrp protein 10	219	gi|168064808|ref|XP_001784350.1|ATP-binding cassette transporter, subfamily C, member 10, group MRP protein PpABCC10 [Physcomitrella patens] >gi|162664086|gb|EDQ50819.1| ATP-binding cassette transporter, subfamily C, member 10, group MRP protein PpABCC10 [Physcomitrella patens]	XP_001784350	Physcomitrella patens	2.77905e-27	87	114.005	72	63
Asp_c10326_g2_i1	atp-binding cassette subfamily member cluster partial	597	gi|168064808|ref|XP_001784350.1|ATP-binding cassette transporter, subfamily C, member 10, group MRP protein PpABCC10 [Physcomitrella patens] >gi|162664086|gb|EDQ50819.1| ATP-binding cassette transporter, subfamily C, member 10, group MRP protein PpABCC10 [Physcomitrella patens]	XP_001784350	Physcomitrella patens	8.59633e-87	80	285.034	199	161
Asp_c10326_g3_i1	atp-binding cassette subfamily member group mrp protein 10	203	gi|168064808|ref|XP_001784350.1|ATP-binding cassette transporter, subfamily C, member 10, group MRP protein PpABCC10 [Physcomitrella patens] >gi|162664086|gb|EDQ50819.1| ATP-binding cassette transporter, subfamily C, member 10, group MRP protein PpABCC10 [Physcomitrella patens]	XP_001784350	Physcomitrella patens	1.4505e-09	75	63.1586	65	49
Asp_c10327_g1_i1	uncharacterized gtp-binding protein at5g64813	1462	gi|225463111|ref|XP_002264573.1|PREDICTED: uncharacterized GTP-binding protein At5g64813 [Vitis vinifera] >gi|297739357|emb|CBI29347.3| unnamed protein product [Vitis vinifera]	XP_002264573	Vitis vinifera	1.16926e-102	75	322.783	278	211
Asp_c10329_g1_i1	predicted protein	878	gi|168040152|ref|XP_001772559.1|predicted protein [Physcomitrella patens] >gi|162676114|gb|EDQ62601.1| predicted protein [Physcomitrella patens]	XP_001772559	Physcomitrella patens	1.1745e-32	70	127.102	109	77
Asp_c1032_g1_i1	protein smg7-like isoform x1	3364	gi|168026710|ref|XP_001765874.1|predicted protein [Physcomitrella patens] >gi|162682780|gb|EDQ69195.1| predicted protein [Physcomitrella patens]	XP_001765874	Physcomitrella patens	1.01628e-84	52	311.612	621	327
Asp_c1032_g1_i2	protein smg7-like isoform x1	3306	gi|168026710|ref|XP_001765874.1|predicted protein [Physcomitrella patens] >gi|162682780|gb|EDQ69195.1| predicted protein [Physcomitrella patens]	XP_001765874	Physcomitrella patens	8.12392e-85	52	311.612	621	327
Asp_c10330_g1_i1	trichome birefringence-like 25 isoform 2	1885	gi|297745405|emb|CBI40485.3|unnamed protein product [Vitis vinifera]	CBI40485	Vitis vinifera	3.537e-135	71	414.461	346	248
Asp_c10331_g1_i1	chloroplast 29 kda ribonucleoprotein	2149	gi|168033890|ref|XP_001769447.1|predicted protein [Physcomitrella patens] >gi|162679367|gb|EDQ65816.1| predicted protein [Physcomitrella patens]	XP_001769447	Physcomitrella patens	1.36229e-53	72	194.897	180	131
Asp_c10332_g1_i1	transmembrane emp24 domain-containing protein p24beta2-like isoform x1	1088	gi|568841852|ref|XP_006474870.1|PREDICTED: transmembrane emp24 domain-containing protein p24beta2-like isoform X1 [Citrus sinensis]	XP_006474870	Citrus sinensis	1.15266e-72	72	236.884	209	151
Asp_c10335_g1_i1	formate--tetrahydrofolate ligase	2572	gi|672131460|ref|XP_008789291.1|PREDICTED: formate--tetrahydrofolate ligase [Phoenix dactylifera]	XP_008789291	Phoenix dactylifera	0	88	996.112	639	566
Asp_c10337_g1_i1	signal recognition particle receptor subunit	1353	gi|255568852|ref|XP_002525397.1|Signal recognition particle receptor subunit beta, putative [Ricinus communis] >gi|223535360|gb|EEF37035.1| Signal recognition particle receptor subunit beta, putative [Ricinus communis]	XP_002525397	Ricinus communis	5.30159e-95	76	298.901	254	195
Asp_c10338_g1_i1	basic helix-loop-helix family protein	1683	gi|148906568|gb|ABR16436.1|unknown [Picea sitchensis]	ABR16436	Picea sitchensis	8.07206e-44	73	174.866	208	152
Asp_c10338_g2_i1	protein	717	gi|168025464|ref|XP_001765254.1|predicted protein [Physcomitrella patens] >gi|162683573|gb|EDQ69982.1| predicted protein [Physcomitrella patens]	XP_001765254	Physcomitrella patens	1.6476e-61	64	216.853	240	154
Asp_c10340_g1_i1	transcription elongation factor b polypeptide 1	953	gi|351724177|ref|NP_001235513.1|uncharacterized protein LOC100305702 [Glycine max] >gi|255626357|gb|ACU13523.1| unknown [Glycine max]	NP_001235513	Glycine max	5.83266e-17	91	58.9214	36	33
Asp_c10340_g1_i2	transcription elongation factor b	1059	gi|302780849|ref|XP_002972199.1|hypothetical protein SELMODRAFT_96367 [Selaginella moellendorffii] >gi|302791489|ref|XP_002977511.1| hypothetical protein SELMODRAFT_106838 [Selaginella moellendorffii] >gi|300154881|gb|EFJ21515.1| hypothetical protein SELMODRAFT_106838 [Selaginella moellendorffii] >gi|300160498|gb|EFJ27116.1| hypothetical protein SELMODRAFT_96367 [Selaginella moellendorffii]	XP_002972199	Selaginella moellendorffii	5.12176e-51	91	176.407	98	90
Asp_c10341_g1_i1	hypothetical protein SELMODRAFT_442287	1736	gi|302784606|ref|XP_002974075.1|hypothetical protein SELMODRAFT_442287 [Selaginella moellendorffii] >gi|300158407|gb|EFJ25030.1| hypothetical protein SELMODRAFT_442287 [Selaginella moellendorffii]	XP_002974075	Selaginella moellendorffii	5.16414e-69	86	243.817	169	147
Asp_c10341_g1_i2	predicted protein	2118	gi|168011107|ref|XP_001758245.1|predicted protein [Physcomitrella patens] >gi|162690701|gb|EDQ77067.1| predicted protein [Physcomitrella patens]	XP_001758245	Physcomitrella patens	2.69001e-164	70	495.352	519	366
Asp_c10343_g1_i1	hypothetical protein SELMODRAFT_442869	1095	gi|302787489|ref|XP_002975514.1|hypothetical protein SELMODRAFT_442869 [Selaginella moellendorffii] >gi|300156515|gb|EFJ23143.1| hypothetical protein SELMODRAFT_442869 [Selaginella moellendorffii]	XP_002975514	Selaginella moellendorffii	2.2704e-16	51	87.4261	179	93
Asp_c10344_g1_i2	abc transporter family protein	919	gi|672155876|ref|XP_008797781.1|PREDICTED: ABC transporter G family member 26 [Phoenix dactylifera]	XP_008797781	Phoenix dactylifera	1.04627e-119	74	369.777	303	225
Asp_c10345_g1_i1	phosphate transporter	576	gi|399529265|gb|AFP44692.1|hypothetical protein [Eragrostis tef]	AFP44692	Eragrostis tef	4.2155e-16	95	79.7221	41	39
Asp_c10345_g1_i2	phosphate transporter	848	gi|399529265|gb|AFP44692.1|hypothetical protein [Eragrostis tef]	AFP44692	Eragrostis tef	8.49381e-13	85	72.0182	41	35
Asp_c10347_g1_i1	myb transcription factor myb160	2445	gi|565489939|ref|XP_006302609.1|hypothetical protein CARUB_v10020714mg [Capsella rubella] >gi|482571319|gb|EOA35507.1| hypothetical protein CARUB_v10020714mg [Capsella rubella]	XP_006302609	Capsella rubella	2.57887e-53	86	197.593	119	103
Asp_c10347_g1_i2	myb transcription factor myb89	2668	gi|198385585|gb|ACH86123.1|Myb4 [Cicer arietinum]	ACH86123	Cicer arietinum	9.45261e-33	90	132.88	73	66
Asp_c10348_g1_i1	dynein light chain flagellar outer arm	1137	gi|225442599|ref|XP_002284463.1|PREDICTED: dynein light chain LC6, flagellar outer arm [Vitis vinifera] >gi|297743256|emb|CBI36123.3| unnamed protein product [Vitis vinifera]	XP_002284463	Vitis vinifera	5.00574e-36	82	137.502	91	75
Asp_c10351_g1_i1	replication factor c subunit 1 isoform x2	3062	gi|168050549|ref|XP_001777721.1|predicted protein [Physcomitrella patens] >gi|162670941|gb|EDQ57501.1| predicted protein [Physcomitrella patens]	XP_001777721	Physcomitrella patens	0	79	884.404	708	560
Asp_c10353_g1_i1	protein phosphatase 2c	1555	gi|20146110|dbj|BAB88944.1|protein phosphatase 2C [Mesembryanthemum crystallinum]	BAB88944	Mesembryanthemum crystallinum	7.3618e-101	77	247.669	187	145
Asp_c10353_g1_i2	probable protein phosphatase 2c 59	1470	gi|225430569|ref|XP_002263210.1|PREDICTED: probable protein phosphatase 2C 59 [Vitis vinifera] >gi|147772246|emb|CAN67174.1| hypothetical protein VITISV_027898 [Vitis vinifera] >gi|296082179|emb|CBI21184.3| unnamed protein product [Vitis vinifera]	XP_002263210	Vitis vinifera	1.18318e-129	85	390.578	259	221
Asp_c10357_g1_i1	unknown	1035	gi|294460843|gb|ADE75995.1|unknown [Picea sitchensis]	ADE75995	Picea sitchensis	8.37711e-99	76	304.294	246	188
Asp_c10358_g1_i1	hypothetical protein SELMODRAFT_599, partial	1320	gi|302769798|ref|XP_002968318.1|hypothetical protein SELMODRAFT_599, partial [Selaginella moellendorffii] >gi|300163962|gb|EFJ30572.1| hypothetical protein SELMODRAFT_599, partial [Selaginella moellendorffii]	XP_002968318	Selaginella moellendorffii	3.06344e-68	59	240.736	342	204
Asp_c10358_g2_i1	pentatricopeptide repeat protein 78	1551	gi|302803175|ref|XP_002983341.1|hypothetical protein SELMODRAFT_117959 [Selaginella moellendorffii] >gi|300149026|gb|EFJ15683.1| hypothetical protein SELMODRAFT_117959 [Selaginella moellendorffii]	XP_002983341	Selaginella moellendorffii	7.55001e-80	58	267.314	369	215
Asp_c10361_g1_i1	protein	264	gi|302811940|ref|XP_002987658.1|hypothetical protein SELMODRAFT_126515, partial [Selaginella moellendorffii] >gi|300144550|gb|EFJ11233.1| hypothetical protein SELMODRAFT_126515, partial [Selaginella moellendorffii]	XP_002987658	Selaginella moellendorffii	7.07755e-22	77	97.8265	81	63
Asp_c10365_g2_i1	dof transcription factor	2161	gi|302802638|ref|XP_002983073.1|hypothetical protein SELMODRAFT_19628, partial [Selaginella moellendorffii] >gi|300149226|gb|EFJ15882.1| hypothetical protein SELMODRAFT_19628, partial [Selaginella moellendorffii]	XP_002983073	Selaginella moellendorffii	1.66128e-21	83	99.7525	60	50
Asp_c10365_g2_i2	dof transcription factor	2107	gi|302802638|ref|XP_002983073.1|hypothetical protein SELMODRAFT_19628, partial [Selaginella moellendorffii] >gi|300149226|gb|EFJ15882.1| hypothetical protein SELMODRAFT_19628, partial [Selaginella moellendorffii]	XP_002983073	Selaginella moellendorffii	1.55594e-21	83	99.7525	60	50
Asp_c10366_g1_i1	bzip transcription factor family protein 11	854	gi|148906731|gb|ABR16513.1|unknown [Picea sitchensis]	ABR16513	Picea sitchensis	2.59184e-46	60	172.94	313	190
Asp_c10367_g2_i1	histone acetyltransferase hac1-like isoform 2	1519	gi|413935526|gb|AFW70077.1|hypothetical protein ZEAMMB73_813704 [Zea mays]	AFW70077	Zea mays	0	86	631.328	416	358
Asp_c10369_g2_i1	kinesin light	571	gi|567902734|ref|XP_006443855.1|hypothetical protein CICLE_v10019294mg [Citrus clementina] >gi|568851755|ref|XP_006479552.1| PREDICTED: kinesin light chain-like [Citrus sinensis] >gi|557546117|gb|ESR57095.1| hypothetical protein CICLE_v10019294mg [Citrus clementina]	XP_006443855	Citrus clementina	8.33499e-12	47	73.1738	193	91
Asp_c10373_g1_i1	cysteine endopeptidase	639	gi|674893228|emb|CDY39574.1|BnaCnng09430D [Brassica napus]	CDY39574	Brassica napus	5.33115e-51	72	178.333	160	116
Asp_c10374_g1_i1	CRHB4	1259	gi|3868835|dbj|BAA34238.1|CRHB4 [Ceratopteris richardii]	BAA34238	Ceratopteris richardii	2.91186e-75	77	246.514	229	178
Asp_c10377_g1_i1	dna mismatch repair protein pms1-like	376	gi|326508973|dbj|BAJ86879.1|predicted protein [Hordeum vulgare subsp. vulgare]	BAJ86879	Hordeum vulgare subsp. vulgare	7.60741e-44	80	162.54	119	96
Asp_c10378_g1_i1	predicted protein	3434	gi|168038094|ref|XP_001771537.1|predicted protein [Physcomitrella patens] >gi|162677264|gb|EDQ63737.1| predicted protein [Physcomitrella patens]	XP_001771537	Physcomitrella patens	2.99192e-161	88	496.123	325	286
Asp_c10379_g1_i1	unknown	1269	gi|116784144|gb|ABK23229.1|unknown [Picea sitchensis]	ABK23229	Picea sitchensis	1.2099e-34	83	135.576	97	81
Asp_c10381_g1_i1	guanylate kinase	1093	gi|294461749|gb|ADE76433.1|unknown [Picea sitchensis]	ADE76433	Picea sitchensis	1.2128e-96	83	300.827	230	193
Asp_c10384_g1_i1	glycogen phosphorylase 1-like	3642	gi|586700935|ref|XP_006844902.1|hypothetical protein AMTR_s00058p00140100 [Amborella trichopoda] >gi|548847393|gb|ERN06577.1| hypothetical protein AMTR_s00058p00140100 [Amborella trichopoda]	XP_006844902	Amborella trichopoda	0	76	1256.12	1011	778
Asp_c10385_g1_i3	nitroreductase family protein isoform 1	2426	gi|302824848|ref|XP_002994063.1|hypothetical protein SELMODRAFT_432012 [Selaginella moellendorffii] >gi|300138069|gb|EFJ04850.1| hypothetical protein SELMODRAFT_432012 [Selaginella moellendorffii]	XP_002994063	Selaginella moellendorffii	0	66	617.461	592	393
Asp_c10388_g1_i1	dna-(apurinic or apyrimidinic site) lyase 2-like isoform 1	1105	gi|297735010|emb|CBI17372.3|unnamed protein product [Vitis vinifera]	CBI17372	Vitis vinifera	3.29332e-22	72	100.138	72	52
Asp_c10389_g1_i1	mitochondrial inner membrane protease subunit 1-like	1000	gi|168033000|ref|XP_001769005.1|predicted protein [Physcomitrella patens] >gi|162679760|gb|EDQ66203.1| predicted protein [Physcomitrella patens]	XP_001769005	Physcomitrella patens	1.64822e-67	79	220.705	153	122
Asp_c10389_g1_i2	mitochondrial inner membrane protease subunit 1-like	894	gi|168033000|ref|XP_001769005.1|predicted protein [Physcomitrella patens] >gi|162679760|gb|EDQ66203.1| predicted protein [Physcomitrella patens]	XP_001769005	Physcomitrella patens	5.47696e-68	79	220.705	153	122
Asp_c1038_g1_i1	nit4 family protein	1613	gi|566167695|ref|XP_006384774.1|NIT4 family protein [Populus trichocarpa] >gi|550341542|gb|ERP62571.1| NIT4 family protein [Populus trichocarpa]	XP_006384774	Populus trichocarpa	7.91232e-172	82	503.056	367	301
Asp_c10390_g1_i1	40s ribosomal protein s30-like	724	gi|568823394|ref|XP_006466101.1|PREDICTED: 40S ribosomal protein S30-like [Citrus sinensis]	XP_006466101	Citrus sinensis	1.82509e-29	98	115.931	62	61
Asp_c10390_g2_i1	40s ribosomal protein s30	794	gi|568823394|ref|XP_006466101.1|PREDICTED: 40S ribosomal protein S30-like [Citrus sinensis]	XP_006466101	Citrus sinensis	5.25919e-29	98	115.546	62	61
Asp_c10393_g1_i1	hypothetical protein AMTR_s00059p00194330	283	gi|586769363|ref|XP_006856204.1|hypothetical protein AMTR_s00059p00194330 [Amborella trichopoda] >gi|548860063|gb|ERN17671.1| hypothetical protein AMTR_s00059p00194330 [Amborella trichopoda]	XP_006856204	Amborella trichopoda	9.72466e-08	60	58.9214	90	54
Asp_c10395_g1_i1	pentatricopeptide repeat-containing protein at3g22690-like	382	gi|302790281|ref|XP_002976908.1|hypothetical protein SELMODRAFT_106129 [Selaginella moellendorffii] >gi|300155386|gb|EFJ22018.1| hypothetical protein SELMODRAFT_106129 [Selaginella moellendorffii]	XP_002976908	Selaginella moellendorffii	9.10773e-16	47	83.1889	161	76
Asp_c10395_g2_i1	pentatricopeptide repeat-containing protein at3g23330-like	504	gi|302781893|ref|XP_002972720.1|hypothetical protein SELMODRAFT_98388 [Selaginella moellendorffii] >gi|300159321|gb|EFJ25941.1| hypothetical protein SELMODRAFT_98388 [Selaginella moellendorffii]	XP_002972720	Selaginella moellendorffii	1.57566e-26	55	111.309	162	90
Asp_c10396_g1_i1	pentatricopeptide repeat-containing	231	gi|587938085|gb|EXC24858.1|hypothetical protein L484_013224 [Morus notabilis]	EXC24858	Morus notabilis	2.08002e-11	59	68.5514	74	44
Asp_c10397_g1_i1	glycine-rich rna-binding protein mitochondrial- partial	1433	gi|672205043|ref|XP_008779075.1|PREDICTED: glycine-rich RNA-binding protein 3, mitochondrial-like, partial [Phoenix dactylifera]	XP_008779075	Phoenix dactylifera	1.14508e-26	75	113.62	96	72
Asp_c10397_g1_i2	glycine-rich rna-binding protein mitochondrial- partial	1348	gi|672205043|ref|XP_008779075.1|PREDICTED: glycine-rich RNA-binding protein 3, mitochondrial-like, partial [Phoenix dactylifera]	XP_008779075	Phoenix dactylifera	9.03555e-27	75	113.62	96	72
Asp_c10399_g1_i1	cop9 signalosome subunit 6 family protein	1622	gi|168012530|ref|XP_001758955.1|predicted protein [Physcomitrella patens] >gi|162690092|gb|EDQ76461.1| predicted protein [Physcomitrella patens]	XP_001758955	Physcomitrella patens	6.56017e-155	87	456.833	301	264
Asp_c10399_g1_i2	cop9 signalosome subunit 6 family protein	1845	gi|294462977|gb|ADE77027.1|unknown [Picea sitchensis]	ADE77027	Picea sitchensis	3.39811e-127	89	388.652	254	227
Asp_c10400_g1_i1	glycerol-3-phosphate acyltransferase 6	1943	gi|116789780|gb|ABK25381.1|unknown [Picea sitchensis]	ABK25381	Picea sitchensis	0	78	668.692	497	391
Asp_c10401_g2_i1	duf246 domain-containing protein at1g04910-like	253	gi|168026926|ref|XP_001765982.1|predicted protein [Physcomitrella patens] >gi|162682888|gb|EDQ69303.1| predicted protein [Physcomitrella patens]	XP_001765982	Physcomitrella patens	1.00222e-27	77	113.235	81	63
Asp_c10402_g1_i1	fkbp-rapamycin associated	270	gi|672203918|ref|XP_008778772.1|PREDICTED: serine/threonine-protein kinase TOR, partial [Phoenix dactylifera]	XP_008778772	Phoenix dactylifera	9.11837e-27	76	114.005	90	69
Asp_c10403_g1_i1	hypothetical protein JCGZ_18409	1007	gi|643718708|gb|KDP29834.1|hypothetical protein JCGZ_18409 [Jatropha curcas]	KDP29834	Jatropha curcas	5.74484e-08	50	64.3142	73	37
Asp_c10403_g2_i1	hypothetical protein MIMGU_mgv1a023767mg, partial	349	gi|604320302|gb|EYU31305.1|hypothetical protein MIMGU_mgv1a023767mg, partial [Erythranthe guttata]	EYU31305	Erythranthe guttata	2.75573e-11	73	68.5514	61	45
Asp_c10403_g3_i1	homolog subfamily b member 4	2210	gi|641863185|gb|KDO81871.1|hypothetical protein CISIN_1g003634mg [Citrus sinensis] >gi|641863186|gb|KDO81872.1| hypothetical protein CISIN_1g003634mg [Citrus sinensis]	KDO81871	Citrus sinensis	3.00632e-59	66	225.328	227	151
Asp_c10404_g2_i1	predicted protein	1847	gi|168013268|ref|XP_001759323.1|predicted protein [Physcomitrella patens] >gi|162689636|gb|EDQ76007.1| predicted protein [Physcomitrella patens]	XP_001759323	Physcomitrella patens	7.43326e-70	53	253.832	434	233
Asp_c10406_g1_i1	type b response regulator	390	gi|302815333|ref|XP_002989348.1|hypothetical protein SELMODRAFT_447635 [Selaginella moellendorffii] >gi|300142926|gb|EFJ09622.1| hypothetical protein SELMODRAFT_447635 [Selaginella moellendorffii]	XP_002989348	Selaginella moellendorffii	1.25484e-45	74	164.851	139	104
Asp_c10406_g2_i1	type b response regulator	244	gi|302799824|ref|XP_002981670.1|hypothetical protein SELMODRAFT_115021 [Selaginella moellendorffii] >gi|300150502|gb|EFJ17152.1| hypothetical protein SELMODRAFT_115021 [Selaginella moellendorffii]	XP_002981670	Selaginella moellendorffii	9.01122e-35	89	132.494	78	70
Asp_c10407_g1_i1	trehalose-6-phosphate synthase	1602	gi|60265771|gb|AAX16014.1|trehalose-6-phosphate synthase [Ginkgo biloba] >gi|60265773|gb|AAX16015.1| trehalose-6-phosphate synthase [Ginkgo biloba]	AAX16014	Ginkgo biloba	0	80	752.281	537	434
Asp_c10407_g2_i1	hypothetical protein 2_6635_01, partial	909	gi|361068065|gb|AEW08344.1|hypothetical protein 2_6635_01, partial [Pinus lambertiana] >gi|376337884|gb|AFB33498.1| hypothetical protein 2_6635_01, partial [Pinus cembra] >gi|376337886|gb|AFB33499.1| hypothetical protein 2_6635_01, partial [Pinus cembra] >gi|376337888|gb|AFB33500.1| hypothetical protein 2_6635_01, partial [Pinus cembra]	AEW08344	Pinus lambertiana	4.70521e-10	75	64.3142	45	34
Asp_c10407_g2_i2	hypothetical protein 2_6635_01, partial	452	gi|361068065|gb|AEW08344.1|hypothetical protein 2_6635_01, partial [Pinus lambertiana] >gi|376337884|gb|AFB33498.1| hypothetical protein 2_6635_01, partial [Pinus cembra] >gi|376337886|gb|AFB33499.1| hypothetical protein 2_6635_01, partial [Pinus cembra] >gi|376337888|gb|AFB33500.1| hypothetical protein 2_6635_01, partial [Pinus cembra]	AEW08344	Pinus lambertiana	6.52436e-11	75	64.3142	45	34
Asp_c10408_g1_i1	hypothetical protein OsJ_29780	329	gi|125606106|gb|EAZ45142.1|hypothetical protein OsJ_29780 [Oryza sativa Japonica Group]	EAZ45142	Oryza sativa Japonica Group	1.96963e-27	70	116.316	109	77
Asp_c10408_g2_i1	hypothetical protein EUGRSUZ_D01831, partial	280	gi|629112535|gb|KCW77495.1|hypothetical protein EUGRSUZ_D01831, partial [Eucalyptus grandis]	KCW77495	Eucalyptus grandis	1.18143e-21	75	98.9821	77	58
Asp_c10408_g3_i1	PREDICTED: uncharacterized protein LOC100827379	369	gi|357136555|ref|XP_003569869.1|PREDICTED: uncharacterized protein LOC100827379 [Brachypodium distachyon]	XP_003569869	Brachypodium distachyon	2.15124e-41	81	156.762	124	101
Asp_c10410_g2_i1	ku p80 dna	266	gi|365768469|gb|AEW90637.1|KU80-like protein [Pinus sylvestris]	AEW90637	Pinus sylvestris	8.29111e-34	81	132.494	88	72
Asp_c10412_g1_i1	tmv resistance protein n-like	506	gi|470112620|ref|XP_004292530.1|PREDICTED: TMV resistance protein N-like [Fragaria vesca subsp. vesca]	XP_004292530	Fragaria vesca subsp. vesca	6.0676e-25	61	108.227	160	98
Asp_c10417_g2_i2	btb poz domain-containing protein at1g03010-like isoform x2	585	gi|302774018|ref|XP_002970426.1|hypothetical protein SELMODRAFT_231529 [Selaginella moellendorffii] >gi|300161942|gb|EFJ28556.1| hypothetical protein SELMODRAFT_231529 [Selaginella moellendorffii]	XP_002970426	Selaginella moellendorffii	1.10797e-34	66	138.272	169	112
Asp_c10419_g1_i1	aldo-keto reductase-like isoform x3	630	gi|168028159|ref|XP_001766596.1|predicted protein [Physcomitrella patens] >gi|162682241|gb|EDQ68661.1| predicted protein [Physcomitrella patens]	XP_001766596	Physcomitrella patens	7.47563e-97	86	297.745	191	166
Asp_c1041_g1_i1	phospholipid glycerol acyltransferase family protein	1117	gi|255538570|ref|XP_002510350.1|acyltransferase, putative [Ricinus communis] >gi|223551051|gb|EEF52537.1| acyltransferase, putative [Ricinus communis]	XP_002510350	Ricinus communis	1.56116e-117	71	358.221	358	257
Asp_c10421_g1_i1	hypothetical protein SELMODRAFT_418877	365	gi|302794743|ref|XP_002979135.1|hypothetical protein SELMODRAFT_418877 [Selaginella moellendorffii] >gi|300152903|gb|EFJ19543.1| hypothetical protein SELMODRAFT_418877 [Selaginella moellendorffii]	XP_002979135	Selaginella moellendorffii	4.17972e-34	72	135.576	117	85
Asp_c10425_g1_i1	PREDICTED: uncharacterized protein LOC101247199	1165	gi|460379563|ref|XP_004235531.1|PREDICTED: uncharacterized protein LOC101247199 [Solanum lycopersicum]	XP_004235531	Solanum lycopersicum	6.86481e-09	59	63.5438	93	55
Asp_c10427_g1_i1	disulfide oxidoreductase electron carrier oxidoreductase	343	gi|527207413|gb|EPS72697.1|hypothetical protein M569_02057, partial [Genlisea aurea]	EPS72697	Genlisea aurea	2.37046e-18	77	87.8113	74	57
Asp_c10427_g2_i1	fad nad -binding oxidoreductase family protein	677	gi|40641605|emb|CAE54282.1|putative pyridine nucleotide-disulphide oxidoreductase [Triticum aestivum]	CAE54282	Triticum aestivum	6.33137e-50	75	173.326	148	111
Asp_c10427_g3_i1	apoptosis-inducing factor 2-like	361	gi|641839319|gb|KDO58250.1|hypothetical protein CISIN_1g0468651mg, partial [Citrus sinensis]	KDO58250	Citrus sinensis	2.31483e-39	69	143.665	120	83
Asp_c10428_g1_i1	auxin influx carrier protein	595	gi|75245781|sp|Q8L884.1|LAX4_MEDTRRecName: Full=Auxin transporter-like protein 4; AltName: Full=AUX1-like protein 4; AltName: Full=MtLAX4 >gi|21586468|gb|AAM55305.1| auxin influx carrier protein [Medicago truncatula] >gi|657386569|gb|KEH28865.1| auxin influx transporter [Medicago truncatula]	Q8L884	Medicago truncatula	1.71439e-98	90	305.834	197	178
Asp_c10430_g3_i1	predicted protein	404	gi|168032781|ref|XP_001768896.1|predicted protein [Physcomitrella patens] >gi|162679808|gb|EDQ66250.1| predicted protein [Physcomitrella patens]	XP_001768896	Physcomitrella patens	2.0631e-16	54	82.8037	128	70
Asp_c10431_g1_i1	tetratricopeptide repeat-like superfamily	325	gi|356570285|ref|XP_003553320.1|PREDICTED: pentatricopeptide repeat-containing protein At3g26630, chloroplastic-like [Glycine max]	XP_003553320	Glycine max	4.89109e-25	63	107.071	106	67
Asp_c10431_g2_i1	tetratricopeptide repeat-like superfamily protein	407	gi|590626887|ref|XP_007026296.1|Tetratricopeptide repeat-like superfamily protein [Theobroma cacao] >gi|508781662|gb|EOY28918.1| Tetratricopeptide repeat-like superfamily protein [Theobroma cacao]	XP_007026296	Theobroma cacao	9.71429e-30	64	121.709	134	86
Asp_c10431_g3_i1	pentatricopeptide repeat-containing protein mitochondrial	248	gi|302801269|ref|XP_002982391.1|hypothetical protein SELMODRAFT_116290 [Selaginella moellendorffii] >gi|300149983|gb|EFJ16636.1| hypothetical protein SELMODRAFT_116290 [Selaginella moellendorffii]	XP_002982391	Selaginella moellendorffii	2.1744e-15	64	80.4925	79	51
Asp_c10431_g4_i1	pentatricopeptide repeat-containing protein at5g66520-like	225	gi|672173173|ref|XP_008806708.1|PREDICTED: pentatricopeptide repeat-containing protein At5g66520-like [Phoenix dactylifera]	XP_008806708	Phoenix dactylifera	6.73066e-13	63	72.4034	76	48
Asp_c10435_g2_i1	dnaj heat shock n-terminal domain-containing protein	454	gi|565350649|ref|XP_006342278.1|PREDICTED: uncharacterized protein LOC102593420 [Solanum tuberosum]	XP_006342278	Solanum tuberosum	9.3669e-23	58	104.375	158	93
Asp_c10438_g1_i1	protein	2925	gi|168024454|ref|XP_001764751.1|predicted protein [Physcomitrella patens] >gi|162684045|gb|EDQ70450.1| predicted protein [Physcomitrella patens]	XP_001764751	Physcomitrella patens	2.84599e-153	63	480.715	667	421
Asp_c10439_g2_i1	exocyst complex component 7-like isoform 1	2249	gi|302789430|ref|XP_002976483.1|hypothetical protein SELMODRAFT_232778 [Selaginella moellendorffii] >gi|300155521|gb|EFJ22152.1| hypothetical protein SELMODRAFT_232778 [Selaginella moellendorffii]	XP_002976483	Selaginella moellendorffii	2.16182e-159	66	488.419	542	360
Asp_c10440_g1_i1	conserved hypothetical chloroplast protein ycf2	861	gi|308745987|ref|YP_003934620.1|conserved hypothetical chloroplast protein ycf2 (chloroplast) [Myriopteris lindheimeri] >gi|302375420|gb|ADL29794.1| conserved hypothetical chloroplast protein ycf2 (chloroplast) [Myriopteris lindheimeri]	YP_003934620	Myriopteris lindheimeri	6.2021e-130	94	417.927	229	217
Asp_c10441_g2_i1	pentatricopeptide repeat-containing protein mitochondrial-like isoform x1	334	gi|168028441|ref|XP_001766736.1|predicted protein [Physcomitrella patens] >gi|162681945|gb|EDQ68367.1| predicted protein [Physcomitrella patens]	XP_001766736	Physcomitrella patens	6.98211e-11	53	68.1662	108	58
Asp_c10442_g1_i1	chromatin remodeling complex subunit	778	gi|657389738|gb|AES90712.2|chromatin remodeling complex subunit [Medicago truncatula]	AES90712	Medicago truncatula	1.13008e-62	64	225.328	256	164
Asp_c10443_g1_i2	mei2-like protein 5 isoform 3	2256	gi|604317765|gb|EYU29586.1|hypothetical protein MIMGU_mgv1a001640mg [Erythranthe guttata]	EYU29586	Erythranthe guttata	2.66867e-145	62	456.833	564	351
Asp_c10443_g2_i1	mei2-like isoform 1	1401	gi|586698898|ref|XP_006844474.1|hypothetical protein AMTR_s00016p00100690 [Amborella trichopoda] >gi|548846945|gb|ERN06149.1| hypothetical protein AMTR_s00016p00100690 [Amborella trichopoda]	XP_006844474	Amborella trichopoda	9.66808e-60	63	215.312	268	170
Asp_c10446_g1_i1	fumarate hydratase 1	2020	gi|587907742|gb|EXB95732.1|Fumarate hydratase 1 [Morus notabilis]	EXB95732	Morus notabilis	0	85	762.296	500	425
Asp_c10448_g1_i1	PREDICTED: uncharacterized protein LOC102579717	1496	gi|565395605|ref|XP_006363428.1|PREDICTED: uncharacterized protein LOC102579717 [Solanum tuberosum]	XP_006363428	Solanum tuberosum	1.60381e-108	66	356.681	506	338
Asp_c10448_g2_i1	alpha-amylase isozyme 2a	1259	gi|168061711|ref|XP_001782830.1|predicted protein [Physcomitrella patens] >gi|162665668|gb|EDQ52344.1| predicted protein [Physcomitrella patens]	XP_001782830	Physcomitrella patens	0	92	568.54	308	286
Asp_c10449_g1_i1	PREDICTED: derlin-1-like	1344	gi|449435794|ref|XP_004135679.1|PREDICTED: derlin-1-like [Cucumis sativus] >gi|449489818|ref|XP_004158425.1| PREDICTED: derlin-1-like [Cucumis sativus]	XP_004135679	Cucumis sativus	1.89484e-85	78	273.863	205	161
Asp_c10449_g1_i2	low quality protein: derlin-1-like	1200	gi|449435794|ref|XP_004135679.1|PREDICTED: derlin-1-like [Cucumis sativus] >gi|449489818|ref|XP_004158425.1| PREDICTED: derlin-1-like [Cucumis sativus]	XP_004135679	Cucumis sativus	6.07405e-91	73	286.189	244	180
Asp_c10450_g1_i1	hypothetical protein AMTR_s00010p00262540	630	gi|586644416|ref|XP_006827257.1|hypothetical protein AMTR_s00010p00262540 [Amborella trichopoda] >gi|548831686|gb|ERM94494.1| hypothetical protein AMTR_s00010p00262540 [Amborella trichopoda]	XP_006827257	Amborella trichopoda	3.01697e-19	76	88.9669	65	50
Asp_c10451_g1_i1	predicted protein	1581	gi|168068182|ref|XP_001785967.1|predicted protein [Physcomitrella patens] >gi|162662347|gb|EDQ49222.1| predicted protein [Physcomitrella patens]	XP_001785967	Physcomitrella patens	1.06705e-180	93	523.087	300	279
Asp_c10452_g1_i1	hypothetical protein EUGRSUZ_B03410	3229	gi|629122312|gb|KCW86802.1|hypothetical protein EUGRSUZ_B03410 [Eucalyptus grandis]	KCW86802	Eucalyptus grandis	4.48414e-125	55	415.231	828	463
Asp_c10453_g1_i1	snf1-related kinase interacting protein ski2	1385	gi|167999728|ref|XP_001752569.1|Snf1-related kinase interacting protein SKI2 [Physcomitrella patens] >gi|126722170|emb|CAM57200.1| Snf1-related kinase interactor 2 [Physcomitrella patens] >gi|162696469|gb|EDQ82808.1| Snf1-related kinase interacting protein SKI2 [Physcomitrella patens]	XP_001752569	Physcomitrella patens	1.63435e-17	73	92.8189	78	57
Asp_c10453_g1_i2	snf1-related kinase interacting protein ski1	2095	gi|168018226|ref|XP_001761647.1|Snf1-related kinase interacting protein SKI1 [Physcomitrella patens] >gi|126722168|emb|CAM57199.1| Snf1-related kinase interactor 1 [Physcomitrella patens] >gi|162687018|gb|EDQ73403.1| Snf1-related kinase interacting protein SKI1 [Physcomitrella patens]	XP_001761647	Physcomitrella patens	7.47545e-33	82	139.813	128	106
Asp_c10455_g1_i1	protein	1736	gi|168059715|ref|XP_001781846.1|predicted protein [Physcomitrella patens] >gi|162666653|gb|EDQ53301.1| predicted protein [Physcomitrella patens]	XP_001781846	Physcomitrella patens	3.62475e-34	65	144.821	169	110
Asp_c10456_g2_i1	general transcription factor iih subunit 4-like	592	gi|641857157|gb|KDO75923.1|hypothetical protein CISIN_1g013058mg [Citrus sinensis]	KDO75923	Citrus sinensis	4.38867e-63	82	209.92	147	121
Asp_c10456_g3_i1	low quality protein: general transcription factor iih subunit 4-like	339	gi|470115699|ref|XP_004294031.1|PREDICTED: LOW QUALITY PROTEIN: general transcription factor IIH subunit 4-like [Fragaria vesca subsp. vesca]	XP_004294031	Fragaria vesca subsp. vesca	2.55605e-27	77	113.235	109	85
Asp_c10457_g2_i1	udp-glycosyltransferase superfamily protein isoform 1	494	gi|168032572|ref|XP_001768792.1|predicted protein [Physcomitrella patens] >gi|162679904|gb|EDQ66345.1| predicted protein [Physcomitrella patens]	XP_001768792	Physcomitrella patens	1.34722e-82	86	261.922	161	140
Asp_c10457_g3_i1	phosphatidylinositol n-acetylglucosaminyltransferase subunit a	712	gi|587924517|gb|EXC11813.1|Phosphatidylinositol N-acetylglucosaminyltransferase subunit A [Morus notabilis]	EXC11813	Morus notabilis	3.29402e-107	93	329.717	178	167
Asp_c10457_g4_i1	phosphatidylinositol n-acetylglucosaminyltransferase gpi3 subunit-like	295	gi|672178822|ref|XP_008809559.1|PREDICTED: phosphatidylinositol N-acetylglucosaminyltransferase subunit A [Phoenix dactylifera]	XP_008809559	Phoenix dactylifera	7.90704e-50	93	174.096	98	92
Asp_c10458_g2_i1	fimbrin-like protein 2	2538	gi|586772215|ref|XP_006856871.1|hypothetical protein AMTR_s00055p00193060 [Amborella trichopoda] >gi|548860805|gb|ERN18338.1| hypothetical protein AMTR_s00055p00193060 [Amborella trichopoda]	XP_006856871	Amborella trichopoda	0	82	888.256	643	528
Asp_c10460_g1_i1	methyltransferase-like protein 5	1043	gi|302809474|ref|XP_002986430.1|hypothetical protein SELMODRAFT_235018 [Selaginella moellendorffii] >gi|300145966|gb|EFJ12639.1| hypothetical protein SELMODRAFT_235018 [Selaginella moellendorffii]	XP_002986430	Selaginella moellendorffii	1.57583e-96	81	297.36	205	168
Asp_c10460_g1_i2	methyltransferase-like protein 5	1091	gi|302809474|ref|XP_002986430.1|hypothetical protein SELMODRAFT_235018 [Selaginella moellendorffii] >gi|300145966|gb|EFJ12639.1| hypothetical protein SELMODRAFT_235018 [Selaginella moellendorffii]	XP_002986430	Selaginella moellendorffii	1.98997e-93	76	289.656	221	169
Asp_c10463_g1_i1	hypothetical protein JCGZ_19318	1303	gi|643718647|gb|KDP29812.1|hypothetical protein JCGZ_19318 [Jatropha curcas]	KDP29812	Jatropha curcas	8.53269e-69	75	229.95	214	162
Asp_c10467_g1_i2	fact complex subunit spt16-like	3734	gi|168063492|ref|XP_001783705.1|FACT complex subunit [Physcomitrella patens] >gi|162664770|gb|EDQ51477.1| FACT complex subunit [Physcomitrella patens]	XP_001783705	Physcomitrella patens	0	82	1384.01	1052	873
Asp_c10468_g1_i1	e3 ubiquitin-protein ligase ring1-like	1724	gi|567897846|ref|XP_006441411.1|hypothetical protein CICLE_v10020902mg [Citrus clementina] >gi|557543673|gb|ESR54651.1| hypothetical protein CICLE_v10020902mg [Citrus clementina]	XP_006441411	Citrus clementina	1.03039e-49	62	186.422	235	147
Asp_c1046_g1_i2	hypothetical protein SELMODRAFT_82622	2368	gi|302762603|ref|XP_002964723.1|hypothetical protein SELMODRAFT_82622 [Selaginella moellendorffii] >gi|300166956|gb|EFJ33561.1| hypothetical protein SELMODRAFT_82622 [Selaginella moellendorffii]	XP_002964723	Selaginella moellendorffii	7.57769e-118	74	229.18	226	169
Asp_c10470_g1_i2	unknown	2477	gi|148906346|gb|ABR16328.1|unknown [Picea sitchensis]	ABR16328	Picea sitchensis	0	80	607.831	460	370
Asp_c10471_g1_i1	cystathionine beta-	1997	gi|255543511|ref|XP_002512818.1|cystathionine beta-lyase, putative [Ricinus communis] >gi|223547829|gb|EEF49321.1| cystathionine beta-lyase, putative [Ricinus communis]	XP_002512818	Ricinus communis	0	89	648.662	383	342
Asp_c10471_g1_i2	cystathionine beta-	1889	gi|255543511|ref|XP_002512818.1|cystathionine beta-lyase, putative [Ricinus communis] >gi|223547829|gb|EEF49321.1| cystathionine beta-lyase, putative [Ricinus communis]	XP_002512818	Ricinus communis	0	90	652.899	383	346
Asp_c10472_g1_i1	protein	532	gi|168048725|ref|XP_001776816.1|predicted protein [Physcomitrella patens] >gi|162671820|gb|EDQ58366.1| predicted protein [Physcomitrella patens]	XP_001776816	Physcomitrella patens	1.85781e-27	60	118.627	182	111
Asp_c10472_g3_i1	protein	623	gi|148909220|gb|ABR17710.1|unknown [Picea sitchensis]	ABR17710	Picea sitchensis	3.32674e-45	59	167.933	198	118
Asp_c10473_g1_i1	hypothetical protein SELMODRAFT_78514	1972	gi|302758296|ref|XP_002962571.1|hypothetical protein SELMODRAFT_78514 [Selaginella moellendorffii] >gi|300169432|gb|EFJ36034.1| hypothetical protein SELMODRAFT_78514 [Selaginella moellendorffii]	XP_002962571	Selaginella moellendorffii	0	79	638.262	496	393
Asp_c10473_g2_i1	probable inorganic phosphate transporter 1-7	738	gi|147769888|emb|CAN65533.1|hypothetical protein VITISV_038520 [Vitis vinifera]	CAN65533	Vitis vinifera	4.44187e-13	88	77.7962	42	37
Asp_c10475_g1_i1	unknown	794	gi|116794067|gb|ABK26994.1|unknown [Picea sitchensis]	ABK26994	Picea sitchensis	1.80765e-87	80	274.633	188	152
Asp_c10476_g1_i2	tocopherol chloroplastic-like	1754	gi|568844370|ref|XP_006476062.1|PREDICTED: tocopherol cyclase, chloroplastic-like [Citrus sinensis]	XP_006476062	Citrus sinensis	7.2768e-175	72	516.538	414	300
Asp_c10477_g1_i1	pentatricopeptide repeat-containing	632	gi|328774763|gb|AEB39781.1|pentatricopeptide repeat protein 79 [Funaria hygrometrica]	AEB39781	Funaria hygrometrica	8.22951e-50	63	182.956	210	133
Asp_c10477_g1_i2	hypothetical protein SELMODRAFT_44307, partial	328	gi|302823085|ref|XP_002993197.1|hypothetical protein SELMODRAFT_44307, partial [Selaginella moellendorffii] >gi|300138967|gb|EFJ05717.1| hypothetical protein SELMODRAFT_44307, partial [Selaginella moellendorffii]	XP_002993197	Selaginella moellendorffii	1.42028e-27	71	113.235	108	77
Asp_c10477_g2_i1	pentatricopeptide repeat-containing protein chloroplastic-like	221	gi|571474835|ref|XP_006586357.1|PREDICTED: putative pentatricopeptide repeat-containing protein At5g13230, mitochondrial-like [Glycine max]	XP_006586357	Glycine max	2.39629e-14	62	75.0998	72	45
Asp_c10484_g2_i1	g-type lectin s-receptor-like serine threonine-protein kinase sd2-5-like	2739	gi|586677579|ref|XP_006838972.1|hypothetical protein AMTR_s00002p00271250 [Amborella trichopoda] >gi|548841478|gb|ERN01541.1| hypothetical protein AMTR_s00002p00271250 [Amborella trichopoda]	XP_006838972	Amborella trichopoda	1.40393e-176	57	546.969	810	469
Asp_c10487_g2_i1	protein	500	gi|168008124|ref|XP_001756757.1|predicted protein [Physcomitrella patens] >gi|162691995|gb|EDQ78354.1| predicted protein [Physcomitrella patens]	XP_001756757	Physcomitrella patens	1.70849e-68	86	224.942	138	120
Asp_c1048_g1_i1	3-ketoacyl- synthase	2232	gi|356574783|ref|XP_003555524.1|PREDICTED: 3-ketoacyl-CoA synthase 11-like [Glycine max]	XP_003555524	Glycine max	3.7085e-141	69	437.187	408	282
Asp_c10490_g2_i1	riboflavin biosynthesis protein chloroplastic	350	gi|643714210|gb|KDP26875.1|hypothetical protein JCGZ_18033 [Jatropha curcas]	KDP26875	Jatropha curcas	4.58147e-22	71	100.523	113	81
Asp_c10491_g1_i2	transmembrane protein 42-like	986	gi|294463612|gb|ADE77334.1|unknown [Picea sitchensis]	ADE77334	Picea sitchensis	6.66825e-25	71	107.842	91	65
Asp_c10493_g2_i1	hypothetical protein EUGRSUZ_C00582	918	gi|629114460|gb|KCW79135.1|hypothetical protein EUGRSUZ_C00582 [Eucalyptus grandis]	KCW79135	Eucalyptus grandis	1.11998e-28	56	123.635	176	100
Asp_c10497_g1_i1	pentatricopeptide repeat-containing protein mitochondrial-like	311	gi|359473818|ref|XP_002263197.2|PREDICTED: putative pentatricopeptide repeat-containing protein At5g13230, mitochondrial-like [Vitis vinifera]	XP_002263197	Vitis vinifera	7.58738e-25	65	107.842	102	67
Asp_c1049_g1_i2	wd repeat-containing protein 18-like	483	gi|302785061|ref|XP_002974302.1|hypothetical protein SELMODRAFT_442453 [Selaginella moellendorffii] >gi|300157900|gb|EFJ24524.1| hypothetical protein SELMODRAFT_442453 [Selaginella moellendorffii]	XP_002974302	Selaginella moellendorffii	5.01139e-22	57	100.908	164	95
Asp_c10501_g1_i1	pra1 family protein a1-like isoform x1	1364	gi|168066559|ref|XP_001785203.1|predicted protein [Physcomitrella patens] >gi|162663204|gb|EDQ49982.1| predicted protein [Physcomitrella patens]	XP_001785203	Physcomitrella patens	9.03169e-52	69	184.882	209	146
Asp_c10502_g1_i1	protein jade-1	414	gi|302815120|ref|XP_002989242.1|hypothetical protein SELMODRAFT_3509, partial [Selaginella moellendorffii] >gi|300142985|gb|EFJ09680.1| hypothetical protein SELMODRAFT_3509, partial [Selaginella moellendorffii]	XP_002989242	Selaginella moellendorffii	4.8424e-50	75	169.474	128	97
Asp_c10502_g2_i1	set domain protein	258	gi|302765128|ref|XP_002965985.1|hypothetical protein SELMODRAFT_407186 [Selaginella moellendorffii] >gi|300166799|gb|EFJ33405.1| hypothetical protein SELMODRAFT_407186 [Selaginella moellendorffii]	XP_002965985	Selaginella moellendorffii	1.59778e-21	73	98.5969	75	55
Asp_c10506_g2_i1	protein decapping 5-like isoform x2	2532	gi|502118323|ref|XP_004496210.1|PREDICTED: protein decapping 5-like isoform X2 [Cicer arietinum]	XP_004496210	Cicer arietinum	4.18803e-66	51	242.662	561	288
Asp_c10507_g1_i1	lob domain-containing protein 38-like	1624	gi|356574309|ref|XP_003555291.1|PREDICTED: LOB domain-containing protein 38-like [Glycine max]	XP_003555291	Glycine max	1.65004e-35	77	99.3673	75	58
Asp_c10507_g1_i2	lob domain-containing	1497	gi|565439965|ref|XP_006282697.1|hypothetical protein CARUB_v10005616mg [Capsella rubella] >gi|482551402|gb|EOA15595.1| hypothetical protein CARUB_v10005616mg [Capsella rubella]	XP_006282697	Capsella rubella	1.81959e-60	71	210.305	179	128
Asp_c10510_g1_i1	nuclear export mediator factor nemf isoform x2	252	gi|302768961|ref|XP_002967900.1|hypothetical protein SELMODRAFT_60048, partial [Selaginella moellendorffii] >gi|300164638|gb|EFJ31247.1| hypothetical protein SELMODRAFT_60048, partial [Selaginella moellendorffii]	XP_002967900	Selaginella moellendorffii	1.2968e-34	95	135.961	84	80
Asp_c10511_g1_i1	pentatricopeptide repeat-containing	323	gi|573939789|ref|XP_006652312.1|PREDICTED: pentatricopeptide repeat-containing protein At2g13600-like [Oryza brachyantha]	XP_006652312	Oryza brachyantha	2.40818e-27	69	115.161	107	74
Asp_c10513_g1_i1	dna-directed rna polymerases iv and v subunit 11	939	gi|302783907|ref|XP_002973726.1|hypothetical protein SELMODRAFT_173532 [Selaginella moellendorffii] >gi|302788013|ref|XP_002975776.1| hypothetical protein SELMODRAFT_150734 [Selaginella moellendorffii] >gi|300156777|gb|EFJ23405.1| hypothetical protein SELMODRAFT_150734 [Selaginella moellendorffii] >gi|300158764|gb|EFJ25386.1| hypothetical protein SELMODRAFT_173532 [Selaginella moellendorffii]	XP_002973726	Selaginella moellendorffii	2.13701e-62	91	205.297	117	107
Asp_c10514_g1_i1	hemk methyltransferase family member 2-like	1249	gi|302785964|ref|XP_002974754.1|hypothetical protein SELMODRAFT_102305, partial [Selaginella moellendorffii] >gi|300157649|gb|EFJ24274.1| hypothetical protein SELMODRAFT_102305, partial [Selaginella moellendorffii]	XP_002974754	Selaginella moellendorffii	2.91728e-97	84	303.523	211	179
Asp_c10515_g1_i1	nuclear pore complex protein nup43a	264	gi|460394061|ref|XP_004242624.1|PREDICTED: uncharacterized protein LOC101252300 [Solanum lycopersicum]	XP_004242624	Solanum lycopersicum	3.46984e-30	71	119.783	88	63
Asp_c10515_g2_i1	transducin wd40 repeat-like superfamily protein isoform partial	728	gi|116780737|gb|ABK21796.1|unknown [Picea sitchensis]	ABK21796	Picea sitchensis	8.93679e-32	61	126.716	171	105
Asp_c10518_g1_i1	unknown	1223	gi|116786066|gb|ABK23958.1|unknown [Picea sitchensis]	ABK23958	Picea sitchensis	1.24623e-68	80	228.409	164	132
Asp_c10519_g1_i3	cell growth-regulating nucleolar	811	gi|629114783|gb|KCW79458.1|hypothetical protein EUGRSUZ_C00847 [Eucalyptus grandis]	KCW79458	Eucalyptus grandis	3.43705e-30	75	125.946	91	69
Asp_c1051_g1_i1	peroxisome assembly factor-	615	gi|168023880|ref|XP_001764465.1|predicted protein [Physcomitrella patens] >gi|162684329|gb|EDQ70732.1| predicted protein [Physcomitrella patens]	XP_001764465	Physcomitrella patens	2.52643e-19	66	96.2857	111	74
Asp_c10521_g2_i1	peroxisome biogenesis protein 1-like	883	gi|168057477|ref|XP_001780741.1|predicted protein [Physcomitrella patens] >gi|162667830|gb|EDQ54450.1| predicted protein [Physcomitrella patens]	XP_001780741	Physcomitrella patens	4.94672e-26	55	119.013	288	160
Asp_c10522_g2_i1	dph4 homolog	227	gi|586732640|ref|XP_006850004.1|hypothetical protein AMTR_s00022p00175580 [Amborella trichopoda] >gi|548853602|gb|ERN11585.1| hypothetical protein AMTR_s00022p00175580 [Amborella trichopoda]	XP_006850004	Amborella trichopoda	1.37619e-09	67	60.4622	77	52
Asp_c10523_g2_i1	unnamed protein product	209	gi|661898272|emb|CDO98239.1|unnamed protein product [Coffea canephora]	CDO98239	Coffea canephora	2.74484e-14	71	75.8702	57	41
Asp_c10523_g3_i1	rna splicing protein	520	gi|255543347|ref|XP_002512736.1|RNA splicing protein mrs2, mitochondrial, putative [Ricinus communis] >gi|223547747|gb|EEF49239.1| RNA splicing protein mrs2, mitochondrial, putative [Ricinus communis]	XP_002512736	Ricinus communis	1.13395e-65	75	218.779	179	135
Asp_c10523_g4_i1	magnesium transporter -like family protein	826	gi|148907303|gb|ABR16789.1|unknown [Picea sitchensis]	ABR16789	Picea sitchensis	1.01804e-76	83	252.292	196	163
Asp_c10524_g1_i1	threonine chloroplastic-like	2009	gi|449452536|ref|XP_004144015.1|PREDICTED: threonine synthase, chloroplastic-like [Cucumis sativus]	XP_004144015	Cucumis sativus	0	86	773.852	493	428
Asp_c10524_g2_i1	pyridoxal-5 -phosphate-dependent enzyme family protein	2921	gi|661897905|emb|CDO97872.1|unnamed protein product [Coffea canephora]	CDO97872	Coffea canephora	0	91	792.727	466	428
Asp_c10526_g1_i1	qa- sso1 syntaxin1- syp12a-group	1004	gi|168004680|ref|XP_001755039.1|Qa-SNARE, Sso1/Syntaxin1-type, SYP12A-group [Physcomitrella patens] >gi|162693632|gb|EDQ79983.1| Qa-SNARE, Sso1/Syntaxin1-type, SYP12A-group [Physcomitrella patens]	XP_001755039	Physcomitrella patens	3.56255e-86	73	273.863	248	183
Asp_c10527_g1_i1	amino acid permease	324	gi|566179620|ref|XP_006380397.1|hypothetical protein POPTR_0007s04710g [Populus trichocarpa] >gi|550334139|gb|ERP58194.1| hypothetical protein POPTR_0007s04710g [Populus trichocarpa]	XP_006380397	Populus trichocarpa	1.01189e-37	84	142.51	95	80
Asp_c10528_g1_i1	uncharacterized mitochondrial protein g00810-like	270	gi|571551273|ref|XP_006603286.1|PREDICTED: uncharacterized mitochondrial protein AtMg00810-like [Glycine max]	XP_006603286	Glycine max	1.20079e-23	66	97.4413	89	59
Asp_c10529_g1_i1	calmodulin-lysine n-methyltransferase-like	1171	gi|240256174|ref|NP_680769.4|S-adenosyl-L-methionine-dependent methyltransferase domain-containing protein [Arabidopsis thaliana] >gi|332661199|gb|AEE86599.1| S-adenosyl-L-methionine-dependent methyltransferase domain-containing protein [Arabidopsis thaliana]	NP_680769	Arabidopsis thaliana	3.32445e-68	63	229.18	305	193
Asp_c10532_g2_i1	hypothetical protein PRUPE_ppa011961mg	922	gi|595874472|ref|XP_007212113.1|hypothetical protein PRUPE_ppa011961mg [Prunus persica] >gi|645218905|ref|XP_008233009.1| PREDICTED: uncharacterized protein LOC103332090 [Prunus mume] >gi|462407978|gb|EMJ13312.1| hypothetical protein PRUPE_ppa011961mg [Prunus persica]	XP_007212113	Prunus persica	6.61258e-55	78	188.348	177	139
Asp_c10533_g1_i1	mediator of rna polymerase ii transcription subunit 13-like isoform x1	522	gi|586779765|ref|XP_006858614.1|hypothetical protein AMTR_s00198p00028070 [Amborella trichopoda] >gi|548862724|gb|ERN20081.1| hypothetical protein AMTR_s00198p00028070 [Amborella trichopoda]	XP_006858614	Amborella trichopoda	9.40602e-19	53	94.3597	175	94
Asp_c10534_g1_i1	class ii aminoacyl-trna and biotin synthetases superfamily protein isoform 1	2571	gi|168009856|ref|XP_001757621.1|predicted protein [Physcomitrella patens] >gi|162691315|gb|EDQ77678.1| predicted protein [Physcomitrella patens]	XP_001757621	Physcomitrella patens	0	89	822.002	485	435
Asp_c10536_g1_i1	neuroblastoma-amplified sequence-like	1473	gi|449449685|ref|XP_004142595.1|PREDICTED: uncharacterized protein LOC101209372 [Cucumis sativus]	XP_004142595	Cucumis sativus	3.36944e-12	47	79.337	240	113
Asp_c10536_g2_i1	Uncharacterized protein isoform 3	202	gi|590674356|ref|XP_007039145.1|Uncharacterized protein isoform 3 [Theobroma cacao] >gi|508776390|gb|EOY23646.1| Uncharacterized protein isoform 3 [Theobroma cacao]	XP_007039145	Theobroma cacao	1.41029e-19	77	92.4337	67	52
Asp_c10536_g3_i1	neuroblastoma-amplified sequence	481	gi|357464029|ref|XP_003602296.1|Neuroblastoma-amplified sequence [Medicago truncatula]	XP_003602296	Medicago truncatula	6.92497e-39	75	152.525	136	102
Asp_c10536_g4_i1	unnamed protein product	475	gi|302143946|emb|CBI23051.3|unnamed protein product [Vitis vinifera]	CBI23051	Vitis vinifera	7.15998e-36	69	143.665	151	105
Asp_c10538_g1_i2	arabinosyltransferase-like protein	2718	gi|116787500|gb|ABK24530.1|unknown [Picea sitchensis]	ABK24530	Picea sitchensis	4.35278e-173	84	521.931	382	322
Asp_c10543_g1_i1	PREDICTED: LOW QUALITY PROTEIN: uncharacterized protein LOC101225116	1482	gi|449529545|ref|XP_004171760.1|PREDICTED: LOW QUALITY PROTEIN: uncharacterized protein LOC101225116 [Cucumis sativus]	XP_004171760	Cucumis sativus	2.01699e-125	70	386.341	428	300
Asp_c10547_g1_i1	hypothetical protein AMTR_s00016p00242920	664	gi|586699844|ref|XP_006844674.1|hypothetical protein AMTR_s00016p00242920 [Amborella trichopoda] >gi|548847145|gb|ERN06349.1| hypothetical protein AMTR_s00016p00242920 [Amborella trichopoda]	XP_006844674	Amborella trichopoda	5.34576e-59	79	208.379	207	164
Asp_c1054_g1_i1	enoyl-acp reductase 1 family protein	1708	gi|116791014|gb|ABK25822.1|unknown [Picea sitchensis]	ABK25822	Picea sitchensis	1.01638e-154	91	461.455	317	289
Asp_c10550_g1_i1	probable lrr receptor-like serine threonine-protein kinase at1g51880	241	gi|645279521|ref|XP_008244762.1|PREDICTED: probable LRR receptor-like serine/threonine-protein kinase At1g51880 [Prunus mume]	XP_008244762	Prunus mume	4.08071e-23	71	97.4413	80	57
Asp_c10550_g2_i1	leucine-rich repeat family expressed	652	gi|586758300|ref|XP_006853763.1|hypothetical protein AMTR_s00056p00191650 [Amborella trichopoda] >gi|548857424|gb|ERN15230.1| hypothetical protein AMTR_s00056p00191650 [Amborella trichopoda]	XP_006853763	Amborella trichopoda	6.08108e-25	62	109.768	135	85
Asp_c10550_g3_i1	lrr receptor-like serine threonine-protein kinase	543	gi|168019837|ref|XP_001762450.1|predicted protein [Physcomitrella patens] >gi|162686183|gb|EDQ72573.1| predicted protein [Physcomitrella patens]	XP_001762450	Physcomitrella patens	7.92604e-30	70	122.865	110	77
Asp_c10552_g1_i1	auxilin-related protein 2-like	4312	gi|502139789|ref|XP_004503905.1|PREDICTED: auxilin-related protein 2-like [Cicer arietinum]	XP_004503905	Cicer arietinum	2.16267e-81	83	298.901	226	189
Asp_c10553_g1_i1	PREDICTED: uncharacterized protein LOC103488768	382	gi|659090189|ref|XP_008445882.1|PREDICTED: uncharacterized protein LOC103488768 [Cucumis melo]	XP_008445882	Cucumis melo	7.03404e-16	57	82.8037	107	62
Asp_c10553_g2_i1	unknown	477	gi|294464430|gb|ADE77727.1|unknown [Picea sitchensis]	ADE77727	Picea sitchensis	3.82051e-16	58	83.9593	160	94
Asp_c10554_g2_i1	tetratricopeptide repeat protein 37	385	gi|672158825|ref|XP_008799156.1|PREDICTED: tetratricopeptide repeat protein 37 [Phoenix dactylifera]	XP_008799156	Phoenix dactylifera	1.0353e-17	50	89.3521	120	61
Asp_c10557_g2_i1	alpha beta-hydrolases superfamily protein isoform 1	1504	gi|168009092|ref|XP_001757240.1|predicted protein [Physcomitrella patens] >gi|162691738|gb|EDQ78099.1| predicted protein [Physcomitrella patens]	XP_001757240	Physcomitrella patens	2.73852e-139	82	311.997	206	169
Asp_c10557_g2_i2	alpha beta-hydrolases superfamily protein isoform 1	1482	gi|168009092|ref|XP_001757240.1|predicted protein [Physcomitrella patens] >gi|162691738|gb|EDQ78099.1| predicted protein [Physcomitrella patens]	XP_001757240	Physcomitrella patens	6.66159e-179	86	520.005	320	277
Asp_c10558_g3_i1	1-phosphatidylinositol-3-phosphate 5-kinase fab1b isoform x2	840	gi|595924150|ref|XP_007214898.1|hypothetical protein PRUPE_ppa000102mg [Prunus persica] >gi|462411048|gb|EMJ16097.1| hypothetical protein PRUPE_ppa000102mg [Prunus persica]	XP_007214898	Prunus persica	1.03267e-108	78	356.681	265	207
Asp_c10558_g4_i1	fyve finger-containing phosphoinositide	502	gi|357479311|ref|XP_003609941.1|1-phosphatidylinositol-3-phosphate 5-kinase-like protein [Medicago truncatula]	XP_003609941	Medicago truncatula	1.21562e-51	81	189.119	165	134
Asp_c10558_g5_i1	1-phosphatidylinositol-3-phosphate 5-kinase fab1a-like isoform x3	375	gi|672150676|ref|XP_008797354.1|PREDICTED: 1-phosphatidylinositol-3-phosphate 5-kinase FAB1A-like isoform X3 [Phoenix dactylifera] >gi|672150678|ref|XP_008797355.1| PREDICTED: 1-phosphatidylinositol-3-phosphate 5-kinase FAB1A-like isoform X3 [Phoenix dactylifera]	XP_008797354	Phoenix dactylifera	5.14102e-41	79	156.762	124	98
Asp_c10559_g1_i1	hypothetical protein SELMODRAFT_98686, partial	2252	gi|302782561|ref|XP_002973054.1|hypothetical protein SELMODRAFT_98686, partial [Selaginella moellendorffii] >gi|300159655|gb|EFJ26275.1| hypothetical protein SELMODRAFT_98686, partial [Selaginella moellendorffii]	XP_002973054	Selaginella moellendorffii	1.31581e-97	64	318.546	339	219
Asp_c10561_g1_i1	pentatricopeptide repeat-containing protein	345	gi|302791495|ref|XP_002977514.1|hypothetical protein SELMODRAFT_107304 [Selaginella moellendorffii] >gi|300154884|gb|EFJ21518.1| hypothetical protein SELMODRAFT_107304 [Selaginella moellendorffii]	XP_002977514	Selaginella moellendorffii	1.9579e-26	65	112.849	115	75
Asp_c10561_g2_i1	pentatricopeptide repeat-containing protein at2g22070-like	938	gi|514803436|ref|XP_004976605.1|PREDICTED: pentatricopeptide repeat-containing protein At2g22070-like [Setaria italica]	XP_004976605	Setaria italica	7.38362e-40	62	157.918	195	121
Asp_c10562_g1_i1	cral-trio domain-containing isoform x1	210	gi|116780111|gb|ABK21555.1|unknown [Picea sitchensis]	ABK21555	Picea sitchensis	4.20452e-13	84	58.5362	38	32
Asp_c10564_g1_i1	unknown	494	gi|116791837|gb|ABK26127.1|unknown [Picea sitchensis]	ABK26127	Picea sitchensis	1.22791e-33	62	132.109	146	91
Asp_c10565_g1_i1	hypothetical protein SELMODRAFT_234607	413	gi|302805729|ref|XP_002984615.1|hypothetical protein SELMODRAFT_234607 [Selaginella moellendorffii] >gi|300147597|gb|EFJ14260.1| hypothetical protein SELMODRAFT_234607 [Selaginella moellendorffii]	XP_002984615	Selaginella moellendorffii	2.81062e-58	76	196.052	138	105
Asp_c10565_g2_i1	sphingomyelin synthetase family protein isoform 1	599	gi|590600752|ref|XP_007019530.1|Sphingomyelin synthetase family protein isoform 4 [Theobroma cacao] >gi|508724858|gb|EOY16755.1| Sphingomyelin synthetase family protein isoform 4 [Theobroma cacao]	XP_007019530	Theobroma cacao	1.13356e-30	75	125.176	112	84
Asp_c10565_g3_i1	hypothetical protein AMTR_s00040p00082910	479	gi|586749711|ref|XP_006851420.1|hypothetical protein AMTR_s00040p00082910 [Amborella trichopoda] >gi|548855114|gb|ERN13001.1| hypothetical protein AMTR_s00040p00082910 [Amborella trichopoda]	XP_006851420	Amborella trichopoda	6.00347e-49	79	174.096	128	102
Asp_c10567_g1_i1	remorin-like isoform x2	523	gi|643706154|gb|KDP22286.1|hypothetical protein JCGZ_26117 [Jatropha curcas]	KDP22286	Jatropha curcas	8.92749e-11	81	67.0106	48	39
Asp_c10569_g1_i1	casein kinase i isoform delta-like	2380	gi|116786776|gb|ABK24232.1|unknown [Picea sitchensis]	ABK24232	Picea sitchensis	0	77	619.772	487	377
Asp_c1056_g1_i1	methionine--trna ligase-like	2680	gi|168023212|ref|XP_001764132.1|predicted protein [Physcomitrella patens] >gi|162684572|gb|EDQ70973.1| predicted protein [Physcomitrella patens]	XP_001764132	Physcomitrella patens	0	83	740.725	544	454
Asp_c10573_g1_i1	pentatricopeptide repeat-containing protein mitochondrial	279	gi|657982175|ref|XP_008383125.1|PREDICTED: pentatricopeptide repeat-containing protein At3g24000, mitochondrial [Malus domestica]	XP_008383125	Malus domestica	2.45313e-17	64	86.6557	90	58
Asp_c10574_g1_i1	phosphosulfolactate synthase	1438	gi|645236736|ref|XP_008224880.1|PREDICTED: uncharacterized protein LOC103324590 [Prunus mume]	XP_008224880	Prunus mume	3.10403e-80	69	263.077	243	168
Asp_c10574_g1_i2	phosphosulfolactate synthase	1343	gi|645236736|ref|XP_008224880.1|PREDICTED: uncharacterized protein LOC103324590 [Prunus mume]	XP_008224880	Prunus mume	2.52765e-89	69	285.419	256	179
Asp_c10575_g1_i1	pentatricopeptide repeat protein 65	964	gi|168003497|ref|XP_001754449.1|predicted protein [Physcomitrella patens] >gi|162694551|gb|EDQ80899.1| predicted protein [Physcomitrella patens]	XP_001754449	Physcomitrella patens	5.28577e-62	56	220.705	300	169
Asp_c10575_g2_i1	pentatricopeptide repeat-containing protein at4g39530-like	239	gi|302789766|ref|XP_002976651.1|hypothetical protein SELMODRAFT_105614 [Selaginella moellendorffii] >gi|300155689|gb|EFJ22320.1| hypothetical protein SELMODRAFT_105614 [Selaginella moellendorffii]	XP_002976651	Selaginella moellendorffii	8.96916e-16	67	79.337	77	52
Asp_c10575_g3_i1	pentatricopeptide repeat-containing protein at1g08070- partial	1611	gi|294463969|gb|ADE77505.1|unknown [Picea sitchensis]	ADE77505	Picea sitchensis	1.29493e-70	61	246.514	284	175
Asp_c10575_g4_i1	unknown	561	gi|148909481|gb|ABR17838.1|unknown [Picea sitchensis]	ABR17838	Picea sitchensis	6.74787e-41	61	157.147	185	113
Asp_c10577_g1_i1	unknown	965	gi|148908050|gb|ABR17144.1|unknown [Picea sitchensis]	ABR17144	Picea sitchensis	8.17944e-44	77	135.961	112	87
Asp_c10577_g1_i2	dnaj domain containing protein	1083	gi|148908050|gb|ABR17144.1|unknown [Picea sitchensis]	ABR17144	Picea sitchensis	1.59267e-72	75	238.424	204	155
Asp_c10578_g1_i1	ubiquitin-protein pub17	288	gi|302786898|ref|XP_002975220.1|ubiquitin-protein ligase, PUB17 [Selaginella moellendorffii] >gi|300157379|gb|EFJ24005.1| ubiquitin-protein ligase, PUB17 [Selaginella moellendorffii]	XP_002975220	Selaginella moellendorffii	8.64899e-22	68	98.9821	96	66
Asp_c10578_g2_i1	u-box domain-containing protein 14-like	860	gi|565391963|ref|XP_006361678.1|PREDICTED: U-box domain-containing protein 14-like [Solanum tuberosum]	XP_006361678	Solanum tuberosum	6.94551e-14	61	81.2629	138	85
Asp_c10581_g1_i1	txr1-like protein	762	gi|116778946|gb|ABK21068.1|unknown [Picea sitchensis]	ABK21068	Picea sitchensis	2.10035e-45	82	159.458	111	92
Asp_c10582_g1_i2	dnaj heat shock family protein	1650	gi|148906823|gb|ABR16557.1|unknown [Picea sitchensis]	ABR16557	Picea sitchensis	1.47902e-137	75	414.461	344	260
Asp_c10583_g1_i1	hypothetical protein SELMODRAFT_236212	479	gi|302818914|ref|XP_002991129.1|hypothetical protein SELMODRAFT_236212 [Selaginella moellendorffii] >gi|300141060|gb|EFJ07775.1| hypothetical protein SELMODRAFT_236212 [Selaginella moellendorffii]	XP_002991129	Selaginella moellendorffii	1.13449e-26	60	115.161	157	95
Asp_c10583_g2_i1	protein mitochondrial stability factor 1	258	gi|643718078|gb|KDP29434.1|hypothetical protein JCGZ_18355 [Jatropha curcas]	KDP29434	Jatropha curcas	1.74598e-12	57	71.2478	85	49
Asp_c10583_g3_i1	pentatricopeptide repeat-containing protein at5g65560-like isoform x1	263	gi|565344126|ref|XP_006339168.1|PREDICTED: pentatricopeptide repeat-containing protein At5g65560-like isoform X1 [Solanum tuberosum] >gi|565344128|ref|XP_006339169.1| PREDICTED: pentatricopeptide repeat-containing protein At5g65560-like isoform X2 [Solanum tuberosum] >gi|565344130|ref|XP_006339170.1| PREDICTED: pentatricopeptide repeat-containing protein At5g65560-like isoform X3 [Solanum tuberos…	XP_006339168	Solanum tuberosum	4.80992e-10	59	65.0846	91	54
Asp_c10584_g1_i2	gtpase-activating protein gyp7-like isoform 1	2580	gi|661884305|emb|CDP12222.1|unnamed protein product [Coffea canephora]	CDP12222	Coffea canephora	8.49302e-134	63	422.935	474	301
Asp_c10587_g2_i1	PREDICTED: uncharacterized protein LOC101491492 isoform X1	393	gi|502089759|ref|XP_004489009.1|PREDICTED: uncharacterized protein LOC101491492 isoform X1 [Cicer arietinum]	XP_004489009	Cicer arietinum	2.03145e-09	84	64.3142	39	33
Asp_c10588_g1_i1	PREDICTED: uncharacterized protein LOC102588463	1453	gi|565403275|ref|XP_006367088.1|PREDICTED: uncharacterized protein LOC102588463 [Solanum tuberosum]	XP_006367088	Solanum tuberosum	3.06572e-152	76	452.21	336	256
Asp_c10590_g1_i1	protein ralf-like 19-like	456	gi|351725569|ref|NP_001237097.1|uncharacterized protein LOC100306584 precursor [Glycine max] >gi|255628965|gb|ACU14827.1| unknown [Glycine max]	NP_001237097	Glycine max	6.19352e-12	68	68.5514	57	39
Asp_c10591_g1_i2	transcription initiation factor iif subunit beta-like	1550	gi|168039739|ref|XP_001772354.1|predicted protein [Physcomitrella patens] >gi|162676341|gb|EDQ62825.1| predicted protein [Physcomitrella patens]	XP_001772354	Physcomitrella patens	5.46792e-78	71	257.684	247	176
Asp_c10592_g1_i1	peptidyl-prolyl cis-trans	3281	gi|168015371|ref|XP_001760224.1|predicted protein [Physcomitrella patens] >gi|162688604|gb|EDQ74980.1| predicted protein [Physcomitrella patens]	XP_001760224	Physcomitrella patens	4.98459e-72	81	248.44	188	154
Asp_c10594_g1_i1	predicted protein	499	gi|168014332|ref|XP_001759706.1|predicted protein [Physcomitrella patens] >gi|162689245|gb|EDQ75618.1| predicted protein [Physcomitrella patens]	XP_001759706	Physcomitrella patens	1.65194e-25	63	110.153	161	103
Asp_c10596_g1_i1	d-mannose binding lectin family protein	402	gi|125578401|gb|EAZ19547.1|hypothetical protein OsJ_35116 [Oryza sativa Japonica Group]	EAZ19547	Oryza sativa Japonica Group	5.06212e-14	52	78.5666	140	73
Asp_c10597_g1_i1	unknown	1354	gi|294460274|gb|ADE75719.1|unknown [Picea sitchensis]	ADE75719	Picea sitchensis	8.17797e-22	62	104.76	157	98
Asp_c10598_g1_i1	protein kinase	574	gi|294461195|gb|ADE76161.1|unknown [Picea sitchensis]	ADE76161	Picea sitchensis	8.56814e-29	60	120.939	146	88
Asp_c10599_g1_i1	protein fam91a1-like	1120	gi|590597748|ref|XP_007018700.1|Uncharacterized protein isoform 3, partial [Theobroma cacao] >gi|508724028|gb|EOY15925.1| Uncharacterized protein isoform 3, partial [Theobroma cacao]	XP_007018700	Theobroma cacao	6.86753e-54	63	200.29	253	161
Asp_c10599_g2_i1	predicted protein	425	gi|168007029|ref|XP_001756211.1|predicted protein [Physcomitrella patens] >gi|162692721|gb|EDQ79077.1| predicted protein [Physcomitrella patens]	XP_001756211	Physcomitrella patens	1.14989e-30	83	126.716	117	98
Asp_c10600_g1_i1	PREDICTED: kanadaptin-like	1875	gi|225451860|ref|XP_002278556.1|PREDICTED: kanadaptin-like [Vitis vinifera]	XP_002278556	Vitis vinifera	5.38528e-95	61	320.087	586	358
Asp_c10601_g1_i1	predicted protein	1807	gi|168066799|ref|XP_001785319.1|predicted protein [Physcomitrella patens] >gi|162663074|gb|EDQ49860.1| predicted protein [Physcomitrella patens]	XP_001785319	Physcomitrella patens	0	93	1003.05	565	531
Asp_c10601_g2_i2	dna-directed rna polymerase ii subunit 1	4693	gi|225459758|ref|XP_002285900.1|PREDICTED: DNA-directed RNA polymerase II subunit RPB1-like [Vitis vinifera]	XP_002285900	Vitis vinifera	0	94	1826.6	981	930
Asp_c10603_g1_i1	protein	2109	gi|586718669|ref|XP_006848379.1|hypothetical protein AMTR_s00013p00201840 [Amborella trichopoda] >gi|548851685|gb|ERN09960.1| hypothetical protein AMTR_s00013p00201840 [Amborella trichopoda]	XP_006848379	Amborella trichopoda	4.13699e-15	45	87.4261	343	155
Asp_c10606_g2_i1	probable folate-biopterin transporter 4-like isoform x1	2194	gi|586761014|ref|XP_006854366.1|hypothetical protein AMTR_s00039p00163600 [Amborella trichopoda] >gi|548858042|gb|ERN15833.1| hypothetical protein AMTR_s00039p00163600 [Amborella trichopoda]	XP_006854366	Amborella trichopoda	5.11254e-99	61	326.635	495	306
Asp_c10608_g2_i1	low quality protein: remorin-like	1147	gi|645253910|ref|XP_008232793.1|PREDICTED: remorin [Prunus mume]	XP_008232793	Prunus mume	5.03649e-19	78	93.5893	127	100
Asp_c10609_g1_i1	PREDICTED: uncharacterized protein LOC102588996 isoform X1	1880	gi|565359196|ref|XP_006346403.1|PREDICTED: uncharacterized protein LOC102588996 isoform X1 [Solanum tuberosum]	XP_006346403	Solanum tuberosum	3.41816e-110	66	353.214	344	229
Asp_c1060_g1_i1	BnaC02g47840D	271	gi|674871371|emb|CDY63174.1|BnaC02g47840D [Brassica napus]	CDY63174	Brassica napus	3.24253e-10	62	65.0846	56	35
Asp_c10610_g1_i1	rab family gtpase	1068	gi|449448032|ref|XP_004141770.1|PREDICTED: ras-related protein RABG3d-like isoform 1 [Cucumis sativus]	XP_004141770	Cucumis sativus	1.02826e-128	93	379.407	206	193
Asp_c10611_g1_i1	ac007789_9 wrky dna binding protein	2322	gi|5042446|gb|AAD38283.1|AC007789_9putative WRKY DNA binding protein [Oryza sativa Japonica Group]	AAD38283	Oryza sativa Japonica Group	4.66496e-48	50	187.193	387	197
Asp_c10611_g1_i2	ac007789_9 wrky dna binding protein	2211	gi|5042446|gb|AAD38283.1|AC007789_9putative WRKY DNA binding protein [Oryza sativa Japonica Group]	AAD38283	Oryza sativa Japonica Group	1.62987e-54	56	205.297	350	198
Asp_c10612_g1_i1	monoglyceride lipase	1498	gi|358345808|ref|XP_003636967.1|Monoglyceride lipase [Medicago truncatula] >gi|657376464|gb|KEH21542.1| monoglyceride lipase [Medicago truncatula]	XP_003636967	Medicago truncatula	2.94573e-93	71	213.001	167	120
Asp_c10612_g1_i2	monoglyceride lipase	1527	gi|356574030|ref|XP_003555156.1|PREDICTED: caffeoylshikimate esterase isoform X1 [Glycine max]	XP_003555156	Glycine max	6.50322e-131	75	396.356	314	238
Asp_c10613_g2_i1	sensory histidine protein kinase	1436	gi|302785295|ref|XP_002974419.1|sensory histidine protein kinase [Selaginella moellendorffii] >gi|300158017|gb|EFJ24641.1| sensory histidine protein kinase [Selaginella moellendorffii]	XP_002974419	Selaginella moellendorffii	2.61528e-150	72	466.848	479	346
Asp_c10613_g3_i2	sensory histidine protein kinase	2095	gi|302768056|ref|XP_002967448.1|hypothetical protein SELMODRAFT_169013 [Selaginella moellendorffii] >gi|300165439|gb|EFJ32047.1| hypothetical protein SELMODRAFT_169013 [Selaginella moellendorffii]	XP_002967448	Selaginella moellendorffii	0	68	567	552	377
Asp_c10614_g1_i1	tbc1 domain family member 8b-like isoform x2	803	gi|672120740|ref|XP_008783646.1|PREDICTED: TBC1 domain family member 8B-like isoform X2 [Phoenix dactylifera]	XP_008783646	Phoenix dactylifera	6.49839e-80	73	268.47	249	183
Asp_c10614_g3_i1	tbc1 domain family member 8b-like isoform x2	1337	gi|586646833|ref|XP_006828267.1|hypothetical protein AMTR_s00023p00210990 [Amborella trichopoda] >gi|548832914|gb|ERM95683.1| hypothetical protein AMTR_s00023p00210990 [Amborella trichopoda]	XP_006828267	Amborella trichopoda	2.9679e-111	67	358.607	443	300
Asp_c10614_g4_i1	tbc1 domain family member 8b-like isoform x2	704	gi|414879828|tpg|DAA56959.1|TPA: hypothetical protein ZEAMMB73_114022 [Zea mays]	DAA56959	Zea mays	2.21964e-10	58	67.0106	110	64
Asp_c10615_g1_i1	dna mismatch repair protein msh2	1263	gi|219886557|gb|ACL53653.1|unknown [Zea mays]	ACL53653	Zea mays	9.40168e-131	82	402.134	270	223
Asp_c10618_g1_i1	protein binding	2263	gi|148906136|gb|ABR16226.1|unknown [Picea sitchensis]	ABR16226	Picea sitchensis	5.81514e-171	73	512.301	463	341
Asp_c10621_g2_i1	protein	454	gi|168043257|ref|XP_001774102.1|predicted protein [Physcomitrella patens] >gi|162674648|gb|EDQ61154.1| predicted protein [Physcomitrella patens]	XP_001774102	Physcomitrella patens	4.78839e-19	51	93.9745	159	82
Asp_c10621_g3_i1	protein	1712	gi|168018480|ref|XP_001761774.1|predicted protein [Physcomitrella patens] >gi|162687145|gb|EDQ73530.1| predicted protein [Physcomitrella patens]	XP_001761774	Physcomitrella patens	1.12168e-72	73	259.996	272	200
Asp_c10622_g1_i1	predicted protein	833	gi|168058648|ref|XP_001781319.1|predicted protein [Physcomitrella patens] >gi|162667212|gb|EDQ53847.1| predicted protein [Physcomitrella patens]	XP_001781319	Physcomitrella patens	4.70081e-49	74	174.096	198	147
Asp_c10623_g1_i1	nucleoside diphosphate kinase	556	gi|302754432|ref|XP_002960640.1|hypothetical protein SELMODRAFT_68983, partial [Selaginella moellendorffii] >gi|300171579|gb|EFJ38179.1| hypothetical protein SELMODRAFT_68983, partial [Selaginella moellendorffii]	XP_002960640	Selaginella moellendorffii	1.25536e-12	68	71.633	73	50
Asp_c10624_g1_i1	haloacid dehalogenase-like hydrolase domain-containing protein 3-like	1036	gi|661886812|emb|CDP09530.1|unnamed protein product [Coffea canephora]	CDP09530	Coffea canephora	1.00079e-46	82	171.785	110	91
Asp_c10624_g1_i2	haloacid dehalogenase-like hydrolase domain-containing protein 3	1487	gi|604298636|gb|EYU18638.1|hypothetical protein MIMGU_mgv1a011282mg [Erythranthe guttata]	EYU18638	Erythranthe guttata	8.47123e-119	82	362.844	236	195
Asp_c10625_g1_i1	2-phytyl- -beta-naphthoquinone chloroplastic-like	1334	gi|116784985|gb|ABK23546.1|unknown [Picea sitchensis]	ABK23546	Picea sitchensis	3.52533e-101	72	315.464	246	178
Asp_c10625_g1_i3	2-phytyl- -beta-naphthoquinone chloroplastic-like	1271	gi|116784985|gb|ABK23546.1|unknown [Picea sitchensis]	ABK23546	Picea sitchensis	3.41996e-106	79	327.405	225	178
Asp_c10627_g2_i1	acyl- n-acyltransferase with ring fyve phd-type zinc finger protein	459	gi|674889941|emb|CDY42797.1|BnaC01g22690D [Brassica napus]	CDY42797	Brassica napus	6.8225e-07	80	56.9954	45	36
Asp_c10628_g1_i1	mitogen activated protein kinase 1	1499	gi|168048183|ref|XP_001776547.1|predicted protein [Physcomitrella patens] >gi|162672138|gb|EDQ58680.1| predicted protein [Physcomitrella patens]	XP_001776547	Physcomitrella patens	0	88	587.8	367	324
Asp_c10629_g1_i1	pentatricopeptide repeat protein 65	2248	gi|148909481|gb|ABR17838.1|unknown [Picea sitchensis]	ABR17838	Picea sitchensis	5.80005e-122	61	396.356	493	304
Asp_c10629_g2_i1	tetratricopeptide repeat -like superfamily	203	gi|672162475|ref|XP_008801054.1|PREDICTED: pentatricopeptide repeat-containing protein At4g18520 [Phoenix dactylifera]	XP_008801054	Phoenix dactylifera	1.63099e-14	68	77.0258	66	45
Asp_c10629_g3_i1	pentatricopeptide repeat superfamily protein	224	gi|590600122|ref|XP_007019372.1|Pentatricopeptide repeat superfamily protein [Theobroma cacao] >gi|508724700|gb|EOY16597.1| Pentatricopeptide repeat superfamily protein [Theobroma cacao]	XP_007019372	Theobroma cacao	7.62414e-12	66	69.707	74	49
Asp_c10631_g2_i1	predicted protein	1636	gi|168033828|ref|XP_001769416.1|predicted protein [Physcomitrella patens] >gi|162679336|gb|EDQ65785.1| predicted protein [Physcomitrella patens]	XP_001769416	Physcomitrella patens	8.25456e-41	57	166.007	214	124
Asp_c10634_g1_i1	60s ribosomal protein l32-1-like	1288	gi|460397963|ref|XP_004244534.1|PREDICTED: 60S ribosomal protein L32-1-like [Solanum lycopersicum]	XP_004244534	Solanum lycopersicum	1.28402e-54	93	189.119	104	97
Asp_c10634_g1_i2	protein	1289	gi|168027728|ref|XP_001766381.1|predicted protein [Physcomitrella patens] >gi|162682290|gb|EDQ68709.1| predicted protein [Physcomitrella patens]	XP_001766381	Physcomitrella patens	4.16298e-62	90	208.764	133	121
Asp_c10635_g1_i1	upf0014 membrane protein star2-like	1873	gi|302775458|ref|XP_002971146.1|hypothetical protein SELMODRAFT_411980 [Selaginella moellendorffii] >gi|300161128|gb|EFJ27744.1| hypothetical protein SELMODRAFT_411980 [Selaginella moellendorffii]	XP_002971146	Selaginella moellendorffii	1.812e-81	70	270.011	253	179
Asp_c10636_g1_i1	protein phosphatase 2c	3196	gi|294460588|gb|ADE75869.1|unknown [Picea sitchensis]	ADE75869	Picea sitchensis	9.62131e-100	70	337.035	319	225
Asp_c10638_g1_i1	protein	2369	gi|302815544|ref|XP_002989453.1|hypothetical protein SELMODRAFT_129786 [Selaginella moellendorffii] >gi|300142847|gb|EFJ09544.1| hypothetical protein SELMODRAFT_129786 [Selaginella moellendorffii]	XP_002989453	Selaginella moellendorffii	0	88	741.495	456	403
Asp_c10640_g1_i1	uncharacterized loc101208049	1551	gi|567892001|ref|XP_006438521.1|hypothetical protein CICLE_v10032274mg [Citrus clementina] >gi|568860477|ref|XP_006483743.1| PREDICTED: uncharacterized protein LOC102610709 isoform X1 [Citrus sinensis] >gi|557540717|gb|ESR51761.1| hypothetical protein CICLE_v10032274mg [Citrus clementina]	XP_006438521	Citrus clementina	3.18989e-58	67	206.453	257	174
Asp_c10640_g1_i2	cofactor assembly of complex c	1489	gi|567892001|ref|XP_006438521.1|hypothetical protein CICLE_v10032274mg [Citrus clementina] >gi|568860477|ref|XP_006483743.1| PREDICTED: uncharacterized protein LOC102610709 isoform X1 [Citrus sinensis] >gi|557540717|gb|ESR51761.1| hypothetical protein CICLE_v10032274mg [Citrus clementina]	XP_006438521	Citrus clementina	2.27559e-68	68	232.646	283	194
Asp_c10641_g1_i1	probable lrr receptor-like serine threonine-protein kinase at4g36180-like	278	gi|672145900|ref|XP_008796883.1|PREDICTED: leucine-rich repeat receptor-like kinase protein THICK TASSEL DWARF1 [Phoenix dactylifera]	XP_008796883	Phoenix dactylifera	7.55783e-15	62	78.1814	93	58
Asp_c10641_g2_i1	leucine-rich repeat family protein	699	gi|116787458|gb|ABK24515.1|unknown [Picea sitchensis]	ABK24515	Picea sitchensis	8.58906e-29	62	122.094	121	76
Asp_c10641_g3_i1	kinase family protein with arm repeat domain isoform 1	3528	gi|586753001|ref|XP_006852429.1|hypothetical protein AMTR_s00021p00078920 [Amborella trichopoda] >gi|548856040|gb|ERN13896.1| hypothetical protein AMTR_s00021p00078920 [Amborella trichopoda]	XP_006852429	Amborella trichopoda	0	75	924.08	784	594
Asp_c10641_g4_i1	hypothetical protein SELMODRAFT_234053	476	gi|302801666|ref|XP_002982589.1|hypothetical protein SELMODRAFT_234053 [Selaginella moellendorffii] >gi|300149688|gb|EFJ16342.1| hypothetical protein SELMODRAFT_234053 [Selaginella moellendorffii]	XP_002982589	Selaginella moellendorffii	2.55047e-36	67	140.198	148	100
Asp_c10642_g1_i1	aberrant large forked	2107	gi|641852499|gb|KDO71364.1|hypothetical protein CISIN_1g013643mg [Citrus sinensis]	KDO71364	Citrus sinensis	1.2239e-45	61	178.718	222	136
Asp_c10642_g1_i2	aberrant large forked	2195	gi|641852499|gb|KDO71364.1|hypothetical protein CISIN_1g013643mg [Citrus sinensis]	KDO71364	Citrus sinensis	9.15441e-39	63	155.992	185	117
Asp_c10642_g1_i3	aberrant large forked	2080	gi|641852499|gb|KDO71364.1|hypothetical protein CISIN_1g013643mg [Citrus sinensis]	KDO71364	Citrus sinensis	2.24258e-48	63	186.808	213	136
Asp_c10643_g1_i1	heterogeneous nuclear ribonucleoprotein a3 homolog 2-like	2099	gi|148905890|gb|ABR16107.1|unknown [Picea sitchensis] >gi|224285605|gb|ACN40521.1| unknown [Picea sitchensis] >gi|224285970|gb|ACN40697.1| unknown [Picea sitchensis]	ABR16107	Picea sitchensis	5.09768e-75	74	258.07	220	163
Asp_c10645_g1_i1	AF132121_1laccase	2943	gi|13661199|gb|AAK37825.1|AF132121_1laccase [Pinus taeda]	AAK37825	Pinus taeda	0	73	620.542	523	387
Asp_c10645_g1_i2	unknown	2825	gi|224284397|gb|ACN39933.1|unknown [Picea sitchensis]	ACN39933	Picea sitchensis	0	73	676.396	555	408
Asp_c10646_g1_i1	hypothetical protein AMTR_s00006p00256780	1655	gi|586697124|ref|XP_006844120.1|hypothetical protein AMTR_s00006p00256780 [Amborella trichopoda] >gi|548846519|gb|ERN05795.1| hypothetical protein AMTR_s00006p00256780 [Amborella trichopoda]	XP_006844120	Amborella trichopoda	1.72195e-131	72	401.749	410	299
Asp_c10647_g1_i1	callose synthase 5	534	gi|674952273|emb|CDX81451.1|BnaC09g08620D [Brassica napus]	CDX81451	Brassica napus	3.66723e-49	67	182.57	179	121
Asp_c10648_g1_i1	zinc finger family protein	1701	gi|116782843|gb|ABK22685.1|unknown [Picea sitchensis]	ABK22685	Picea sitchensis	3.37327e-98	82	312.383	291	241
Asp_c10649_g1_i1	zinc finger ccch domain-containing protein 6-like isoform x1	1628	gi|672144660|ref|XP_008796231.1|PREDICTED: zinc finger CCCH domain-containing protein 6-like isoform X1 [Phoenix dactylifera]	XP_008796231	Phoenix dactylifera	1.88767e-76	52	260.766	374	198
Asp_c1064_g1_i1	chloroplast photosystem ii 22 kda component	1778	gi|661885399|emb|CDP10910.1|unnamed protein product [Coffea canephora]	CDP10910	Coffea canephora	3.98457e-63	90	220.32	176	159
Asp_c10651_g2_i1	hypothetical protein CISIN_1g000290mg	710	gi|641826392|gb|KDO45615.1|hypothetical protein CISIN_1g000290mg [Citrus sinensis]	KDO45615	Citrus sinensis	1.77504e-19	56	98.2117	109	62
Asp_c10653_g1_i1	otu domain-containing protein ddb_g0284757-like isoform x1	1282	gi|672161426|ref|XP_008800529.1|PREDICTED: OTU domain-containing protein DDB_G0284757-like isoform X1 [Phoenix dactylifera]	XP_008800529	Phoenix dactylifera	5.82807e-102	65	318.931	334	218
Asp_c10654_g1_i1	unknown	1381	gi|294462480|gb|ADE76787.1|unknown [Picea sitchensis]	ADE76787	Picea sitchensis	2.27518e-82	75	269.24	218	165
Asp_c10655_g1_i1	chromatin remodeling complex swi snf protein	4195	gi|586748383|ref|XP_006851094.1|hypothetical protein AMTR_s00025p00245560 [Amborella trichopoda] >gi|548854765|gb|ERN12675.1| hypothetical protein AMTR_s00025p00245560 [Amborella trichopoda]	XP_006851094	Amborella trichopoda	0	73	1188.33	1098	802
Asp_c10656_g3_i1	unknown	1390	gi|294463932|gb|ADE77487.1|unknown [Picea sitchensis]	ADE77487	Picea sitchensis	8.61702e-128	80	386.341	277	224
Asp_c10657_g1_i1	f-box lrr-repeat protein at1g67190-like	1498	gi|586764159|ref|XP_006855017.1|hypothetical protein AMTR_s00031p00020980 [Amborella trichopoda] >gi|548858746|gb|ERN16484.1| hypothetical protein AMTR_s00031p00020980 [Amborella trichopoda]	XP_006855017	Amborella trichopoda	3.02652e-159	73	471.085	419	310
Asp_c10659_g1_i1	unknown	1335	gi|116785638|gb|ABK23803.1|unknown [Picea sitchensis]	ABK23803	Picea sitchensis	1.42739e-75	64	248.44	231	150
Asp_c10662_g2_i1	starch synthase chloroplastic amyloplastic-like	1140	gi|568880868|ref|XP_006493328.1|PREDICTED: starch synthase 1, chloroplastic/amyloplastic-like [Citrus sinensis] >gi|568884290|ref|XP_006494844.1| PREDICTED: starch synthase 1, chloroplastic/amyloplastic-like [Citrus sinensis]	XP_006493328	Citrus sinensis	1.79378e-14	91	84.7297	49	45
Asp_c10663_g2_i1	unknown	2372	gi|148905928|gb|ABR16125.1|unknown [Picea sitchensis]	ABR16125	Picea sitchensis	0	76	610.142	498	383
Asp_c10665_g1_i1	predicted protein	2537	gi|168026920|ref|XP_001765979.1|predicted protein [Physcomitrella patens] >gi|162682885|gb|EDQ69300.1| predicted protein [Physcomitrella patens]	XP_001765979	Physcomitrella patens	6.24918e-102	47	344.354	772	365
Asp_c10666_g1_i1	transmembrane protein 184a	1967	gi|302812339|ref|XP_002987857.1|hypothetical protein SELMODRAFT_44885, partial [Selaginella moellendorffii] >gi|302817491|ref|XP_002990421.1| hypothetical protein SELMODRAFT_44861, partial [Selaginella moellendorffii] >gi|300141806|gb|EFJ08514.1| hypothetical protein SELMODRAFT_44861, partial [Selaginella moellendorffii] >gi|300144476|gb|EFJ11160.1| hypothetical protein SELMODRAFT_44885, partial …	XP_002987857	Selaginella moellendorffii	2.32342e-148	85	445.277	315	270
Asp_c10666_g1_i3	transmembrane protein 184a-like	1876	gi|302812339|ref|XP_002987857.1|hypothetical protein SELMODRAFT_44885, partial [Selaginella moellendorffii] >gi|302817491|ref|XP_002990421.1| hypothetical protein SELMODRAFT_44861, partial [Selaginella moellendorffii] >gi|300141806|gb|EFJ08514.1| hypothetical protein SELMODRAFT_44861, partial [Selaginella moellendorffii] >gi|300144476|gb|EFJ11160.1| hypothetical protein SELMODRAFT_44885, partial …	XP_002987857	Selaginella moellendorffii	3.12398e-137	88	415.616	278	247
Asp_c10667_g1_i1	l-aspartate oxidase 1-like	2549	gi|168058866|ref|XP_001781427.1|predicted protein [Physcomitrella patens] >gi|162667164|gb|EDQ53801.1| predicted protein [Physcomitrella patens]	XP_001781427	Physcomitrella patens	0	83	771.926	501	420
Asp_c10668_g1_i1	protein	515	gi|168016775|ref|XP_001760924.1|predicted protein [Physcomitrella patens] >gi|162687933|gb|EDQ74313.1| predicted protein [Physcomitrella patens]	XP_001760924	Physcomitrella patens	3.68929e-67	76	226.868	169	130
Asp_c10669_g1_i1	predicted protein	539	gi|168061027|ref|XP_001782493.1|predicted protein [Physcomitrella patens] >gi|162666046|gb|EDQ52712.1| predicted protein [Physcomitrella patens]	XP_001782493	Physcomitrella patens	5.41516e-26	76	115.546	99	76
Asp_c1066_g1_i1	glycerol-3-phosphate transporter 1	2124	gi|326507118|dbj|BAJ95636.1|predicted protein [Hordeum vulgare subsp. vulgare]	BAJ95636	Hordeum vulgare subsp. vulgare	0	69	543.502	551	381
Asp_c10670_g1_i1	peroxidase 55-like	462	gi|302757499|ref|XP_002962173.1|hypothetical protein SELMODRAFT_403769 [Selaginella moellendorffii] >gi|300170832|gb|EFJ37433.1| hypothetical protein SELMODRAFT_403769 [Selaginella moellendorffii]	XP_002962173	Selaginella moellendorffii	3.54583e-09	78	63.5438	46	36
Asp_c10670_g2_i1	peroxidase 51-like	256	gi|302789269|ref|XP_002976403.1|hypothetical protein SELMODRAFT_104905 [Selaginella moellendorffii] >gi|300156033|gb|EFJ22663.1| hypothetical protein SELMODRAFT_104905 [Selaginella moellendorffii]	XP_002976403	Selaginella moellendorffii	1.03335e-28	77	115.161	84	65
Asp_c10673_g1_i1	pentatricopeptide repeat-containing protein at5g16860-like	512	gi|595846631|ref|XP_007209168.1|hypothetical protein PRUPE_ppa006155mg [Prunus persica] >gi|462404903|gb|EMJ10367.1| hypothetical protein PRUPE_ppa006155mg [Prunus persica]	XP_007209168	Prunus persica	2.27661e-10	56	67.781	100	56
Asp_c10677_g1_i1	acyl carrier protein	954	gi|661886969|emb|CDP09378.1|unnamed protein product [Coffea canephora]	CDP09378	Coffea canephora	3.84471e-39	69	145.591	122	85
Asp_c10681_g1_i1	upf0176 protein pc0378-like	2021	gi|586716937|ref|XP_006847929.1|hypothetical protein AMTR_s00029p00123460 [Amborella trichopoda] >gi|548851234|gb|ERN09510.1| hypothetical protein AMTR_s00029p00123460 [Amborella trichopoda]	XP_006847929	Amborella trichopoda	1.92232e-126	70	394.815	373	264
Asp_c10681_g1_i2	rhodanese-related sulfurtransferase	1995	gi|586716937|ref|XP_006847929.1|hypothetical protein AMTR_s00029p00123460 [Amborella trichopoda] >gi|548851234|gb|ERN09510.1| hypothetical protein AMTR_s00029p00123460 [Amborella trichopoda]	XP_006847929	Amborella trichopoda	9.72186e-123	71	385.185	323	232
Asp_c10681_g1_i3	rhodanese cell cycle control phosphatase superfamily protein isoform 2	2064	gi|590667098|ref|XP_007037152.1|Rhodanese/Cell cycle control phosphatase superfamily protein isoform 2 [Theobroma cacao] >gi|508774397|gb|EOY21653.1| Rhodanese/Cell cycle control phosphatase superfamily protein isoform 2 [Theobroma cacao]	XP_007037152	Theobroma cacao	2.63996e-96	69	226.868	189	132
Asp_c10683_g2_i1	nnja2_wheat ame: full=ninja-family protein 2 ame: full=abi five-binding protein b1 short=abi5-binding protein b1 short= -b1	332	gi|116791652|gb|ABK26057.1|unknown [Picea sitchensis]	ABK26057	Picea sitchensis	9.091e-09	88	58.9214	36	32
Asp_c10684_g3_i1	probable transcription factor kan2-like	2005	gi|460397704|ref|XP_004244407.1|PREDICTED: probable transcription factor KAN2-like [Solanum lycopersicum]	XP_004244407	Solanum lycopersicum	1.37979e-33	85	137.887	84	72
Asp_c10685_g1_i1	serine threonine-protein kinase at5g01020-like	277	gi|148906235|gb|ABR16273.1|unknown [Picea sitchensis]	ABR16273	Picea sitchensis	5.97912e-46	88	163.31	92	81
Asp_c10685_g2_i1	probable receptor-like protein kinase at5g15080 isoform x2	999	gi|672112957|ref|XP_008808482.1|PREDICTED: probable receptor-like protein kinase At5g15080 isoform X4 [Phoenix dactylifera]	XP_008808482	Phoenix dactylifera	1.02565e-46	69	175.637	172	119
Asp_c10685_g3_i1	uncharacterized loc100381489	1011	gi|293335431|ref|NP_001167795.1|uncharacterized LOC100381489 [Zea mays] >gi|223944005|gb|ACN26086.1| unknown [Zea mays]	NP_001167795	Zea mays	1.36593e-68	80	227.639	161	129
Asp_c10686_g1_i1	transducin family protein	2639	gi|297813873|ref|XP_002874820.1|transducin family protein [Arabidopsis lyrata subsp. lyrata] >gi|297320657|gb|EFH51079.1| transducin family protein [Arabidopsis lyrata subsp. lyrata]	XP_002874820	Arabidopsis lyrata subsp. lyrata	0	75	699.508	640	483
Asp_c10687_g2_i1	structural constituent of nuclear pore isoform partial	1177	gi|168032308|ref|XP_001768661.1|predicted protein [Physcomitrella patens] >gi|162680160|gb|EDQ66599.1| predicted protein [Physcomitrella patens]	XP_001768661	Physcomitrella patens	4.29734e-93	81	306.99	215	176
Asp_c10689_g1_i1	unknown	345	gi|224284548|gb|ACN40007.1|unknown [Picea sitchensis]	ACN40007	Picea sitchensis	2.17895e-07	64	58.151	79	51
Asp_c1068_g1_i1	unknown	871	gi|388504538|gb|AFK40335.1|unknown [Lotus japonicus]	AFK40335	Lotus japonicus	2.86711e-17	74	87.4261	63	47
Asp_c10690_g1_i1	receptor kinase	3576	gi|659118187|ref|XP_008458988.1|PREDICTED: uncharacterized protein LOC103498240 [Cucumis melo]	XP_008458988	Cucumis melo	4.15409e-144	55	466.463	801	447
Asp_c10690_g2_i1	cytoskeletal protein mrna	4059	gi|659118187|ref|XP_008458988.1|PREDICTED: uncharacterized protein LOC103498240 [Cucumis melo]	XP_008458988	Cucumis melo	3.77933e-153	55	494.197	790	438
Asp_c10692_g1_i1	PREDICTED: uncharacterized protein LOC102662047	307	gi|571523063|ref|XP_006598483.1|PREDICTED: uncharacterized protein LOC102662047 [Glycine max]	XP_006598483	Glycine max	3.46308e-20	68	93.5893	100	68
Asp_c10693_g1_i1	copii coat assembly protein sec16-like isoform x2	4397	gi|674238604|gb|KFK31369.1|hypothetical protein AALP_AA6G103400 [Arabis alpina]	KFK31369	Arabis alpina	2.14938e-177	53	578.941	1026	547
Asp_c10695_g1_i1	bidirectional sugar transporter sweet15	735	gi|255559318|ref|XP_002520679.1|conserved hypothetical protein [Ricinus communis] >gi|223540064|gb|EEF41641.1| conserved hypothetical protein [Ricinus communis]	XP_002520679	Ricinus communis	2.36918e-26	69	114.005	109	76
Asp_c10695_g1_i2	nodulin 3 family protein isoform partial	340	gi|643708545|gb|KDP23461.1|hypothetical protein JCGZ_23294 [Jatropha curcas]	KDP23461	Jatropha curcas	5.23665e-19	71	89.3521	82	59
Asp_c10696_g1_i1	cullin-associated nedd8-dissociated protein 1-like	3782	gi|168012649|ref|XP_001759014.1|predicted protein [Physcomitrella patens] >gi|162689713|gb|EDQ76083.1| predicted protein [Physcomitrella patens]	XP_001759014	Physcomitrella patens	0	86	1521.52	1080	934
Asp_c10696_g2_i1	predicted protein	689	gi|168012649|ref|XP_001759014.1|predicted protein [Physcomitrella patens] >gi|162689713|gb|EDQ76083.1| predicted protein [Physcomitrella patens]	XP_001759014	Physcomitrella patens	2.95836e-76	90	260.381	163	147
Asp_c10697_g1_i2	hypothetical protein POPTR_0012s04760g	1060	gi|224118714|ref|XP_002317888.1|hypothetical protein POPTR_0012s04760g [Populus trichocarpa] >gi|222858561|gb|EEE96108.1| hypothetical protein POPTR_0012s04760g [Populus trichocarpa]	XP_002317888	Populus trichocarpa	1.55425e-68	70	228.024	210	147
Asp_c10697_g3_i1	sequence-specific dna binding transcription factors	1316	gi|590600019|ref|XP_007019344.1|Sequence-specific DNA binding transcription factors [Theobroma cacao] >gi|508724672|gb|EOY16569.1| Sequence-specific DNA binding transcription factors [Theobroma cacao]	XP_007019344	Theobroma cacao	5.92228e-156	75	458.373	367	278
Asp_c10698_g1_i1	PREDICTED: uncharacterized protein LOC103484834	2402	gi|659079631|ref|XP_008440359.1|PREDICTED: uncharacterized protein LOC103484834 [Cucumis melo]	XP_008440359	Cucumis melo	1.96493e-165	74	502.286	446	331
Asp_c106_g1_i1	predicted protein	784	gi|168058850|ref|XP_001781419.1|predicted protein [Physcomitrella patens] >gi|162667156|gb|EDQ53793.1| predicted protein [Physcomitrella patens]	XP_001781419	Physcomitrella patens	2.15142e-62	66	214.927	208	139
Asp_c10705_g1_i1	pentatricopeptide repeat protein 43	600	gi|328774747|gb|AEB39773.1|pentatricopeptide repeat protein 43 [Funaria hygrometrica]	AEB39773	Funaria hygrometrica	2.02043e-26	53	117.087	196	104
Asp_c10705_g2_i1	pentatricopeptide repeat-containing	416	gi|470113308|ref|XP_004292866.1|PREDICTED: putative pentatricopeptide repeat-containing protein At3g15130-like [Fragaria vesca subsp. vesca]	XP_004292866	Fragaria vesca subsp. vesca	1.98935e-16	51	85.5001	138	71
Asp_c10705_g3_i1	pentatricopeptide repeat-containing protein at5g27110-like	881	gi|168044807|ref|XP_001774871.1|predicted protein [Physcomitrella patens] >gi|162673765|gb|EDQ60283.1| predicted protein [Physcomitrella patens]	XP_001774871	Physcomitrella patens	2.47719e-34	49	142.895	291	144
Asp_c10706_g1_i1	molybdenum cofactor sulfurase 3	1124	gi|672137751|ref|XP_008792609.1|PREDICTED: uncharacterized protein LOC103709160 [Phoenix dactylifera]	XP_008792609	Phoenix dactylifera	6.15737e-49	69	187.578	176	122
Asp_c10708_g1_i1	magnesium-chelatase subunit chloroplast	3073	gi|566186422|ref|XP_006379057.1|hypothetical protein POPTR_0009s05400g [Populus trichocarpa] >gi|550331082|gb|ERP56854.1| hypothetical protein POPTR_0009s05400g [Populus trichocarpa]	XP_006379057	Populus trichocarpa	0	86	933.324	749	645
Asp_c10709_g1_i1	la-related protein 1b	2481	gi|593786307|ref|XP_007156194.1|hypothetical protein PHAVU_003G266200g [Phaseolus vulgaris] >gi|561029548|gb|ESW28188.1| hypothetical protein PHAVU_003G266200g [Phaseolus vulgaris]	XP_007156194	Phaseolus vulgaris	7.40816e-19	40	100.523	430	176
Asp_c1070_g1_i1	myosin viii d	2203	gi|343198390|gb|AEM05968.1|myosin VIII D [Physcomitrella patens]	AEM05968	Physcomitrella patens	1.47781e-145	68	472.241	522	360
Asp_c10711_g1_i1	nuclear nucleic acid-binding protein c1d	1045	gi|672113416|ref|XP_008810832.1|PREDICTED: nuclear nucleic acid-binding protein C1D [Phoenix dactylifera]	XP_008810832	Phoenix dactylifera	2.41441e-24	62	108.612	140	87
Asp_c10712_g1_i2	predicted protein	1660	gi|168067141|ref|XP_001785483.1|predicted protein [Physcomitrella patens] >gi|162662890|gb|EDQ49690.1| predicted protein [Physcomitrella patens]	XP_001785483	Physcomitrella patens	3.20373e-88	89	286.574	204	182
Asp_c10712_g1_i3	minor allergen alt a 7	1402	gi|168067141|ref|XP_001785483.1|predicted protein [Physcomitrella patens] >gi|162662890|gb|EDQ49690.1| predicted protein [Physcomitrella patens]	XP_001785483	Physcomitrella patens	1.26717e-91	91	292.352	199	183
Asp_c10713_g1_i1	glycosyltransferase cazy family gt28	1812	gi|225456027|ref|XP_002277203.1|PREDICTED: UDP-N-acetylglucosamine--N-acetylmuramyl-(pentapeptide) pyrophosphoryl-undecaprenol N-acetylglucosamine transferase-like [Vitis vinifera]	XP_002277203	Vitis vinifera	5.85263e-113	64	356.681	417	268
Asp_c10715_g1_i1	low quality protein: inorganic pyrophosphatase 2-like	331	gi|672206676|ref|XP_008779500.1|PREDICTED: LOW QUALITY PROTEIN: inorganic pyrophosphatase 2-like [Phoenix dactylifera]	XP_008779500	Phoenix dactylifera	9.74723e-23	69	99.3673	109	76
Asp_c10715_g3_i1	hypothetical protein M569_12416, partial	202	gi|527191620|gb|EPS62373.1|hypothetical protein M569_12416, partial [Genlisea aurea]	EPS62373	Genlisea aurea	3.48119e-15	71	76.2554	63	45
Asp_c10717_g1_i1	predicted protein	1618	gi|168015393|ref|XP_001760235.1|predicted protein [Physcomitrella patens] >gi|162688615|gb|EDQ74991.1| predicted protein [Physcomitrella patens]	XP_001760235	Physcomitrella patens	4.32111e-132	64	409.838	414	265
Asp_c10718_g1_i1	dnl-type zinc finger	1052	gi|168023707|ref|XP_001764379.1|predicted protein [Physcomitrella patens] >gi|162684531|gb|EDQ70933.1| predicted protein [Physcomitrella patens]	XP_001764379	Physcomitrella patens	1.84455e-44	87	159.458	94	82
Asp_c10719_g2_i1	calcium-dependent protein kinase	425	gi|413949731|gb|AFW82380.1|putative calcium-dependent protein kinase family protein [Zea mays]	AFW82380	Zea mays	8.26861e-38	68	139.043	139	95
Asp_c1071_g1_i1	unknown	1690	gi|294461359|gb|ADE76241.1|unknown [Picea sitchensis]	ADE76241	Picea sitchensis	7.38321e-44	59	168.703	275	164
Asp_c1071_g1_i2	unknown	1601	gi|294461359|gb|ADE76241.1|unknown [Picea sitchensis]	ADE76241	Picea sitchensis	5.23208e-44	59	168.703	275	164
Asp_c10720_g1_i2	unknown	1137	gi|148908171|gb|ABR17201.1|unknown [Picea sitchensis]	ABR17201	Picea sitchensis	1.12418e-60	82	206.838	148	122
Asp_c10721_g1_i1	calcineurin b-like protein 01	1382	gi|302817064|ref|XP_002990209.1|hypothetical protein SELMODRAFT_131200 [Selaginella moellendorffii] >gi|302821641|ref|XP_002992482.1| hypothetical protein SELMODRAFT_135475 [Selaginella moellendorffii] >gi|229609855|gb|ACQ83543.1| calcineurin B-like protein 01 [Selaginella moellendorffii] >gi|300139684|gb|EFJ06420.1| hypothetical protein SELMODRAFT_135475 [Selaginella moellendorffii] >gi|30014206…	XP_002990209	Selaginella moellendorffii	2.47226e-113	90	344.739	210	190
Asp_c10721_g1_i2	calcineurin b-like protein 01	1880	gi|302817064|ref|XP_002990209.1|hypothetical protein SELMODRAFT_131200 [Selaginella moellendorffii] >gi|302821641|ref|XP_002992482.1| hypothetical protein SELMODRAFT_135475 [Selaginella moellendorffii] >gi|229609855|gb|ACQ83543.1| calcineurin B-like protein 01 [Selaginella moellendorffii] >gi|300139684|gb|EFJ06420.1| hypothetical protein SELMODRAFT_135475 [Selaginella moellendorffii] >gi|30014206…	XP_002990209	Selaginella moellendorffii	3.70114e-111	90	344.739	210	190
Asp_c10723_g1_i1	serine threonine-protein kinase	2357	gi|224284333|gb|ACN39902.1|unknown [Picea sitchensis]	ACN39902	Picea sitchensis	1.73667e-180	62	551.206	678	421
Asp_c10724_g1_i1	s-adenosyl-l-methionine-dependent methyltransferases superfamily isoform 1	1076	gi|224284419|gb|ACN39944.1|unknown [Picea sitchensis]	ACN39944	Picea sitchensis	5.81992e-68	57	230.72	381	219
Asp_c10725_g1_i1	protein	728	gi|586712694|ref|XP_006847053.1|hypothetical protein AMTR_s00017p00192140 [Amborella trichopoda] >gi|548850082|gb|ERN08634.1| hypothetical protein AMTR_s00017p00192140 [Amborella trichopoda]	XP_006847053	Amborella trichopoda	3.32774e-71	69	247.669	243	169
Asp_c10725_g2_i1	protein	4117	gi|168052313|ref|XP_001778595.1|predicted protein [Physcomitrella patens] >gi|162670049|gb|EDQ56625.1| predicted protein [Physcomitrella patens]	XP_001778595	Physcomitrella patens	0	66	613.994	727	487
Asp_c10726_g1_i1	nuclease harbi1-like	431	gi|672192388|ref|XP_008775753.1|PREDICTED: uncharacterized protein LOC103696032 [Phoenix dactylifera]	XP_008775753	Phoenix dactylifera	2.53985e-12	58	72.7886	101	59
Asp_c10727_g1_i1	tbc1 domain family member 13-like	1975	gi|168001162|ref|XP_001753284.1|predicted protein [Physcomitrella patens] >gi|162695570|gb|EDQ81913.1| predicted protein [Physcomitrella patens]	XP_001753284	Physcomitrella patens	1.42868e-179	86	528.48	341	295
Asp_c10728_g1_i1	calcium- and calmodulin-dependent protein kinase	439	gi|319918044|gb|ADV78063.1|calcium- and calmodulin-dependent protein kinase [Treubia lacunosa]	ADV78063	Treubia lacunosa	2.57688e-08	68	61.6178	51	35
Asp_c10729_g1_i1	unknown	1337	gi|294464790|gb|ADE77901.1|unknown [Picea sitchensis]	ADE77901	Picea sitchensis	1.3571e-39	62	153.295	224	140
Asp_c10729_g1_i2	unknown	921	gi|294464790|gb|ADE77901.1|unknown [Picea sitchensis]	ADE77901	Picea sitchensis	7.28869e-24	61	76.6406	118	72
Asp_c10729_g1_i3	unknown	1559	gi|294464790|gb|ADE77901.1|unknown [Picea sitchensis]	ADE77901	Picea sitchensis	7.21373e-39	62	152.525	224	140
Asp_c1072_g1_i1	abhydrolase domain-containing protein fam108b1	1921	gi|116787427|gb|ABK24504.1|unknown [Picea sitchensis]	ABK24504	Picea sitchensis	3.54718e-167	88	495.352	318	283
Asp_c10730_g1_i1	protein nlp8-like	1084	gi|255578890|ref|XP_002530298.1|transcription factor, putative [Ricinus communis] >gi|223530154|gb|EEF32065.1| transcription factor, putative [Ricinus communis]	XP_002530298	Ricinus communis	1.48654e-32	70	139.813	127	89
Asp_c10731_g1_i1	protein suppressor of fri 4 isoform x1	1209	gi|629110415|gb|KCW75561.1|hypothetical protein EUGRSUZ_E04313 [Eucalyptus grandis] >gi|629110416|gb|KCW75562.1| hypothetical protein EUGRSUZ_E04313 [Eucalyptus grandis]	KCW75561	Eucalyptus grandis	1.40099e-22	78	107.457	70	55
Asp_c10731_g1_i2	zinc finger family protein	1746	gi|586644938|ref|XP_006878607.1|hypothetical protein AMTR_s00011p00256770 [Amborella trichopoda] >gi|548831950|gb|ERM94752.1| hypothetical protein AMTR_s00011p00256770 [Amborella trichopoda]	XP_006878607	Amborella trichopoda	2.62241e-50	86	189.119	115	99
Asp_c10731_g1_i3	zinc finger family protein	1903	gi|586644938|ref|XP_006878607.1|hypothetical protein AMTR_s00011p00256770 [Amborella trichopoda] >gi|548831950|gb|ERM94752.1| hypothetical protein AMTR_s00011p00256770 [Amborella trichopoda]	XP_006878607	Amborella trichopoda	5.21478e-50	86	189.119	115	99
Asp_c10734_g1_i1	hypothetical protein SELMODRAFT_175276	1315	gi|302788268|ref|XP_002975903.1|hypothetical protein SELMODRAFT_175276 [Selaginella moellendorffii] >gi|300156179|gb|EFJ22808.1| hypothetical protein SELMODRAFT_175276 [Selaginella moellendorffii]	XP_002975903	Selaginella moellendorffii	4.11932e-97	73	303.523	251	184
Asp_c10734_g1_i2	unknown	1860	gi|148907425|gb|ABR16846.1|unknown [Picea sitchensis]	ABR16846	Picea sitchensis	8.79013e-45	70	169.859	150	105
Asp_c10735_g2_i1	web family protein at5g55860	1004	gi|595841978|ref|XP_007208320.1|hypothetical protein PRUPE_ppa002793mg [Prunus persica] >gi|462403962|gb|EMJ09519.1| hypothetical protein PRUPE_ppa002793mg [Prunus persica]	XP_007208320	Prunus persica	1.21589e-07	68	63.1586	98	67
Asp_c10735_g3_i1	web family protein at5g55860-like	933	gi|567921238|ref|XP_006452625.1|hypothetical protein CICLE_v10007701mg [Citrus clementina] >gi|557555851|gb|ESR65865.1| hypothetical protein CICLE_v10007701mg [Citrus clementina]	XP_006452625	Citrus clementina	1.02742e-20	65	102.449	197	129
Asp_c10737_g1_i1	pentatricopeptide repeat superfamily protein	239	gi|590600122|ref|XP_007019372.1|Pentatricopeptide repeat superfamily protein [Theobroma cacao] >gi|508724700|gb|EOY16597.1| Pentatricopeptide repeat superfamily protein [Theobroma cacao]	XP_007019372	Theobroma cacao	6.8244e-17	70	83.9593	71	50
Asp_c10737_g2_i1	pentatricopeptide repeat-containing protein at1g08070	443	gi|225217011|gb|ACN85298.1|EMB2261 putative [Oryza coarctata]	ACN85298	Oryza coarctata	8.12643e-37	68	142.51	141	97
Asp_c10739_g1_i1	hypothetical protein SELMODRAFT_444776	1353	gi|302798641|ref|XP_002981080.1|hypothetical protein SELMODRAFT_444776 [Selaginella moellendorffii] >gi|300151134|gb|EFJ17781.1| hypothetical protein SELMODRAFT_444776 [Selaginella moellendorffii]	XP_002981080	Selaginella moellendorffii	1.65469e-38	53	159.458	315	167
Asp_c1073_g1_i1	hypothetical protein SELMODRAFT_87388	658	gi|302768002|ref|XP_002967421.1|hypothetical protein SELMODRAFT_87388 [Selaginella moellendorffii] >gi|300165412|gb|EFJ32020.1| hypothetical protein SELMODRAFT_87388 [Selaginella moellendorffii]	XP_002967421	Selaginella moellendorffii	2.91403e-44	76	161.77	133	102
Asp_c10740_g1_i1	l-type lectin-domain containing receptor kinase	356	gi|586717868|ref|XP_006848186.1|hypothetical protein AMTR_s00029p00237920 [Amborella trichopoda] >gi|548851491|gb|ERN09767.1| hypothetical protein AMTR_s00029p00237920 [Amborella trichopoda]	XP_006848186	Amborella trichopoda	2.15106e-09	66	63.5438	66	44
Asp_c10740_g2_i1	receptor-like protein kinase at1g80870-like	2235	gi|643735323|gb|KDP41964.1|hypothetical protein JCGZ_26982 [Jatropha curcas]	KDP41964	Jatropha curcas	6.67179e-96	51	325.094	691	356
Asp_c10742_g1_i1	hypothetical protein CISIN_1g0003292mg, partial	316	gi|641834311|gb|KDO53307.1|hypothetical protein CISIN_1g0003292mg, partial [Citrus sinensis] >gi|641834312|gb|KDO53308.1| hypothetical protein CISIN_1g0003292mg, partial [Citrus sinensis]	KDO53307	Citrus sinensis	1.46573e-17	72	87.8113	105	76
Asp_c10746_g1_i1	endo excinuclease amino terminal domain-containing family partial	1474	gi|593692636|ref|XP_007146860.1|hypothetical protein PHAVU_006G076300g [Phaseolus vulgaris] >gi|561020083|gb|ESW18854.1| hypothetical protein PHAVU_006G076300g [Phaseolus vulgaris]	XP_007146860	Phaseolus vulgaris	1.15457e-65	78	228.024	151	119
Asp_c10747_g1_i1	low quality protein: gdp-l-galactose phosphorylase 1-like	693	gi|147863331|emb|CAN80482.1|hypothetical protein VITISV_017519 [Vitis vinifera]	CAN80482	Vitis vinifera	8.15662e-19	91	93.2041	57	52
Asp_c10748_g1_i1	bzip transcription factor family protein	1442	gi|643736399|gb|KDP42718.1|hypothetical protein JCGZ_23658 [Jatropha curcas]	KDP42718	Jatropha curcas	1.64639e-18	60	98.2117	138	84
Asp_c10749_g1_i1	protein downstream neighbor of son-like isoform x1	450	gi|586704121|ref|XP_006845679.1|hypothetical protein AMTR_s00019p00232970 [Amborella trichopoda] >gi|548848251|gb|ERN07354.1| hypothetical protein AMTR_s00019p00232970 [Amborella trichopoda]	XP_006845679	Amborella trichopoda	4.30699e-40	73	151.754	143	105
Asp_c10749_g2_i1	hypothetical protein SELMODRAFT_442995	560	gi|302788160|ref|XP_002975849.1|hypothetical protein SELMODRAFT_442995 [Selaginella moellendorffii] >gi|300156125|gb|EFJ22754.1| hypothetical protein SELMODRAFT_442995 [Selaginella moellendorffii]	XP_002975849	Selaginella moellendorffii	1.97996e-08	53	62.7734	95	51
Asp_c10749_g3_i1	hypothetical protein SELMODRAFT_439222	302	gi|302764652|ref|XP_002965747.1|hypothetical protein SELMODRAFT_439222 [Selaginella moellendorffii] >gi|300166561|gb|EFJ33167.1| hypothetical protein SELMODRAFT_439222 [Selaginella moellendorffii]	XP_002965747	Selaginella moellendorffii	1.5577e-24	80	107.457	71	57
Asp_c1074_g1_i1	zinc finger protein 11-like	1893	gi|672139706|ref|XP_008793643.1|PREDICTED: zinc finger protein 11-like [Phoenix dactylifera]	XP_008793643	Phoenix dactylifera	4.10873e-42	51	167.933	260	133
Asp_c1074_g1_i2	zinc finger protein 11-like	1685	gi|326491247|dbj|BAK05723.1|predicted protein [Hordeum vulgare subsp. vulgare]	BAK05723	Hordeum vulgare subsp. vulgare	3.59868e-58	51	210.305	345	179
Asp_c10750_g1_i1	nadh-plastoquinone oxidoreductase subunit 2	309	gi|308745984|ref|YP_003934536.1|NADH-plastoquinone oxidoreductase subunit 2 (chloroplast) [Myriopteris lindheimeri] >gi|302375417|gb|ADL29791.1| NADH-plastoquinone oxidoreductase subunit 2 (chloroplast) [Myriopteris lindheimeri]	YP_003934536	Myriopteris lindheimeri	2.24502e-33	95	130.183	86	82
Asp_c10750_g2_i1	nadh-plastoquinone oxidoreductase subunit 2	514	gi|308745984|ref|YP_003934536.1|NADH-plastoquinone oxidoreductase subunit 2 (chloroplast) [Myriopteris lindheimeri] >gi|302375417|gb|ADL29791.1| NADH-plastoquinone oxidoreductase subunit 2 (chloroplast) [Myriopteris lindheimeri]	YP_003934536	Myriopteris lindheimeri	4.57009e-84	90	268.085	171	155
Asp_c10751_g1_i1	arf guanine-nucleotide exchange factor gnom-like isoform x1	326	gi|571489952|ref|XP_006591350.1|PREDICTED: ARF guanine-nucleotide exchange factor GNOM-like isoform X1 [Glycine max] >gi|571489954|ref|XP_006591351.1| PREDICTED: ARF guanine-nucleotide exchange factor GNOM-like isoform X2 [Glycine max] >gi|571489956|ref|XP_006591352.1| PREDICTED: ARF guanine-nucleotide exchange factor GNOM-like isoform X3 [Glycine max]	XP_006591350	Glycine max	1.11013e-57	90	202.986	108	98
Asp_c10751_g2_i1	sec7 domain-containing protein	844	gi|661895795|emb|CDP00373.1|unnamed protein product [Coffea canephora]	CDP00373	Coffea canephora	2.94433e-123	83	387.497	280	233
Asp_c10753_g1_i1	myosin heavy clone 203	269	gi|670370863|ref|XP_008666678.1|PREDICTED: myosin heavy chain, clone 203 [Zea mays]	XP_008666678	Zea mays	1.5709e-27	95	114.775	61	58
Asp_c10755_g1_i1	predicted protein	1377	gi|168027748|ref|XP_001766391.1|predicted protein [Physcomitrella patens] >gi|162682300|gb|EDQ68719.1| predicted protein [Physcomitrella patens]	XP_001766391	Physcomitrella patens	1.08381e-139	73	416.772	333	246
Asp_c10759_g1_i1	protein misato homolog 1-like isoform x2	358	gi|502160953|ref|XP_004511967.1|PREDICTED: protein misato homolog 1-like isoform X2 [Cicer arietinum]	XP_004511967	Cicer arietinum	2.49167e-09	54	63.929	125	68
Asp_c10759_g2_i1	predicted protein	382	gi|168010682|ref|XP_001758033.1|predicted protein [Physcomitrella patens] >gi|162690910|gb|EDQ77275.1| predicted protein [Physcomitrella patens]	XP_001758033	Physcomitrella patens	9.41541e-08	63	59.3066	79	50
Asp_c1075_g1_i1	slow walker partial	301	gi|168001222|ref|XP_001753314.1|predicted protein [Physcomitrella patens] >gi|162695600|gb|EDQ81943.1| predicted protein [Physcomitrella patens]	XP_001753314	Physcomitrella patens	1.53002e-39	81	150.984	108	88
Asp_c10760_g2_i1	calcium dependent protein kinase	822	gi|604300734|gb|EYU20515.1|hypothetical protein MIMGU_mgv1a003874mg [Erythranthe guttata]	EYU20515	Erythranthe guttata	3.90101e-28	81	122.479	86	70
Asp_c10760_g2_i2	calcium dependent protein kinase	914	gi|604300734|gb|EYU20515.1|hypothetical protein MIMGU_mgv1a003874mg [Erythranthe guttata]	EYU20515	Erythranthe guttata	7.62821e-28	81	122.479	86	70
Asp_c10763_g1_i1	atp-binding cassette subfamily member 9	1626	gi|302797442|ref|XP_002980482.1|hypothetical protein SELMODRAFT_444528 [Selaginella moellendorffii] >gi|300152098|gb|EFJ18742.1| hypothetical protein SELMODRAFT_444528 [Selaginella moellendorffii]	XP_002980482	Selaginella moellendorffii	1.72763e-97	66	312.383	318	212
Asp_c10763_g1_i3	protein chloroplastic-like	1943	gi|116792062|gb|ABK26216.1|unknown [Picea sitchensis]	ABK26216	Picea sitchensis	6.01707e-105	80	332.028	239	193
Asp_c10766_g1_i1	protein stichel-like 2-like	814	gi|414586712|tpg|DAA37283.1|TPA: hypothetical protein ZEAMMB73_202347 [Zea mays]	DAA37283	Zea mays	1.75899e-97	78	315.079	261	205
Asp_c10766_g2_i1	protein stichel-like 3	406	gi|658040823|ref|XP_008356016.1|PREDICTED: protein STICHEL-like 3 [Malus domestica] >gi|658040825|ref|XP_008356017.1| PREDICTED: protein STICHEL-like 3 [Malus domestica]	XP_008356016	Malus domestica	3.38978e-09	69	64.3142	71	49
Asp_c10768_g1_i1	chloride channel c	310	gi|586754593|ref|XP_006852872.1|hypothetical protein AMTR_s00033p00206270 [Amborella trichopoda] >gi|548856486|gb|ERN14339.1| hypothetical protein AMTR_s00033p00206270 [Amborella trichopoda]	XP_006852872	Amborella trichopoda	1.95781e-39	80	149.443	100	80
Asp_c10768_g2_i1	chloride channel protein clc-c-like	267	gi|357131400|ref|XP_003567326.1|PREDICTED: chloride channel protein CLC-c-like [Brachypodium distachyon]	XP_003567326	Brachypodium distachyon	4.71857e-07	64	56.6102	87	56
Asp_c1076_g1_i1	v0 subunit e	735	gi|26986112|emb|CAD27522.1|vacuolar ATPase subunit e-like [Mesembryanthemum crystallinum]	CAD27522	Mesembryanthemum crystallinum	7.10767e-19	77	88.1965	67	52
Asp_c10770_g1_i1	cytokinin dehydrogenase 7-like	646	gi|661882874|emb|CDP13465.1|unnamed protein product [Coffea canephora]	CDP13465	Coffea canephora	4.33923e-30	71	125.561	115	82
Asp_c10770_g2_i1	cytokinin dehydrogenase 3-like	228	gi|514816148|ref|XP_004982819.1|PREDICTED: cytokinin dehydrogenase 3-like [Setaria italica]	XP_004982819	Setaria italica	3.40109e-32	85	125.946	76	65
Asp_c10770_g3_i1	cytokinin oxidase	509	gi|302786872|ref|XP_002975207.1|hypothetical protein SELMODRAFT_174721 [Selaginella moellendorffii] >gi|300157366|gb|EFJ23992.1| hypothetical protein SELMODRAFT_174721 [Selaginella moellendorffii]	XP_002975207	Selaginella moellendorffii	4.38777e-37	62	143.665	169	106
Asp_c10770_g4_i1	protein	209	gi|168064909|ref|XP_001784400.1|predicted protein [Physcomitrella patens] >gi|162664071|gb|EDQ50805.1| predicted protein [Physcomitrella patens]	XP_001784400	Physcomitrella patens	9.14316e-21	75	93.9745	73	55
Asp_c10771_g2_i1	tpa: duf1764 domain containing family protein	794	gi|224141625|ref|XP_002324167.1|hypothetical protein POPTR_0018s04970g [Populus trichocarpa] >gi|222865601|gb|EEF02732.1| hypothetical protein POPTR_0018s04970g [Populus trichocarpa]	XP_002324167	Populus trichocarpa	7.62585e-15	60	78.5666	113	68
Asp_c10772_g1_i1	PREDICTED: uncharacterized protein LOC103703568	1652	gi|672122702|ref|XP_008784688.1|PREDICTED: uncharacterized protein LOC103703568 [Phoenix dactylifera]	XP_008784688	Phoenix dactylifera	1.26691e-50	71	185.267	189	135
Asp_c10773_g1_i1	probable inactive purple acid phosphatase 27- partial	242	gi|566147456|ref|XP_006368593.1|hypothetical protein POPTR_0001s06070g [Populus trichocarpa] >gi|550346615|gb|ERP65162.1| hypothetical protein POPTR_0001s06070g [Populus trichocarpa]	XP_006368593	Populus trichocarpa	1.54053e-34	83	133.65	80	67
[truncated: 19,735 more rows]
