# Supplementary material for: Transcriptome analyses provide insights into the phylogeny and adaptive evolution of the mangrove fern genus Acrostichum
Source: Sci Rep. 2016 Oct 26;6:35634. doi: 10.1038/srep35634 (PMC5080628; doi:10.1038/srep35634)
Supplement: Supplementary Table S3 [file srep35634-s4.xls]

## Sheet: Table S3
Supplementary Table S3. Top-blast results of C. thalictroides
Sequence id	Sequence description	Sequence length	Hit description	Hit accession	Species	E-Value	Similarity	Bit-Score	Alignment length	Positives
Cth_CL10Contig1	probable lrr receptor-like serine threonine-protein kinase at3g47570-like	1757	gi|359485080|ref|XP_003633210.1|PREDICTED: probable LRR receptor-like serine/threonine-protein kinase At3g47570-like [Vitis vinifera]	XP_003633210	Vitis vinifera	2.00449e-76	61	211.46	315	193
Cth_CL10Contig2	probable lrr receptor-like serine threonine-protein kinase at3g47570-like	2057	gi|460382834|ref|XP_004237141.1|PREDICTED: probable LRR receptor-like serine/threonine-protein kinase At3g47570-like [Solanum lycopersicum]	XP_004237141	Solanum lycopersicum	3.51611e-79	53	282.337	502	267
Cth_CL23Contig1	chaperone protein htpg family protein isoform 2	1674	gi|674884427|emb|CDY48069.1|BnaA06g33590D [Brassica napus]	CDY48069	Brassica napus	4.88414e-173	74	517.309	448	335
Cth_CL23Contig2	chaperone protein htpg family protein isoform 1	1739	gi|674884427|emb|CDY48069.1|BnaA06g33590D [Brassica napus]	CDY48069	Brassica napus	1.57774e-151	77	354.369	290	225
Cth_CL34Contig2	hypothetical protein SELMODRAFT_450850	933	gi|302810257|ref|XP_002986820.1|hypothetical protein SELMODRAFT_450850 [Selaginella moellendorffii] >gi|300145474|gb|EFJ12150.1| hypothetical protein SELMODRAFT_450850 [Selaginella moellendorffii]	XP_002986820	Selaginella moellendorffii	1.64348e-76	73	242.276	221	163
Cth_CL40Contig2	mitogen-activated protein kinase kinase kinase yoda-like	2327	gi|641857503|gb|KDO76248.1|hypothetical protein CISIN_1g013380mg [Citrus sinensis] >gi|641857504|gb|KDO76249.1| hypothetical protein CISIN_1g013380mg [Citrus sinensis]	KDO76248	Citrus sinensis	3.76679e-72	65	251.136	254	167
Cth_CL44Contig1	PREDICTED: uncharacterized protein LOC101490842, partial	794	gi|502147630|ref|XP_004506855.1|PREDICTED: uncharacterized protein LOC101490842, partial [Cicer arietinum]	XP_004506855	Cicer arietinum	2.97668e-67	69	218.394	217	150
Cth_CL46Contig1	hypothetical protein CICLE_v10004289mg	3299	gi|567854587|ref|XP_006420413.1|hypothetical protein CICLE_v10004289mg [Citrus clementina] >gi|557522286|gb|ESR33653.1| hypothetical protein CICLE_v10004289mg [Citrus clementina]	XP_006420413	Citrus clementina	0	60	630.943	816	492
Cth_CL58Contig1	phosphosulfolactate synthase	600	gi|643703761|gb|KDP20825.1|hypothetical protein JCGZ_21296 [Jatropha curcas]	KDP20825	Jatropha curcas	1.45462e-45	69	160.229	142	99
Cth_CL61Contig1	two-component response regulator-like aprr7 isoform x1	3529	gi|645220838|ref|XP_008242075.1|PREDICTED: two-component response regulator-like APRR7 isoform X3 [Prunus mume]	XP_008242075	Prunus mume	1.14215e-78	73	283.878	239	176
Cth_CL74Contig1	retrotransposon ty1-copia subclass	1497	gi|377655443|gb|AFB73912.1|polyprotein [Citrus sinensis]	AFB73912	Citrus sinensis	6.17606e-30	43	134.035	425	184
Cth_CL77Contig1	auxin-responsive protein iaa13-like	2268	gi|525313469|ref|NP_001266065.1|IAA12 [Solanum lycopersicum] >gi|365818533|gb|AEX00355.1| IAA12 [Solanum lycopersicum]	NP_001266065	Solanum lycopersicum	2.1944e-37	63	151.369	184	116
Cth_CL83Contig1	membrane-bound transcription factor site-1 protease isoform x2	1894	gi|302765701|ref|XP_002966271.1|hypothetical protein SELMODRAFT_85837 [Selaginella moellendorffii] >gi|300165691|gb|EFJ32298.1| hypothetical protein SELMODRAFT_85837 [Selaginella moellendorffii]	XP_002966271	Selaginella moellendorffii	0	76	654.055	489	376
Cth_CL87Contig1	unknown	2051	gi|148910775|gb|ABR18454.1|unknown [Picea sitchensis]	ABR18454	Picea sitchensis	2.50087e-67	57	234.187	295	170
Cth_CL93Contig1	unknown	239	gi|294461189|gb|ADE76158.1|unknown [Picea sitchensis]	ADE76158	Picea sitchensis	7.32046e-16	65	76.2554	82	54
Cth_CL108Contig1	predicted protein	1556	gi|168056050|ref|XP_001780035.1|predicted protein [Physcomitrella patens] >gi|162668533|gb|EDQ55138.1| predicted protein [Physcomitrella patens]	XP_001780035	Physcomitrella patens	0	83	749.584	498	416
Cth_CL115Contig1	hypothetical protein AALP_AA5G106200	798	gi|674241376|gb|KFK34141.1|hypothetical protein AALP_AA5G106200 [Arabis alpina]	KFK34141	Arabis alpina	5.90406e-11	56	72.0182	132	74
Cth_CL120Contig1	diphthamide biosynthesis protein 2-like	636	gi|593700619|ref|XP_007150748.1|hypothetical protein PHAVU_005G177500g [Phaseolus vulgaris] >gi|561024012|gb|ESW22742.1| hypothetical protein PHAVU_005G177500g [Phaseolus vulgaris]	XP_007150748	Phaseolus vulgaris	8.84329e-11	54	69.707	104	57
Cth_CL121Contig1	nucleotidyltransferase domain containing expressed	282	gi|302755776|ref|XP_002961312.1|hypothetical protein SELMODRAFT_70578, partial [Selaginella moellendorffii] >gi|300172251|gb|EFJ38851.1| hypothetical protein SELMODRAFT_70578, partial [Selaginella moellendorffii]	XP_002961312	Selaginella moellendorffii	1.87255e-16	62	80.8777	86	54
Cth_CL127Contig1	zinc finger protein	1221	gi|567175951|ref|XP_006400589.1|hypothetical protein EUTSA_v10013726mg [Eutrema salsugineum] >gi|557101679|gb|ESQ42042.1| hypothetical protein EUTSA_v10013726mg [Eutrema salsugineum]	XP_006400589	Eutrema salsugineum	1.22944e-77	59	253.832	283	169
Cth_CL132Contig1	pentatricopeptide repeat-containing family protein	1421	gi|224108621|ref|XP_002314911.1|pentatricopeptide repeat-containing family protein [Populus trichocarpa] >gi|222863951|gb|EEF01082.1| pentatricopeptide repeat-containing family protein [Populus trichocarpa]	XP_002314911	Populus trichocarpa	2.13126e-71	56	248.825	383	216
Cth_CL138Contig1	gamma-glutamyltranspeptidase 1-like	2325	gi|672162477|ref|XP_008801055.1|PREDICTED: gamma-glutamyltranspeptidase 1-like [Phoenix dactylifera]	XP_008801055	Phoenix dactylifera	1.87294e-168	62	506.523	578	362
Cth_CL148Contig1	predicted protein	1187	gi|326528899|dbj|BAJ97471.1|predicted protein [Hordeum vulgare subsp. vulgare]	BAJ97471	Hordeum vulgare subsp. vulgare	2.57099e-14	55	80.4925	145	80
Cth_CL163Contig1	atp-binding cassette transporter	463	gi|674953971|emb|CDX79673.1|BnaC03g20090D [Brassica napus]	CDX79673	Brassica napus	2.77093e-19	68	92.4337	88	60
Cth_CL183Contig1	zinc finger protein magpie-like	475	gi|168016163|ref|XP_001760619.1|predicted protein [Physcomitrella patens] >gi|162688316|gb|EDQ74694.1| predicted protein [Physcomitrella patens]	XP_001760619	Physcomitrella patens	1.59491e-54	82	179.489	110	91
Cth_CL187Contig1	sensory histidine protein kinase	549	gi|302793795|ref|XP_002978662.1|sensory histidine protein kinase [Selaginella moellendorffii] >gi|300153471|gb|EFJ20109.1| sensory histidine protein kinase [Selaginella moellendorffii]	XP_002978662	Selaginella moellendorffii	8.37601e-61	71	211.846	174	125
Cth_CL190Contig1	importin beta- isoform 2	2111	gi|672143450|ref|XP_008795603.1|PREDICTED: transportin-1-like, partial [Phoenix dactylifera]	XP_008795603	Phoenix dactylifera	0	74	659.833	543	405
Cth_CL198Contig1	presenilin-like protein at2g29900-like	1315	gi|168019905|ref|XP_001762484.1|predicted protein [Physcomitrella patens] >gi|162686217|gb|EDQ72607.1| predicted protein [Physcomitrella patens]	XP_001762484	Physcomitrella patens	1.6115e-82	58	270.011	349	205
Cth_CL208Contig1	hypothetical protein SELMODRAFT_101768	746	gi|302786118|ref|XP_002974830.1|hypothetical protein SELMODRAFT_101768 [Selaginella moellendorffii] >gi|300157725|gb|EFJ24350.1| hypothetical protein SELMODRAFT_101768 [Selaginella moellendorffii]	XP_002974830	Selaginella moellendorffii	1.40628e-35	62	137.117	167	105
Cth_CL213Contig1	branchpoint-bridging	1388	gi|672111632|ref|XP_008801638.1|PREDICTED: branchpoint-bridging protein-like [Phoenix dactylifera] >gi|672111637|ref|XP_008801658.1| PREDICTED: branchpoint-bridging protein-like [Phoenix dactylifera] >gi|672111639|ref|XP_008801666.1| PREDICTED: branchpoint-bridging protein-like [Phoenix dactylifera] >gi|672111641|ref|XP_008801674.1| PREDICTED: branchpoint-bridging protein-like [Phoenix dactylifer…	XP_008801638	Phoenix dactylifera	1.35826e-42	45	169.859	347	159
Cth_CL229Contig1	signal recognition particle receptor chloroplast isoform 2	1805	gi|168030830|ref|XP_001767925.1|predicted protein [Physcomitrella patens] >gi|162680767|gb|EDQ67200.1| predicted protein [Physcomitrella patens]	XP_001767925	Physcomitrella patens	9.75483e-155	81	457.603	340	276
Cth_CL236Contig1	small rna degrading nuclease 3-like isoform x4	1472	gi|168011687|ref|XP_001758534.1|predicted protein [Physcomitrella patens] >gi|162690144|gb|EDQ76512.1| predicted protein [Physcomitrella patens]	XP_001758534	Physcomitrella patens	8.77705e-24	54	114.39	219	119
Cth_CL240Contig1	hypothetical protein SELMODRAFT_424940	428	gi|302808363|ref|XP_002985876.1|hypothetical protein SELMODRAFT_424940 [Selaginella moellendorffii] >gi|300146383|gb|EFJ13053.1| hypothetical protein SELMODRAFT_424940 [Selaginella moellendorffii]	XP_002985876	Selaginella moellendorffii	3.91756e-38	64	143.665	137	89
Cth_CL244Contig1	kda class i heat shock	832	gi|659126469|ref|XP_008463198.1|PREDICTED: 18.1 kDa class I heat shock protein-like [Cucumis melo]	XP_008463198	Cucumis melo	9.79875e-59	77	192.586	158	123
Cth_CL249Contig1	arginyl-trna synthetase-like protein	2606	gi|586758203|ref|XP_006853736.1|hypothetical protein AMTR_s00056p00173860 [Amborella trichopoda] >gi|548857397|gb|ERN15203.1| hypothetical protein AMTR_s00056p00173860 [Amborella trichopoda]	XP_006853736	Amborella trichopoda	0	80	842.417	609	488
Cth_CL253Contig1	hypothetical protein SELMODRAFT_407397	1159	gi|302766071|ref|XP_002966456.1|hypothetical protein SELMODRAFT_407397 [Selaginella moellendorffii] >gi|300165876|gb|EFJ32483.1| hypothetical protein SELMODRAFT_407397 [Selaginella moellendorffii]	XP_002966456	Selaginella moellendorffii	1.2001e-118	90	351.673	211	191
Cth_CL267Contig1	hypothetical retrotransposon	2322	gi|56407681|gb|AAV88069.1|hypothetical retrotransposon [Ipomoea batatas]	AAV88069	Ipomoea batatas	1.2572e-149	55	481.485	777	432
Cth_CL274Contig1	dna topoisomerase 1-like	1549	gi|168041204|ref|XP_001773082.1|predicted protein [Physcomitrella patens] >gi|162675629|gb|EDQ62122.1| predicted protein [Physcomitrella patens]	XP_001773082	Physcomitrella patens	0	83	555.058	372	310
Cth_CL283Contig1	proteasome subunit alpha type-6	1376	gi|302816131|ref|XP_002989745.1|hypothetical protein SELMODRAFT_272088 [Selaginella moellendorffii] >gi|302820166|ref|XP_002991751.1| hypothetical protein SELMODRAFT_272230 [Selaginella moellendorffii] >gi|300140432|gb|EFJ07155.1| hypothetical protein SELMODRAFT_272230 [Selaginella moellendorffii] >gi|300142522|gb|EFJ09222.1| hypothetical protein SELMODRAFT_272088 [Selaginella moellendorffii]	XP_002989745	Selaginella moellendorffii	1.24719e-147	92	428.713	246	228
Cth_CL288Contig1	cellulose synthase-like glycosyltransferase family 2 protein	1823	gi|168052479|ref|XP_001778677.1|cellulose synthase-like D1, glycosyltransferase family 2 protein [Physcomitrella patens] >gi|162669892|gb|EDQ56470.1| cellulose synthase-like D1, glycosyltransferase family 2 protein [Physcomitrella patens]	XP_001778677	Physcomitrella patens	0	70	586.645	502	356
Cth_CL296Contig1	cytochrome p450 cyp734a7	978	gi|302781504|ref|XP_002972526.1|hypothetical protein SELMODRAFT_441830 [Selaginella moellendorffii] >gi|300159993|gb|EFJ26612.1| hypothetical protein SELMODRAFT_441830 [Selaginella moellendorffii]	XP_002972526	Selaginella moellendorffii	2.34363e-62	64	214.542	229	147
Cth_CL306Contig1	rab3 gtpase-activating protein catalytic subunit isoform x2	734	gi|168042496|ref|XP_001773724.1|predicted protein [Physcomitrella patens] >gi|162674980|gb|EDQ61481.1| predicted protein [Physcomitrella patens]	XP_001773724	Physcomitrella patens	1.60535e-42	56	162.925	239	134
Cth_CL312Contig1	dihydroxy-2-naphthoyl-peroxisomal-like	1816	gi|259490362|ref|NP_001159194.1|hypothetical protein [Zea mays] >gi|223942561|gb|ACN25364.1| unknown [Zea mays] >gi|414881113|tpg|DAA58244.1| TPA: hypothetical protein ZEAMMB73_624046 [Zea mays]	NP_001159194	Zea mays	3.24442e-157	79	462.225	338	268
Cth_CL319Contig1	hypothetical protein POPTR_0006s22480g	3451	gi|566177598|ref|XP_006381966.1|hypothetical protein POPTR_0006s22480g [Populus trichocarpa] >gi|550336865|gb|ERP59763.1| hypothetical protein POPTR_0006s22480g [Populus trichocarpa]	XP_006381966	Populus trichocarpa	0	58	569.696	836	485
Cth_CL332Contig1	serine threonine-protein phosphatase pp2a-3 catalytic subunit-like isoform x2	664	gi|302765651|ref|XP_002966246.1|hypothetical protein SELMODRAFT_270568 [Selaginella moellendorffii] >gi|302801121|ref|XP_002982317.1| hypothetical protein SELMODRAFT_228841 [Selaginella moellendorffii] >gi|300149909|gb|EFJ16562.1| hypothetical protein SELMODRAFT_228841 [Selaginella moellendorffii] >gi|300165666|gb|EFJ32273.1| hypothetical protein SELMODRAFT_270568 [Selaginella moellendorffii]	XP_002966246	Selaginella moellendorffii	1.59703e-164	97	464.151	221	216
Cth_CL338Contig1	bzip with a ring-finger motif family protein	419	gi|586690327|ref|XP_006842875.1|hypothetical protein AMTR_s00081p00174060 [Amborella trichopoda] >gi|548845031|gb|ERN04550.1| hypothetical protein AMTR_s00081p00174060 [Amborella trichopoda]	XP_006842875	Amborella trichopoda	7.68704e-10	54	61.6178	88	48
Cth_CL339Contig1	cbl-interacting protein kinase 32 isoform x1	1195	gi|148909430|gb|ABR17813.1|unknown [Picea sitchensis]	ABR17813	Picea sitchensis	9.73283e-126	86	366.311	237	204
Cth_CL344Contig1	transaldolase family protein	2197	gi|148906168|gb|ABR16241.1|unknown [Picea sitchensis]	ABR16241	Picea sitchensis	1.30251e-177	81	523.087	375	307
Cth_CL381Contig1	hd domain-containing metal-dependent phosphohydrolase family protein isoform 2	2024	gi|657380769|gb|KEH24851.1|metal-dependent phosphohydrolase [Medicago truncatula]	KEH24851	Medicago truncatula	0	80	629.402	471	377
Cth_CL387Contig1	nadp-dependent malic chloroplastic-like	2271	gi|167997271|ref|XP_001751342.1|predicted protein [Physcomitrella patens] >gi|162697323|gb|EDQ83659.1| predicted protein [Physcomitrella patens]	XP_001751342	Physcomitrella patens	0	76	671.389	553	423
Cth_CL405Contig1	f-box protein at5g67140	1970	gi|116781233|gb|ABK22017.1|unknown [Picea sitchensis]	ABK22017	Picea sitchensis	1.86522e-72	72	241.891	202	146
Cth_CL412Contig1	starch isoform v	1868	gi|167998034|ref|XP_001751723.1|predicted protein [Physcomitrella patens] >gi|162696821|gb|EDQ83158.1| predicted protein [Physcomitrella patens]	XP_001751723	Physcomitrella patens	0	74	772.696	622	466
Cth_CL417Contig1	e3 ubiquitin ligase big brother	555	gi|168053642|ref|XP_001779244.1|predicted protein [Physcomitrella patens] >gi|162669343|gb|EDQ55932.1| predicted protein [Physcomitrella patens]	XP_001779244	Physcomitrella patens	2.31738e-53	83	174.481	127	106
Cth_CL419Contig1	potassium channel3	1166	gi|413926002|gb|AFW65934.1|potassium channel3 [Zea mays]	AFW65934	Zea mays	9.19899e-80	63	257.684	266	169
Cth_CL422Contig1	imidazole glycerol phosphate synthase chloroplastic-like	1660	gi|565440360|ref|XP_006282825.1|hypothetical protein CARUB_v10006625mg [Capsella rubella] >gi|482551530|gb|EOA15723.1| hypothetical protein CARUB_v10006625mg [Capsella rubella]	XP_006282825	Capsella rubella	0	79	600.897	447	354
Cth_CL431Contig1	calmodulin-binding receptor-like cytoplasmic kinase 2	956	gi|157101250|dbj|BAF79956.1|receptor-like kinase [Marchantia polymorpha]	BAF79956	Marchantia polymorpha	9.89595e-44	62	166.777	189	118
Cth_CL435Contig1	probable protein phosphatase 2c 33	1952	gi|596148181|ref|XP_007222732.1|hypothetical protein PRUPE_ppa006494mg [Prunus persica] >gi|462419668|gb|EMJ23931.1| hypothetical protein PRUPE_ppa006494mg [Prunus persica]	XP_007222732	Prunus persica	3.14444e-88	65	289.271	319	210
Cth_CL449Contig1	upf0202 protein at1g10490	581	gi|302756859|ref|XP_002961853.1|hypothetical protein SELMODRAFT_140315 [Selaginella moellendorffii] >gi|300170512|gb|EFJ37113.1| hypothetical protein SELMODRAFT_140315 [Selaginella moellendorffii]	XP_002961853	Selaginella moellendorffii	3.6217e-36	69	142.51	138	96
Cth_CL451Contig1	u3 small nucleolar rna-associated protein 21 homolog	844	gi|672208148|ref|XP_008780076.1|PREDICTED: U3 small nucleolar RNA-associated protein 21 homolog [Phoenix dactylifera]	XP_008780076	Phoenix dactylifera	1.40511e-29	84	115.546	75	63
Cth_CL460Contig1	squalene epoxidase	2340	gi|586773669|ref|XP_006857043.1|hypothetical protein AMTR_s00065p00032730 [Amborella trichopoda] >gi|548861126|gb|ERN18510.1| hypothetical protein AMTR_s00065p00032730 [Amborella trichopoda]	XP_006857043	Amborella trichopoda	0	87	709.909	445	390
Cth_CL467Contig1	predicted protein	2903	gi|168007997|ref|XP_001756694.1|predicted protein [Physcomitrella patens] >gi|162692290|gb|EDQ78648.1| predicted protein [Physcomitrella patens]	XP_001756694	Physcomitrella patens	8.36325e-60	47	226.483	543	259
Cth_CL473Contig1	myosin viii	2838	gi|669633197|dbj|BAL60532.2|myosin VIII [Marchantia polymorpha]	BAL60532	Marchantia polymorpha	1.05754e-72	44	271.937	721	323
Cth_CL498Contig1	hypothetical protein SELMODRAFT_78226, partial	3363	gi|302758722|ref|XP_002962784.1|hypothetical protein SELMODRAFT_78226, partial [Selaginella moellendorffii] >gi|300169645|gb|EFJ36247.1| hypothetical protein SELMODRAFT_78226, partial [Selaginella moellendorffii]	XP_002962784	Selaginella moellendorffii	0	70	734.947	700	490
Cth_CL525Contig1	cspl3_osmla ame: full=casp-like protein 3	377	gi|391358723|sp|P0DJI7.1|CSPL3_OSMLARecName: Full=CASP-like protein 3 [Osmunda lancea]	P0DJI7	Osmunda lancea	6.22283e-19	53	85.5001	98	52
Cth_CL529Contig1	mads-domain transcription factor	1899	gi|302774705|ref|XP_002970769.1|MADS-domain transcription factor [Selaginella moellendorffii] >gi|302818902|ref|XP_002991123.1| type I MADS-domain transcription factor [Selaginella moellendorffii] >gi|300141054|gb|EFJ07769.1| type I MADS-domain transcription factor [Selaginella moellendorffii] >gi|300161480|gb|EFJ28095.1| MADS-domain transcription factor [Selaginella moellendorffii]	XP_002970769	Selaginella moellendorffii	9.91026e-48	62	179.489	206	129
Cth_CL542Contig1	gibberellic acid methyltransferase 2	1499	gi|672137644|ref|XP_008792553.1|PREDICTED: gibberellic acid methyltransferase 2 [Phoenix dactylifera]	XP_008792553	Phoenix dactylifera	1.74164e-60	54	211.46	345	188
Cth_CL548Contig1	lectin receptor kinase	353	gi|1769899|emb|CAA69273.1|lectin receptor kinase [Arabidopsis thaliana]	CAA69273	Arabidopsis thaliana	3.25193e-20	71	89.7373	81	58
Cth_CL552Contig1	hypothetical protein VITISV_037171	896	gi|147864396|emb|CAN80503.1|hypothetical protein VITISV_037171 [Vitis vinifera]	CAN80503	Vitis vinifera	6.24051e-34	47	140.198	320	153
Cth_CL556Contig1	sensory histidine protein kinase	611	gi|302793795|ref|XP_002978662.1|sensory histidine protein kinase [Selaginella moellendorffii] >gi|300153471|gb|EFJ20109.1| sensory histidine protein kinase [Selaginella moellendorffii]	XP_002978662	Selaginella moellendorffii	6.24469e-42	67	159.458	131	88
Cth_CL558Contig1	indole-3-acetic acid-induced protein arg7	1814	gi|593268632|ref|XP_007136493.1|hypothetical protein PHAVU_009G049900g [Phaseolus vulgaris] >gi|561009580|gb|ESW08487.1| hypothetical protein PHAVU_009G049900g [Phaseolus vulgaris]	XP_007136493	Phaseolus vulgaris	1.82249e-12	68	73.559	73	50
Cth_CL561Contig1	hypothetical protein SELMODRAFT_48560, partial	1705	gi|302807016|ref|XP_002985239.1|hypothetical protein SELMODRAFT_48560, partial [Selaginella moellendorffii] >gi|300147067|gb|EFJ13733.1| hypothetical protein SELMODRAFT_48560, partial [Selaginella moellendorffii]	XP_002985239	Selaginella moellendorffii	2.77994e-64	82	216.083	158	130
Cth_CL564Contig1	clone: rtfl01-18-a18	764	gi|168032831|ref|XP_001768921.1|predicted protein [Physcomitrella patens] >gi|162679833|gb|EDQ66275.1| predicted protein [Physcomitrella patens]	XP_001768921	Physcomitrella patens	1.43993e-52	85	174.481	115	98
Cth_CL579Contig1	chch domain containing protein	622	gi|148908189|gb|ABR17210.1|unknown [Picea sitchensis]	ABR17210	Picea sitchensis	1.85781e-10	71	63.5438	53	38
Cth_CL613Contig1	bchain crystal structure of pombe ubiquitin activating enzyme 1 in complex with ubiquitin and atp mg	261	gi|449802717|pdb|4II3|BChain B, Crystal Structure Of S. Pombe Ubiquitin Activating Enzyme 1 (uba1) In Complex With Ubiquitin And Atp/mg >gi|449802719|pdb|4II3|D Chain D, Crystal Structure Of S. Pombe Ubiquitin Activating Enzyme 1 (uba1) In Complex With Ubiquitin And Atp/mg	4II3_B	Schizosaccharomyces pombe	1.38487e-26	84	101.293	65	55
Cth_CL638Contig1	disease resistance protein rga2-like	410	gi|470140816|ref|XP_004306133.1|PREDICTED: disease resistance protein RGA2-like [Fragaria vesca subsp. vesca]	XP_004306133	Fragaria vesca subsp. vesca	3.70482e-12	55	71.2478	137	76
Cth_CL656Contig1	cleavage and polyadenylation specificity factor subunit 1	266	gi|168021793|ref|XP_001763425.1|predicted protein [Physcomitrella patens] >gi|162685218|gb|EDQ71614.1| predicted protein [Physcomitrella patens]	XP_001763425	Physcomitrella patens	1.45832e-16	63	81.6481	91	58
Cth_CL666Contig1	pentatricopeptide repeat-containing protein at4g13650	385	gi|657989241|ref|XP_008386813.1|PREDICTED: pentatricopeptide repeat-containing protein At4g13650 [Malus domestica] >gi|657989243|ref|XP_008386814.1| PREDICTED: pentatricopeptide repeat-containing protein At4g13650 [Malus domestica]	XP_008386813	Malus domestica	2.0579e-31	65	125.946	127	83
Cth_CL688Contig1	hypothetical protein EUGRSUZ_B03544	857	gi|629122492|gb|KCW86982.1|hypothetical protein EUGRSUZ_B03544 [Eucalyptus grandis]	KCW86982	Eucalyptus grandis	6.24451e-53	84	177.178	114	96
Cth_CL698Contig1	pre-mrna-splicing factor cwc25 homolog	276	gi|643717377|gb|KDP28958.1|hypothetical protein JCGZ_19521 [Jatropha curcas]	KDP28958	Jatropha curcas	2.62702e-16	93	80.8777	47	44
Cth_CL704Contig1	radical s-adenosyl methionine domain-containing protein mitochondrial-like	303	gi|168013912|ref|XP_001759509.1|predicted protein [Physcomitrella patens] >gi|162689439|gb|EDQ75811.1| predicted protein [Physcomitrella patens]	XP_001759509	Physcomitrella patens	1.30215e-09	57	62.3882	80	46
Cth_CL720Contig1	hypothetical protein SELMODRAFT_127796	261	gi|302812972|ref|XP_002988172.1|hypothetical protein SELMODRAFT_127796 [Selaginella moellendorffii] >gi|300143904|gb|EFJ10591.1| hypothetical protein SELMODRAFT_127796 [Selaginella moellendorffii]	XP_002988172	Selaginella moellendorffii	6.67815e-36	93	136.732	81	76
Cth_CL728Contig1	BnaC08g02760D	989	gi|674900144|emb|CDY32854.1|BnaC08g02760D [Brassica napus]	CDY32854	Brassica napus	2.50485e-25	56	115.931	159	90
Cth_CL731Contig1	delta(3,5)-Delta(2,4)-dienoyl-CoA isomerase, mitochondrial	493	gi|225425178|ref|XP_002265340.1|PREDICTED: delta(3,5)-Delta(2,4)-dienoyl-CoA isomerase, mitochondrial [Vitis vinifera] >gi|296088718|emb|CBI38168.3| unnamed protein product [Vitis vinifera]	XP_002265340	Vitis vinifera	9.50216e-24	80	102.064	72	58
Cth_CL737Contig1	large subunit ribosomal protein l24e	401	gi|672207972|ref|XP_008779977.1|PREDICTED: probable ribosome biogenesis protein RLP24, partial [Phoenix dactylifera]	XP_008779977	Phoenix dactylifera	7.8385e-17	100	79.337	34	34
Cth_CL747Contig1	hypothetical protein AMTR_s00078p00037340	2446	gi|586686932|ref|XP_006842059.1|hypothetical protein AMTR_s00078p00037340 [Amborella trichopoda] >gi|548844108|gb|ERN03734.1| hypothetical protein AMTR_s00078p00037340 [Amborella trichopoda]	XP_006842059	Amborella trichopoda	2.31394e-46	53	181.415	318	169
Cth_CL768Contig1	rcc1 blip-ii	522	gi|586770698|ref|XP_006856566.1|hypothetical protein AMTR_s00046p00186160 [Amborella trichopoda] >gi|548860447|gb|ERN18033.1| hypothetical protein AMTR_s00046p00186160 [Amborella trichopoda]	XP_006856566	Amborella trichopoda	5.87685e-36	64	130.954	130	84
Cth_CL779Contig1	chloroplastic group iia intron splicing facilitator chloroplastic isoform x1	941	gi|672140000|ref|XP_008793805.1|PREDICTED: chloroplastic group IIA intron splicing facilitator CRS1, chloroplastic isoform X2 [Phoenix dactylifera]	XP_008793805	Phoenix dactylifera	2.2159e-21	57	103.99	161	92
Cth_CL790Contig1	protein	350	gi|302764142|ref|XP_002965492.1|hypothetical protein SELMODRAFT_84835 [Selaginella moellendorffii] >gi|300166306|gb|EFJ32912.1| hypothetical protein SELMODRAFT_84835 [Selaginella moellendorffii]	XP_002965492	Selaginella moellendorffii	6.61167e-41	75	152.525	118	89
Cth_CL798Contig1	bahd family clade v	751	gi|116787296|gb|ABK24452.1|unknown [Picea sitchensis]	ABK24452	Picea sitchensis	1.49131e-54	67	183.726	184	125
Cth_CL806Contig1	gag-pol polyprotein	324	gi|40644190|emb|CAC95126.1|gag-pol polyprotein [Populus deltoides]	CAC95126	Populus deltoides	1.17239e-08	85	60.077	41	35
Cth_CL815Contig1	acid binding	345	gi|590689519|ref|XP_007043251.1|Methyltransferases,nucleic acid binding [Theobroma cacao] >gi|508707186|gb|EOX99082.1| Methyltransferases,nucleic acid binding [Theobroma cacao]	XP_007043251	Theobroma cacao	1.85975e-42	80	153.295	115	93
Cth_CL823Contig1	probable phospholipase a2 homolog 1	411	gi|604342583|gb|EYU41607.1|hypothetical protein MIMGU_mgv1a015777mg [Erythranthe guttata]	EYU41607	Erythranthe guttata	3.0756e-34	67	124.405	94	63
Cth_CL832Contig1	ultraviolet-b receptor uvr8	310	gi|449481391|ref|XP_004156169.1|PREDICTED: probable E3 ubiquitin-protein ligase HERC4-like isoform 2 [Cucumis sativus]	XP_004156169	Cucumis sativus	4.55623e-11	72	66.6254	55	40
Cth_CL843Contig1	serine threonine-protein kinase ht1-like	516	gi|586658781|ref|XP_006829524.1|hypothetical protein AMTR_s00074p00148190 [Amborella trichopoda] >gi|548835008|gb|ERM96940.1| hypothetical protein AMTR_s00074p00148190 [Amborella trichopoda]	XP_006829524	Amborella trichopoda	4.68749e-29	75	118.627	83	63
Cth_CL848Contig1	gdsl esterase lipase isoform partial	377	gi|595835430|ref|XP_007207052.1|hypothetical protein PRUPE_ppa007967mg [Prunus persica] >gi|462402694|gb|EMJ08251.1| hypothetical protein PRUPE_ppa007967mg [Prunus persica]	XP_007207052	Prunus persica	2.34719e-20	77	92.8189	68	53
Cth_CL859Contig1	retrovirus-related pol polyprotein from transposon tnt 1-94 isoform x3	1865	gi|593794831|ref|XP_007160454.1|hypothetical protein PHAVU_002G323600g [Phaseolus vulgaris] >gi|561033869|gb|ESW32448.1| hypothetical protein PHAVU_002G323600g [Phaseolus vulgaris]	XP_007160454	Phaseolus vulgaris	6.96082e-23	54	108.227	205	112
Cth_CL865Contig1	stichel family protein	817	gi|566168353|ref|XP_006385102.1|STICHEL family protein [Populus trichocarpa] >gi|550341870|gb|ERP62899.1| STICHEL family protein [Populus trichocarpa]	XP_006385102	Populus trichocarpa	7.63841e-38	59	150.599	232	139
Cth_CL885Contig1	hypothetical protein SELMODRAFT_99869	1125	gi|302783637|ref|XP_002973591.1|hypothetical protein SELMODRAFT_99869 [Selaginella moellendorffii] >gi|300158629|gb|EFJ25251.1| hypothetical protein SELMODRAFT_99869 [Selaginella moellendorffii]	XP_002973591	Selaginella moellendorffii	9.31724e-07	46	55.8398	95	44
Cth_CL889Contig1	lipid phosphate phosphatase 2 isoform 5	573	gi|586695494|ref|XP_006843771.1|hypothetical protein AMTR_s00007p00242740 [Amborella trichopoda] >gi|548846139|gb|ERN05446.1| hypothetical protein AMTR_s00007p00242740 [Amborella trichopoda]	XP_006843771	Amborella trichopoda	6.36441e-42	72	151.369	118	86
Cth_CL894Contig1	PREDICTED: uncharacterized protein LOC103716934 isoform X2	2325	gi|672111968|ref|XP_008803371.1|PREDICTED: uncharacterized protein LOC103716934 isoform X2 [Phoenix dactylifera] >gi|672111970|ref|XP_008803380.1| PREDICTED: uncharacterized protein LOC103716934 isoform X2 [Phoenix dactylifera]	XP_008803371	Phoenix dactylifera	1.98793e-25	46	123.25	333	155
Cth_CL904Contig1	homeobox protein	398	gi|587865395|gb|EXB54945.1|Homeobox protein [Morus notabilis]	EXB54945	Morus notabilis	2.43113e-19	76	91.6633	80	61
Cth_CL918Contig1	organic cation carnitine transporter 4-like	618	gi|565388694|ref|XP_006360107.1|PREDICTED: organic cation/carnitine transporter 4-like [Solanum tuberosum]	XP_006360107	Solanum tuberosum	9.92803e-45	63	164.081	206	130
Cth_CL923Contig1	protein	761	gi|302804566|ref|XP_002984035.1|hypothetical protein SELMODRAFT_119205 [Selaginella moellendorffii] >gi|300148387|gb|EFJ15047.1| hypothetical protein SELMODRAFT_119205 [Selaginella moellendorffii]	XP_002984035	Selaginella moellendorffii	1.30211e-146	92	435.647	253	235
Cth_CL936Contig1	ubiquitin carboxyl-terminal hydrolase 22-like	883	gi|359484748|ref|XP_003633155.1|PREDICTED: ubiquitin carboxyl-terminal hydrolase 22-like [Vitis vinifera]	XP_003633155	Vitis vinifera	1.44754e-65	68	166.777	141	97
Cth_CL945Contig1	hypothetical protein AMTR_s00149p00065280	355	gi|586715934|ref|XP_006847697.1|hypothetical protein AMTR_s00149p00065280 [Amborella trichopoda] >gi|548850966|gb|ERN09278.1| hypothetical protein AMTR_s00149p00065280 [Amborella trichopoda]	XP_006847697	Amborella trichopoda	9.3225e-38	83	134.806	89	74
Cth_CL950Contig1	hypothetical protein SELMODRAFT_91665	2443	gi|302771686|ref|XP_002969261.1|hypothetical protein SELMODRAFT_91665 [Selaginella moellendorffii] >gi|300162737|gb|EFJ29349.1| hypothetical protein SELMODRAFT_91665 [Selaginella moellendorffii]	XP_002969261	Selaginella moellendorffii	0	72	640.188	580	420
Cth_CL959Contig1	protein transport protein sec24-like cef	351	gi|168021387|ref|XP_001763223.1|predicted protein [Physcomitrella patens] >gi|162685706|gb|EDQ72100.1| predicted protein [Physcomitrella patens]	XP_001763223	Physcomitrella patens	2.34823e-26	69	110.923	98	68
Cth_CL964Contig1	hypothetical protein SELMODRAFT_129786	705	gi|302815544|ref|XP_002989453.1|hypothetical protein SELMODRAFT_129786 [Selaginella moellendorffii] >gi|300142847|gb|EFJ09544.1| hypothetical protein SELMODRAFT_129786 [Selaginella moellendorffii]	XP_002989453	Selaginella moellendorffii	2.23137e-126	84	375.555	238	200
Cth_CL980Contig1	heat shock 70 kda protein 15-like	343	gi|527183048|gb|EPS57643.1|hypothetical protein M569_17174, partial [Genlisea aurea]	EPS57643	Genlisea aurea	7.80289e-31	69	117.472	113	78
Cth_CL991Contig1	rna-binding protein nova-1	408	gi|302766557|ref|XP_002966699.1|hypothetical protein SELMODRAFT_85231 [Selaginella moellendorffii] >gi|300166119|gb|EFJ32726.1| hypothetical protein SELMODRAFT_85231 [Selaginella moellendorffii]	XP_002966699	Selaginella moellendorffii	4.91361e-20	63	92.0485	116	74
Cth_CL994Contig1	hypothetical protein AMTR_s00069p00069960	866	gi|586776834|ref|XP_006857852.1|hypothetical protein AMTR_s00069p00069960 [Amborella trichopoda] >gi|548861954|gb|ERN19319.1| hypothetical protein AMTR_s00069p00069960 [Amborella trichopoda]	XP_006857852	Amborella trichopoda	9.6391e-10	50	68.5514	164	82
Cth_CL1010Contig1	clip-associating protein 1- partial	569	gi|641846948|gb|KDO65829.1|hypothetical protein CISIN_1g0005652mg, partial [Citrus sinensis] >gi|641846949|gb|KDO65830.1| hypothetical protein CISIN_1g0005652mg, partial [Citrus sinensis]	KDO65829	Citrus sinensis	7.7689e-39	69	139.428	122	85
Cth_CL1033Contig1	asparaginyl-trna cytoplasmic 1-like	2382	gi|168020316|ref|XP_001762689.1|predicted protein [Physcomitrella patens] >gi|162686097|gb|EDQ72488.1| predicted protein [Physcomitrella patens]	XP_001762689	Physcomitrella patens	0	84	818.535	552	467
Cth_CL1043Contig1	angustifolia1-2	869	gi|224471773|dbj|BAH23863.1|angustifolia1-2 [Physcomitrella patens] >gi|224471775|dbj|BAH23864.1| angustifolia1-2 [Physcomitrella patens]	BAH23863	Physcomitrella patens	1.20836e-63	87	220.32	136	119
Cth_CL1048Contig1	e3 ubiquitin protein ligase drip2-like	473	gi|168051407|ref|XP_001778146.1|predicted protein [Physcomitrella patens] >gi|162670468|gb|EDQ57036.1| predicted protein [Physcomitrella patens]	XP_001778146	Physcomitrella patens	1.40358e-33	77	132.494	96	74
Cth_CL1057Contig1	hypothetical protein SELMODRAFT_84569	355	gi|302764186|ref|XP_002965514.1|hypothetical protein SELMODRAFT_84569 [Selaginella moellendorffii] >gi|300166328|gb|EFJ32934.1| hypothetical protein SELMODRAFT_84569 [Selaginella moellendorffii]	XP_002965514	Selaginella moellendorffii	5.64792e-17	82	83.9593	63	52
Cth_CL1071Contig1	elongation factor mitochondrial-like	418	gi|449523493|ref|XP_004168758.1|PREDICTED: elongation factor Ts, mitochondrial-like [Cucumis sativus]	XP_004168758	Cucumis sativus	1.16349e-15	72	75.0998	74	54
Cth_CL1080Contig1	bifunctional aspartokinase homoserine dehydrogenase-like	794	gi|470117990|ref|XP_004295128.1|PREDICTED: bifunctional aspartokinase/homoserine dehydrogenase-like [Fragaria vesca subsp. vesca]	XP_004295128	Fragaria vesca subsp. vesca	7.07033e-56	82	191.815	148	122
Cth_CL1085Contig1	probable inactive serine threonine-protein kinase lvsg-like	552	gi|641853286|gb|KDO72145.1|hypothetical protein CISIN_1g0003163mg, partial [Citrus sinensis]	KDO72145	Citrus sinensis	2.83301e-32	56	130.954	191	108
Cth_CL1097Contig1	swi snf-related matrix-associated actin-dependent regulator of chromatin subfamily a member 3-like 1 isoform x2	489	gi|302819037|ref|XP_002991190.1|hypothetical protein SELMODRAFT_429547 [Selaginella moellendorffii] >gi|300141018|gb|EFJ07734.1| hypothetical protein SELMODRAFT_429547 [Selaginella moellendorffii]	XP_002991190	Selaginella moellendorffii	1.47177e-33	61	133.65	159	98
Cth_CL1103Contig1	dna-directed rna polymerase iii subunit rpc1	704	gi|168009054|ref|XP_001757221.1|predicted protein [Physcomitrella patens] >gi|162691719|gb|EDQ78080.1| predicted protein [Physcomitrella patens]	XP_001757221	Physcomitrella patens	7.95264e-106	86	341.658	234	202
Cth_CL1107Contig1	predicted protein	479	gi|168003728|ref|XP_001754564.1|predicted protein [Physcomitrella patens] >gi|162694185|gb|EDQ80534.1| predicted protein [Physcomitrella patens]	XP_001754564	Physcomitrella patens	4.39242e-48	73	167.162	146	108
Cth_CL1112Contig1	rna polymerase partial	312	gi|310707058|gb|ADP08930.1|RpoC1, partial [Pteridium aquilinum subsp. pinetorum]	ADP08930	Pteridium aquilinum subsp. pinetorum	4.07326e-61	96	194.512	104	100
Cth_CL1125Contig1	probable polyamine oxidase 5-like	318	gi|302806092|ref|XP_002984796.1|hypothetical protein SELMODRAFT_121066 [Selaginella moellendorffii] >gi|300147382|gb|EFJ14046.1| hypothetical protein SELMODRAFT_121066 [Selaginella moellendorffii]	XP_002984796	Selaginella moellendorffii	3.23006e-10	63	64.3142	66	42
Cth_CL1135Contig1	protein	366	gi|54695180|dbj|BAD67155.1|PpPPR_98 [Physcomitrella patens]	BAD67155	Physcomitrella patens	1.16489e-26	68	112.079	120	82
Cth_CL1138Contig1	cmp-sialic acid transporter 5	397	gi|645219089|ref|XP_008233981.1|PREDICTED: CMP-sialic acid transporter 5 [Prunus mume]	XP_008233981	Prunus mume	1.83734e-48	82	166.007	128	105
Cth_CL1149Contig1	hypothetical protein SELMODRAFT_412307	316	gi|302779920|ref|XP_002971735.1|hypothetical protein SELMODRAFT_412307 [Selaginella moellendorffii] >gi|300160867|gb|EFJ27484.1| hypothetical protein SELMODRAFT_412307 [Selaginella moellendorffii]	XP_002971735	Selaginella moellendorffii	9.32692e-10	72	62.7734	51	37
Cth_CL1161Contig1	hypothetical protein SELMODRAFT_73444, partial	1911	gi|302755054|ref|XP_002960951.1|hypothetical protein SELMODRAFT_73444, partial [Selaginella moellendorffii] >gi|300171890|gb|EFJ38490.1| hypothetical protein SELMODRAFT_73444, partial [Selaginella moellendorffii]	XP_002960951	Selaginella moellendorffii	2.0063e-77	70	256.144	272	191
Cth_CL1172Contig1	histone-lysine n-methyltransferase ashh2-like isoform x2	2519	gi|672116899|ref|XP_008781622.1|PREDICTED: histone-lysine N-methyltransferase ASHH2-like isoform X2 [Phoenix dactylifera]	XP_008781622	Phoenix dactylifera	1.09761e-130	63	436.417	425	271
Cth_CL1185Contig1	hypothetical protein SELMODRAFT_166743	557	gi|302761392|ref|XP_002964118.1|hypothetical protein SELMODRAFT_166743 [Selaginella moellendorffii] >gi|300167847|gb|EFJ34451.1| hypothetical protein SELMODRAFT_166743 [Selaginella moellendorffii]	XP_002964118	Selaginella moellendorffii	5.86955e-12	90	72.4034	44	40
Cth_CL1195Contig1	zinc finger with ufm1-specific peptidase domain	756	gi|194691850|gb|ACF80009.1|unknown [Zea mays]	ACF80009	Zea mays	7.58216e-18	81	83.9593	61	50
Cth_CL1200Contig1	glycosyltransferase cazy family gt14	580	gi|116794047|gb|ABK26987.1|unknown [Picea sitchensis]	ABK26987	Picea sitchensis	2.05544e-48	76	171.014	120	92
Cth_CL1205Contig1	hypothetical protein SELMODRAFT_441702	427	gi|302780297|ref|XP_002971923.1|hypothetical protein SELMODRAFT_441702 [Selaginella moellendorffii] >gi|300160222|gb|EFJ26840.1| hypothetical protein SELMODRAFT_441702 [Selaginella moellendorffii]	XP_002971923	Selaginella moellendorffii	3.9425e-14	51	77.0258	142	73
Cth_CL1209Contig1	flowering time control protein fca-like isoform x4	381	gi|168017537|ref|XP_001761304.1|predicted protein [Physcomitrella patens] >gi|162687644|gb|EDQ74026.1| predicted protein [Physcomitrella patens]	XP_001761304	Physcomitrella patens	1.9272e-59	85	188.348	126	108
Cth_CL1229Contig1	upf0548 protein at2g17695 isoform x1	521	gi|302756871|ref|XP_002961859.1|hypothetical protein SELMODRAFT_36490, partial [Selaginella moellendorffii] >gi|300170518|gb|EFJ37119.1| hypothetical protein SELMODRAFT_36490, partial [Selaginella moellendorffii]	XP_002961859	Selaginella moellendorffii	1.04883e-20	87	91.6633	62	54
Cth_CL1239Contig1	pentatricopeptide repeat-containing protein chloroplastic	515	gi|587925139|gb|EXC12414.1|hypothetical protein L484_001796 [Morus notabilis]	EXC12414	Morus notabilis	8.19719e-28	62	117.472	158	98
Cth_CL1245Contig1	low quality protein: uncharacterized partial	693	gi|657951151|ref|XP_008351387.1|PREDICTED: uncharacterized protein LOC103414791 [Malus domestica]	XP_008351387	Malus domestica	1.59715e-20	66	97.8265	92	61
Cth_CL1258Contig1	hypothetical protein CISIN_1g022693mg	341	gi|641862884|gb|KDO81571.1|hypothetical protein CISIN_1g022693mg [Citrus sinensis]	KDO81571	Citrus sinensis	4.10097e-51	82	171.014	113	93
Cth_CL1264Contig1	hypothetical protein SELMODRAFT_404967	520	gi|302760437|ref|XP_002963641.1|hypothetical protein SELMODRAFT_404967 [Selaginella moellendorffii] >gi|300168909|gb|EFJ35512.1| hypothetical protein SELMODRAFT_404967 [Selaginella moellendorffii]	XP_002963641	Selaginella moellendorffii	9.40079e-25	50	108.997	175	89
Cth_CL1270Contig1	fg-gap repeat-containing protein	2552	gi|641852202|gb|KDO71067.1|hypothetical protein CISIN_1g005433mg [Citrus sinensis]	KDO71067	Citrus sinensis	0	71	813.142	702	505
Cth_CL1293Contig1	aspartic proteinase-like protein 2-like	325	gi|168030587|ref|XP_001767804.1|predicted protein [Physcomitrella patens] >gi|162680886|gb|EDQ67318.1| predicted protein, partial [Physcomitrella patens]	XP_001767804	Physcomitrella patens	2.89316e-25	72	105.916	90	65
Cth_CL1306Contig1	structural molecule	375	gi|302754522|ref|XP_002960685.1|hypothetical protein SELMODRAFT_164556 [Selaginella moellendorffii] >gi|300171624|gb|EFJ38224.1| hypothetical protein SELMODRAFT_164556 [Selaginella moellendorffii]	XP_002960685	Selaginella moellendorffii	4.96991e-47	81	158.688	122	100
Cth_CL1321Contig1	hypothetical protein AMTR_s00065p00173110	640	gi|586774137|ref|XP_006857170.1|hypothetical protein AMTR_s00065p00173110 [Amborella trichopoda] >gi|548861253|gb|ERN18637.1| hypothetical protein AMTR_s00065p00173110 [Amborella trichopoda]	XP_006857170	Amborella trichopoda	6.17631e-08	58	61.6178	86	50
Cth_CL1335Contig1	retrotransposon unclassified	507	gi|18071369|gb|AAL58228.1|AC084762_2putative gag-pol polyprotein [Oryza sativa Japonica Group] >gi|108708461|gb|ABF96256.1| retrotransposon protein, putative, unclassified [Oryza sativa Japonica Group]	AAL58228	Oryza sativa Japonica Group	4.26569e-53	76	189.889	156	119
Cth_CL1345Contig1	kinesin motor family protein	997	gi|224121344|ref|XP_002318559.1|kinesin motor family protein [Populus trichocarpa] >gi|222859232|gb|EEE96779.1| kinesin motor family protein [Populus trichocarpa]	XP_002318559	Populus trichocarpa	1.4379e-44	53	171.4	257	138
Cth_CL1351Contig1	uncharacterized loc101203482	1230	gi|168030512|ref|XP_001767767.1|predicted protein [Physcomitrella patens] >gi|162681087|gb|EDQ67518.1| predicted protein [Physcomitrella patens]	XP_001767767	Physcomitrella patens	5.11557e-28	48	122.865	220	106
Cth_CL1365Contig1	protein	246	gi|168017999|ref|XP_001761534.1|predicted protein [Physcomitrella patens] >gi|162687218|gb|EDQ73602.1| predicted protein [Physcomitrella patens]	XP_001761534	Physcomitrella patens	3.5237e-33	94	128.642	72	68
Cth_CL1386Contig1	unknown	2048	gi|224284401|gb|ACN39935.1|unknown [Picea sitchensis]	ACN39935	Picea sitchensis	2.73182e-17	57	90.1225	147	85
Cth_CL1397Contig1	gag-pol partial	722	gi|147773559|emb|CAN63276.1|hypothetical protein VITISV_000400 [Vitis vinifera]	CAN63276	Vitis vinifera	1.071e-38	52	151.754	255	135
Cth_CL1404Contig1	ribonuclease h protein at1g65750-like	536	gi|571531036|ref|XP_006599883.1|PREDICTED: putative ribonuclease H protein At1g65750-like [Glycine max]	XP_006599883	Glycine max	7.44298e-09	45	63.1586	132	60
Cth_CL1440Contig1	beta- -mannosyl-glycoprotein 4-beta-n-acetylglucosaminyltransferase	423	gi|586669390|ref|XP_006836377.1|hypothetical protein AMTR_s00092p00122190 [Amborella trichopoda] >gi|548838895|gb|ERM99230.1| hypothetical protein AMTR_s00092p00122190 [Amborella trichopoda]	XP_006836377	Amborella trichopoda	1.59596e-47	74	164.851	122	91
Cth_CL1444Contig1	sensory histidine protein kinase	419	gi|302793795|ref|XP_002978662.1|sensory histidine protein kinase [Selaginella moellendorffii] >gi|300153471|gb|EFJ20109.1| sensory histidine protein kinase [Selaginella moellendorffii]	XP_002978662	Selaginella moellendorffii	7.30084e-21	77	96.2857	68	53
Cth_CL1449Contig1	atp-binding cassette subfamily member group mrp protein 3	342	gi|527194835|gb|EPS64314.1|hypothetical protein M569_10464 [Genlisea aurea]	EPS64314	Genlisea aurea	1.10079e-47	88	171.785	106	94
Cth_CL1477Contig1	predicted protein	456	gi|168031077|ref|XP_001768048.1|predicted protein [Physcomitrella patens] >gi|162680686|gb|EDQ67120.1| predicted protein [Physcomitrella patens]	XP_001768048	Physcomitrella patens	7.97623e-27	74	109.768	83	62
Cth_CL1484Contig1	plastid sigma factor sig1	2228	gi|168036108|ref|XP_001770550.1|plastid sigma factor SIG1 [Physcomitrella patens] >gi|14669828|dbj|BAB62006.1| PpSIG1 [Physcomitrella patens] >gi|14669830|dbj|BAB62007.1| PpSIG1 [Physcomitrella patens] >gi|162678258|gb|EDQ64719.1| plastid sigma factor SIG1 [Physcomitrella patens]	XP_001770550	Physcomitrella patens	4.32486e-96	65	320.857	371	243
Cth_CL1505Contig1	atp-dependent dna helicase q-like sim-like isoform x6	745	gi|168050106|ref|XP_001777501.1|predicted protein [Physcomitrella patens] >gi|162671119|gb|EDQ57676.1| predicted protein [Physcomitrella patens]	XP_001777501	Physcomitrella patens	3.66301e-94	81	303.138	217	176
Cth_CL1528Contig1	unknown	564	gi|116789323|gb|ABK25203.1|unknown [Picea sitchensis]	ABK25203	Picea sitchensis	1.55273e-41	59	148.288	151	90
Cth_CL1533Contig1	leucine-rich repeat protein kinase family isoform 1	345	gi|586760562|ref|XP_006854255.1|hypothetical protein AMTR_s00039p00029750 [Amborella trichopoda] >gi|548857931|gb|ERN15722.1| hypothetical protein AMTR_s00039p00029750 [Amborella trichopoda]	XP_006854255	Amborella trichopoda	6.61736e-10	53	63.929	88	47
Cth_CL1537Contig1	probable plastid-lipid-associated protein 11-like isoform x1	986	gi|593488223|ref|XP_007140979.1|hypothetical protein PHAVU_008G157000g [Phaseolus vulgaris] >gi|561014112|gb|ESW12973.1| hypothetical protein PHAVU_008G157000g [Phaseolus vulgaris]	XP_007140979	Phaseolus vulgaris	2.92711e-85	79	263.848	194	155
Cth_CL1541Contig1	zinc carboxypeptidase family protein	230	gi|302759957|ref|XP_002963401.1|hypothetical protein SELMODRAFT_64274, partial [Selaginella moellendorffii] >gi|300168669|gb|EFJ35272.1| hypothetical protein SELMODRAFT_64274, partial [Selaginella moellendorffii]	XP_002963401	Selaginella moellendorffii	1.87001e-22	85	95.1301	60	51
Cth_CL1545Contig1	trna pseudouridine synthase-like 1-like isoform x2	675	gi|596145090|ref|XP_007222628.1|hypothetical protein PRUPE_ppa008515mg [Prunus persica] >gi|462419564|gb|EMJ23827.1| hypothetical protein PRUPE_ppa008515mg [Prunus persica]	XP_007222628	Prunus persica	4.99177e-82	71	255.758	224	161
Cth_CL1548Contig1	cellulose synthase-like c1- glycosyltransferase family 2 protein	211	gi|302814521|ref|XP_002988944.1|cellulose synthase-like C1-2, glycosyltransferase family 2 protein [Selaginella moellendorffii] >gi|300143281|gb|EFJ09973.1| cellulose synthase-like C1-2, glycosyltransferase family 2 protein [Selaginella moellendorffii]	XP_002988944	Selaginella moellendorffii	1.66227e-13	70	72.0182	72	51
Cth_CL1611Contig1	salt-overly-sensitive 1	4309	gi|33352144|emb|CAD91921.1|putative Na/H antiporter [Physcomitrella patens] >gi|148595782|emb|CAM96566.1| SOS1 putative Na+/H+ antiporter [Physcomitrella patens]	CAD91921	Physcomitrella patens	0	61	996.497	1156	715
Cth_CL1704Contig1	arylsulfatase e	3461	gi|676266942|gb|KFO22765.1|Arylsulfatase E [Fukomys damarensis]	KFO22765	Fukomys damarensis	5.71797e-30	40	139.813	1007	407
Cth_CL1728Contig1	oligopeptide transporter 4-like	748	gi|661899364|emb|CDO97358.1|unnamed protein product [Coffea canephora]	CDO97358	Coffea canephora	3.25669e-49	84	172.17	111	94
Cth_CL1797Contig1	upf0361 protein c3orf37 homolog	664	gi|565399450|ref|XP_006365264.1|PREDICTED: UPF0361 protein C3orf37 homolog [Solanum tuberosum]	XP_006365264	Solanum tuberosum	1.88583e-77	80	238.424	159	128
Cth_CL1811Contig1	predicted protein	423	gi|168025504|ref|XP_001765274.1|predicted protein [Physcomitrella patens] >gi|162683593|gb|EDQ70002.1| predicted protein [Physcomitrella patens]	XP_001765274	Physcomitrella patens	9.6326e-13	57	73.1738	115	66
Cth_CL1817Contig1	predicted protein	1194	gi|168036231|ref|XP_001770611.1|predicted protein [Physcomitrella patens] >gi|162678132|gb|EDQ64594.1| predicted protein [Physcomitrella patens]	XP_001770611	Physcomitrella patens	2.47581e-49	49	185.652	402	197
Cth_CL1835Contig1	hypothetical protein CISIN_1g005851mg	429	gi|641826179|gb|KDO45417.1|hypothetical protein CISIN_1g005851mg [Citrus sinensis]	KDO45417	Citrus sinensis	1.06359e-21	86	98.5969	66	57
Cth_CL1849Contig1	mannose-6-phosphate isomerase	381	gi|587958486|gb|EXC44004.1|Mannose-6-phosphate isomerase [Morus notabilis]	EXC44004	Morus notabilis	5.50346e-45	80	154.451	126	101
Cth_CL1853Contig1	calcium-dependent protein kinase partial	290	gi|527202951|gb|EPS69569.1|calcium-dependent protein kinase 8, partial [Genlisea aurea]	EPS69569	Genlisea aurea	8.20687e-30	71	118.627	95	68
Cth_CL1857Contig1	dna topoisomerase 3-beta-1-like isoform x3	397	gi|629078740|gb|KCW45617.1|hypothetical protein EUGRSUZ_L006481, partial [Eucalyptus grandis]	KCW45617	Eucalyptus grandis	1.05278e-47	67	162.925	131	89
Cth_CL1862Contig1	hypothetical protein SORBIDRAFT_10g008690	1216	gi|242092586|ref|XP_002436783.1|hypothetical protein SORBIDRAFT_10g008690 [Sorghum bicolor] >gi|241915006|gb|EER88150.1| hypothetical protein SORBIDRAFT_10g008690 [Sorghum bicolor]	XP_002436783	Sorghum bicolor	9.7549e-42	53	155.992	229	123
Cth_CL1879Contig1	2-oxoacid-dependent dioxygenase	388	gi|302785742|ref|XP_002974642.1|2-oxoacid-dependent dioxygenase [Selaginella moellendorffii] >gi|300157537|gb|EFJ24162.1| 2-oxoacid-dependent dioxygenase [Selaginella moellendorffii]	XP_002974642	Selaginella moellendorffii	1.72409e-37	67	138.272	129	87
Cth_CL1883Contig1	predicted protein	454	gi|168046580|ref|XP_001775751.1|predicted protein [Physcomitrella patens] >gi|162672903|gb|EDQ59434.1| predicted protein [Physcomitrella patens]	XP_001775751	Physcomitrella patens	1.93735e-15	50	81.2629	114	58
Cth_CL1887Contig1	auxin-responsive gh3 family protein	2772	gi|659131302|ref|XP_008465614.1|PREDICTED: probable indole-3-acetic acid-amido synthetase GH3.1 [Cucumis melo]	XP_008465614	Cucumis melo	0	66	574.704	597	395
Cth_CL1899Contig1	atp synthase cf1 beta subunit	2524	gi|49574636|ref|NP_848067.2|ATP synthase CF1 beta subunit (chloroplast) [Adiantum capillus-veneris] >gi|56757347|sp|O03062.4|ATPB_ADICA RecName: Full=ATP synthase subunit beta, chloroplastic; AltName: Full=ATP synthase F1 sector subunit beta; AltName: Full=F-ATPase subunit beta (chloroplast) [Adiantum capillus-veneris] >gi|48476006|gb|AAB51749.3| ATP synthase CF1 beta chain (chloroplast) [Adiantu…	NP_848067	Adiantum capillus-veneris	0	98	903.279	478	470
Cth_CL1905Contig1	b-cell lymphoma leukemia 11b	865	gi|586646437|ref|XP_006828075.1|hypothetical protein AMTR_s00008p00268530 [Amborella trichopoda] >gi|548832710|gb|ERM95491.1| hypothetical protein AMTR_s00008p00268530 [Amborella trichopoda]	XP_006828075	Amborella trichopoda	1.36818e-10	72	69.707	65	47
Cth_CL1910Contig1	protein	702	gi|168038592|ref|XP_001771784.1|predicted protein [Physcomitrella patens] >gi|162676915|gb|EDQ63392.1| predicted protein [Physcomitrella patens]	XP_001771784	Physcomitrella patens	4.38006e-87	72	274.248	234	169
Cth_CL1916Contig1	pentatricopeptide repeat-containing protein chloroplastic	295	gi|148909481|gb|ABR17838.1|unknown [Picea sitchensis]	ABR17838	Picea sitchensis	6.46536e-20	69	91.6633	98	68
Cth_CL1919Contig1	glucan synthase like 3	555	gi|294461729|gb|ADE76423.1|unknown [Picea sitchensis]	ADE76423	Picea sitchensis	8.15602e-11	91	64.3142	35	32
Cth_CL1925Contig1	probable protein phosphatase 2c 15-like	275	gi|148909141|gb|ABR17671.1|unknown [Picea sitchensis]	ABR17671	Picea sitchensis	2.24929e-19	75	86.2705	68	51
Cth_CL1945Contig1	uncharacterized membrane	797	gi|587939600|gb|EXC26244.1|Uncharacterized protein RSN1 [Morus notabilis]	EXC26244	Morus notabilis	2.91539e-45	73	164.081	128	94
Cth_CL1958Contig1	probable sodium metabolite cotransporter chloroplastic-like isoform x2	603	gi|148906788|gb|ABR16540.1|unknown [Picea sitchensis]	ABR16540	Picea sitchensis	1.2874e-32	67	129.798	136	92
Cth_CL1964Contig1	hypothetical protein JCGZ_07477	738	gi|643724705|gb|KDP33906.1|hypothetical protein JCGZ_07477 [Jatropha curcas]	KDP33906	Jatropha curcas	1.38928e-33	85	127.487	87	74
Cth_CL1974Contig1	pentatricopeptide repeat-containing protein at3g02330-like	1670	gi|568857824|ref|XP_006482464.1|PREDICTED: pentatricopeptide repeat-containing protein At3g02330-like [Citrus sinensis]	XP_006482464	Citrus sinensis	2.23548e-79	58	275.789	355	208
Cth_CL1978Contig1	electron transport sco1 family	279	gi|302801674|ref|XP_002982593.1|hypothetical protein SELMODRAFT_234054 [Selaginella moellendorffii] >gi|300149692|gb|EFJ16346.1| hypothetical protein SELMODRAFT_234054 [Selaginella moellendorffii]	XP_002982593	Selaginella moellendorffii	1.09164e-23	81	96.6709	59	48
Cth_CL1982Contig1	nucleoside diphosphate kinase family protein	649	gi|413948712|gb|AFW81361.1|putative nucleoside diphosphate kinase family protein [Zea mays]	AFW81361	Zea mays	9.60154e-74	92	227.254	125	116
Cth_CL1986Contig1	unknown	667	gi|116792987|gb|ABK26578.1|unknown [Picea sitchensis]	ABK26578	Picea sitchensis	9.56446e-35	74	135.576	117	87
Cth_CL1991Contig1	probable leucine-rich repeat receptor-like serine threonine-protein kinase at5g15730 isoform x2	288	gi|302817744|ref|XP_002990547.1|hypothetical protein SELMODRAFT_131719 [Selaginella moellendorffii] >gi|300141715|gb|EFJ08424.1| hypothetical protein SELMODRAFT_131719 [Selaginella moellendorffii]	XP_002990547	Selaginella moellendorffii	1.00737e-34	82	129.028	95	78
Cth_CL1994Contig1	class i rpd3 type histone deacetylase protein	1341	gi|168062190|ref|XP_001783065.1|class I RPD3 type histone deacetylase protein [Physcomitrella patens] >gi|162665449|gb|EDQ52134.1| class I RPD3 type histone deacetylase protein [Physcomitrella patens]	XP_001783065	Physcomitrella patens	0	93	740.725	399	374
Cth_CL2031Contig1	trihelix transcription factor gtl1 isoform x2	437	gi|657967520|ref|XP_008375439.1|PREDICTED: trihelix transcription factor GTL1 isoform X2 [Malus domestica]	XP_008375439	Malus domestica	9.71846e-15	46	78.9518	150	70
Cth_CL2053Contig1	predicted protein	265	gi|168063075|ref|XP_001783500.1|predicted protein [Physcomitrella patens] >gi|162664990|gb|EDQ51690.1| predicted protein [Physcomitrella patens]	XP_001783500	Physcomitrella patens	1.1136e-08	53	58.9214	76	41
Cth_CL2067Contig1	predicted protein	221	gi|168026402|ref|XP_001765721.1|predicted protein [Physcomitrella patens] >gi|162683147|gb|EDQ69560.1| predicted protein [Physcomitrella patens]	XP_001765721	Physcomitrella patens	7.07648e-28	93	111.694	63	59
Cth_CL2071Contig1	flagellar associated protein	320	gi|168015227|ref|XP_001760152.1|predicted protein [Physcomitrella patens] >gi|162688532|gb|EDQ74908.1| predicted protein [Physcomitrella patens]	XP_001760152	Physcomitrella patens	6.84924e-14	62	74.7146	86	54
Cth_CL2076Contig1	unknown	507	gi|116779235|gb|ABK21193.1|unknown [Picea sitchensis] >gi|224284645|gb|ACN40055.1| unknown [Picea sitchensis]	ABK21193	Picea sitchensis	1.24336e-43	73	149.058	130	96
Cth_CL2084Contig1	tetratricopeptide repeat -like superfamily protein	244	gi|643732943|gb|KDP39932.1|hypothetical protein JCGZ_03463 [Jatropha curcas]	KDP39932	Jatropha curcas	1.96989e-11	64	66.6254	68	44
Cth_CL2115Contig1	polyprotein (gag pol) of ty copia retrotransposon	353	gi|147794801|emb|CAN71427.1|hypothetical protein VITISV_027864 [Vitis vinifera]	CAN71427	Vitis vinifera	2.17248e-25	66	108.227	117	78
Cth_CL2133Contig1	basic 7s globulin-like	396	gi|460367140|ref|XP_004229433.1|PREDICTED: basic 7S globulin-like [Solanum lycopersicum]	XP_004229433	Solanum lycopersicum	1.92998e-23	57	102.449	142	81
Cth_CL2138Contig1	predicted protein	2827	gi|168051413|ref|XP_001778149.1|predicted protein [Physcomitrella patens] >gi|162670471|gb|EDQ57039.1| predicted protein [Physcomitrella patens]	XP_001778149	Physcomitrella patens	0	81	716.457	488	396
Cth_CL2174Contig1	probable 3-hydroxyacyl- dehydrogenase -like	448	gi|545359753|ref|XP_005645314.1|hypothetical protein COCSUDRAFT_37630 [Coccomyxa subellipsoidea C-169] >gi|384247283|gb|EIE20770.1| hypothetical protein COCSUDRAFT_37630 [Coccomyxa subellipsoidea C-169]	XP_005645314	Coccomyxa subellipsoidea C-169	4.50954e-67	86	212.616	126	109
Cth_CL2179Contig1	pdi-like 1-1 isoform 2	1891	gi|11133818|sp|Q9XF61.1|PDI_DATGLRecName: Full=Protein disulfide-isomerase; Short=PDI; Flags: Precursor [Datisca glomerata] >gi|4704766|gb|AAD28260.1|AF131223_1 protein disulfide isomerase homolog [Datisca glomerata]	Q9XF61	Datisca glomerata	0	70	531.946	501	353
Cth_CL2227Contig1	wrky dna-binding protein 57 isoform 1	460	gi|629122022|gb|KCW86512.1|hypothetical protein EUGRSUZ_B03165 [Eucalyptus grandis]	KCW86512	Eucalyptus grandis	4.71283e-44	85	155.606	98	84
Cth_CL2232Contig1	cell division control 2 isoform 1	392	gi|454980|emb|CAA54746.1|cdc2Pa [Picea abies] >gi|116778762|gb|ABK20983.1| unknown [Picea sitchensis]	CAA54746	Picea abies	4.00538e-54	94	179.489	94	89
Cth_CL2238Contig1	urea active transporter	234	gi|194247849|dbj|BAG55379.1|Urea active transporter-like protein [chlorophyte sp. MBIC11204]	BAG55379	chlorophyte sp. MBIC11204	6.52902e-29	85	112.849	77	66
Cth_CL2243Contig1	sialyltransferase-like protein	1154	gi|70663508|emb|CAJ15153.1|sialyltransferase-like protein [Picea glauca] >gi|148906772|gb|ABR16532.1| unknown [Picea sitchensis]	CAJ15153	Picea glauca	5.75961e-33	56	136.346	197	112
Cth_CL2247Contig1	tnf receptor-associated factor family protein ddb_g0290965 isoform x1	1202	gi|672111404|ref|XP_008800527.1|PREDICTED: TNF receptor-associated factor family protein DDB_G0290965 isoform X1 [Phoenix dactylifera] >gi|672111406|ref|XP_008800535.1| PREDICTED: TNF receptor-associated factor family protein DDB_G0290965 isoform X1 [Phoenix dactylifera]	XP_008800527	Phoenix dactylifera	6.75118e-80	57	258.455	353	203
Cth_CL2252Contig1	hypothetical protein JCGZ_21184	754	gi|643703649|gb|KDP20713.1|hypothetical protein JCGZ_21184 [Jatropha curcas]	KDP20713	Jatropha curcas	1.70468e-20	52	93.2041	148	77
Cth_CL2256Contig1	actin related protein 2	1642	gi|182627650|sp|A2YUL5.2|ARP2_ORYSIRecName: Full=Actin-related protein 2	A2YUL5	Oryza sativa Indica	0	86	588.956	375	325
Cth_CL2260Contig1	PREDICTED: uncharacterized protein LOC103323811 isoform X2	995	gi|645234962|ref|XP_008224053.1|PREDICTED: uncharacterized protein LOC103323811 isoform X2 [Prunus mume]	XP_008224053	Prunus mume	1.60707e-55	86	201.06	129	112
Cth_CL2264Contig1	predicted protein	1559	gi|168012633|ref|XP_001759006.1|predicted protein [Physcomitrella patens] >gi|162689705|gb|EDQ76075.1| predicted protein [Physcomitrella patens]	XP_001759006	Physcomitrella patens	4.45956e-72	49	259.225	565	280
Cth_CL2270Contig1	unnamed protein product	1477	gi|661896303|emb|CDO99492.1|unnamed protein product [Coffea canephora]	CDO99492	Coffea canephora	1.64735e-109	59	363.999	539	322
Cth_CL2273Contig1	trna-dihydrouridine synthase	904	gi|168068461|ref|XP_001786082.1|predicted protein [Physcomitrella patens] >gi|162662169|gb|EDQ49105.1| predicted protein [Physcomitrella patens]	XP_001786082	Physcomitrella patens	3.08459e-56	72	194.897	162	117
Cth_CL2278Contig1	low quality protein: protein stichel-like 3	1237	gi|672137205|ref|XP_008792320.1|PREDICTED: LOW QUALITY PROTEIN: protein STICHEL-like 3 [Phoenix dactylifera]	XP_008792320	Phoenix dactylifera	1.0647e-35	50	149.058	341	172
Cth_CL2283Contig1	erd (early-responsive to dehydration stress) family protein	754	gi|502149788|ref|XP_004507664.1|PREDICTED: uncharacterized membrane protein YLR241W-like [Cicer arietinum]	XP_004507664	Cicer arietinum	2.79615e-19	78	95.9005	69	54
Cth_CL2286Contig1	hypothetical protein SELMODRAFT_21452, partial	952	gi|302799649|ref|XP_002981583.1|hypothetical protein SELMODRAFT_21452, partial [Selaginella moellendorffii] >gi|300150749|gb|EFJ17398.1| hypothetical protein SELMODRAFT_21452, partial [Selaginella moellendorffii]	XP_002981583	Selaginella moellendorffii	8.28243e-97	69	305.064	315	218
Cth_CL2293Contig1	ankyrin repeat domain-containing protein 13b-like	959	gi|658061987|ref|XP_008366880.1|PREDICTED: ankyrin repeat domain-containing protein 13B-like [Malus domestica] >gi|658061989|ref|XP_008366881.1| PREDICTED: ankyrin repeat domain-containing protein 13B-like [Malus domestica]	XP_008366880	Malus domestica	6.70711e-60	55	211.46	288	160
Cth_CL2300Contig1	p-type atpase	1064	gi|302142204|emb|CBI19407.3|unnamed protein product [Vitis vinifera]	CBI19407	Vitis vinifera	2.59878e-146	81	424.861	314	256
Cth_CL2306Contig1	hypothetical protein SELMODRAFT_122166, partial	1045	gi|302807439|ref|XP_002985414.1|hypothetical protein SELMODRAFT_122166, partial [Selaginella moellendorffii] >gi|300146877|gb|EFJ13544.1| hypothetical protein SELMODRAFT_122166, partial [Selaginella moellendorffii]	XP_002985414	Selaginella moellendorffii	5.6421e-94	78	289.271	244	192
Cth_CL2312Contig1	protein	1095	gi|168030350|ref|XP_001767686.1|predicted protein [Physcomitrella patens] >gi|162681006|gb|EDQ67437.1| predicted protein [Physcomitrella patens]	XP_001767686	Physcomitrella patens	9.66729e-62	66	223.402	208	139
Cth_CL2317Contig1	estradiol 17 beta-	1030	gi|148906162|gb|ABR16238.1|unknown [Picea sitchensis] >gi|224285234|gb|ACN40343.1| unknown [Picea sitchensis]	ABR16238	Picea sitchensis	4.43252e-103	73	313.538	274	201
Cth_CL2322Contig1	vacuolar protein sorting-associated protein vta1 homolog	1277	gi|449463230|ref|XP_004149337.1|PREDICTED: vacuolar protein sorting-associated protein VTA1 homolog [Cucumis sativus]	XP_004149337	Cucumis sativus	1.53936e-84	83	273.092	192	160
Cth_CL2327Contig1	tir1-like auxin receptor	1338	gi|302799326|ref|XP_002981422.1|hypothetical protein SELMODRAFT_178850 [Selaginella moellendorffii] >gi|300150962|gb|EFJ17610.1| hypothetical protein SELMODRAFT_178850 [Selaginella moellendorffii]	XP_002981422	Selaginella moellendorffii	1.11148e-17	89	95.1301	56	50
Cth_CL2332Contig1	elicitor-inducible protein eig-j7	1072	gi|661894438|emb|CDP01437.1|unnamed protein product [Coffea canephora]	CDP01437	Coffea canephora	2.80235e-49	69	171.785	152	106
Cth_CL2342Contig1	polyphenol oxidase	1408	gi|343157314|gb|AEL95440.1|polyphenol oxidase [Populus euphratica]	AEL95440	Populus euphratica	1.58273e-99	61	318.546	365	225
Cth_CL2347Contig1	predicted protein	1246	gi|167999847|ref|XP_001752628.1|predicted protein [Physcomitrella patens] >gi|162696159|gb|EDQ82499.1| predicted protein [Physcomitrella patens]	XP_001752628	Physcomitrella patens	1.5565e-127	74	382.874	321	239
Cth_CL2352Contig1	hypothetical protein M959_11073, partial	1143	gi|678112367|gb|KFU88814.1|hypothetical protein M959_11073, partial [Chaetura pelagica]	KFU88814	Chaetura pelagica	2.84424e-09	41	65.4698	112	47
Cth_CL2356Contig1	protein rik-like	1110	gi|590650843|ref|XP_007032745.1|RIK, putative [Theobroma cacao] >gi|508711774|gb|EOY03671.1| RIK, putative [Theobroma cacao]	XP_007032745	Theobroma cacao	4.35903e-09	51	67.781	115	59
Cth_CL2361Contig1	zinc finger family protein	1037	gi|414590034|tpg|DAA40605.1|TPA: hypothetical protein ZEAMMB73_521999 [Zea mays]	DAA40605	Zea mays	3.5023e-24	83	102.834	65	54
Cth_CL2366Contig1	cbl-interacting protein kinase-like partial	815	gi|294462820|gb|ADE76952.1|unknown [Picea sitchensis]	ADE76952	Picea sitchensis	1.92635e-30	77	122.094	93	72
Cth_CL2370Contig1	glutamyl-trna amidotransferase subunit chloroplastic mitochondrial-like	1231	gi|294461566|gb|ADE76344.1|unknown [Picea sitchensis]	ADE76344	Picea sitchensis	1.84838e-175	86	507.679	346	299
Cth_CL2374Contig1	ha-tagged protein kinase domain of mitogen-activated protein kinase kinase kinase	1410	gi|527187854|gb|EPS60184.1|hypothetical protein M569_14620, partial [Genlisea aurea]	EPS60184	Genlisea aurea	3.16449e-56	61	197.593	222	136
Cth_CL2379Contig1	PREDICTED: uncharacterized protein LOC103696441	939	gi|672194422|ref|XP_008776290.1|PREDICTED: uncharacterized protein LOC103696441 [Phoenix dactylifera]	XP_008776290	Phoenix dactylifera	8.94115e-31	56	124.02	167	95
Cth_CL2383Contig1	hypothetical protein SELMODRAFT_429718	2127	gi|302819412|ref|XP_002991376.1|hypothetical protein SELMODRAFT_429718 [Selaginella moellendorffii] >gi|300140769|gb|EFJ07488.1| hypothetical protein SELMODRAFT_429718 [Selaginella moellendorffii]	XP_002991376	Selaginella moellendorffii	6.04779e-17	40	94.7449	382	155
Cth_CL2389Contig1	cys met metabolism pyridoxal-phosphate-dependent enzyme family protein	815	gi|116794336|gb|ABK27101.1|unknown [Picea sitchensis]	ABK27101	Picea sitchensis	9.94023e-83	82	263.077	181	150
Cth_CL2398Contig1	uncharacterized rhomboid protein an10929	1467	gi|593699783|ref|XP_007150330.1|hypothetical protein PHAVU_005G144600g [Phaseolus vulgaris] >gi|561023594|gb|ESW22324.1| hypothetical protein PHAVU_005G144600g [Phaseolus vulgaris]	XP_007150330	Phaseolus vulgaris	4.05103e-80	54	262.692	342	187
Cth_CL2403Contig1	nbs-lrr protein g8106	1478	gi|34099662|gb|AAQ57135.1|putative NBS-LRR protein G8106 [Pinus monticola]	AAQ57135	Pinus monticola	4.88867e-47	56	172.94	283	160
Cth_CL2407Contig1	phosphatidylinositol 4-kinase beta 1-like isoform x1	1221	gi|302821812|ref|XP_002992567.1|hypothetical protein SELMODRAFT_269945 [Selaginella moellendorffii] >gi|300139636|gb|EFJ06373.1| hypothetical protein SELMODRAFT_269945 [Selaginella moellendorffii]	XP_002992567	Selaginella moellendorffii	5.16297e-25	87	117.087	72	63
Cth_CL2410Contig1	predicted protein	1115	gi|168053975|ref|XP_001779409.1|predicted protein [Physcomitrella patens] >gi|162669207|gb|EDQ55799.1| predicted protein [Physcomitrella patens]	XP_001779409	Physcomitrella patens	0	88	579.711	365	323
Cth_CL2419Contig1	isoform 2	840	gi|590658084|ref|XP_007034749.1|Kinase, putative isoform 2 [Theobroma cacao] >gi|508713778|gb|EOY05675.1| Kinase, putative isoform 2 [Theobroma cacao]	XP_007034749	Theobroma cacao	5.6474e-11	86	72.0182	44	38
Cth_CL2424Contig1	unknown	959	gi|294461684|gb|ADE76401.1|unknown [Picea sitchensis]	ADE76401	Picea sitchensis	3.49663e-11	62	72.7886	81	51
Cth_CL2429Contig1	udp-glycosyltransferase 85a2	1013	gi|474175215|gb|EMS57769.1|UDP-glycosyltransferase 85A2 [Triticum urartu]	EMS57769	Triticum urartu	2.24497e-07	41	62.003	220	92
Cth_CL2434Contig1	pyruvate dehydrogenase (acetyl-transferring) kinase	934	gi|302774164|ref|XP_002970499.1|hypothetical protein SELMODRAFT_93519 [Selaginella moellendorffii] >gi|302793624|ref|XP_002978577.1| hypothetical protein SELMODRAFT_108744 [Selaginella moellendorffii] >gi|300153926|gb|EFJ20563.1| hypothetical protein SELMODRAFT_108744 [Selaginella moellendorffii] >gi|300162015|gb|EFJ28629.1| hypothetical protein SELMODRAFT_93519 [Selaginella moellendorffii]	XP_002970499	Selaginella moellendorffii	3.42023e-92	89	286.574	169	152
Cth_CL2437Contig1	predicted protein	841	gi|168046866|ref|XP_001775893.1|predicted protein [Physcomitrella patens] >gi|162672725|gb|EDQ59258.1| predicted protein [Physcomitrella patens]	XP_001775893	Physcomitrella patens	7.31204e-46	65	167.933	204	134
Cth_CL2448Contig1	potassium transporter 1 isoform 4	790	gi|590621687|ref|XP_007024841.1|Potassium transporter 1 isoform 4 [Theobroma cacao] >gi|508780207|gb|EOY27463.1| Potassium transporter 1 isoform 4 [Theobroma cacao]	XP_007024841	Theobroma cacao	1.18534e-115	79	351.673	255	203
Cth_CL2452Contig1	two-component response regulator arr9-like	1084	gi|357160996|ref|XP_003578944.1|PREDICTED: two-component response regulator ARR9-like [Brachypodium distachyon]	XP_003578944	Brachypodium distachyon	2.9255e-53	73	183.726	168	123
Cth_CL2457Contig1	pectinesterase qrt1	1815	gi|586721835|ref|XP_006848989.1|hypothetical protein AMTR_s00028p00077900 [Amborella trichopoda] >gi|548852462|gb|ERN10570.1| hypothetical protein AMTR_s00028p00077900 [Amborella trichopoda]	XP_006848989	Amborella trichopoda	2.99551e-130	76	394.045	297	228
Cth_CL2462Contig1	protein	864	gi|168052472|ref|XP_001778674.1|predicted protein [Physcomitrella patens] >gi|162669992|gb|EDQ56569.1| predicted protein [Physcomitrella patens]	XP_001778674	Physcomitrella patens	1.7157e-47	68	178.333	169	116
Cth_CL2471Contig1	polyadenylate-binding protein 2 isoform x1	784	gi|586646427|ref|XP_006828070.1|hypothetical protein AMTR_s00008p00267630 [Amborella trichopoda] >gi|548832705|gb|ERM95486.1| hypothetical protein AMTR_s00008p00267630 [Amborella trichopoda]	XP_006828070	Amborella trichopoda	9.88378e-82	76	252.677	196	149
Cth_CL2475Contig1	protein elc-like	1047	gi|661890854|emb|CDP05431.1|unnamed protein product [Coffea canephora]	CDP05431	Coffea canephora	3.89076e-29	55	124.79	159	89
Cth_CL2494Contig1	nucleotide-sugar transporter family protein	740	gi|586779915|ref|XP_006858646.1|hypothetical protein AMTR_s00066p00054390 [Amborella trichopoda] >gi|548862757|gb|ERN20113.1| hypothetical protein AMTR_s00066p00054390 [Amborella trichopoda]	XP_006858646	Amborella trichopoda	1.51849e-20	72	98.2117	85	62
Cth_CL2499Contig1	tetratricopeptide repeat-like superfamily protein	654	gi|672157100|ref|XP_008798244.1|PREDICTED: pentatricopeptide repeat-containing protein At2g35130 [Phoenix dactylifera]	XP_008798244	Phoenix dactylifera	1.67924e-09	58	66.2402	70	41
Cth_CL2504Contig1	probable protein phosphatase 2c 51-like	944	gi|359495449|ref|XP_002274592.2|PREDICTED: probable protein phosphatase 2C 51-like [Vitis vinifera]	XP_002274592	Vitis vinifera	5.58166e-19	44	95.1301	241	107
Cth_CL2509Contig1	probable polygalacturonase-like isoform x1	1025	gi|326521404|dbj|BAJ96905.1|predicted protein [Hordeum vulgare subsp. vulgare]	BAJ96905	Hordeum vulgare subsp. vulgare	1.72304e-93	80	294.664	199	160
Cth_CL2514Contig1	predicted protein	1029	gi|168007745|ref|XP_001756568.1|predicted protein [Physcomitrella patens] >gi|162692164|gb|EDQ78522.1| predicted protein [Physcomitrella patens]	XP_001756568	Physcomitrella patens	4.24158e-17	65	88.5817	99	65
Cth_CL2519Contig1	bax inhibitor 1-like	1021	gi|586646067|ref|XP_006827890.1|hypothetical protein AMTR_s00008p00124620 [Amborella trichopoda] >gi|548832525|gb|ERM95306.1| hypothetical protein AMTR_s00008p00124620 [Amborella trichopoda]	XP_006827890	Amborella trichopoda	2.72406e-72	69	232.646	230	159
Cth_CL2530Contig1	hypothetical protein AMTR_s00056p00106770	598	gi|586757932|ref|XP_006853662.1|hypothetical protein AMTR_s00056p00106770 [Amborella trichopoda] >gi|548857323|gb|ERN15129.1| hypothetical protein AMTR_s00056p00106770 [Amborella trichopoda]	XP_006853662	Amborella trichopoda	2.37296e-31	65	127.487	180	117
Cth_CL2535Contig1	theta class glutathione s-transferase	815	gi|302767516|ref|XP_002967178.1|hypothetical protein SELMODRAFT_144252 [Selaginella moellendorffii] >gi|300165169|gb|EFJ31777.1| hypothetical protein SELMODRAFT_144252 [Selaginella moellendorffii]	XP_002967178	Selaginella moellendorffii	7.4328e-25	63	107.842	105	67
Cth_CL2542Contig1	dynamin-related protein 3a-like	2042	gi|302753356|ref|XP_002960102.1|hypothetical protein SELMODRAFT_437242 [Selaginella moellendorffii] >gi|300171041|gb|EFJ37641.1| hypothetical protein SELMODRAFT_437242 [Selaginella moellendorffii]	XP_002960102	Selaginella moellendorffii	0	82	881.322	645	531
Cth_CL2546Contig1	atp-dependent clp protease proteolytic subunit mitochondrial-like	713	gi|302804055|ref|XP_002983780.1|hypothetical protein SELMODRAFT_48156, partial [Selaginella moellendorffii] >gi|300148617|gb|EFJ15276.1| hypothetical protein SELMODRAFT_48156, partial [Selaginella moellendorffii]	XP_002983780	Selaginella moellendorffii	1.07006e-33	90	128.642	76	69
Cth_CL2550Contig1	iron-sulfur assembly mitochondrial	696	gi|294461070|gb|ADE76102.1|unknown [Picea sitchensis]	ADE76102	Picea sitchensis	1.91553e-43	80	152.525	110	88
Cth_CL2560Contig1	pin-like partial	525	gi|663442219|gb|AIF28520.1|PIN-like protein, partial [Cystopteris fragilis]	AIF28520	Cystopteris fragilis	1.33921e-88	87	280.796	178	155
Cth_CL2565Contig1	predicted protein	1540	gi|168021105|ref|XP_001763082.1|predicted protein [Physcomitrella patens] >gi|162685565|gb|EDQ71959.1| predicted protein, partial [Physcomitrella patens]	XP_001763082	Physcomitrella patens	9.6086e-15	86	87.0409	60	52
Cth_CL2570Contig1	uncharacterized loc101208479	1083	gi|449453407|ref|XP_004144449.1|PREDICTED: uncharacterized protein LOC101208479 [Cucumis sativus] >gi|449523814|ref|XP_004168918.1| PREDICTED: uncharacterized LOC101208479 [Cucumis sativus]	XP_004144449	Cucumis sativus	8.64095e-19	51	97.0561	190	97
Cth_CL2574Contig1	signal recognition particle receptor subunit	537	gi|255568852|ref|XP_002525397.1|Signal recognition particle receptor subunit beta, putative [Ricinus communis] >gi|223535360|gb|EEF37035.1| Signal recognition particle receptor subunit beta, putative [Ricinus communis]	XP_002525397	Ricinus communis	1.63023e-22	71	98.9821	101	72
Cth_CL2579Contig1	m14 protein	1104	gi|343160559|emb|CAX33871.1|M14 protein [Ceratopteris richardii]	CAX33871	Ceratopteris richardii	1.25832e-21	57	104.76	202	116
Cth_CL2584Contig1	yth family protein	1203	gi|643712121|gb|KDP25549.1|hypothetical protein JCGZ_20705 [Jatropha curcas]	KDP25549	Jatropha curcas	6.09076e-29	48	125.176	230	112
Cth_CL2590Contig1	hypothetical protein AMTR_s00109p00076260	1374	gi|586667875|ref|XP_006833332.1|hypothetical protein AMTR_s00109p00076260 [Amborella trichopoda] >gi|548838008|gb|ERM98610.1| hypothetical protein AMTR_s00109p00076260 [Amborella trichopoda]	XP_006833332	Amborella trichopoda	8.23924e-66	58	221.476	273	161
Cth_CL2596Contig1	nudix hydrolase 2-like	1401	gi|302791974|ref|XP_002977753.1|hypothetical protein SELMODRAFT_176548 [Selaginella moellendorffii] >gi|300154456|gb|EFJ21091.1| hypothetical protein SELMODRAFT_176548 [Selaginella moellendorffii]	XP_002977753	Selaginella moellendorffii	2.4482e-88	71	281.952	256	183
Cth_CL2601Contig1	digalactosyldiacylglycerol synthase chloroplastic-like	1525	gi|573941993|ref|XP_006653384.1|PREDICTED: digalactosyldiacylglycerol synthase 1, chloroplastic-like [Oryza brachyantha]	XP_006653384	Oryza brachyantha	0	76	606.675	486	372
Cth_CL2605Contig1	low quality protein: rna-binding protein 5-b-like	1674	gi|672116006|ref|XP_008781153.1|PREDICTED: LOW QUALITY PROTEIN: RNA-binding protein 5-B-like [Phoenix dactylifera]	XP_008781153	Phoenix dactylifera	2.64775e-67	52	244.973	416	218
Cth_CL2611Contig1	major facilitator superfamily protein isoform 4	965	gi|567867123|ref|XP_006426184.1|hypothetical protein CICLE_v10025309mg [Citrus clementina] >gi|557528174|gb|ESR39424.1| hypothetical protein CICLE_v10025309mg [Citrus clementina]	XP_006426184	Citrus clementina	1.64902e-67	60	228.794	251	152
Cth_CL2615Contig1	o-acetyl-adp-ribose deacetylase macrod2	980	gi|148908718|gb|ABR17466.1|unknown [Picea sitchensis]	ABR17466	Picea sitchensis	2.17439e-74	69	236.884	218	151
Cth_CL2620Contig1	PREDICTED: laccase-7-like	1076	gi|470133654|ref|XP_004302678.1|PREDICTED: laccase-7-like [Fragaria vesca subsp. vesca]	XP_004302678	Fragaria vesca subsp. vesca	3.06837e-109	65	338.576	310	203
Cth_CL2630Contig1	cspl4_pteaa ame: full=casp-like protein ontig2897	1080	gi|391358726|sp|P0DI25.1|CSPL4_PTEAARecName: Full=CASP-like protein PtaqContig2897 [Pteridium aquilinum subsp. aquilinum]	P0DI25	Pteridium aquilinum subsp. aquilinum	1.63075e-44	62	159.458	177	111
Cth_CL2634Contig1	polypyrimidine tract-binding protein homolog 3 isoform 1	1158	gi|296081200|emb|CBI18226.3|unnamed protein product [Vitis vinifera]	CBI18226	Vitis vinifera	2.84008e-144	79	424.861	320	254
Cth_CL2640Contig1	predicted protein	1043	gi|168026489|ref|XP_001765764.1|predicted protein [Physcomitrella patens] >gi|162682941|gb|EDQ69355.1| predicted protein [Physcomitrella patens]	XP_001765764	Physcomitrella patens	6.4911e-41	66	157.147	168	111
Cth_CL2644Contig1	snf1-related protein kinase regulatory subunit gamma-1-like isoform x2	1143	gi|294461438|gb|ADE76280.1|unknown [Picea sitchensis]	ADE76280	Picea sitchensis	3.98312e-100	76	311.997	264	203
Cth_CL2648Contig1	6-phosphogluconate decarboxylating 1	1899	gi|302782201|ref|XP_002972874.1|hypothetical protein SELMODRAFT_98399 [Selaginella moellendorffii] >gi|300159475|gb|EFJ26095.1| hypothetical protein SELMODRAFT_98399 [Selaginella moellendorffii]	XP_002972874	Selaginella moellendorffii	0	90	820.846	482	438
Cth_CL2676Contig1	1-phosphatidylinositol-3-phosphate 5-kinase	971	gi|595924150|ref|XP_007214898.1|hypothetical protein PRUPE_ppa000102mg [Prunus persica] >gi|462411048|gb|EMJ16097.1| hypothetical protein PRUPE_ppa000102mg [Prunus persica]	XP_007214898	Prunus persica	2.80001e-114	73	372.089	304	222
Cth_CL2687Contig1	1-phosphatidylinositol phosphodiesterase-related protein	853	gi|586751082|ref|XP_006851922.1|hypothetical protein AMTR_s00041p00170940 [Amborella trichopoda] >gi|548855505|gb|ERN13389.1| hypothetical protein AMTR_s00041p00170940 [Amborella trichopoda]	XP_006851922	Amborella trichopoda	3.14127e-121	80	357.451	251	203
Cth_CL2693Contig1	alkaline neutral invertase	1351	gi|168056853|ref|XP_001780432.1|predicted protein [Physcomitrella patens] >gi|162668108|gb|EDQ54722.1| predicted protein [Physcomitrella patens]	XP_001780432	Physcomitrella patens	2.85099e-124	89	377.096	220	197
Cth_CL2710Contig1	ABRH23, partial	1232	gi|33339628|gb|AAQ14306.1|ABRH23, partial [Marsilea quadrifolia]	AAQ14306	Marsilea quadrifolia	4.044e-14	40	80.1073	187	75
Cth_CL2718Contig1	zinc finger family protein	1272	gi|586676058|ref|XP_006838526.1|hypothetical protein AMTR_s00002p00191340 [Amborella trichopoda] >gi|548841032|gb|ERN01095.1| hypothetical protein AMTR_s00002p00191340 [Amborella trichopoda]	XP_006838526	Amborella trichopoda	1.63138e-39	52	157.147	244	128
Cth_CL2722Contig1	unknown	1298	gi|255628173|gb|ACU14431.1|unknown [Glycine max]	ACU14431	Glycine max	2.07751e-16	59	85.1149	118	70
Cth_CL2726Contig1	dna binding	1933	gi|148905791|gb|ABR16059.1|unknown [Picea sitchensis]	ABR16059	Picea sitchensis	1.33589e-52	46	194.126	397	186
Cth_CL2734Contig1	unknown	1404	gi|116787187|gb|ABK24403.1|unknown [Picea sitchensis]	ABK24403	Picea sitchensis	2.26549e-26	82	121.709	82	68
Cth_CL2738Contig1	mitogen-activated protein kinase 16 isoform 3	1508	gi|657396899|gb|KEH36745.1|MAP kinase-like protein [Medicago truncatula]	KEH36745	Medicago truncatula	2.31418e-158	86	464.537	290	250
Cth_CL2742Contig1	delta 1-pyrroline-5-carboxylate synthase 2	1363	gi|297820318|ref|XP_002878042.1|delta 1-pyrroline-5-carboxylate synthase 2 [Arabidopsis lyrata subsp. lyrata] >gi|297323880|gb|EFH54301.1| delta 1-pyrroline-5-carboxylate synthase 2 [Arabidopsis lyrata subsp. lyrata]	XP_002878042	Arabidopsis lyrata subsp. lyrata	8.26444e-171	82	505.368	359	296
Cth_CL2748Contig1	hypothetical protein SELMODRAFT_127584	1688	gi|302813148|ref|XP_002988260.1|hypothetical protein SELMODRAFT_127584 [Selaginella moellendorffii] >gi|300143992|gb|EFJ10679.1| hypothetical protein SELMODRAFT_127584 [Selaginella moellendorffii]	XP_002988260	Selaginella moellendorffii	1.87258e-56	51	203.756	373	192
Cth_CL2757Contig1	gdp-man:man c -pp-dol alpha- -mannosyltransferase-like	1554	gi|168056013|ref|XP_001780017.1|predicted protein [Physcomitrella patens] >gi|162668622|gb|EDQ55226.1| predicted protein [Physcomitrella patens]	XP_001780017	Physcomitrella patens	4.81946e-94	74	302.368	251	186
Cth_CL2762Contig1	PREDICTED: uncharacterized protein LOC103336094	1759	gi|645263689|ref|XP_008237350.1|PREDICTED: uncharacterized protein LOC103336094 [Prunus mume]	XP_008237350	Prunus mume	9.37974e-128	74	392.889	369	275
Cth_CL2769Contig1	high-affinity nitrate transporter	1178	gi|604331303|gb|EYU36161.1|hypothetical protein MIMGU_mgv1a004332mg [Erythranthe guttata]	EYU36161	Erythranthe guttata	0	76	525.398	390	297
Cth_CL2776Contig1	e3 ubiquitin-protein ligase rha2a	1346	gi|116786273|gb|ABK24048.1|unknown [Picea sitchensis]	ABK24048	Picea sitchensis	5.32708e-33	56	131.724	180	102
Cth_CL2780Contig1	cofactor-independent phosphoglycerate mutase	1195	gi|470136780|ref|XP_004304161.1|PREDICTED: 2,3-bisphosphoglycerate-independent phosphoglycerate mutase-like [Fragaria vesca subsp. vesca]	XP_004304161	Fragaria vesca subsp. vesca	5.97375e-123	89	372.859	223	200
Cth_CL2786Contig1	nudix hydrolase mitochondrial-like	1188	gi|168028629|ref|XP_001766830.1|predicted protein [Physcomitrella patens] >gi|162682039|gb|EDQ68461.1| predicted protein [Physcomitrella patens]	XP_001766830	Physcomitrella patens	4.23696e-52	66	180.259	170	113
Cth_CL2791Contig1	autophagy-related protein 18a-like	1267	gi|148910297|gb|ABR18228.1|unknown [Picea sitchensis]	ABR18228	Picea sitchensis	2.21946e-138	72	409.838	363	263
Cth_CL2796Contig1	unknown	1352	gi|148910033|gb|ABR18100.1|unknown [Picea sitchensis]	ABR18100	Picea sitchensis	1.06368e-156	76	456.447	377	288
Cth_CL2799Contig1	unknown	1247	gi|116794343|gb|ABK27104.1|unknown [Picea sitchensis]	ABK27104	Picea sitchensis	1.47338e-08	66	62.7734	59	39
Cth_CL2803Contig1	centrin	1151	gi|302842201|ref|XP_002952644.1|centrin [Volvox carteri f. nagariensis] >gi|300261988|gb|EFJ46197.1| centrin [Volvox carteri f. nagariensis]	XP_002952644	Volvox carteri f. nagariensis	1.4509e-49	74	172.94	147	109
Cth_CL2808Contig1	dna mismatch repair protein msh6-	1537	gi|302811241|ref|XP_002987310.1|hypothetical protein SELMODRAFT_125776 [Selaginella moellendorffii] >gi|300144945|gb|EFJ11625.1| hypothetical protein SELMODRAFT_125776 [Selaginella moellendorffii]	XP_002987310	Selaginella moellendorffii	7.83849e-160	69	486.108	491	340
Cth_CL2813Contig1	metal tolerance protein 5-like	2138	gi|514784085|ref|XP_004970505.1|PREDICTED: metal tolerance protein 5-like [Setaria italica]	XP_004970505	Setaria italica	4.27344e-37	58	152.91	202	119
Cth_CL2820Contig1	callose synthase 10-like	1646	gi|358348999|ref|XP_003638528.1|Callose synthase, partial [Medicago truncatula]	XP_003638528	Medicago truncatula	0	85	768.844	509	436
Cth_CL2826Contig1	exocyst complex component sec15a-like	1683	gi|168038988|ref|XP_001771981.1|predicted protein [Physcomitrella patens] >gi|162676763|gb|EDQ63242.1| predicted protein [Physcomitrella patens]	XP_001771981	Physcomitrella patens	0	80	730.709	555	447
Cth_CL2830Contig1	PREDICTED: uncharacterized protein LOC102662659	1674	gi|571448087|ref|XP_006577689.1|PREDICTED: uncharacterized protein LOC102662659 [Glycine max]	XP_006577689	Glycine max	2.48334e-48	53	138.658	230	124
Cth_CL2836Contig1	unknown	1642	gi|116787859|gb|ABK24671.1|unknown [Picea sitchensis]	ABK24671	Picea sitchensis	1.97839e-168	78	493.812	377	297
Cth_CL2841Contig1	aminophospholipid atpase isoform 2	1893	gi|643732384|gb|KDP39499.1|hypothetical protein JCGZ_04163 [Jatropha curcas]	KDP39499	Jatropha curcas	2.59357e-113	69	374.785	344	238
Cth_CL2855Contig1	pti1-like tyrosine-protein kinase 3-like	1793	gi|148906237|gb|ABR16274.1|unknown [Picea sitchensis] >gi|224285697|gb|ACN40564.1| unknown [Picea sitchensis]	ABR16274	Picea sitchensis	0	85	544.273	351	301
Cth_CL2860Contig1	PREDICTED: LOW QUALITY PROTEIN: uncharacterized protein LOC103710306	1679	gi|672140761|ref|XP_008794193.1|PREDICTED: LOW QUALITY PROTEIN: uncharacterized protein LOC103710306 [Phoenix dactylifera]	XP_008794193	Phoenix dactylifera	4.94442e-112	67	376.326	410	275
Cth_CL2865Contig1	2-dehydro-3-deoxyphosphoheptonate aldolase (3-deoxy-d-arabino-heptulosonate 7-phosphate synthase)	2140	gi|586675960|ref|XP_006838496.1|hypothetical protein AMTR_s00002p00167510 [Amborella trichopoda] >gi|548841002|gb|ERN01065.1| hypothetical protein AMTR_s00002p00167510 [Amborella trichopoda]	XP_006838496	Amborella trichopoda	0	83	731.48	473	396
Cth_CL2869Contig1	carboxyphosphonoenolpyruvate mutase	1711	gi|2829913|gb|AAC00621.1|putative carboxyphosphonoenolpyruvate mutase [Arabidopsis thaliana]	AAC00621	Arabidopsis thaliana	2.57191e-170	91	494.197	287	262
Cth_CL2874Contig1	hypothetical protein AMTR_s00068p00126890	2109	gi|586781185|ref|XP_006858985.1|hypothetical protein AMTR_s00068p00126890 [Amborella trichopoda] >gi|548863097|gb|ERN20452.1| hypothetical protein AMTR_s00068p00126890 [Amborella trichopoda]	XP_006858985	Amborella trichopoda	0	64	557.37	569	367
Cth_CL2886Contig1	tmv resistance protein n-like isoform x1	1779	gi|657959456|ref|XP_008371275.1|PREDICTED: TMV resistance protein N-like isoform X1 [Malus domestica]	XP_008371275	Malus domestica	3.39082e-28	52	120.168	306	161
Cth_CL2891Contig1	rna-binding protein 10-like isoform x3	1902	gi|629085864|gb|KCW52221.1|hypothetical protein EUGRSUZ_J01644 [Eucalyptus grandis]	KCW52221	Eucalyptus grandis	5.70532e-108	53	357.836	572	304
Cth_CL2897Contig1	trehalose-phosphate synthase	1750	gi|60265771|gb|AAX16014.1|trehalose-6-phosphate synthase [Ginkgo biloba] >gi|60265773|gb|AAX16015.1| trehalose-6-phosphate synthase [Ginkgo biloba]	AAX16014	Ginkgo biloba	0	78	573.933	422	330
Cth_CL2902Contig1	intron-binding protein aquarius-like	1663	gi|302803145|ref|XP_002983326.1|hypothetical protein SELMODRAFT_117836 [Selaginella moellendorffii] >gi|300149011|gb|EFJ15668.1| hypothetical protein SELMODRAFT_117836 [Selaginella moellendorffii]	XP_002983326	Selaginella moellendorffii	0	90	613.224	368	332
Cth_CL2907Contig1	probable trna threonylcarbamoyladenosine biosynthesis protein gcp-like	1785	gi|168031057|ref|XP_001768038.1|predicted protein [Physcomitrella patens] >gi|162680676|gb|EDQ67110.1| predicted protein [Physcomitrella patens]	XP_001768038	Physcomitrella patens	2.36879e-169	78	497.278	393	307
Cth_CL2914Contig1	amino acid binding	1992	gi|294460934|gb|ADE76039.1|unknown [Picea sitchensis]	ADE76039	Picea sitchensis	0	77	581.637	454	351
Cth_CL2919Contig1	23s rrna m2a2503 methyltransferase	1859	gi|116787825|gb|ABK24655.1|unknown [Picea sitchensis]	ABK24655	Picea sitchensis	9.36563e-160	77	474.167	364	283
Cth_CL2924Contig1	probably inactive leucine-rich repeat receptor-like protein kinase imk2-like	2072	gi|565384372|ref|XP_006358143.1|PREDICTED: probably inactive leucine-rich repeat receptor-like protein kinase IMK2-like [Solanum tuberosum]	XP_006358143	Solanum tuberosum	1.80061e-64	58	227.254	320	187
Cth_CL2929Contig1	hypothetical protein SELMODRAFT_425086	1901	gi|302808726|ref|XP_002986057.1|hypothetical protein SELMODRAFT_425086 [Selaginella moellendorffii] >gi|300146205|gb|EFJ12876.1| hypothetical protein SELMODRAFT_425086 [Selaginella moellendorffii]	XP_002986057	Selaginella moellendorffii	6.95335e-173	85	503.827	346	295
Cth_CL2933Contig1	unknown	1922	gi|116787391|gb|ABK24491.1|unknown [Picea sitchensis]	ABK24491	Picea sitchensis	3.49063e-65	60	224.172	268	163
Cth_CL2938Contig1	trehalose phosphatase synthase 5 isoform 1	2368	gi|60265771|gb|AAX16014.1|trehalose-6-phosphate synthase [Ginkgo biloba] >gi|60265773|gb|AAX16015.1| trehalose-6-phosphate synthase [Ginkgo biloba]	AAX16014	Ginkgo biloba	0	83	763.837	536	447
Cth_CL2945Contig1	pentatricopeptide repeat protein 78	1897	gi|328774753|gb|AEB39776.1|pentatricopeptide repeat protein 78 [Funaria hygrometrica]	AEB39776	Funaria hygrometrica	2.012e-59	67	224.172	245	166
Cth_CL2950Contig1	gpi transamidase component pig-t isoform x2	959	gi|586644016|ref|XP_006827057.1|hypothetical protein AMTR_s00010p00232470 [Amborella trichopoda] >gi|548831486|gb|ERM94294.1| hypothetical protein AMTR_s00010p00232470 [Amborella trichopoda]	XP_006827057	Amborella trichopoda	5.1828e-47	72	174.866	150	109
Cth_CL2964Contig1	40s ribosomal protein s19-3	903	gi|168030992|ref|XP_001768006.1|predicted protein [Physcomitrella patens] >gi|162680848|gb|EDQ67281.1| predicted protein [Physcomitrella patens]	XP_001768006	Physcomitrella patens	9.45876e-81	92	248.825	141	130
Cth_CL2969Contig1	predicted protein	988	gi|168041810|ref|XP_001773383.1|predicted protein [Physcomitrella patens] >gi|162675259|gb|EDQ61756.1| predicted protein [Physcomitrella patens]	XP_001773383	Physcomitrella patens	1.15044e-16	69	89.3521	63	44
Cth_CL2972Contig1	aldo keto reductase	1232	gi|168017026|ref|XP_001761049.1|predicted protein [Physcomitrella patens] >gi|162687735|gb|EDQ74116.1| predicted protein [Physcomitrella patens]	XP_001761049	Physcomitrella patens	4.26332e-101	63	315.849	354	226
Cth_CL2977Contig1	predicted protein	1309	gi|168032483|ref|XP_001768748.1|predicted protein [Physcomitrella patens] >gi|162680040|gb|EDQ66480.1| predicted protein [Physcomitrella patens]	XP_001768748	Physcomitrella patens	7.51134e-135	69	402.519	368	257
Cth_CL2981Contig1	tpr1-like protein	1362	gi|388504458|gb|AFK40295.1|unknown [Medicago truncatula] >gi|657369695|gb|KEH16039.1| TPR1-like protein [Medicago truncatula]	AFK40295	Medicago truncatula	6.26214e-160	70	466.848	425	298
Cth_CL2986Contig1	unknown	1409	gi|224286641|gb|ACN41025.1|unknown [Picea sitchensis]	ACN41025	Picea sitchensis	0	75	557.755	425	320
Cth_CL2993Contig1	hypothetical protein SELMODRAFT_268836	1005	gi|302804825|ref|XP_002984164.1|hypothetical protein SELMODRAFT_268836 [Selaginella moellendorffii] >gi|300148013|gb|EFJ14674.1| hypothetical protein SELMODRAFT_268836 [Selaginella moellendorffii]	XP_002984164	Selaginella moellendorffii	9.53538e-46	78	160.229	110	86
Cth_CL2998Contig1	protein	1220	gi|168003698|ref|XP_001754549.1|predicted protein [Physcomitrella patens] >gi|162694170|gb|EDQ80519.1| predicted protein [Physcomitrella patens]	XP_001754549	Physcomitrella patens	1.50529e-131	83	406.757	296	246
Cth_CL3004Contig1	probable cyclic nucleotide-gated ion channel 14	928	gi|661875923|emb|CDP19811.1|unnamed protein product [Coffea canephora]	CDP19811	Coffea canephora	1.40239e-80	69	254.218	236	165
Cth_CL3006Contig1	PREDICTED: uncharacterized protein LOC103719131 isoform X5	1345	gi|672172684|ref|XP_008806444.1|PREDICTED: uncharacterized protein LOC103719131 isoform X5 [Phoenix dactylifera]	XP_008806444	Phoenix dactylifera	7.32995e-22	49	108.612	212	104
Cth_CL3013Contig1	probable protein phosphatase 2c 60 isoform x1	876	gi|672113402|ref|XP_008810772.1|PREDICTED: probable protein phosphatase 2C 60 isoform X1 [Phoenix dactylifera] >gi|672113404|ref|XP_008810777.1| PREDICTED: probable protein phosphatase 2C 60 isoform X1 [Phoenix dactylifera]	XP_008810772	Phoenix dactylifera	9.03161e-42	95	155.992	87	83
Cth_CL3019Contig1	plastidic adenylate transporter	875	gi|527195416|gb|EPS64663.1|hypothetical protein M569_10117 [Genlisea aurea]	EPS64663	Genlisea aurea	1.0749e-16	79	89.3521	64	51
Cth_CL3022Contig1	protein	782	gi|168018673|ref|XP_001761870.1|predicted protein [Physcomitrella patens] >gi|162686925|gb|EDQ73311.1| predicted protein [Physcomitrella patens]	XP_001761870	Physcomitrella patens	1.19578e-80	95	247.669	134	128
Cth_CL3027Contig1	protein	932	gi|168005435|ref|XP_001755416.1|predicted protein [Physcomitrella patens] >gi|162693544|gb|EDQ79896.1| predicted protein [Physcomitrella patens]	XP_001755416	Physcomitrella patens	1.02684e-08	50	65.855	107	54
Cth_CL3036Contig1	protein translation factor sui1 homolog	924	gi|658013092|ref|XP_008341842.1|PREDICTED: protein translation factor SUI1 homolog [Malus domestica]	XP_008341842	Malus domestica	6.31762e-61	92	197.593	113	105
Cth_CL3045Contig1	probable protein-s-isoprenylcysteine o-methyltransferase	1427	gi|672169738|ref|XP_008804909.1|PREDICTED: probable protein-S-isoprenylcysteine O-methyltransferase [Phoenix dactylifera] >gi|672169740|ref|XP_008804910.1| PREDICTED: probable protein-S-isoprenylcysteine O-methyltransferase [Phoenix dactylifera]	XP_008804909	Phoenix dactylifera	2.40658e-72	75	235.343	187	141
Cth_CL3050Contig1	protein low psii accumulation chloroplastic isoform x2	939	gi|659108739|ref|XP_008454364.1|PREDICTED: protein LOW PSII ACCUMULATION 1, chloroplastic isoform X2 [Cucumis melo]	XP_008454364	Cucumis melo	2.41032e-65	67	216.853	223	151
Cth_CL3056Contig1	proline-rich spliceosome-associated family protein zinc knuckle family isoform 1	1011	gi|659119004|ref|XP_008459423.1|PREDICTED: uncharacterized protein LOC103498564 isoform X2 [Cucumis melo] >gi|307136480|gb|ADN34281.1| nucleic acid binding protein [Cucumis melo subsp. melo]	XP_008459423	Cucumis melo	2.67899e-60	60	211.846	270	163
Cth_CL3061Contig1	dna-binding protein phosphatase 1 isoform 1	1332	gi|302800834|ref|XP_002982174.1|hypothetical protein SELMODRAFT_115724, partial [Selaginella moellendorffii] >gi|300150190|gb|EFJ16842.1| hypothetical protein SELMODRAFT_115724, partial [Selaginella moellendorffii]	XP_002982174	Selaginella moellendorffii	2.96532e-123	74	368.622	310	231
Cth_CL3070Contig1	low quality protein: ankyrin repeat domain-containing protein 2-like	1698	gi|661899551|emb|CDO97545.1|unnamed protein product [Coffea canephora]	CDO97545	Coffea canephora	1.69768e-140	76	419.468	343	264
Cth_CL3079Contig1	hypothetical protein SELMODRAFT_6783, partial	2131	gi|302787054|ref|XP_002975297.1|hypothetical protein SELMODRAFT_6783, partial [Selaginella moellendorffii] >gi|302822851|ref|XP_002993081.1| hypothetical protein SELMODRAFT_6778, partial [Selaginella moellendorffii] >gi|300139081|gb|EFJ05829.1| hypothetical protein SELMODRAFT_6778, partial [Selaginella moellendorffii] >gi|300156871|gb|EFJ23498.1| hypothetical protein SELMODRAFT_6783, partial [Sel…	XP_002975297	Selaginella moellendorffii	4.40473e-46	84	168.318	111	94
Cth_CL3086Contig1	surfeit locus protein 1-like	1580	gi|460380094|ref|XP_004235793.1|PREDICTED: surfeit locus protein 1-like [Solanum lycopersicum]	XP_004235793	Solanum lycopersicum	1.16264e-86	67	278.87	293	197
Cth_CL3092Contig1	predicted protein	1134	gi|168045071|ref|XP_001775002.1|predicted protein [Physcomitrella patens] >gi|162673589|gb|EDQ60109.1| predicted protein [Physcomitrella patens]	XP_001775002	Physcomitrella patens	1.87755e-76	66	244.202	230	153
Cth_CL3096Contig1	ubiquitin-protein upl5	1159	gi|302802391|ref|XP_002982950.1|ubiquitin-protein ligase, UPL5 [Selaginella moellendorffii] >gi|300149540|gb|EFJ16195.1| ubiquitin-protein ligase, UPL5 [Selaginella moellendorffii]	XP_002982950	Selaginella moellendorffii	9.12532e-71	74	245.358	211	157
Cth_CL3104Contig1	unknown	2147	gi|148907480|gb|ABR16871.1|unknown [Picea sitchensis]	ABR16871	Picea sitchensis	1.70811e-74	55	254.988	430	237
Cth_CL3114Contig1	rna-binding kh domain-containing isoform 1	1295	gi|297746433|emb|CBI16489.3|unnamed protein product [Vitis vinifera]	CBI16489	Vitis vinifera	1.561e-57	61	211.846	269	166
Cth_CL3119Contig1	metk2_catro ame: full=s-adenosylmethionine synthase 2 short= et synthase 2 ame: full=methionine adenosyltransferase 2 short=mat 2	1570	gi|302765637|ref|XP_002966239.1|hypothetical protein SELMODRAFT_168213 [Selaginella moellendorffii] >gi|300165659|gb|EFJ32266.1| hypothetical protein SELMODRAFT_168213 [Selaginella moellendorffii]	XP_002966239	Selaginella moellendorffii	0	93	710.294	391	366
Cth_CL3123Contig1	heavy metal atpase transporter 8	1554	gi|168046779|ref|XP_001775850.1|predicted protein [Physcomitrella patens] >gi|162672857|gb|EDQ59389.1| predicted protein [Physcomitrella patens]	XP_001775850	Physcomitrella patens	0	74	596.66	517	385
Cth_CL3128Contig1	dihydrolipoyllysine-residue acetyltransferase component of acetoin cleaving system-like	1462	gi|595825097|ref|XP_007205351.1|hypothetical protein PRUPE_ppa007170mg [Prunus persica] >gi|462400993|gb|EMJ06550.1| hypothetical protein PRUPE_ppa007170mg [Prunus persica]	XP_007205351	Prunus persica	1.56441e-154	74	452.595	356	266
Cth_CL3132Contig1	probable polygalacturonase-like	1392	gi|643716719|gb|KDP28345.1|hypothetical protein JCGZ_14116 [Jatropha curcas]	KDP28345	Jatropha curcas	3.09146e-87	77	282.722	225	175
Cth_CL3137Contig1	protein tic chloroplastic	1380	gi|168057172|ref|XP_001780590.1|predicted protein [Physcomitrella patens] >gi|162667956|gb|EDQ54573.1| predicted protein [Physcomitrella patens]	XP_001780590	Physcomitrella patens	1.82631e-92	71	293.123	270	193
Cth_CL3142Contig1	nadh-dependent glutamate synthase 1 isoform 4	1199	gi|567858996|ref|XP_006422181.1|hypothetical protein CICLE_v100041202mg, partial [Citrus clementina] >gi|557524054|gb|ESR35421.1| hypothetical protein CICLE_v100041202mg, partial [Citrus clementina]	XP_006422181	Citrus clementina	0	79	594.349	413	330
Cth_CL3147Contig1	50s ribosomal protein	1285	gi|255537627|ref|XP_002509880.1|50S ribosomal protein L25, putative [Ricinus communis] >gi|223549779|gb|EEF51267.1| 50S ribosomal protein L25, putative [Ricinus communis]	XP_002509880	Ricinus communis	2.42704e-16	49	87.4261	189	94
Cth_CL3151Contig1	delta -sterol reductase	2176	gi|659122891|ref|XP_008461379.1|PREDICTED: delta(24)-sterol reductase [Cucumis melo] >gi|659122893|ref|XP_008461380.1| PREDICTED: delta(24)-sterol reductase [Cucumis melo] >gi|659122895|ref|XP_008461381.1| PREDICTED: delta(24)-sterol reductase [Cucumis melo]	XP_008461379	Cucumis melo	0	77	739.569	557	433
Cth_CL3159Contig1	wd-40 repeat family protein	1484	gi|168031165|ref|XP_001768092.1|predicted protein [Physcomitrella patens] >gi|162680730|gb|EDQ67164.1| predicted protein [Physcomitrella patens]	XP_001768092	Physcomitrella patens	0	80	681.019	517	416
Cth_CL3166Contig1	probable polyamine oxidase 2	1422	gi|168008338|ref|XP_001756864.1|predicted protein [Physcomitrella patens] >gi|162692102|gb|EDQ78461.1| predicted protein [Physcomitrella patens]	XP_001756864	Physcomitrella patens	1.67965e-157	75	463.766	370	278
Cth_CL3171Contig1	polx_tobac ame: full=retrovirus-related pol polyprotein from transposon tnt 1-94 includes: ame: full=protease includes: ame: full=reverse transcriptase includes: ame: full=endonuclease	1546	gi|56694211|gb|AAW22873.1|putative polyprotein [Solanum lycopersicum]	AAW22873	Solanum lycopersicum	1.32094e-111	71	354.369	318	227
Cth_CL3175Contig1	c-terminal s-isoprenylcysteine carboxyl o-methyltransferases	1394	gi|168033357|ref|XP_001769182.1|predicted protein [Physcomitrella patens] >gi|162679608|gb|EDQ66054.1| predicted protein [Physcomitrella patens]	XP_001769182	Physcomitrella patens	2.16885e-90	68	283.493	259	177
Cth_CL3180Contig1	probable mediator of rna polymerase ii transcription subunit 26b-like	1406	gi|567875867|ref|XP_006430523.1|hypothetical protein CICLE_v10011717mg [Citrus clementina] >gi|557532580|gb|ESR43763.1| hypothetical protein CICLE_v10011717mg [Citrus clementina]	XP_006430523	Citrus clementina	2.08798e-12	51	78.5666	164	85
Cth_CL3186Contig1	melanoma-associated antigen 10-like isoform x1	967	gi|116786443|gb|ABK24105.1|unknown [Picea sitchensis]	ABK24105	Picea sitchensis	5.82262e-62	69	205.297	207	144
Cth_CL3191Contig1	smp-30 gluconolaconase lre-like region protein	851	gi|167997587|ref|XP_001751500.1|predicted protein [Physcomitrella patens] >gi|162697481|gb|EDQ83817.1| predicted protein [Physcomitrella patens]	XP_001751500	Physcomitrella patens	5.84792e-38	60	147.132	185	111
Cth_CL3196Contig1	nadh-plastoquinone oxidoreductase subunit 2	1660	gi|49574588|ref|NP_848038.2|NADH dehydrogenase subunit 2 (chloroplast) [Adiantum capillus-veneris] >gi|68565809|sp|Q85FP1.2|NU2C_ADICA RecName: Full=NAD(P)H-quinone oxidoreductase subunit 2, chloroplastic; AltName: Full=NAD(P)H dehydrogenase, subunit 2; AltName: Full=NADH-plastoquinone oxidoreductase subunit 2 (chloroplast) [Adiantum capillus-veneris] >gi|48475983|gb|AAP29370.2| NADH dehydrogenas…	NP_848038	Adiantum capillus-veneris	3.75239e-34	63	144.436	146	93
Cth_CL3200Contig1	transcription factor pif3-like	2242	gi|595836212|ref|XP_007207211.1|hypothetical protein PRUPE_ppa001899mg [Prunus persica] >gi|462402853|gb|EMJ08410.1| hypothetical protein PRUPE_ppa001899mg [Prunus persica]	XP_007207211	Prunus persica	3.68465e-36	49	155.606	357	176
Cth_CL3203Contig1	1-phosphatidylinositol- -bisphosphate	1038	gi|148906994|gb|ABR16641.1|unknown [Picea sitchensis]	ABR16641	Picea sitchensis	1.11689e-135	68	406.757	349	238
Cth_CL3208Contig1	protein transport protein sec23-like	705	gi|586646125|ref|XP_006827919.1|hypothetical protein AMTR_s00008p00163370 [Amborella trichopoda] >gi|548832554|gb|ERM95335.1| hypothetical protein AMTR_s00008p00163370 [Amborella trichopoda]	XP_006827919	Amborella trichopoda	8.87853e-120	84	366.311	234	198
Cth_CL3223Contig1	conserved hypothetical protein	660	gi|255546229|ref|XP_002514174.1|conserved hypothetical protein [Ricinus communis] >gi|223546630|gb|EEF48128.1| conserved hypothetical protein [Ricinus communis]	XP_002514174	Ricinus communis	3.64716e-45	62	157.147	172	108
Cth_CL3229Contig1	auxin response factor 2-3	685	gi|586765845|ref|XP_006855394.1|hypothetical protein AMTR_s00057p00141830 [Amborella trichopoda] >gi|548859160|gb|ERN16861.1| hypothetical protein AMTR_s00057p00141830 [Amborella trichopoda]	XP_006855394	Amborella trichopoda	1.14159e-23	73	107.842	87	64
Cth_CL3235Contig1	aps1	554	gi|527186104|gb|EPS59228.1|hypothetical protein M569_15580, partial [Genlisea aurea]	EPS59228	Genlisea aurea	4.55626e-22	81	98.2117	66	54
Cth_CL3240Contig1	glucuronoxylan 4-o-methyltransferase 1-like	1131	gi|514804540|ref|XP_004977142.1|PREDICTED: glucuronoxylan 4-O-methyltransferase 1-like [Setaria italica]	XP_004977142	Setaria italica	1.63009e-73	66	238.81	234	155
Cth_CL3268Contig1	predicted protein	1133	gi|168015666|ref|XP_001760371.1|predicted protein [Physcomitrella patens] >gi|162688385|gb|EDQ74762.1| predicted protein [Physcomitrella patens]	XP_001760371	Physcomitrella patens	1.00463e-55	76	199.904	155	119
Cth_CL3278Contig1	unknown	1025	gi|224031499|gb|ACN34825.1|unknown [Zea mays]	ACN34825	Zea mays	2.78751e-159	85	456.833	279	239
Cth_CL3285Contig1	predicted protein	666	gi|168027250|ref|XP_001766143.1|predicted protein [Physcomitrella patens] >gi|162682575|gb|EDQ68992.1| predicted protein [Physcomitrella patens]	XP_001766143	Physcomitrella patens	3.10529e-47	74	169.474	135	101
Cth_CL3289Contig1	serine threonine-protein kinase bri1-like 2	633	gi|302785536|ref|XP_002974539.1|hypothetical protein SELMODRAFT_30948, partial [Selaginella moellendorffii] >gi|300157434|gb|EFJ24059.1| hypothetical protein SELMODRAFT_30948, partial [Selaginella moellendorffii]	XP_002974539	Selaginella moellendorffii	3.86736e-15	56	82.4185	89	50
Cth_CL3294Contig1	hypothetical protein AMTR_s00002p00236270	970	gi|586676405|ref|XP_006838633.1|hypothetical protein AMTR_s00002p00236270 [Amborella trichopoda] >gi|548841139|gb|ERN01202.1| hypothetical protein AMTR_s00002p00236270 [Amborella trichopoda]	XP_006838633	Amborella trichopoda	7.75381e-109	76	335.495	279	214
Cth_CL3299Contig1	mucin isoform b	2906	gi|195399632|ref|XP_002058423.1|GJ14320 [Drosophila virilis] >gi|194141983|gb|EDW58391.1| GJ14320 [Drosophila virilis]	XP_002058423	Drosophila virilis	1.15582e-25	38	123.635	703	272
Cth_CL3308Contig1	kelch repeat-containing protein at3g27220-like isoform x1	709	gi|586752119|ref|XP_006852185.1|hypothetical protein AMTR_s00049p00107980 [Amborella trichopoda] >gi|548855789|gb|ERN13652.1| hypothetical protein AMTR_s00049p00107980 [Amborella trichopoda]	XP_006852185	Amborella trichopoda	4.3065e-51	89	179.489	100	89
Cth_CL3312Contig1	e3 ubiquitin-protein ligase atl6	928	gi|148907910|gb|ABR17075.1|unknown [Picea sitchensis]	ABR17075	Picea sitchensis	3.80524e-38	61	149.058	177	108
Cth_CL3338Contig1	polx_tobac ame: full=retrovirus-related pol polyprotein from transposon tnt 1-94 includes: ame: full=protease includes: ame: full=reverse transcriptase includes: ame: full=endonuclease	786	gi|130582|sp|P10978.1|POLX_TOBACRecName: Full=Retrovirus-related Pol polyprotein from transposon TNT 1-94; Includes: RecName: Full=Protease; Includes: RecName: Full=Reverse transcriptase; Includes: RecName: Full=Endonuclease [Nicotiana tabacum] >gi|20045|emb|CAA32025.1| unnamed protein product [Nicotiana tabacum]	P10978	Nicotiana tabacum	3.62475e-08	59	63.5438	86	51
Cth_CL3346Contig1	hypothetical protein SELMODRAFT_90617	727	gi|302771369|ref|XP_002969103.1|hypothetical protein SELMODRAFT_90617 [Selaginella moellendorffii] >gi|300163608|gb|EFJ30219.1| hypothetical protein SELMODRAFT_90617 [Selaginella moellendorffii]	XP_002969103	Selaginella moellendorffii	2.43334e-59	68	201.83	207	141
Cth_CL3351Contig1	ring finger and chy zinc finger domain-containing protein 1	791	gi|475600189|gb|EMT24465.1|RING finger and CHY zinc finger domain-containing protein 1 [Aegilops tauschii]	EMT24465	Aegilops tauschii	3.22575e-83	83	254.603	147	123
Cth_CL3356Contig1	biotin synthase	743	gi|573954809|ref|XP_006659645.1|PREDICTED: biotin synthase-like [Oryza brachyantha]	XP_006659645	Oryza brachyantha	2.40991e-136	94	392.119	222	209
Cth_CL3360Contig1	arf6 -family small gtpase	1246	gi|116781812|gb|ABK22249.1|unknown [Picea sitchensis] >gi|224284672|gb|ACN40068.1| unknown [Picea sitchensis]	ABK22249	Picea sitchensis	1.40951e-98	95	300.442	160	152
Cth_CL3365Contig1	unknown	717	gi|116789736|gb|ABK25363.1|unknown [Picea sitchensis]	ABK25363	Picea sitchensis	2.94993e-27	71	109.383	101	72
Cth_CL3368Contig1	unknown	673	gi|294462622|gb|ADE76857.1|unknown [Picea sitchensis]	ADE76857	Picea sitchensis	6.91368e-67	78	216.468	147	116
Cth_CL3373Contig1	hypothetical protein VITISV_035181	868	gi|147845089|emb|CAN78459.1|hypothetical protein VITISV_035181 [Vitis vinifera]	CAN78459	Vitis vinifera	6.08514e-15	62	60.077	77	48
Cth_CL3385Contig1	protein stichel-like 3	754	gi|302805609|ref|XP_002984555.1|hypothetical protein SELMODRAFT_423688 [Selaginella moellendorffii] >gi|300147537|gb|EFJ14200.1| hypothetical protein SELMODRAFT_423688 [Selaginella moellendorffii]	XP_002984555	Selaginella moellendorffii	1.42125e-18	46	93.9745	232	108
Cth_CL3389Contig1	bidirectional sugar transporter sweet16-like	974	gi|565355641|ref|XP_006344692.1|PREDICTED: bidirectional sugar transporter SWEET16-like [Solanum tuberosum]	XP_006344692	Solanum tuberosum	5.16182e-59	65	199.519	214	140
Cth_CL3406Contig1	early flowering 3 high response	713	gi|404350890|gb|AFR60581.1|early flowering 3/high response [Pisum sativum subsp. sativum]	AFR60581	Pisum sativum subsp. sativum	4.62795e-13	91	71.2478	37	34
Cth_CL3409Contig1	eukaryotic release factor 1-2	1036	gi|672181665|ref|XP_008811060.1|PREDICTED: transportin-3 isoform X2 [Phoenix dactylifera]	XP_008811060	Phoenix dactylifera	3.37134e-102	65	327.405	344	225
Cth_CL3417Contig1	loc100285096 precursor	1184	gi|326508452|dbj|BAJ99493.1|predicted protein [Hordeum vulgare subsp. vulgare]	BAJ99493	Hordeum vulgare subsp. vulgare	1.92549e-88	57	291.582	351	201
Cth_CL3423Contig1	leucine-rich repeat transmembrane protein kinase family protein isoform 1	1033	gi|641823812|gb|KDO43192.1|hypothetical protein CISIN_1g007073mg [Citrus sinensis]	KDO43192	Citrus sinensis	1.46959e-180	86	514.998	344	296
Cth_CL3428Contig1	predicted protein	635	gi|168037523|ref|XP_001771253.1|predicted protein [Physcomitrella patens] >gi|162677494|gb|EDQ63964.1| predicted protein [Physcomitrella patens]	XP_001771253	Physcomitrella patens	1.84487e-32	61	124.02	138	85
Cth_CL3432Contig1	hypothetical protein TRIUR3_19222	1386	gi|473935090|gb|EMS50102.1|hypothetical protein TRIUR3_19222 [Triticum urartu]	EMS50102	Triticum urartu	6.30314e-11	60	70.0922	69	42
Cth_CL3436Contig1	dna-binding protein hexbp-like	616	gi|303276565|ref|XP_003057576.1|predicted protein [Micromonas pusilla CCMP1545] >gi|226460233|gb|EEH57527.1| predicted protein [Micromonas pusilla CCMP1545]	XP_003057576	Micromonas pusilla CCMP1545	2.19863e-10	52	68.5514	74	39
Cth_CL3440Contig1	adenine nucleotide transporter chloroplastic mitochondrial-like	1074	gi|356565187|ref|XP_003550825.1|PREDICTED: adenine nucleotide transporter BT1, chloroplastic/mitochondrial-like [Glycine max]	XP_003550825	Glycine max	2.9617e-143	80	419.853	327	264
Cth_CL3445Contig1	peroxisome biogenesis protein 1-like	1009	gi|168057477|ref|XP_001780741.1|predicted protein [Physcomitrella patens] >gi|162667830|gb|EDQ54450.1| predicted protein [Physcomitrella patens]	XP_001780741	Physcomitrella patens	1.83008e-101	69	333.183	336	232
Cth_CL3450Contig1	hypothetical protein MIMGU_mgv1a000282mg	625	gi|604298932|gb|EYU18902.1|hypothetical protein MIMGU_mgv1a000282mg [Erythranthe guttata]	EYU18902	Erythranthe guttata	4.18406e-31	63	128.642	138	88
Cth_CL3455Contig1	atp-binding cassette subfamily member cluster 2	4837	gi|302819864|ref|XP_002991601.1|hypothetical protein SELMODRAFT_161756 [Selaginella moellendorffii] >gi|300140634|gb|EFJ07355.1| hypothetical protein SELMODRAFT_161756 [Selaginella moellendorffii]	XP_002991601	Selaginella moellendorffii	0	61	1233.39	1497	919
Cth_CL3464Contig1	hypothetical protein VITISV_010537	784	gi|147834600|emb|CAN69652.1|hypothetical protein VITISV_010537 [Vitis vinifera]	CAN69652	Vitis vinifera	9.26018e-144	88	418.313	260	229
Cth_CL3470Contig1	octicosapeptide phox bem1p domain-containing protein kinase	1375	gi|302800014|ref|XP_002981765.1|hypothetical protein SELMODRAFT_59129, partial [Selaginella moellendorffii] >gi|300150597|gb|EFJ17247.1| hypothetical protein SELMODRAFT_59129, partial [Selaginella moellendorffii]	XP_002981765	Selaginella moellendorffii	5.16586e-22	81	98.5969	71	58
Cth_CL3475Contig1	coatomer alpha subunit-like family protein	1178	gi|302756957|ref|XP_002961902.1|hypothetical protein SELMODRAFT_77651 [Selaginella moellendorffii] >gi|300170561|gb|EFJ37162.1| hypothetical protein SELMODRAFT_77651 [Selaginella moellendorffii]	XP_002961902	Selaginella moellendorffii	1.07179e-115	68	277.33	268	184
Cth_CL3491Contig1	pinoresinol-lariciresinol reductase	787	gi|346644469|emb|CCC55424.1|pinoresinol-lariciresinol reductase [Pinus pinaster]	CCC55424	Pinus pinaster	2.38151e-94	76	288.115	238	181
Cth_CL3498Contig1	predicted protein	682	gi|168003279|ref|XP_001754340.1|predicted protein [Physcomitrella patens] >gi|162694442|gb|EDQ80790.1| predicted protein [Physcomitrella patens]	XP_001754340	Physcomitrella patens	3.24339e-20	74	97.8265	89	66
Cth_CL3508Contig1	hypothetical protein M569_02089, partial	544	gi|527207368|gb|EPS72665.1|hypothetical protein M569_02089, partial [Genlisea aurea]	EPS72665	Genlisea aurea	3.02948e-10	67	67.3958	81	55
Cth_CL3516Contig1	urease accessory protein	693	gi|302785093|ref|XP_002974318.1|hypothetical protein SELMODRAFT_101343, partial [Selaginella moellendorffii] >gi|300157916|gb|EFJ24540.1| hypothetical protein SELMODRAFT_101343, partial [Selaginella moellendorffii]	XP_002974318	Selaginella moellendorffii	1.44723e-23	83	103.605	62	52
Cth_CL3524Contig1	sodium bile family protein	781	gi|226442063|gb|ACO57621.1|sodium bile family protein [Selaginella moellendorffii]	ACO57621	Selaginella moellendorffii	3.56587e-59	74	196.823	159	119
Cth_CL3529Contig1	elmo domain-containing protein a-like isoform x2	932	gi|225453354|ref|XP_002271650.1|PREDICTED: ELMO domain-containing protein A [Vitis vinifera]	XP_002271650	Vitis vinifera	1.05239e-71	83	230.72	149	125
Cth_CL3534Contig1	dirigent protein 2-like	728	gi|356572142|ref|XP_003554229.1|PREDICTED: dirigent protein 2-like [Glycine max]	XP_003554229	Glycine max	7.11328e-16	48	81.6481	170	83
Cth_CL3540Contig1	dual specificity protein phosphatase 1 isoform x1	724	gi|645232727|ref|XP_008223001.1|PREDICTED: dual specificity protein phosphatase 1 isoform X2 [Prunus mume]	XP_008223001	Prunus mume	1.79818e-54	76	181.03	139	107
Cth_CL3546Contig1	qa- sso1 syntaxin1- syp12a-group	2664	gi|357475865|ref|XP_003608218.1|Syntaxin-124 [Medicago truncatula] >gi|355509273|gb|AES90415.1| syntaxin of plants 122 protein [Medicago truncatula]	XP_003608218	Medicago truncatula	2.22517e-97	73	315.464	293	215
Cth_CL3575Contig1	u-box domain-containing protein 12 isoform x1	1093	gi|586665374|ref|XP_006833209.1|hypothetical protein AMTR_s00072p00171260 [Amborella trichopoda] >gi|548837860|gb|ERM98487.1| hypothetical protein AMTR_s00072p00171260 [Amborella trichopoda]	XP_006833209	Amborella trichopoda	1.33656e-100	68	318.546	367	252
Cth_CL3579Contig1	proliferating cell nuclear antigen	1058	gi|116793168|gb|ABK26636.1|unknown [Picea sitchensis]	ABK26636	Picea sitchensis	3.25943e-158	97	451.825	244	239
Cth_CL3588Contig1	membrane magnesium transporter	672	gi|116784199|gb|ABK23254.1|unknown [Picea sitchensis]	ABK23254	Picea sitchensis	1.25685e-30	68	117.087	101	69
Cth_CL3592Contig1	mitochondrial import inner membrane translocase subunit tim8	698	gi|586699435|ref|XP_006844576.1|hypothetical protein AMTR_s00016p00198440 [Amborella trichopoda] >gi|548847047|gb|ERN06251.1| hypothetical protein AMTR_s00016p00198440 [Amborella trichopoda]	XP_006844576	Amborella trichopoda	4.45921e-29	86	112.464	74	64
Cth_CL3596Contig1	glutamate receptor -like	1246	gi|302760609|ref|XP_002963727.1|hypothetical protein SELMODRAFT_166047 [Selaginella moellendorffii] >gi|300168995|gb|EFJ35598.1| hypothetical protein SELMODRAFT_166047 [Selaginella moellendorffii]	XP_002963727	Selaginella moellendorffii	2.00146e-133	64	414.075	409	263
Cth_CL3601Contig1	methyltransferase pmt26	2694	gi|10176951|dbj|BAB10271.1|ankyrin-like protein [Arabidopsis thaliana]	BAB10271	Arabidopsis thaliana	0	67	820.846	748	508
Cth_CL3629Contig1	probable xyloglucan endotransglucosylase hydrolase protein 23	1263	gi|116781709|gb|ABK22211.1|unknown [Picea sitchensis]	ABK22211	Picea sitchensis	1.11361e-111	73	337.035	284	208
Cth_CL3633Contig1	nipped-b-like protein b	865	gi|302772603|ref|XP_002969719.1|hypothetical protein SELMODRAFT_440913 [Selaginella moellendorffii] >gi|300162230|gb|EFJ28843.1| hypothetical protein SELMODRAFT_440913 [Selaginella moellendorffii]	XP_002969719	Selaginella moellendorffii	1.04017e-97	76	323.168	273	210
Cth_CL3638Contig1	glutathione cytosolic	652	gi|168034140|ref|XP_001769571.1|predicted protein [Physcomitrella patens] >gi|162679113|gb|EDQ65564.1| predicted protein [Physcomitrella patens]	XP_001769571	Physcomitrella patens	2.73966e-102	81	312.768	216	177
Cth_CL3651Contig1	mitogen-activated protein kinase 9	1325	gi|42572471|ref|NP_974331.1|mitogen-activated protein kinase 9 [Arabidopsis thaliana] >gi|332642518|gb|AEE76039.1| mitogen-activated protein kinase 9 [Arabidopsis thaliana]	NP_974331	Arabidopsis thaliana	1.0706e-117	67	358.607	372	250
Cth_CL3659Contig1	protein	512	gi|302787799|ref|XP_002975669.1|hypothetical protein SELMODRAFT_103506, partial [Selaginella moellendorffii] >gi|302794179|ref|XP_002978854.1| hypothetical protein SELMODRAFT_109237, partial [Selaginella moellendorffii] >gi|300153663|gb|EFJ20301.1| hypothetical protein SELMODRAFT_109237, partial [Selaginella moellendorffii] >gi|300156670|gb|EFJ23298.1| hypothetical protein SELMODRAFT_103506, part…	XP_002975669	Selaginella moellendorffii	1.1207e-70	86	228.409	168	145
Cth_CL3664Contig1	atp binding	481	gi|148910457|gb|ABR18304.1|unknown [Picea sitchensis]	ABR18304	Picea sitchensis	1.71559e-21	51	98.9821	166	85
Cth_CL3675Contig1	sensory histidine protein kinase	515	gi|168056125|ref|XP_001780072.1|sensory histidine protein kinase [Physcomitrella patens] >gi|162668475|gb|EDQ55081.1| sensory histidine protein kinase [Physcomitrella patens]	XP_001780072	Physcomitrella patens	4.175e-41	72	153.68	144	104
Cth_CL3691Contig1	protein mor1-like isoform x2	481	gi|672129011|ref|XP_008788007.1|PREDICTED: protein MOR1-like isoform X2 [Phoenix dactylifera]	XP_008788007	Phoenix dactylifera	7.17847e-11	49	68.5514	147	73
Cth_CL3700Contig1	predicted protein	468	gi|168067843|ref|XP_001785814.1|predicted protein [Physcomitrella patens] >gi|162662538|gb|EDQ49378.1| predicted protein [Physcomitrella patens]	XP_001785814	Physcomitrella patens	2.41908e-47	88	165.622	109	96
Cth_CL3702Contig1	peptide n-acetylglucosaminyltransferase	486	gi|168061951|ref|XP_001782948.1|predicted protein [Physcomitrella patens] >gi|162665566|gb|EDQ52246.1| predicted protein [Physcomitrella patens]	XP_001782948	Physcomitrella patens	4.85851e-88	93	283.493	161	150
Cth_CL3720Contig1	translation elongation factor tu family protein	482	gi|449531665|ref|XP_004172806.1|PREDICTED: elongation factor 1-alpha-like, partial [Cucumis sativus]	XP_004172806	Cucumis sativus	5.50247e-68	100	210.305	102	102
Cth_CL3724Contig1	ubiquitin-protein ufd2	1069	gi|168050336|ref|XP_001777615.1|predicted protein [Physcomitrella patens] >gi|162670958|gb|EDQ57517.1| predicted protein [Physcomitrella patens]	XP_001777615	Physcomitrella patens	2.32016e-41	77	163.696	131	101
Cth_CL3729Contig1	lysosomal beta glucosidase- partial	483	gi|238008476|gb|ACR35273.1|unknown [Zea mays]	ACR35273	Zea mays	6.69236e-62	84	198.364	134	113
Cth_CL3733Contig1	viral a-type inclusion protein	469	gi|517067620|ref|WP_018256438.1|chromosome partition protein [Halomicrobium katesii]	WP_018256438	Halomicrobium katesii	9.94378e-09	47	60.8474	155	73
Cth_CL3741Contig1	probable e3 ubiquitin-protein ligase herc4-like	964	gi|566213138|ref|XP_006373397.1|hypothetical protein POPTR_0017s13420g [Populus trichocarpa] >gi|566213140|ref|XP_006373398.1| hypothetical protein POPTR_0017s13420g [Populus trichocarpa] >gi|550320219|gb|ERP51194.1| hypothetical protein POPTR_0017s13420g [Populus trichocarpa] >gi|550320220|gb|ERP51195.1| hypothetical protein POPTR_0017s13420g [Populus trichocarpa]	XP_006373397	Populus trichocarpa	4.32237e-97	75	303.138	237	179
Cth_CL3745Contig1	hypothetical protein 0_1347_01, partial	629	gi|361066233|gb|AEW07428.1|hypothetical protein 0_1347_01, partial [Pinus radiata]	AEW07428	Pinus radiata	4.83006e-39	74	139.043	120	89
Cth_CL3750Contig1	probable importin-7 homolog	1016	gi|302792336|ref|XP_002977934.1|hypothetical protein SELMODRAFT_443685 [Selaginella moellendorffii] >gi|300154637|gb|EFJ21272.1| hypothetical protein SELMODRAFT_443685 [Selaginella moellendorffii]	XP_002977934	Selaginella moellendorffii	5.96312e-53	59	196.438	229	137
Cth_CL3761Contig1	predicted protein	2411	gi|168014834|ref|XP_001759956.1|predicted protein [Physcomitrella patens] >gi|162688706|gb|EDQ75081.1| predicted protein [Physcomitrella patens]	XP_001759956	Physcomitrella patens	0	77	853.588	628	485
Cth_CL3771Contig1	pollen-specific protein sf21-like	1821	gi|148905910|gb|ABR16116.1|unknown [Picea sitchensis]	ABR16116	Picea sitchensis	3.49526e-150	82	444.891	306	252
Cth_CL3777Contig1	predicted protein	640	gi|168009481|ref|XP_001757434.1|predicted protein [Physcomitrella patens] >gi|162691557|gb|EDQ77919.1| predicted protein [Physcomitrella patens]	XP_001757434	Physcomitrella patens	9.43412e-34	88	136.346	81	72
Cth_CL3793Contig1	cytochrome c oxidase copper chaperone isoform 1	785	gi|449431844|ref|XP_004133710.1|PREDICTED: cytochrome c oxidase copper chaperone-like isoform 1 [Cucumis sativus] >gi|449431846|ref|XP_004133711.1| PREDICTED: cytochrome c oxidase copper chaperone-like isoform 2 [Cucumis sativus] >gi|449431848|ref|XP_004133712.1| PREDICTED: cytochrome c oxidase copper chaperone-like isoform 3 [Cucumis sativus]	XP_004133710	Cucumis sativus	7.14906e-26	74	105.145	74	55
Cth_CL3804Contig1	hypothetical protein SELMODRAFT_151943	680	gi|302791263|ref|XP_002977398.1|hypothetical protein SELMODRAFT_151943 [Selaginella moellendorffii] >gi|300154768|gb|EFJ21402.1| hypothetical protein SELMODRAFT_151943 [Selaginella moellendorffii]	XP_002977398	Selaginella moellendorffii	1.83645e-116	82	352.829	223	184
Cth_CL3821Contig1	duf246 domain-containing protein at1g04910-like	707	gi|326513480|dbj|BAK06980.1|predicted protein [Hordeum vulgare subsp. vulgare]	BAK06980	Hordeum vulgare subsp. vulgare	7.38102e-09	55	64.6994	84	47
Cth_CL3834Contig1	calcium dependent protein kinase	484	gi|57282875|emb|CAF74841.1|putative calcium dependent protein kinase [Silene diclinis]	CAF74841	Silene diclinis	1.12738e-62	81	203.371	157	128
Cth_CL3840Contig1	nuclear inhibitor of protein phosphatase 1-like isoform x1	666	gi|168024356|ref|XP_001764702.1|predicted protein [Physcomitrella patens] >gi|162683996|gb|EDQ70401.1| predicted protein [Physcomitrella patens]	XP_001764702	Physcomitrella patens	3.38482e-21	67	99.3673	109	74
Cth_CL3844Contig1	non-lysosomal glucosylceramidase- partial	552	gi|641842225|gb|KDO61132.1|hypothetical protein CISIN_1g0391652mg, partial [Citrus sinensis]	KDO61132	Citrus sinensis	4.01892e-76	75	241.121	185	139
Cth_CL3847Contig1	myosin heavy chain	822	gi|565471526|ref|XP_006293565.1|hypothetical protein CARUB_v10022514mg [Capsella rubella] >gi|565471528|ref|XP_006293566.1| hypothetical protein CARUB_v10022514mg [Capsella rubella] >gi|482562273|gb|EOA26463.1| hypothetical protein CARUB_v10022514mg [Capsella rubella] >gi|482562274|gb|EOA26464.1| hypothetical protein CARUB_v10022514mg [Capsella rubella]	XP_006293565	Capsella rubella	4.58805e-15	49	84.3445	253	125
Cth_CL3852Contig1	uncharacterized loc101209798	783	gi|470131709|ref|XP_004301734.1|PREDICTED: uncharacterized protein LOC101299012 [Fragaria vesca subsp. vesca]	XP_004301734	Fragaria vesca subsp. vesca	1.08025e-15	42	83.9593	278	119
Cth_CL3881Contig1	high-affinity nitrate transporter -like	633	gi|658029007|ref|XP_008349944.1|PREDICTED: high affinity nitrate transporter 2.4-like [Malus domestica]	XP_008349944	Malus domestica	7.1235e-48	75	172.555	133	100
Cth_CL3882Contig1	golgin candidate isoform 1	406	gi|168000905|ref|XP_001753156.1|predicted protein [Physcomitrella patens] >gi|162695855|gb|EDQ82197.1| predicted protein [Physcomitrella patens]	XP_001753156	Physcomitrella patens	5.70755e-11	52	67.781	138	73
Cth_CL3887Contig1	er lumen protein-retaining receptor	462	gi|629092060|gb|KCW58055.1|hypothetical protein EUGRSUZ_H00790 [Eucalyptus grandis]	KCW58055	Eucalyptus grandis	6.90218e-28	74	110.923	87	65
Cth_CL3893Contig1	PREDICTED: uncharacterized protein LOC101228589	1058	gi|449520138|ref|XP_004167091.1|PREDICTED: uncharacterized protein LOC101228589 [Cucumis sativus]	XP_004167091	Cucumis sativus	1.75525e-09	55	68.5514	80	44
Cth_CL3900Contig1	leucine-rich repeat extensin-like protein 5-like	774	gi|565404103|ref|XP_006367488.1|PREDICTED: leucine-rich repeat extensin-like protein 5-like [Solanum tuberosum]	XP_006367488	Solanum tuberosum	1.12498e-76	61	244.973	247	151
Cth_CL3906Contig1	probable adp-ribosylation factor gtpase-activating protein agd8	2112	gi|356495867|ref|XP_003516792.1|PREDICTED: probable ADP-ribosylation factor GTPase-activating protein AGD8 [Glycine max]	XP_003516792	Glycine max	5.23108e-124	65	383.259	426	280
Cth_CL3920Contig1	spore coat protein a	2516	gi|225424189|ref|XP_002284144.1|PREDICTED: spore coat protein A [Vitis vinifera] >gi|297737718|emb|CBI26919.3| unnamed protein product [Vitis vinifera]	XP_002284144	Vitis vinifera	0	68	607.06	541	373
Cth_CL3935Contig1	predicted protein	1383	gi|168016212|ref|XP_001760643.1|predicted protein [Physcomitrella patens] >gi|162688003|gb|EDQ74382.1| predicted protein, partial [Physcomitrella patens]	XP_001760643	Physcomitrella patens	1.63236e-76	75	248.054	207	157
Cth_CL3943Contig1	hypothetical protein AMTR_s00048p00146310	843	gi|586759896|ref|XP_006854108.1|hypothetical protein AMTR_s00048p00146310 [Amborella trichopoda] >gi|548857777|gb|ERN15575.1| hypothetical protein AMTR_s00048p00146310 [Amborella trichopoda]	XP_006854108	Amborella trichopoda	3.03704e-86	84	278.1	158	133
Cth_CL3952Contig1	alkaline neutral invertase-like	609	gi|296090426|emb|CBI40245.3|unnamed protein product [Vitis vinifera]	CBI40245	Vitis vinifera	1.40929e-130	93	377.096	202	188
Cth_CL3967Contig1	cop9 signalosome complex subunit 4-like	911	gi|302756777|ref|XP_002961812.1|hypothetical protein SELMODRAFT_165253 [Selaginella moellendorffii] >gi|302762931|ref|XP_002964887.1| hypothetical protein SELMODRAFT_82579 [Selaginella moellendorffii] >gi|300167120|gb|EFJ33725.1| hypothetical protein SELMODRAFT_82579 [Selaginella moellendorffii] >gi|300170471|gb|EFJ37072.1| hypothetical protein SELMODRAFT_165253 [Selaginella moellendorffii]	XP_002961812	Selaginella moellendorffii	4.26989e-93	95	289.656	161	153
Cth_CL3970Contig1	serine threonine-protein phosphatase bsl3-like	883	gi|470118518|ref|XP_004295375.1|PREDICTED: serine/threonine-protein phosphatase BSL3-like [Fragaria vesca subsp. vesca]	XP_004295375	Fragaria vesca subsp. vesca	1.28963e-14	56	77.411	97	55
Cth_CL3973Contig1	sugar-insensitive 3 isoform 2	787	gi|672118470|ref|XP_008782446.1|PREDICTED: E3 ubiquitin-protein ligase SIS3 [Phoenix dactylifera]	XP_008782446	Phoenix dactylifera	2.96891e-44	62	161.77	191	120
Cth_CL3979Contig1	protein dennd6a	798	gi|168050743|ref|XP_001777817.1|predicted protein [Physcomitrella patens] >gi|162670793|gb|EDQ57355.1| predicted protein [Physcomitrella patens]	XP_001777817	Physcomitrella patens	4.58353e-117	80	361.688	259	208
Cth_CL3984Contig1	hypothetical protein JCGZ_12740	749	gi|643723841|gb|KDP33218.1|hypothetical protein JCGZ_12740 [Jatropha curcas]	KDP33218	Jatropha curcas	7.13336e-61	69	202.216	205	143
Cth_CL3989Contig1	retrotransposon-derived protein peg10-like	1281	gi|512819740|ref|XP_004911664.1|PREDICTED: retrotransposon-derived protein PEG10-like [Xenopus (Silurana) tropicalis]	XP_004911664	Xenopus (Silurana) tropicalis	4.38108e-44	48	164.851	331	162
Cth_CL3994Contig1	transducin wd-40 repeat-containing protein	1140	gi|596134014|ref|XP_007222234.1|hypothetical protein PRUPE_ppa007910mg [Prunus persica] >gi|462419170|gb|EMJ23433.1| hypothetical protein PRUPE_ppa007910mg [Prunus persica]	XP_007222234	Prunus persica	1.77797e-131	71	388.652	345	246
Cth_CL4001Contig1	hydrolyzing o-glycosyl	634	gi|168049622|ref|XP_001777261.1|predicted protein [Physcomitrella patens] >gi|162671363|gb|EDQ57916.1| predicted protein [Physcomitrella patens]	XP_001777261	Physcomitrella patens	4.98164e-30	70	123.635	97	68
Cth_CL4010Contig1	acetate kinase	784	gi|168060043|ref|XP_001782008.1|predicted protein [Physcomitrella patens] >gi|162666499|gb|EDQ53151.1| predicted protein [Physcomitrella patens]	XP_001782008	Physcomitrella patens	6.95761e-123	84	363.999	257	216
Cth_CL4014Contig1	cation h+ exchanger 20 isoform 1	857	gi|449522562|ref|XP_004168295.1|PREDICTED: cation/H(+) antiporter 20-like, partial [Cucumis sativus]	XP_004168295	Cucumis sativus	8.80088e-63	57	215.312	290	167
Cth_CL4018Contig1	pgr5-like protein chloroplastic-like	696	gi|659115266|ref|XP_008457470.1|PREDICTED: PGR5-like protein 1A, chloroplastic [Cucumis melo]	XP_008457470	Cucumis melo	1.94678e-53	71	181.8	166	119
Cth_CL4028Contig1	polyunsaturated fatty acid delta-5-desaturase	2082	gi|168027493|ref|XP_001766264.1|predicted protein [Physcomitrella patens] >gi|162682478|gb|EDQ68896.1| predicted protein [Physcomitrella patens]	XP_001766264	Physcomitrella patens	0	71	575.474	486	349
Cth_CL4046Contig1	probable glutathione s-transferase	805	gi|661884816|emb|CDP11579.1|unnamed protein product [Coffea canephora]	CDP11579	Coffea canephora	1.02571e-70	65	224.942	228	150
Cth_CL4064Contig1	protein nlrc3-like	457	gi|302761978|ref|XP_002964411.1|hypothetical protein SELMODRAFT_405633 [Selaginella moellendorffii] >gi|300168140|gb|EFJ34744.1| hypothetical protein SELMODRAFT_405633 [Selaginella moellendorffii]	XP_002964411	Selaginella moellendorffii	1.96381e-11	48	69.707	132	64
Cth_CL4068Contig1	pentatricopeptide repeat-containing protein	446	gi|565482712|ref|XP_006298996.1|hypothetical protein CARUB_v10015123mg [Capsella rubella] >gi|482567705|gb|EOA31894.1| hypothetical protein CARUB_v10015123mg [Capsella rubella]	XP_006298996	Capsella rubella	8.28118e-21	60	93.2041	114	69
Cth_CL4073Contig1	pentatricopeptide repeat-containing protein at1g11290-like	646	gi|449462994|ref|XP_004149219.1|PREDICTED: pentatricopeptide repeat-containing protein At1g11290-like [Cucumis sativus] >gi|449500964|ref|XP_004161240.1| PREDICTED: pentatricopeptide repeat-containing protein At1g11290-like [Cucumis sativus]	XP_004149219	Cucumis sativus	1.51821e-53	66	189.504	203	135
Cth_CL4076Contig1	unknown	711	gi|294461377|gb|ADE76250.1|unknown [Picea sitchensis]	ADE76250	Picea sitchensis	6.351e-50	65	172.17	208	136
Cth_CL4080Contig1	PREDICTED: uncharacterized protein LOC103651696	1013	gi|670390613|ref|XP_008675623.1|PREDICTED: uncharacterized protein LOC103651696 [Zea mays]	XP_008675623	Zea mays	7.49752e-12	40	75.8702	235	96
Cth_CL4090Contig1	dpy-30 like protein	617	gi|302761964|ref|XP_002964404.1|hypothetical protein SELMODRAFT_405623 [Selaginella moellendorffii] >gi|300168133|gb|EFJ34737.1| hypothetical protein SELMODRAFT_405623 [Selaginella moellendorffii]	XP_002964404	Selaginella moellendorffii	2.22922e-22	69	96.2857	84	58
Cth_CL4094Contig1	hypothetical protein SELMODRAFT_451018	444	gi|302822790|ref|XP_002993051.1|hypothetical protein SELMODRAFT_451018 [Selaginella moellendorffii] >gi|300139143|gb|EFJ05890.1| hypothetical protein SELMODRAFT_451018 [Selaginella moellendorffii]	XP_002993051	Selaginella moellendorffii	2.56561e-11	77	69.3218	57	44
Cth_CL4105Contig1	katanin p60 atpase-containing subunit a1-like isoform x1	2094	gi|302822268|ref|XP_002992793.1|hypothetical protein SELMODRAFT_135916 [Selaginella moellendorffii] >gi|300139438|gb|EFJ06179.1| hypothetical protein SELMODRAFT_135916 [Selaginella moellendorffii]	XP_002992793	Selaginella moellendorffii	0	82	758.444	527	434
Cth_CL21Contig1	kprs1_spiol ame: full=ribose-phosphate pyrophosphokinase 1 ame: full=phosphoribosyl pyrophosphate synthase 1	1273	gi|168040134|ref|XP_001772550.1|predicted protein [Physcomitrella patens] >gi|162676105|gb|EDQ62592.1| predicted protein [Physcomitrella patens]	XP_001772550	Physcomitrella patens	2.40214e-142	97	308.916	167	162
Cth_CL26Contig1	protein	1451	gi|168005694|ref|XP_001755545.1|predicted protein [Physcomitrella patens] >gi|168005698|ref|XP_001755547.1| predicted protein [Physcomitrella patens] >gi|162693252|gb|EDQ79605.1| predicted protein [Physcomitrella patens] >gi|162693254|gb|EDQ79607.1| predicted protein [Physcomitrella patens]	XP_001755545	Physcomitrella patens	0	83	578.556	359	298
Cth_CL26Contig2	protein	1346	gi|168005694|ref|XP_001755545.1|predicted protein [Physcomitrella patens] >gi|168005698|ref|XP_001755547.1| predicted protein [Physcomitrella patens] >gi|162693252|gb|EDQ79605.1| predicted protein [Physcomitrella patens] >gi|162693254|gb|EDQ79607.1| predicted protein [Physcomitrella patens]	XP_001755545	Physcomitrella patens	0	91	596.275	324	298
Cth_CL30Contig1	serine carboxypeptidase-like 42-like	2304	gi|242068223|ref|XP_002449388.1|hypothetical protein SORBIDRAFT_05g009120 [Sorghum bicolor] >gi|241935231|gb|EES08376.1| hypothetical protein SORBIDRAFT_05g009120 [Sorghum bicolor]	XP_002449388	Sorghum bicolor	0	71	537.339	446	320
Cth_CL30Contig2	serine carboxypeptidase-like 42-like	2471	gi|308081817|ref|NP_001183841.1|hypothetical protein precursor [Zea mays] >gi|238014944|gb|ACR38507.1| unknown [Zea mays] >gi|414588330|tpg|DAA38901.1| TPA: hypothetical protein ZEAMMB73_424549 [Zea mays]	NP_001183841	Zea mays	2.54973e-132	73	410.994	328	240
Cth_CL38Contig1	hypothetical protein SELMODRAFT_429704	1167	gi|302819522|ref|XP_002991431.1|hypothetical protein SELMODRAFT_429704 [Selaginella moellendorffii] >gi|300140824|gb|EFJ07543.1| hypothetical protein SELMODRAFT_429704 [Selaginella moellendorffii]	XP_002991431	Selaginella moellendorffii	3.90223e-59	64	201.83	226	146
Cth_CL41Contig1	class ii aminoacyl-trna and biotin synthetases superfamily protein isoform 1	1879	gi|168009856|ref|XP_001757621.1|predicted protein [Physcomitrella patens] >gi|162691315|gb|EDQ77678.1| predicted protein [Physcomitrella patens]	XP_001757621	Physcomitrella patens	0	89	750.355	458	412
Cth_CL51Contig1	2-oxoglutarate-iron-dependent oxygenase	1499	gi|302761624|ref|XP_002964234.1|oxidoreductase [Selaginella moellendorffii] >gi|300167963|gb|EFJ34567.1| oxidoreductase [Selaginella moellendorffii]	XP_002964234	Selaginella moellendorffii	6.01187e-42	51	127.487	227	118
Cth_CL55Contig1	domain histone demethylation protein partial	1295	gi|302753720|ref|XP_002960284.1|hypothetical protein SELMODRAFT_437404 [Selaginella moellendorffii] >gi|300171223|gb|EFJ37823.1| hypothetical protein SELMODRAFT_437404 [Selaginella moellendorffii]	XP_002960284	Selaginella moellendorffii	1.07109e-111	68	348.591	328	225
Cth_CL59Contig1	hypothetical protein SELMODRAFT_76601	2026	gi|302757641|ref|XP_002962244.1|hypothetical protein SELMODRAFT_76601 [Selaginella moellendorffii] >gi|300170903|gb|EFJ37504.1| hypothetical protein SELMODRAFT_76601 [Selaginella moellendorffii]	XP_002962244	Selaginella moellendorffii	4.89935e-76	86	250.751	161	140
Cth_CL64Contig1	low quality protein: filament-like plant protein 4	2518	gi|672182362|ref|XP_008811426.1|PREDICTED: LOW QUALITY PROTEIN: filament-like plant protein 4 [Phoenix dactylifera]	XP_008811426	Phoenix dactylifera	8.91596e-22	44	111.694	549	243
Cth_CL71Contig1	major intrinsic protein family transporter	1003	gi|657389121|gb|KEH30873.1|major intrinsic protein (MIP) family transporter [Medicago truncatula]	KEH30873	Medicago truncatula	1.01547e-42	55	157.147	245	137
Cth_CL75Contig1	type i inositol -trisphosphate 5-phosphatase cvp2-like isoform x1	1386	gi|296085229|emb|CBI28724.3|unnamed protein product [Vitis vinifera]	CBI28724	Vitis vinifera	1.01993e-99	77	316.62	244	188
Cth_CL79Contig1	retrotransposon ty1-copia expressed	2112	gi|670426792|ref|XP_008654063.1|PREDICTED: uncharacterized protein LOC103634281 [Zea mays]	XP_008654063	Zea mays	1.21222e-18	58	94.7449	161	94
Cth_CL85Contig1	hypothetical protein PHAVU_001G145800g	623	gi|593798652|ref|XP_007162364.1|hypothetical protein PHAVU_001G145800g [Phaseolus vulgaris] >gi|561035828|gb|ESW34358.1| hypothetical protein PHAVU_001G145800g [Phaseolus vulgaris]	XP_007162364	Phaseolus vulgaris	1.04488e-07	49	59.3066	127	63
Cth_CL91Contig1	hypothetical protein CISIN_1g009800mg	474	gi|641825777|gb|KDO45034.1|hypothetical protein CISIN_1g009800mg [Citrus sinensis]	KDO45034	Citrus sinensis	1.27135e-62	83	206.838	130	109
Cth_CL94Contig1	duf21 domain-containing protein at4g14240-like isoform x1	1094	gi|242087849|ref|XP_002439757.1|hypothetical protein SORBIDRAFT_09g019520 [Sorghum bicolor] >gi|241945042|gb|EES18187.1| hypothetical protein SORBIDRAFT_09g019520 [Sorghum bicolor]	XP_002439757	Sorghum bicolor	7.6228e-123	83	372.089	265	220
Cth_CL94Contig2	duf21 domain-containing protein at4g14240-like	285	gi|326523915|dbj|BAJ96968.1|predicted protein [Hordeum vulgare subsp. vulgare] >gi|326534086|dbj|BAJ89393.1| predicted protein [Hordeum vulgare subsp. vulgare]	BAJ96968	Hordeum vulgare subsp. vulgare	2.08993e-12	68	70.0922	64	44
Cth_CL99Contig1	tubby-like protein	1973	gi|168050116|ref|XP_001777506.1|predicted protein [Physcomitrella patens] >gi|162671124|gb|EDQ57681.1| predicted protein [Physcomitrella patens]	XP_001777506	Physcomitrella patens	3.0187e-160	75	475.322	376	284
Cth_CL106Contig1	hypothetical protein SELMODRAFT_404337	1241	gi|302759002|ref|XP_002962924.1|hypothetical protein SELMODRAFT_404337 [Selaginella moellendorffii] >gi|300169785|gb|EFJ36387.1| hypothetical protein SELMODRAFT_404337 [Selaginella moellendorffii]	XP_002962924	Selaginella moellendorffii	1.5084e-76	59	254.988	335	200
Cth_CL117Contig1	hypothetical protein SELMODRAFT_126235	1873	gi|302811707|ref|XP_002987542.1|hypothetical protein SELMODRAFT_126235 [Selaginella moellendorffii] >gi|300144696|gb|EFJ11378.1| hypothetical protein SELMODRAFT_126235 [Selaginella moellendorffii]	XP_002987542	Selaginella moellendorffii	1.73908e-18	45	98.9821	420	191
Cth_CL123Contig1	nadph oxidase	371	gi|33347405|gb|AAQ15285.1|NADPH oxidase [Pyrus pyrifolia]	AAQ15285	Pyrus pyrifolia	1.02614e-51	78	171.014	117	92
Cth_CL125Contig1	predicted protein	1657	gi|168024022|ref|XP_001764536.1|predicted protein [Physcomitrella patens] >gi|162684400|gb|EDQ70803.1| predicted protein [Physcomitrella patens]	XP_001764536	Physcomitrella patens	1.22514e-121	59	376.326	492	293
Cth_CL131Contig1	hypothetical protein SELMODRAFT_445126	982	gi|302801173|ref|XP_002982343.1|hypothetical protein SELMODRAFT_445126 [Selaginella moellendorffii] >gi|300149935|gb|EFJ16588.1| hypothetical protein SELMODRAFT_445126 [Selaginella moellendorffii]	XP_002982343	Selaginella moellendorffii	5.95972e-38	51	150.214	303	156
Cth_CL144Contig1	adenosine amp deaminase family protein isoform 1	1156	gi|658027734|ref|XP_008349296.1|PREDICTED: LOW QUALITY PROTEIN: adenosine deaminase-like protein [Malus domestica]	XP_008349296	Malus domestica	2.57453e-111	73	278.87	236	174
Cth_CL160Contig1	coiled-coil domain-containing protein 93-like isoform x1	1350	gi|168023531|ref|XP_001764291.1|predicted protein [Physcomitrella patens] >gi|162684443|gb|EDQ70845.1| predicted protein [Physcomitrella patens]	XP_001764291	Physcomitrella patens	3.5069e-85	55	277.715	448	247
Cth_CL176Contig1	flocculation protein flo11- partial	2158	gi|470249985|ref|XP_004367224.1|hypothetical protein DFA_07364 [Dictyostelium fasciculatum] >gi|328871871|gb|EGG20241.1| hypothetical protein DFA_07364 [Dictyostelium fasciculatum]	XP_004367224	Dictyostelium fasciculatum	1.03051e-07	34	65.4698	479	167
Cth_CL186Contig1	predicted protein	356	gi|168011388|ref|XP_001758385.1|predicted protein [Physcomitrella patens] >gi|162690420|gb|EDQ76787.1| predicted protein [Physcomitrella patens]	XP_001758385	Physcomitrella patens	3.27009e-19	58	90.1225	116	68
Cth_CL191Contig1	sterol-4alpha-methyl oxidase 1-1 isoform 1	910	gi|661886511|emb|CDP09875.1|unnamed protein product [Coffea canephora]	CDP09875	Coffea canephora	1.4261e-109	88	328.176	186	164
Cth_CL193Contig1	phosphatidylglycerolphosphate synthase 1	869	gi|148907968|gb|ABR17104.1|unknown [Picea sitchensis]	ABR17104	Picea sitchensis	6.03245e-84	79	263.077	197	157
Cth_CL197Contig1	type i inositol -trisphosphate 5-phosphatase cvp2-like	1071	gi|595834273|ref|XP_007206837.1|hypothetical protein PRUPE_ppa027031mg [Prunus persica] >gi|462402479|gb|EMJ08036.1| hypothetical protein PRUPE_ppa027031mg [Prunus persica]	XP_007206837	Prunus persica	2.05013e-24	83	113.235	71	59
Cth_CL202Contig1	myosin heavy chain-related protein	689	gi|294461359|gb|ADE76241.1|unknown [Picea sitchensis]	ADE76241	Picea sitchensis	1.24272e-24	55	107.071	164	91
Cth_CL204Contig1	light-inducible protein cprf2-like	1248	gi|116786945|gb|ABK24311.1|unknown [Picea sitchensis]	ABK24311	Picea sitchensis	6.97847e-37	45	149.828	348	159
Cth_CL210Contig1	u2 small nuclear ribonucleoprotein b isoform x2	988	gi|116791286|gb|ABK25922.1|unknown [Picea sitchensis]	ABK25922	Picea sitchensis	1.05418e-73	63	239.195	267	170
Cth_CL219Contig1	rhomboid-like protein 11 isoform 1	1200	gi|661874943|emb|CDP20359.1|unnamed protein product [Coffea canephora]	CDP20359	Coffea canephora	2.52087e-95	75	295.434	229	173
Cth_CL223Contig1	protein always early 2 isoform x2	631	gi|168037654|ref|XP_001771318.1|predicted protein [Physcomitrella patens] >gi|162677407|gb|EDQ63878.1| predicted protein [Physcomitrella patens]	XP_001771318	Physcomitrella patens	1.30649e-17	64	88.9669	113	73
Cth_CL242Contig1	unknown	497	gi|224286089|gb|ACN40755.1|unknown [Picea sitchensis]	ACN40755	Picea sitchensis	1.04771e-27	82	114.005	82	68
Cth_CL248Contig1	transcribed sequence 1087	755	gi|586691366|ref|XP_006843101.1|hypothetical protein AMTR_s00140p00057330 [Amborella trichopoda] >gi|548845311|gb|ERN04776.1| hypothetical protein AMTR_s00140p00057330 [Amborella trichopoda]	XP_006843101	Amborella trichopoda	8.15175e-25	53	109.383	191	103
Cth_CL251Contig1	dead-box atp-dependent rna helicase 22-like	673	gi|514729565|ref|XP_004956729.1|PREDICTED: DEAD-box ATP-dependent RNA helicase 22-like [Setaria italica]	XP_004956729	Setaria italica	2.63665e-63	76	214.542	174	133
Cth_CL256Contig1	unknown	430	gi|294462846|gb|ADE76965.1|unknown [Picea sitchensis]	ADE76965	Picea sitchensis	1.29288e-07	81	55.8398	37	30
Cth_CL260Contig1	upf0668 protein	1183	gi|302771740|ref|XP_002969288.1|hypothetical protein SELMODRAFT_440757 [Selaginella moellendorffii] >gi|300162764|gb|EFJ29376.1| hypothetical protein SELMODRAFT_440757 [Selaginella moellendorffii]	XP_002969288	Selaginella moellendorffii	6.06588e-65	75	226.868	195	147
Cth_CL265Contig1	protein	1439	gi|168034266|ref|XP_001769634.1|predicted protein [Physcomitrella patens] >gi|162679176|gb|EDQ65627.1| predicted protein [Physcomitrella patens]	XP_001769634	Physcomitrella patens	5.40252e-39	52	153.295	288	151
Cth_CL281Contig1	regulator of g-protein signaling	587	gi|294463536|gb|ADE77297.1|unknown [Picea sitchensis]	ADE77297	Picea sitchensis	6.44708e-30	75	120.168	96	72
Cth_CL285Contig1	unknown	1168	gi|116781573|gb|ABK22160.1|unknown [Picea sitchensis]	ABK22160	Picea sitchensis	2.13461e-17	66	87.0409	87	58
Cth_CL290Contig1	upf0505 partial	736	gi|590606507|ref|XP_007020753.1|Uncharacterized protein isoform 1 [Theobroma cacao] >gi|508720381|gb|EOY12278.1| Uncharacterized protein isoform 1 [Theobroma cacao]	XP_007020753	Theobroma cacao	2.00174e-27	48	119.398	246	120
Cth_CL295Contig1	receptor protein kinase perk1	1107	gi|643724476|gb|KDP33677.1|hypothetical protein JCGZ_07248 [Jatropha curcas]	KDP33677	Jatropha curcas	1.13101e-93	88	262.307	167	148
Cth_CL300Contig1	unknown	1044	gi|116780872|gb|ABK21856.1|unknown [Picea sitchensis]	ABK21856	Picea sitchensis	3.77094e-71	75	228.794	177	134
Cth_CL303Contig1	histidine biosynthesis bifunctional protein chloroplastic-like	587	gi|116784989|gb|ABK23548.1|unknown [Picea sitchensis]	ABK23548	Picea sitchensis	7.95435e-09	91	63.1586	36	33
Cth_CL308Contig1	zinc finger protein	528	gi|661899596|emb|CDO97590.1|unnamed protein product [Coffea canephora]	CDO97590	Coffea canephora	1.01784e-73	76	233.802	175	133
Cth_CL322Contig1	protein da1-related 1-like isoform x1	1463	gi|148910023|gb|ABR18095.1|unknown [Picea sitchensis] >gi|224284538|gb|ACN40002.1| unknown [Picea sitchensis]	ABR18095	Picea sitchensis	6.10619e-151	72	447.203	369	269
Cth_CL326Contig1	gcn5-related n-acetyltransferase family protein	1391	gi|566177032|ref|XP_002308434.2|GCN5-related N-acetyltransferase family protein [Populus trichocarpa] >gi|550336631|gb|EEE91957.2| GCN5-related N-acetyltransferase family protein [Populus trichocarpa]	XP_002308434	Populus trichocarpa	8.16869e-47	59	171.014	247	147
Cth_CL331Contig1	cb23_polmu ame: full=chlorophyll a-b binding protein type 1 member chloroplastic ame: full=chlorophyll a-b binding protein type i f3 short=cab-f3 ame: full=lhcp flags: precursor	1499	gi|115799|sp|P15195.1|CB23_POLMURecName: Full=Chlorophyll a-b binding protein type 1 member F3, chloroplastic; AltName: Full=Chlorophyll a-b binding protein type I F3; Short=CAB-F3; AltName: Full=LHCP; Flags: Precursor [Polystichum munitum] >gi|169440|gb|AAA68425.1| chlorophyll a/b-binding protein F3 [Polystichum munitum]	P15195	Polystichum munitum	2.47531e-174	97	498.819	252	245
Cth_CL335Contig1	carbonyl reductase	1167	gi|672180565|ref|XP_008810480.1|PREDICTED: carbonyl reductase [NADPH] 1 isoform X2 [Phoenix dactylifera]	XP_008810480	NADPH	2.31577e-72	61	236.884	307	189
Cth_CL341Contig1	nuclear import protein	994	gi|116782825|gb|ABK22676.1|unknown [Picea sitchensis]	ABK22676	Picea sitchensis	3.54074e-73	76	233.032	191	146
Cth_CL345Contig1	hypothetical protein SELMODRAFT_439841	885	gi|302767106|ref|XP_002966973.1|hypothetical protein SELMODRAFT_439841 [Selaginella moellendorffii] >gi|300164964|gb|EFJ31572.1| hypothetical protein SELMODRAFT_439841 [Selaginella moellendorffii]	XP_002966973	Selaginella moellendorffii	2.31646e-07	75	61.6178	54	41
Cth_CL351Contig1	prolyl oligopeptidase family protein isoform 1	1980	gi|590689310|ref|XP_007043191.1|Prolyl oligopeptidase family protein isoform 1 [Theobroma cacao] >gi|508707126|gb|EOX99022.1| Prolyl oligopeptidase family protein isoform 1 [Theobroma cacao]	XP_007043191	Theobroma cacao	0	76	743.421	573	439
Cth_CL362Contig1	low quality protein: crs2-associated factor chloroplastic-like	705	gi|168040806|ref|XP_001772884.1|predicted protein [Physcomitrella patens] >gi|162675795|gb|EDQ62286.1| predicted protein, partial [Physcomitrella patens]	XP_001772884	Physcomitrella patens	3.1852e-69	81	227.639	161	132
Cth_CL373Contig1	double-strand break repair protein mre11	924	gi|672167758|ref|XP_008803852.1|PREDICTED: double-strand break repair protein MRE11 [Phoenix dactylifera]	XP_008803852	Phoenix dactylifera	1.07675e-154	87	457.988	293	256
Cth_CL395Contig1	wall-associated receptor kinase 3-like	1200	gi|674893535|emb|CDY39269.1|BnaC06g27220D [Brassica napus]	CDY39269	Brassica napus	1.96643e-11	55	75.0998	119	66
Cth_CL400Contig1	hypothetical protein SELMODRAFT_90187	1200	gi|302770927|ref|XP_002968882.1|hypothetical protein SELMODRAFT_90187 [Selaginella moellendorffii] >gi|302784638|ref|XP_002974091.1| hypothetical protein SELMODRAFT_100456 [Selaginella moellendorffii] >gi|300158423|gb|EFJ25046.1| hypothetical protein SELMODRAFT_100456 [Selaginella moellendorffii] >gi|300163387|gb|EFJ29998.1| hypothetical protein SELMODRAFT_90187 [Selaginella moellendorffii]	XP_002968882	Selaginella moellendorffii	1.3271e-31	82	123.635	85	70
Cth_CL404Contig1	iaa-amino acid hydrolase ilr1-like 1-like	1896	gi|568860545|ref|XP_006483777.1|PREDICTED: IAA-amino acid hydrolase ILR1-like 1-like [Citrus sinensis]	XP_006483777	Citrus sinensis	8.24413e-119	62	369.007	446	277
Cth_CL414Contig1	hypothetical protein SELMODRAFT_447079	827	gi|302812074|ref|XP_002987725.1|hypothetical protein SELMODRAFT_447079 [Selaginella moellendorffii] >gi|300144617|gb|EFJ11300.1| hypothetical protein SELMODRAFT_447079 [Selaginella moellendorffii]	XP_002987725	Selaginella moellendorffii	4.36366e-72	75	221.09	165	125
Cth_CL418Contig1	serine threonine-protein kinase blus1-like isoform x2	1499	gi|297742429|emb|CBI34578.3|unnamed protein product [Vitis vinifera]	CBI34578	Vitis vinifera	9.49343e-22	45	108.612	388	178
Cth_CL423Contig1	k+ rectifying channel family protein	1208	gi|566256745|ref|XP_006388294.1|hypothetical protein POPTR_0242s002302g, partial [Populus trichocarpa] >gi|550309955|gb|ERP47208.1| hypothetical protein POPTR_0242s002302g, partial [Populus trichocarpa]	XP_006388294	Populus trichocarpa	2.65522e-32	77	130.568	103	80
Cth_CL440Contig1	predicted protein	259	gi|168039532|ref|XP_001772251.1|predicted protein [Physcomitrella patens] >gi|162676421|gb|EDQ62904.1| predicted protein [Physcomitrella patens]	XP_001772251	Physcomitrella patens	1.88982e-09	72	61.2326	54	39
Cth_CL444Contig1	protein phr1-like 1-like isoform x1	1761	gi|586775833|ref|XP_006857596.1|hypothetical protein AMTR_s00061p00095620 [Amborella trichopoda] >gi|548861692|gb|ERN19063.1| hypothetical protein AMTR_s00061p00095620 [Amborella trichopoda]	XP_006857596	Amborella trichopoda	5.03883e-66	57	226.868	321	186
Cth_CL447Contig1	hypothetical protein L484_017210	679	gi|587865778|gb|EXB55299.1|hypothetical protein L484_017210 [Morus notabilis]	EXB55299	Morus notabilis	2.15683e-18	48	91.6633	181	87
Cth_CL464Contig1	methyltransferase nsun5-like	1152	gi|565369975|ref|XP_006351606.1|PREDICTED: putative methyltransferase NSUN5-like [Solanum tuberosum]	XP_006351606	Solanum tuberosum	1.52614e-116	68	355.525	356	243
Cth_CL476Contig1	peroxisomal adenine nucleotide carrier 1 isoform partial	320	gi|590657813|ref|XP_007034671.1|Peroxisomal adenine nucleotide carrier 1 isoform 2, partial [Theobroma cacao] >gi|508713700|gb|EOY05597.1| Peroxisomal adenine nucleotide carrier 1 isoform 2, partial [Theobroma cacao]	XP_007034671	Theobroma cacao	6.35421e-14	84	73.9442	53	45
Cth_CL479Contig1	abc transporter c family member 8-like isoform x2	2052	gi|514766789|ref|XP_004966084.1|PREDICTED: ABC transporter C family member 8-like isoform X2 [Setaria italica]	XP_004966084	Setaria italica	1.83576e-108	58	367.851	536	312
Cth_CL492Contig1	single-stranded dna-binding	1017	gi|586677252|ref|XP_006838874.1|hypothetical protein AMTR_s00002p00267110 [Amborella trichopoda] >gi|548841380|gb|ERN01443.1| hypothetical protein AMTR_s00002p00267110 [Amborella trichopoda]	XP_006838874	Amborella trichopoda	1.73988e-37	58	144.05	193	113
Cth_CL500Contig1	class iii hd-zip protein partial	849	gi|110349536|gb|ABG73243.1|class III HD-Zip protein HDZ31B, partial [Marsilea minuta]	ABG73243	Marsilea minuta	1.094e-118	82	362.073	259	214
Cth_CL507Contig1	serine carboxypeptidase 1	469	gi|388511028|gb|AFK43580.1|unknown [Lotus japonicus]	AFK43580	Lotus japonicus	3.98242e-51	82	169.088	103	85
Cth_CL510Contig1	cytoskeletal protein mrna	1867	gi|460373754|ref|XP_004232679.1|PREDICTED: uncharacterized protein LOC101268827 [Solanum lycopersicum]	XP_004232679	Solanum lycopersicum	4.23239e-55	47	209.149	423	203
Cth_CL517Contig1	wall-associated receptor kinase-like 14	1047	gi|475540358|gb|EMT09586.1|Wall-associated receptor kinase-like 14 [Aegilops tauschii]	EMT09586	Aegilops tauschii	3.78747e-62	79	219.164	162	128
Cth_CL527Contig1	pentatricopeptide repeat-containing protein at5g16860	805	gi|148906116|gb|ABR16216.1|unknown [Picea sitchensis]	ABR16216	Picea sitchensis	1.15436e-49	57	176.407	254	145
Cth_CL531Contig1	protein binding	2002	gi|168005989|ref|XP_001755692.1|predicted protein [Physcomitrella patens] >gi|162693011|gb|EDQ79365.1| predicted protein [Physcomitrella patens]	XP_001755692	Physcomitrella patens	0	76	661.374	513	390
Cth_CL541Contig1	lactoylglutathione lyase	608	gi|255565419|ref|XP_002523700.1|lactoylglutathione lyase, putative [Ricinus communis] >gi|223537004|gb|EEF38640.1| lactoylglutathione lyase, putative [Ricinus communis]	XP_002523700	Ricinus communis	8.11603e-81	89	248.44	137	122
Cth_CL545Contig1	retrovirus-related pol polyprotein from transposon tnt 1-94	395	gi|147845303|emb|CAN79061.1|hypothetical protein VITISV_024577 [Vitis vinifera]	CAN79061	Vitis vinifera	8.36394e-36	79	138.658	111	88
Cth_CL549Contig1	exocyst complex component 7-like isoform 1	223	gi|302789430|ref|XP_002976483.1|hypothetical protein SELMODRAFT_232778 [Selaginella moellendorffii] >gi|300155521|gb|EFJ22152.1| hypothetical protein SELMODRAFT_232778 [Selaginella moellendorffii]	XP_002976483	Selaginella moellendorffii	3.50902e-10	59	62.7734	74	44
Cth_CL553Contig1	2-oxoglutarate-iron -dependent oxygenase	1592	gi|359806493|ref|NP_001240998.1|uncharacterized protein LOC100786574 [Glycine max] >gi|255638112|gb|ACU19370.1| unknown [Glycine max]	NP_001240998	Glycine max	1.73513e-68	58	232.646	298	173
Cth_CL557Contig1	myosin viii e	1941	gi|343198392|gb|AEM05969.1|myosin VIII E [Physcomitrella patens]	AEM05969	Physcomitrella patens	1.16329e-46	52	187.578	420	219
Cth_CL566Contig1	ubx domain-containing protein 1-like	1603	gi|356512473|ref|XP_003524943.1|PREDICTED: UBX domain-containing protein 1-like [Glycine max]	XP_003524943	Glycine max	3.33683e-162	71	475.322	420	300
Cth_CL569Contig1	hypothetical protein SELMODRAFT_431596	566	gi|302823762|ref|XP_002993530.1|hypothetical protein SELMODRAFT_431596 [Selaginella moellendorffii] >gi|300138661|gb|EFJ05422.1| hypothetical protein SELMODRAFT_431596 [Selaginella moellendorffii]	XP_002993530	Selaginella moellendorffii	7.94143e-36	63	130.568	145	92
Cth_CL589Contig1	glycosyl hydrolase family 17 family protein	264	gi|224125884|ref|XP_002319699.1|glycosyl hydrolase family 17 family protein [Populus trichocarpa] >gi|222858075|gb|EEE95622.1| glycosyl hydrolase family 17 family protein [Populus trichocarpa]	XP_002319699	Populus trichocarpa	1.04542e-27	73	112.464	87	64
Cth_CL598Contig1	keratin-associated protein 5-4	1701	gi|470144843|ref|XP_004308057.1|PREDICTED: uncharacterized membrane protein YjcL-like [Fragaria vesca subsp. vesca]	XP_004308057	Fragaria vesca subsp. vesca	1.92245e-127	70	389.423	372	262
Cth_CL609Contig1	glycosyl hydrolase family 43 protein	1014	gi|593787340|ref|XP_007156709.1|hypothetical protein PHAVU_002G010600g [Phaseolus vulgaris] >gi|561030124|gb|ESW28703.1| hypothetical protein PHAVU_002G010600g [Phaseolus vulgaris]	XP_007156709	Phaseolus vulgaris	4.34519e-176	81	504.597	336	275
Cth_CL614Contig1	dna-directed rna polymerase v subunit 7-like	276	gi|357134557|ref|XP_003568883.1|PREDICTED: DNA-directed RNA polymerase II subunit RPB7-like [Brachypodium distachyon]	XP_003568883	Brachypodium distachyon	1.87695e-14	60	72.7886	89	54
Cth_CL617Contig1	unknown	516	gi|116788262|gb|ABK24811.1|unknown [Picea sitchensis]	ABK24811	Picea sitchensis	1.70246e-07	60	58.9214	64	39
Cth_CL630Contig1	unknown	544	gi|224286063|gb|ACN40743.1|unknown [Picea sitchensis]	ACN40743	Picea sitchensis	4.68813e-62	86	209.92	130	113
Cth_CL658Contig1	signal peptide peptidase-like 1	1518	gi|586645562|ref|XP_006827645.1|hypothetical protein AMTR_s00009p00249010 [Amborella trichopoda] >gi|548832265|gb|ERM95061.1| hypothetical protein AMTR_s00009p00249010 [Amborella trichopoda]	XP_006827645	Amborella trichopoda	1.65304e-115	75	353.599	275	208
Cth_CL675Contig1	predicted protein	642	gi|168045482|ref|XP_001775206.1|predicted protein [Physcomitrella patens] >gi|162673419|gb|EDQ59942.1| predicted protein [Physcomitrella patens]	XP_001775206	Physcomitrella patens	6.67148e-19	55	87.4261	135	75
Cth_CL682Contig1	unknown	277	gi|294463926|gb|ADE77484.1|unknown [Picea sitchensis]	ADE77484	Picea sitchensis	6.19047e-14	66	69.707	72	48
Cth_CL700Contig1	unknown	363	gi|148908307|gb|ABR17267.1|unknown [Picea sitchensis]	ABR17267	Picea sitchensis	1.98084e-07	58	53.9138	60	35
Cth_CL714Contig1	hypothetical protein SORBIDRAFT_01g013300	349	gi|242033529|ref|XP_002464159.1|hypothetical protein SORBIDRAFT_01g013300 [Sorghum bicolor] >gi|241918013|gb|EER91157.1| hypothetical protein SORBIDRAFT_01g013300 [Sorghum bicolor]	XP_002464159	Sorghum bicolor	2.07124e-49	85	174.866	115	98
Cth_CL729Contig1	phagocytosis and cell motility protein elmo1-like	1168	gi|604340942|gb|EYU40351.1|hypothetical protein MIMGU_mgv1a012020mg [Erythranthe guttata]	EYU40351	Erythranthe guttata	1.01899e-96	76	297.36	221	170
Cth_CL751Contig1	u3 small nucleolar rna-associated protein 18 homolog	266	gi|168041425|ref|XP_001773192.1|predicted protein [Physcomitrella patens] >gi|162675551|gb|EDQ62045.1| predicted protein [Physcomitrella patens]	XP_001773192	Physcomitrella patens	1.95778e-27	81	111.694	87	71
Cth_CL754Contig1	u-box domain-containing protein isoform 2	527	gi|629093344|gb|KCW59339.1|hypothetical protein EUGRSUZ_H02029 [Eucalyptus grandis]	KCW59339	Eucalyptus grandis	5.64077e-08	67	57.3806	46	31
Cth_CL772Contig1	isoamylase chloroplastic	693	gi|168022200|ref|XP_001763628.1|predicted protein [Physcomitrella patens] >gi|162685121|gb|EDQ71518.1| predicted protein [Physcomitrella patens]	XP_001763628	Physcomitrella patens	2.70742e-91	76	291.582	230	176
Cth_CL799Contig1	transducin family protein wd-40 repeat family	315	gi|674870222|emb|CDY64739.1|BnaCnng44730D [Brassica napus]	CDY64739	Brassica napus	1.44757e-21	65	93.2041	85	56
Cth_CL803Contig1	leucine-rich repeat receptor-like tyrosine-protein kinase at2g41820	537	gi|657999583|ref|XP_008392229.1|PREDICTED: leucine-rich repeat receptor-like tyrosine-protein kinase At2g41820 [Malus domestica]	XP_008392229	Malus domestica	2.3857e-45	66	167.933	178	118
Cth_CL808Contig1	serine threonine-protein kinase nak	354	gi|566209737|ref|XP_002322956.2|hypothetical protein POPTR_0016s11410g [Populus trichocarpa] >gi|550321272|gb|EEF04717.2| hypothetical protein POPTR_0016s11410g [Populus trichocarpa]	XP_002322956	Populus trichocarpa	5.84588e-61	90	200.29	117	106
Cth_CL834Contig1	sensitive to freezing 6	307	gi|168049059|ref|XP_001776982.1|predicted protein [Physcomitrella patens] >gi|162671683|gb|EDQ58231.1| predicted protein [Physcomitrella patens]	XP_001776982	Physcomitrella patens	6.01168e-13	61	72.0182	85	52
Cth_CL840Contig1	unknown	345	gi|294463351|gb|ADE77210.1|unknown [Picea sitchensis]	ADE77210	Picea sitchensis	6.30496e-11	78	62.003	50	39
Cth_CL874Contig1	PREDICTED: uncharacterized protein LOC103703411	467	gi|672122303|ref|XP_008784476.1|PREDICTED: uncharacterized protein LOC103703411 [Phoenix dactylifera]	XP_008784476	Phoenix dactylifera	6.66688e-08	69	59.6918	75	52
Cth_CL883Contig1	secretory carrier-associated membrane protein 1-like	722	gi|672160729|ref|XP_008800152.1|PREDICTED: secretory carrier-associated membrane protein 1-like [Phoenix dactylifera]	XP_008800152	Phoenix dactylifera	2.50232e-58	58	195.282	207	122
Cth_CL898Contig1	leucine-rich repeat transmembrane protein kinase family protein	666	gi|302797164|ref|XP_002980343.1|hypothetical protein SELMODRAFT_112289 [Selaginella moellendorffii] >gi|300151959|gb|EFJ18603.1| hypothetical protein SELMODRAFT_112289 [Selaginella moellendorffii]	XP_002980343	Selaginella moellendorffii	9.59036e-55	60	192.586	222	134
Cth_CL902Contig1	hypothetical protein EUGRSUZ_J00840	1749	gi|629084907|gb|KCW51264.1|hypothetical protein EUGRSUZ_J00840 [Eucalyptus grandis]	KCW51264	Eucalyptus grandis	9.85087e-112	54	353.984	537	291
Cth_CL908Contig1	hypothetical protein SELMODRAFT_444816	369	gi|302799250|ref|XP_002981384.1|hypothetical protein SELMODRAFT_444816 [Selaginella moellendorffii] >gi|300150924|gb|EFJ17572.1| hypothetical protein SELMODRAFT_444816 [Selaginella moellendorffii]	XP_002981384	Selaginella moellendorffii	3.73921e-42	83	156.377	104	87
Cth_CL924Contig1	9-cis-epoxycarotenoid dioxygenase 2	607	gi|586669534|ref|XP_006836449.1|hypothetical protein AMTR_s00092p00172590 [Amborella trichopoda] >gi|548838967|gb|ERM99302.1| hypothetical protein AMTR_s00092p00172590 [Amborella trichopoda]	XP_006836449	Amborella trichopoda	8.52287e-10	78	66.6254	50	39
Cth_CL934Contig1	hypothetical protein SELMODRAFT_81964	777	gi|302761212|ref|XP_002964028.1|hypothetical protein SELMODRAFT_81964 [Selaginella moellendorffii] >gi|300167757|gb|EFJ34361.1| hypothetical protein SELMODRAFT_81964 [Selaginella moellendorffii]	XP_002964028	Selaginella moellendorffii	3.24443e-12	66	73.1738	69	46
Cth_CL946Contig1	PREDICTED: uncharacterized protein LOC103412469, partial	365	gi|658027633|ref|XP_008349242.1|PREDICTED: uncharacterized protein LOC103412469, partial [Malus domestica]	XP_008349242	Malus domestica	1.20301e-10	52	66.2402	112	59
Cth_CL961Contig1	nadh dehydrogenase	806	gi|388491490|gb|AFK33811.1|unknown [Lotus japonicus]	AFK33811	Lotus japonicus	6.31133e-49	80	167.548	139	112
Cth_CL966Contig1	serine threonine-protein kinase	597	gi|294460790|gb|ADE75969.1|unknown [Picea sitchensis]	ADE75969	Picea sitchensis	5.08969e-88	89	269.626	165	147
Cth_CL971Contig1	vamp-like protein	525	gi|302818243|ref|XP_002990795.1|hypothetical protein SELMODRAFT_448185 [Selaginella moellendorffii] >gi|300141356|gb|EFJ08068.1| hypothetical protein SELMODRAFT_448185 [Selaginella moellendorffii]	XP_002990795	Selaginella moellendorffii	4.07249e-10	58	66.2402	81	47
Cth_CL976Contig1	hypothetical protein M569_10761, partial	394	gi|527194363|gb|EPS64018.1|hypothetical protein M569_10761, partial [Genlisea aurea]	EPS64018	Genlisea aurea	9.8147e-10	58	63.929	80	47
Cth_CL981Contig1	2-oxoacid-dependent oxidase	422	gi|573956411|ref|XP_006660441.1|PREDICTED: probable iron/ascorbate oxidoreductase DDB_G0283291-like [Oryza brachyantha]	XP_006660441	Oryza brachyantha	4.22882e-47	75	162.925	124	93
Cth_CL985Contig1	predicted protein	381	gi|168034409|ref|XP_001769705.1|predicted protein [Physcomitrella patens] >gi|162679054|gb|EDQ65506.1| predicted protein [Physcomitrella patens]	XP_001769705	Physcomitrella patens	1.55335e-61	88	208.764	117	104
Cth_CL990Contig1	ubiquitin-specific protease 26	597	gi|168004285|ref|XP_001754842.1|predicted protein [Physcomitrella patens] >gi|162693946|gb|EDQ80296.1| predicted protein [Physcomitrella patens]	XP_001754842	Physcomitrella patens	6.18946e-36	60	142.124	193	117
Cth_CL996Contig1	transducin family protein wd-40 repeat family protein isoform 3	468	gi|297739990|emb|CBI30172.3|unnamed protein product [Vitis vinifera]	CBI30172	Vitis vinifera	2.59444e-48	76	175.252	160	123
Cth_CL1000Contig1	importin subunit alpha-2-like	731	gi|567872495|ref|XP_006428837.1|hypothetical protein CICLE_v10011496mg [Citrus clementina] >gi|568854051|ref|XP_006480649.1| PREDICTED: importin subunit alpha-2-like [Citrus sinensis] >gi|557530894|gb|ESR42077.1| hypothetical protein CICLE_v10011496mg [Citrus clementina]	XP_006428837	Citrus clementina	1.13592e-68	61	228.024	243	150
Cth_CL1017Contig1	alpha-fucosyltransferase	968	gi|674936950|emb|CDX96369.1|BnaA07g29800D [Brassica napus]	CDX96369	Brassica napus	9.07784e-157	77	452.595	322	251
Cth_CL1022Contig1	nogo-b receptor	716	gi|148905738|gb|ABR16033.1|unknown [Picea sitchensis]	ABR16033	Picea sitchensis	7.51267e-32	56	125.946	208	117
Cth_CL1035Contig1	predicted protein	439	gi|168059377|ref|XP_001781679.1|predicted protein [Physcomitrella patens] >gi|162666848|gb|EDQ53492.1| predicted protein [Physcomitrella patens]	XP_001781679	Physcomitrella patens	1.559e-33	72	129.413	93	67
Cth_CL1039Contig1	unknown	948	gi|224287035|gb|ACN41218.1|unknown [Picea sitchensis]	ACN41218	Picea sitchensis	1.23091e-80	87	252.292	147	129
Cth_CL1046Contig1	c2 domain-containing family protein	733	gi|586780371|ref|XP_006858769.1|hypothetical protein AMTR_s00066p00150730 [Amborella trichopoda] >gi|548862880|gb|ERN20236.1| hypothetical protein AMTR_s00066p00150730 [Amborella trichopoda]	XP_006858769	Amborella trichopoda	1.24589e-61	69	211.46	209	146
Cth_CL1050Contig1	unnamed protein product	389	gi|661898936|emb|CDO96930.1|unnamed protein product [Coffea canephora]	CDO96930	Coffea canephora	1.08532e-43	74	149.828	121	90
Cth_CL1072Contig1	nac domain-containing protein 78-like	2575	gi|641828436|gb|KDO47588.1|hypothetical protein CISIN_1g007598mg [Citrus sinensis]	KDO47588	Citrus sinensis	2.45594e-63	56	228.409	337	191
Cth_CL1093Contig1	phd finger protein ing2-like	1295	gi|586642403|ref|XP_006826308.1|hypothetical protein AMTR_s00004p00078450 [Amborella trichopoda] >gi|548830622|gb|ERM93545.1| hypothetical protein AMTR_s00004p00078450 [Amborella trichopoda]	XP_006826308	Amborella trichopoda	1.33034e-114	78	343.969	257	203
Cth_CL1113Contig1	myb family transcription factor family protein	1145	gi|566152159|ref|XP_002300173.2|myb family transcription factor family protein [Populus trichocarpa] >gi|550348689|gb|EEE84978.2| myb family transcription factor family protein [Populus trichocarpa]	XP_002300173	Populus trichocarpa	5.63373e-58	64	199.134	222	144
Cth_CL1118Contig1	hypothetical protein 0_14503_01, partial	608	gi|383147112|gb|AFG55300.1|hypothetical protein 0_14503_01, partial [Pinus taeda]	AFG55300	Pinus taeda	7.76086e-11	62	66.6254	61	38
Cth_CL1133Contig1	hypothetical protein POPTR_0019s10360g	649	gi|566239585|ref|XP_002325949.2|hypothetical protein POPTR_0019s10360g [Populus trichocarpa] >gi|550317209|gb|EEF00331.2| hypothetical protein POPTR_0019s10360g [Populus trichocarpa]	XP_002325949	Populus trichocarpa	2.72774e-49	80	173.326	135	109
Cth_CL1153Contig1	retrotransposon unclassified	339	gi|18071369|gb|AAL58228.1|AC084762_2putative gag-pol polyprotein [Oryza sativa Japonica Group] >gi|108708461|gb|ABF96256.1| retrotransposon protein, putative, unclassified [Oryza sativa Japonica Group]	AAL58228	Oryza sativa Japonica Group	2.48403e-20	66	93.5893	106	70
Cth_CL1160Contig1	hypothetical protein L484_003021	376	gi|587867351|gb|EXB56759.1|hypothetical protein L484_003021 [Morus notabilis]	EXB56759	Morus notabilis	8.17089e-53	87	178.333	105	92
Cth_CL1165Contig1	hypothetical protein 0_5786_01, partial	1037	gi|383128414|gb|AFG44863.1|hypothetical protein 0_5786_01, partial [Pinus taeda]	AFG44863	Pinus taeda	1.11302e-15	83	81.6481	61	51
Cth_CL1198Contig1	predicted protein	434	gi|168043973|ref|XP_001774457.1|predicted protein [Physcomitrella patens] >gi|162674169|gb|EDQ60681.1| predicted protein [Physcomitrella patens]	XP_001774457	Physcomitrella patens	8.39849e-09	57	62.003	64	37
Cth_CL1213Contig1	keratinocyte-associated protein 2 isoform 1	596	gi|294460091|gb|ADE75628.1|unknown [Picea sitchensis] >gi|294463520|gb|ADE77289.1| unknown [Picea sitchensis]	ADE75628	Picea sitchensis	8.81391e-38	72	135.191	115	83
Cth_CL1218Contig1	predicted protein	509	gi|168040518|ref|XP_001772741.1|predicted protein [Physcomitrella patens] >gi|162675966|gb|EDQ62455.1| predicted protein [Physcomitrella patens]	XP_001772741	Physcomitrella patens	2.29949e-34	68	125.176	117	80
Cth_CL1223Contig1	tpa: protein kinase superfamily protein	487	gi|168031342|ref|XP_001768180.1|predicted protein [Physcomitrella patens] >gi|162680618|gb|EDQ67053.1| predicted protein [Physcomitrella patens]	XP_001768180	Physcomitrella patens	2.44263e-44	82	151.754	105	87
Cth_CL1227Contig1	low quality protein: coiled-coil domain-containing protein 22-like	384	gi|672203898|ref|XP_008778767.1|PREDICTED: LOW QUALITY PROTEIN: coiled-coil domain-containing protein 22-like [Phoenix dactylifera]	XP_008778767	Phoenix dactylifera	4.92774e-12	63	70.4774	92	58
Cth_CL1231Contig1	cral-trio domain-containing protein	432	gi|297735160|emb|CBI17522.3|unnamed protein product [Vitis vinifera]	CBI17522	Vitis vinifera	2.17344e-07	71	57.3806	49	35
Cth_CL1242Contig1	rpm1 interacting protein 4 transcript 2	1018	gi|224065399|ref|XP_002301798.1|RPM1-interacting protein 4 [Populus trichocarpa] >gi|222843524|gb|EEE81071.1| RPM1-interacting protein 4 [Populus trichocarpa]	XP_002301798	Populus trichocarpa	5.36398e-29	51	120.939	246	126
Cth_CL1246Contig1	polynucleotide phosphorylase	342	gi|302798082|ref|XP_002980801.1|hypothetical protein SELMODRAFT_113341 [Selaginella moellendorffii] >gi|300151340|gb|EFJ17986.1| hypothetical protein SELMODRAFT_113341 [Selaginella moellendorffii]	XP_002980801	Selaginella moellendorffii	8.26433e-22	72	97.8265	74	54
Cth_CL1253Contig1	hypothetical protein AMTR_s00006p00250170	925	gi|586696927|ref|XP_006844075.1|hypothetical protein AMTR_s00006p00250170 [Amborella trichopoda] >gi|548846474|gb|ERN05750.1| hypothetical protein AMTR_s00006p00250170 [Amborella trichopoda]	XP_006844075	Amborella trichopoda	1.4989e-72	82	239.965	167	138
Cth_CL1257Contig1	beta-glucosidase 12-like	851	gi|593796974|ref|XP_007161525.1|hypothetical protein PHAVU_001G076700g [Phaseolus vulgaris] >gi|561034989|gb|ESW33519.1| hypothetical protein PHAVU_001G076700g [Phaseolus vulgaris]	XP_007161525	Phaseolus vulgaris	7.30851e-79	64	256.144	285	183
Cth_CL1273Contig1	prolyl 4-hydroxylase 1 isoform x1	599	gi|672182347|ref|XP_008811419.1|PREDICTED: prolyl 4-hydroxylase 1 isoform X1 [Phoenix dactylifera] >gi|672182349|ref|XP_008811420.1| PREDICTED: prolyl 4-hydroxylase 1 isoform X2 [Phoenix dactylifera]	XP_008811419	Phoenix dactylifera	1.74636e-78	80	243.432	175	140
Cth_CL1277Contig1	unknown	395	gi|148908577|gb|ABR17398.1|unknown [Picea sitchensis]	ABR17398	Picea sitchensis	4.92379e-73	86	222.631	131	113
Cth_CL1285Contig1	aaa-type atpase family protein	933	gi|672178179|ref|XP_008809214.1|PREDICTED: ATPase family AAA domain-containing protein 3-like isoform X3 [Phoenix dactylifera]	XP_008809214	Phoenix dactylifera	3.89626e-121	71	363.999	314	226
Cth_CL1289Contig1	uncharacterized loc101220860	705	gi|449453742|ref|XP_004144615.1|PREDICTED: uncharacterized protein LOC101210447 [Cucumis sativus] >gi|449511819|ref|XP_004164062.1| PREDICTED: uncharacterized protein LOC101229762 [Cucumis sativus]	XP_004144615	Cucumis sativus	4.49969e-08	51	60.4622	115	59
Cth_CL1296Contig1	atp binding protein	2771	gi|672167930|ref|XP_008803945.1|PREDICTED: serine/threonine-protein kinase sid1-like isoform X1 [Phoenix dactylifera]	XP_008803945	Phoenix dactylifera	0	60	621.698	773	471
Cth_CL1316Contig1	signal recognition particle receptor alpha	2362	gi|255577019|ref|XP_002529394.1|signal recognition particle receptor alpha subunit, putative [Ricinus communis] >gi|223531142|gb|EEF32990.1| signal recognition particle receptor alpha subunit, putative [Ricinus communis]	XP_002529394	Ricinus communis	0	68	667.537	636	434
Cth_CL1372Contig1	hypothetical protein EAI_13318	307	gi|307197079|gb|EFN78447.1|hypothetical protein EAI_13318 [Harpegnathos saltator]	EFN78447	Harpegnathos saltator	5.40237e-07	60	53.1434	88	53
Cth_CL1407Contig1	polyketide cyclase dehydrase and lipid transport superfamily protein	1578	gi|568880604|ref|XP_006493201.1|PREDICTED: uncharacterized protein LOC102612642 [Citrus sinensis]	XP_006493201	Citrus sinensis	1.88556e-105	60	328.946	385	234
Cth_CL1410Contig1	gag-pol identical	615	gi|47824985|gb|AAT38758.1|Putative gag-pol polyprotein, identical [Solanum demissum]	AAT38758	Solanum demissum	5.00702e-31	56	128.257	189	107
Cth_CL1414Contig1	gag-pol identical	963	gi|47824985|gb|AAT38758.1|Putative gag-pol polyprotein, identical [Solanum demissum]	AAT38758	Solanum demissum	8.34383e-41	55	160.999	280	155
Cth_CL1427Contig1	hypothetical protein AMTR_s00025p00225470	1449	gi|586748138|ref|XP_006851024.1|hypothetical protein AMTR_s00025p00225470 [Amborella trichopoda] >gi|548854695|gb|ERN12605.1| hypothetical protein AMTR_s00025p00225470 [Amborella trichopoda]	XP_006851024	Amborella trichopoda	6.16897e-08	40	65.0846	278	113
Cth_CL1431Contig1	topless-related protein 4-like	2176	gi|168031165|ref|XP_001768092.1|predicted protein [Physcomitrella patens] >gi|162680730|gb|EDQ67164.1| predicted protein [Physcomitrella patens]	XP_001768092	Physcomitrella patens	0	73	623.239	507	373
Cth_CL1437Contig1	hypothetical protein VITISV_033133	1590	gi|147838625|emb|CAN65053.1|hypothetical protein VITISV_033133 [Vitis vinifera]	CAN65053	Vitis vinifera	7.68437e-13	42	81.6481	333	141
Cth_CL1446Contig1	ccr4-not transcription complex subunit 1-like isoform x4	2911	gi|168028101|ref|XP_001766567.1|predicted protein [Physcomitrella patens] >gi|162682212|gb|EDQ68632.1| predicted protein [Physcomitrella patens]	XP_001766567	Physcomitrella patens	0	79	1019.22	807	640
Cth_CL1475Contig1	proteasome activator complex subunit 4-like isoform x2	224	gi|586775874|ref|XP_006857608.1|hypothetical protein AMTR_s00061p00109710 [Amborella trichopoda] >gi|548861704|gb|ERN19075.1| hypothetical protein AMTR_s00061p00109710 [Amborella trichopoda]	XP_006857608	Amborella trichopoda	1.92656e-10	67	63.5438	61	41
Cth_CL1506Contig1	low quality protein: phosphatidylinositol 3- root isoform-like	471	gi|449500327|ref|XP_004161067.1|PREDICTED: LOW QUALITY PROTEIN: phosphatidylinositol 3-kinase, root isoform-like [Cucumis sativus]	XP_004161067	Cucumis sativus	2.14228e-45	85	166.777	110	94
Cth_CL1639Contig1	chaperone -domain superfamily isoform 1	3775	gi|296082582|emb|CBI21587.3|unnamed protein product [Vitis vinifera]	CBI21587	Vitis vinifera	3.36724e-85	77	285.034	220	171
Cth_CL1682Contig1	cation/H(+) antiporter 20-like	1242	gi|357129901|ref|XP_003566598.1|PREDICTED: LOW QUALITY PROTEIN: cation/H(+) antiporter 20-like [Brachypodium distachyon]	XP_003566598	Brachypodium distachyon	8.26712e-23	41	110.538	406	168
Cth_CL1712Contig1	protein scar2-like	2747	gi|672136962|ref|XP_008792188.1|PREDICTED: protein SCAR2-like [Phoenix dactylifera]	XP_008792188	Phoenix dactylifera	1.44138e-78	57	289.656	444	255
Cth_CL1785Contig1	multidrug resistance	529	gi|302772513|ref|XP_002969674.1|hypothetical protein SELMODRAFT_63250, partial [Selaginella moellendorffii] >gi|300162185|gb|EFJ28798.1| hypothetical protein SELMODRAFT_63250, partial [Selaginella moellendorffii]	XP_002969674	Selaginella moellendorffii	2.10714e-71	76	230.72	172	131
Cth_CL1796Contig1	pi starvation-induced protein	779	gi|242090651|ref|XP_002441158.1|hypothetical protein SORBIDRAFT_09g021400 [Sorghum bicolor] >gi|241946443|gb|EES19588.1| hypothetical protein SORBIDRAFT_09g021400 [Sorghum bicolor]	XP_002441158	Sorghum bicolor	7.76618e-21	66	93.9745	90	60
Cth_CL1801Contig1	pentatricopeptide repeat-containing protein at1g11290 isoform x2	513	gi|475489901|gb|EMT03463.1|hypothetical protein F775_17957 [Aegilops tauschii]	EMT03463	Aegilops tauschii	7.18096e-17	60	85.5001	109	66
Cth_CL1808Contig1	protein	858	gi|302785305|ref|XP_002974424.1|hypothetical protein SELMODRAFT_414591 [Selaginella moellendorffii] >gi|300158022|gb|EFJ24646.1| hypothetical protein SELMODRAFT_414591 [Selaginella moellendorffii]	XP_002974424	Selaginella moellendorffii	1.02114e-61	77	201.445	151	117
Cth_CL1816Contig1	coatomer subunit gamma	1187	gi|641829996|gb|KDO49098.1|hypothetical protein CISIN_1g0029002mg, partial [Citrus sinensis]	KDO49098	Citrus sinensis	8.93358e-162	76	473.781	376	288
Cth_CL1829Contig1	Uncharacterized protein isoform 1	2488	gi|590709531|ref|XP_007048579.1|Uncharacterized protein isoform 1 [Theobroma cacao] >gi|590709534|ref|XP_007048580.1| Uncharacterized protein isoform 1 [Theobroma cacao] >gi|508700840|gb|EOX92736.1| Uncharacterized protein isoform 1 [Theobroma cacao] >gi|508700841|gb|EOX92737.1| Uncharacterized protein isoform 1 [Theobroma cacao]	XP_007048579	Theobroma cacao	6.10857e-133	65	410.994	413	269
Cth_CL1845Contig1	methyltransferase nucleic acid-binding protein	246	gi|674880026|emb|CDY52168.1|BnaC02g48080D [Brassica napus]	CDY52168	Brassica napus	1.79181e-28	65	107.842	81	53
Cth_CL1854Contig1	low quality protein: 65-kda microtubule-associated protein 1-like	656	gi|388507490|gb|AFK41811.1|unknown [Lotus japonicus]	AFK41811	Lotus japonicus	5.72293e-28	56	114.005	150	85
Cth_CL1858Contig1	phytochrome-interacting factor 3 family protein	2783	gi|565385236|ref|XP_006358519.1|PREDICTED: transcription factor PIF3-like [Solanum tuberosum]	XP_006358519	Solanum tuberosum	1.0463e-09	51	53.9138	100	51
Cth_CL1875Contig1	e3 ubiquitin-protein ligase atl4-like	580	gi|125596753|gb|EAZ36533.1|hypothetical protein OsJ_20869 [Oryza sativa Japonica Group]	EAZ36533	Oryza sativa Japonica Group	6.15555e-11	54	66.6254	77	42
Cth_CL1893Contig1	hypothetical protein AMTR_s00098p00155820	401	gi|586670939|ref|XP_006837009.1|hypothetical protein AMTR_s00098p00155820 [Amborella trichopoda] >gi|548839588|gb|ERM99862.1| hypothetical protein AMTR_s00098p00155820 [Amborella trichopoda]	XP_006837009	Amborella trichopoda	3.06698e-33	75	131.339	114	86
Cth_CL1902Contig1	pentatricopeptide repeat-containing protein mitochondrial-like	1044	gi|168006155|ref|XP_001755775.1|predicted protein [Physcomitrella patens] >gi|162693094|gb|EDQ79448.1| predicted protein [Physcomitrella patens]	XP_001755775	Physcomitrella patens	3.42519e-55	53	194.512	344	185
Cth_CL1917Contig1	uncharacterized mitochondrial protein g00810-like	265	gi|571571074|ref|XP_006606754.1|PREDICTED: uncharacterized mitochondrial protein AtMg00810-like [Glycine max]	XP_006606754	Glycine max	1.69331e-15	67	75.0998	70	47
Cth_CL1931Contig1	atp-dependent zinc metalloprotease ftsh mitochondrial-like	675	gi|502132655|ref|XP_004501466.1|PREDICTED: ATP-dependent zinc metalloprotease FTSH 4, mitochondrial-like isoform X1 [Cicer arietinum] >gi|502132657|ref|XP_004501467.1| PREDICTED: ATP-dependent zinc metalloprotease FTSH 4, mitochondrial-like isoform X2 [Cicer arietinum] >gi|502132659|ref|XP_004501468.1| PREDICTED: ATP-dependent zinc metalloprotease FTSH 4, mitochondrial-like isoform X3 [Cicer arie…	XP_004501466	Cicer arietinum	1.77806e-10	51	69.3218	135	69
Cth_CL1937Contig1	peptidyl-prolyl cis-trans isomerase cyclophilin-type family protein	580	gi|224099151|ref|XP_002311384.1|peptidyl-prolyl cis-trans isomerase cyclophilin-type family protein [Populus trichocarpa] >gi|222851204|gb|EEE88751.1| peptidyl-prolyl cis-trans isomerase cyclophilin-type family protein [Populus trichocarpa]	XP_002311384	Populus trichocarpa	9.06869e-39	59	140.969	172	103
Cth_CL1955Contig1	v-type proton atpase 16 kda proteolipid subunit-like	488	gi|567885123|ref|XP_006435120.1|hypothetical protein CICLE_v10002710mg [Citrus clementina] >gi|557537242|gb|ESR48360.1| hypothetical protein CICLE_v10002710mg [Citrus clementina]	XP_006435120	Citrus clementina	3.37597e-43	84	148.288	96	81
Cth_CL1968Contig1	pentatricopeptide repeat-containing protein at1g06145-like	255	gi|566241739|ref|XP_002326026.2|hypothetical protein POPTR_0019s12080g [Populus trichocarpa] >gi|550317335|gb|EEF00408.2| hypothetical protein POPTR_0019s12080g [Populus trichocarpa]	XP_002326026	Populus trichocarpa	2.85093e-15	63	77.7962	82	52
Cth_CL1985Contig1	lipase yor059c	386	gi|659107820|ref|XP_008453876.1|PREDICTED: putative lipase YOR059C [Cucumis melo] >gi|659107822|ref|XP_008453877.1| PREDICTED: putative lipase YOR059C [Cucumis melo]	XP_008453876	Cucumis melo	1.19836e-42	73	151.754	129	95
Cth_CL1990Contig1	hypothetical protein SELMODRAFT_110980	598	gi|302795326|ref|XP_002979426.1|hypothetical protein SELMODRAFT_110980 [Selaginella moellendorffii] >gi|300152674|gb|EFJ19315.1| hypothetical protein SELMODRAFT_110980 [Selaginella moellendorffii]	XP_002979426	Selaginella moellendorffii	2.91211e-17	55	87.0409	142	79
Cth_CL2000Contig1	monosaccharide transporter	464	gi|302768058|ref|XP_002967449.1|hypothetical protein SELMODRAFT_439936 [Selaginella moellendorffii] >gi|300165440|gb|EFJ32048.1| hypothetical protein SELMODRAFT_439936 [Selaginella moellendorffii]	XP_002967449	Selaginella moellendorffii	6.24549e-51	81	177.178	130	106
Cth_CL2010Contig1	protein sand-like isoform x2	287	gi|502145362|ref|XP_004505997.1|PREDICTED: protein SAND-like isoform X2 [Cicer arietinum]	XP_004505997	Cicer arietinum	3.73847e-25	91	105.531	61	56
Cth_CL2025Contig1	p23 co-chaperone	444	gi|90704795|dbj|BAE92292.1|putative p23 co-chaperone [Cryptomeria japonica]	BAE92292	Cryptomeria japonica	1.96841e-53	83	176.792	116	97
Cth_CL2035Contig1	kinase-like protein	398	gi|225349396|gb|ACN87592.1|kinase-like protein [Corylus avellana]	ACN87592	Corylus avellana	4.50025e-50	74	164.851	131	98
Cth_CL2043Contig1	predicted protein	474	gi|168025613|ref|XP_001765328.1|predicted protein [Physcomitrella patens] >gi|162683381|gb|EDQ69791.1| predicted protein [Physcomitrella patens]	XP_001765328	Physcomitrella patens	1.66369e-13	52	75.485	143	75
Cth_CL2057Contig1	PREDICTED: uncharacterized protein LOC103710036 isoform X2	2104	gi|672140065|ref|XP_008793838.1|PREDICTED: uncharacterized protein LOC103710036 isoform X2 [Phoenix dactylifera]	XP_008793838	Phoenix dactylifera	3.03533e-46	46	187.578	498	234
Cth_CL2091Contig1	avirulence-responsive family protein	216	gi|643724216|gb|KDP33417.1|hypothetical protein JCGZ_06988 [Jatropha curcas]	KDP33417	Jatropha curcas	8.93974e-23	73	93.2041	72	53
Cth_CL2097Contig1	predicted protein	212	gi|168053175|ref|XP_001779013.1|predicted protein [Physcomitrella patens] >gi|162669575|gb|EDQ56159.1| predicted protein [Physcomitrella patens]	XP_001779013	Physcomitrella patens	2.38947e-20	87	90.8929	63	55
Cth_CL2104Contig1	hypothetical protein SELMODRAFT_444448	1962	gi|302797212|ref|XP_002980367.1|hypothetical protein SELMODRAFT_444448 [Selaginella moellendorffii] >gi|300151983|gb|EFJ18627.1| hypothetical protein SELMODRAFT_444448 [Selaginella moellendorffii]	XP_002980367	Selaginella moellendorffii	7.05448e-07	59	62.3882	76	45
Cth_CL2148Contig1	cdpk-related protein kinase-like	420	gi|293335830|ref|NP_001169792.1|uncharacterized protein LOC100383682 [Zea mays] >gi|224031703|gb|ACN34927.1| unknown [Zea mays]	NP_001169792	Zea mays	1.59571e-50	85	168.318	117	100
Cth_CL2154Contig1	PREDICTED: uncharacterized protein LOC103415002	425	gi|658032170|ref|XP_008351582.1|PREDICTED: uncharacterized protein LOC103415002 [Malus domestica]	XP_008351582	Malus domestica	1.34668e-52	75	180.259	141	106
Cth_CL2184Contig1	predicted protein	241	gi|168020916|ref|XP_001762988.1|predicted protein [Physcomitrella patens] >gi|162685800|gb|EDQ72193.1| predicted protein [Physcomitrella patens]	XP_001762988	Physcomitrella patens	1.45972e-13	81	72.0182	44	36
Cth_CL2188Contig1	pentatricopeptide repeat-containing protein mitochondrial-like isoform x1	274	gi|168066429|ref|XP_001785140.1|predicted protein [Physcomitrella patens] >gi|162663262|gb|EDQ50036.1| predicted protein [Physcomitrella patens]	XP_001785140	Physcomitrella patens	8.21516e-14	67	73.9442	82	55
Cth_CL2209Contig1	abc transporter c family member 4-like	1880	gi|460367254|ref|XP_004229490.1|PREDICTED: ABC transporter C family member 4-like [Solanum lycopersicum]	XP_004229490	Solanum lycopersicum	1.40321e-113	55	380.178	619	345
Cth_CL2220Contig1	domain-containing receptor-like kinase 4 family protein	295	gi|302824269|ref|XP_002993779.1|hypothetical protein SELMODRAFT_31503, partial [Selaginella moellendorffii] >gi|300138375|gb|EFJ05145.1| hypothetical protein SELMODRAFT_31503, partial [Selaginella moellendorffii]	XP_002993779	Selaginella moellendorffii	1.94593e-16	68	81.6481	79	54
Cth_CL2241Contig1	hypothetical protein AMTR_s00144p00020950	2808	gi|586686542|ref|XP_006841960.1|hypothetical protein AMTR_s00144p00020950 [Amborella trichopoda] >gi|548843997|gb|ERN03635.1| hypothetical protein AMTR_s00144p00020950 [Amborella trichopoda]	XP_006841960	Amborella trichopoda	3.94213e-07	49	61.2326	168	83
Cth_CL2255Contig1	hypothetical protein SELMODRAFT_148450	776	gi|302781434|ref|XP_002972491.1|hypothetical protein SELMODRAFT_148450 [Selaginella moellendorffii] >gi|300159958|gb|EFJ26577.1| hypothetical protein SELMODRAFT_148450 [Selaginella moellendorffii]	XP_002972491	Selaginella moellendorffii	8.5541e-47	79	167.548	118	94
Cth_CL2258Contig1	rna helicase 1	1355	gi|302794133|ref|XP_002978831.1|hypothetical protein SELMODRAFT_109199 [Selaginella moellendorffii] >gi|300153640|gb|EFJ20278.1| hypothetical protein SELMODRAFT_109199 [Selaginella moellendorffii]	XP_002978831	Selaginella moellendorffii	2.41545e-92	70	296.975	293	207
Cth_CL2263Contig1	aec family transporter: auxin efflux	1029	gi|586695479|ref|XP_006843767.1|hypothetical protein AMTR_s00007p00240820 [Amborella trichopoda] >gi|548846135|gb|ERN05442.1| hypothetical protein AMTR_s00007p00240820 [Amborella trichopoda]	XP_006843767	Amborella trichopoda	1.46839e-43	54	164.851	267	146
Cth_CL2267Contig1	sodium-coupled neutral amino acid transporter 1-like	1620	gi|672173755|ref|XP_008807014.1|PREDICTED: sodium-coupled neutral amino acid transporter 2-like [Phoenix dactylifera]	XP_008807014	Phoenix dactylifera	4.16264e-129	68	392.889	393	271
Cth_CL2277Contig1	RIK, putative	804	gi|590650843|ref|XP_007032745.1|RIK, putative [Theobroma cacao] >gi|508711774|gb|EOY03671.1| RIK, putative [Theobroma cacao]	XP_007032745	Theobroma cacao	3.15511e-69	71	232.646	228	162
Cth_CL2288Contig1	protein dennd6a-like isoform x3	754	gi|168016984|ref|XP_001761028.1|predicted protein [Physcomitrella patens] >gi|162687714|gb|EDQ74095.1| predicted protein [Physcomitrella patens]	XP_001761028	Physcomitrella patens	3.92547e-86	71	283.878	238	171
Cth_CL2292Contig1	cca1b circadian clock protein cca1b	1533	gi|168030380|ref|XP_001767701.1|cca1b circadian clock protein CCA1b [Physcomitrella patens] >gi|162681021|gb|EDQ67452.1| cca1b circadian clock protein CCA1b [Physcomitrella patens]	XP_001767701	Physcomitrella patens	1.69952e-17	92	88.1965	51	47
Cth_CL2296Contig1	xilon1 gag-pol polyprotein	1472	gi|4539660|gb|AAD22153.1|AF061282_6polyprotein [Sorghum bicolor]	AAD22153	Sorghum bicolor	9.45158e-59	62	219.164	267	166
Cth_CL2303Contig1	PREDICTED: uncharacterized protein LOC100245770	1073	gi|225452909|ref|XP_002278808.1|PREDICTED: uncharacterized protein LOC100245770 [Vitis vinifera]	XP_002278808	Vitis vinifera	1.13478e-50	55	186.037	317	175
Cth_CL2308Contig1	predicted protein	1137	gi|168066092|ref|XP_001784977.1|predicted protein [Physcomitrella patens] >gi|162663435|gb|EDQ50198.1| predicted protein [Physcomitrella patens]	XP_001784977	Physcomitrella patens	3.15603e-111	75	335.109	258	196
Cth_CL2313Contig1	udp-glucuronate 4-epimerase 1-like	1049	gi|672116433|ref|XP_008781382.1|PREDICTED: UDP-glucuronate 4-epimerase 1-like [Phoenix dactylifera]	XP_008781382	Phoenix dactylifera	6.41399e-69	79	230.335	156	124
Cth_CL2324Contig1	predicted protein	1211	gi|168041190|ref|XP_001773075.1|predicted protein [Physcomitrella patens] >gi|162675622|gb|EDQ62115.1| predicted protein [Physcomitrella patens]	XP_001773075	Physcomitrella patens	4.49855e-54	72	195.667	174	127
Cth_CL2329Contig1	PREDICTED: uncharacterized protein LOC103714818 isoform X2	980	gi|672161296|ref|XP_008800457.1|PREDICTED: uncharacterized protein LOC103714818 isoform X2 [Phoenix dactylifera]	XP_008800457	Phoenix dactylifera	6.14755e-31	60	132.494	185	111
Cth_CL2333Contig1	respiratory burst oxidase homolog protein a- partial	1420	gi|657943355|ref|XP_008366996.1|PREDICTED: respiratory burst oxidase homolog protein A-like, partial [Malus domestica]	XP_008366996	Malus domestica	2.54921e-155	78	457.988	337	264
Cth_CL2338Contig1	chloroplast-targeted copper chaperone	1470	gi|523485411|gb|AGQ45631.1|chloroplast-targeted copper chaperone [Hirschfeldia incana]	AGQ45631	Hirschfeldia incana	6.30234e-13	57	78.1814	114	65
Cth_CL2343Contig1	hypothetical protein AMTR_s00004p00267320	1070	gi|586642817|ref|XP_006826515.1|hypothetical protein AMTR_s00004p00267320 [Amborella trichopoda] >gi|548830829|gb|ERM93752.1| hypothetical protein AMTR_s00004p00267320 [Amborella trichopoda]	XP_006826515	Amborella trichopoda	9.94166e-26	43	118.242	361	157
Cth_CL2348Contig1	1-phosphatidylinositol-3-phosphate 5-kinase fab1b-like	1089	gi|629086999|gb|KCW53356.1|hypothetical protein EUGRSUZ_J02598 [Eucalyptus grandis]	KCW53356	Eucalyptus grandis	1.00839e-129	75	417.157	344	260
Cth_CL2358Contig1	calmodulin-binding ion transporter-like protein	1094	gi|302783026|ref|XP_002973286.1|hypothetical protein SELMODRAFT_2346, partial [Selaginella moellendorffii] >gi|300159039|gb|EFJ25660.1| hypothetical protein SELMODRAFT_2346, partial [Selaginella moellendorffii]	XP_002973286	Selaginella moellendorffii	4.91489e-120	83	360.918	253	212
Cth_CL2373Contig1	predicted protein	962	gi|168026495|ref|XP_001765767.1|predicted protein [Physcomitrella patens] >gi|162682944|gb|EDQ69358.1| predicted protein [Physcomitrella patens]	XP_001765767	Physcomitrella patens	4.5785e-47	82	172.94	111	92
Cth_CL2378Contig1	protein nlp2-like	2049	gi|168036338|ref|XP_001770664.1|predicted protein [Physcomitrella patens] >gi|162678025|gb|EDQ64488.1| predicted protein [Physcomitrella patens]	XP_001770664	Physcomitrella patens	1.51293e-60	59	226.098	322	190
Cth_CL2386Contig1	protein	1167	gi|168005876|ref|XP_001755636.1|predicted protein [Physcomitrella patens] >gi|162693343|gb|EDQ79696.1| predicted protein [Physcomitrella patens]	XP_001755636	Physcomitrella patens	1.31635e-174	78	513.842	391	308
Cth_CL2391Contig1	gdsl esterase lipase at2g23540-like	1064	gi|302782063|ref|XP_002972805.1|hypothetical protein SELMODRAFT_232013 [Selaginella moellendorffii] >gi|300159406|gb|EFJ26026.1| hypothetical protein SELMODRAFT_232013 [Selaginella moellendorffii]	XP_002972805	Selaginella moellendorffii	2.04531e-93	67	291.197	290	196
Cth_CL2394Contig1	trehalose-6-phosphate synthase	1160	gi|60265771|gb|AAX16014.1|trehalose-6-phosphate synthase [Ginkgo biloba] >gi|60265773|gb|AAX16015.1| trehalose-6-phosphate synthase [Ginkgo biloba]	AAX16014	Ginkgo biloba	0	85	590.497	386	331
Cth_CL2399Contig1	exosome complex exonuclease rrp44	1031	gi|586767069|ref|XP_006855681.1|hypothetical protein AMTR_s00044p00129280 [Amborella trichopoda] >gi|548859468|gb|ERN17148.1| hypothetical protein AMTR_s00044p00129280 [Amborella trichopoda]	XP_006855681	Amborella trichopoda	1.51402e-126	81	393.275	275	224
Cth_CL2406Contig1	pi starvation-induced protein	886	gi|195617200|gb|ACG30430.1|Pi starvation-induced protein [Zea mays]	ACG30430	Zea mays	2.06994e-17	65	84.7297	89	58
Cth_CL2411Contig1	predicted protein	1071	gi|168039508|ref|XP_001772239.1|predicted protein [Physcomitrella patens] >gi|162676409|gb|EDQ62892.1| predicted protein [Physcomitrella patens]	XP_001772239	Physcomitrella patens	9.5524e-41	86	158.303	107	93
Cth_CL2416Contig1	family 2 glycosyltransferase	850	gi|302804316|ref|XP_002983910.1|family 2 glycosyltransferase [Selaginella moellendorffii] >gi|300148262|gb|EFJ14922.1| family 2 glycosyltransferase [Selaginella moellendorffii]	XP_002983910	Selaginella moellendorffii	4.80756e-162	93	486.108	256	239
Cth_CL2421Contig1	40s ribosomal protein s9-2-like	793	gi|629119083|gb|KCW83573.1|hypothetical protein EUGRSUZ_B00467 [Eucalyptus grandis]	KCW83573	Eucalyptus grandis	4.27584e-114	95	333.954	186	177
Cth_CL2431Contig1	hal3_orysj ame: full=phosphopantothenoylcysteine decarboxylase short=ppcdc ame: full=halotolerance protein hal3 short= 3	895	gi|167999849|ref|XP_001752629.1|predicted protein [Physcomitrella patens] >gi|162696160|gb|EDQ82500.1| predicted protein [Physcomitrella patens]	XP_001752629	Physcomitrella patens	2.62749e-101	88	304.294	191	169
Cth_CL2435Contig1	predicted protein	1525	gi|168010642|ref|XP_001758013.1|predicted protein [Physcomitrella patens] >gi|162690890|gb|EDQ77255.1| predicted protein [Physcomitrella patens]	XP_001758013	Physcomitrella patens	1.03252e-25	54	113.62	159	86
Cth_CL2439Contig1	protein af-9 homolog	802	gi|586750613|ref|XP_006851796.1|hypothetical protein AMTR_s00040p00236410 [Amborella trichopoda] >gi|548855376|gb|ERN13263.1| hypothetical protein AMTR_s00040p00236410 [Amborella trichopoda]	XP_006851796	Amborella trichopoda	1.2117e-77	84	234.572	154	130
Cth_CL2447Contig1	pheophorbide a	917	gi|297746465|emb|CBI16521.3|unnamed protein product [Vitis vinifera]	CBI16521	Vitis vinifera	6.10931e-91	62	284.263	284	178
Cth_CL2451Contig1	beta- -mannosyl-glycoprotein 4-beta-n-acetylglucosaminyltransferase-like isoform x1	994	gi|672191904|ref|XP_008775625.1|PREDICTED: beta-1,4-mannosyl-glycoprotein 4-beta-N-acetylglucosaminyltransferase-like isoform X2 [Phoenix dactylifera]	XP_008775625	Phoenix dactylifera	1.37872e-42	81	159.844	106	86
Cth_CL2455Contig1	unknown	801	gi|294460600|gb|ADE75875.1|unknown [Picea sitchensis]	ADE75875	Picea sitchensis	1.38887e-112	96	329.331	173	167
Cth_CL2461Contig1	protein	862	gi|148909434|gb|ABR17815.1|unknown [Picea sitchensis]	ABR17815	Picea sitchensis	1.88944e-169	92	483.026	279	259
Cth_CL2470Contig1	skp1-like protein 21-like isoform 1	1197	gi|460390201|ref|XP_004240727.1|PREDICTED: SKP1-like protein 21-like isoform 1 [Solanum lycopersicum]	XP_004240727	Solanum lycopersicum	6.69325e-87	61	275.789	308	190
Cth_CL2476Contig1	purple acid phosphatase 23-like	679	gi|593701723|ref|XP_007151271.1|hypothetical protein PHAVU_004G032300g [Phaseolus vulgaris] >gi|561024580|gb|ESW23265.1| hypothetical protein PHAVU_004G032300g [Phaseolus vulgaris]	XP_007151271	Phaseolus vulgaris	3.21337e-130	85	386.726	225	192
Cth_CL2483Contig1	hypothetical protein SELMODRAFT_422148	608	gi|302802227|ref|XP_002982869.1|hypothetical protein SELMODRAFT_422148 [Selaginella moellendorffii] >gi|300149459|gb|EFJ16114.1| hypothetical protein SELMODRAFT_422148 [Selaginella moellendorffii]	XP_002982869	Selaginella moellendorffii	8.32276e-25	75	105.531	93	70
Cth_CL2487Contig1	hypothetical protein SELMODRAFT_70673, partial	547	gi|302755082|ref|XP_002960965.1|hypothetical protein SELMODRAFT_70673, partial [Selaginella moellendorffii] >gi|300171904|gb|EFJ38504.1| hypothetical protein SELMODRAFT_70673, partial [Selaginella moellendorffii]	XP_002960965	Selaginella moellendorffii	1.65837e-68	76	219.55	167	127
Cth_CL2490Contig1	unnamed protein product	544	gi|661883014|emb|CDP13222.1|unnamed protein product [Coffea canephora]	CDP13222	Coffea canephora	4.54379e-07	54	58.151	74	40
Cth_CL2496Contig1	homeobox protein 33 isoform 1	1366	gi|255538668|ref|XP_002510399.1|transcription factor, putative [Ricinus communis] >gi|223551100|gb|EEF52586.1| transcription factor, putative [Ricinus communis]	XP_002510399	Ricinus communis	1.65093e-50	53	181.415	237	127
Cth_CL2500Contig1	glycerol-3-phosphate acyltransferase 3	567	gi|672124869|ref|XP_008785836.1|PREDICTED: glycerol-3-phosphate acyltransferase 3 [Phoenix dactylifera]	XP_008785836	Phoenix dactylifera	2.635e-42	77	153.68	109	84
Cth_CL2507Contig1	unknown	889	gi|116787103|gb|ABK24377.1|unknown [Picea sitchensis]	ABK24377	Picea sitchensis	2.48979e-110	82	326.25	211	174
Cth_CL2511Contig1	predicted protein	1055	gi|168043672|ref|XP_001774308.1|predicted protein [Physcomitrella patens] >gi|162674435|gb|EDQ60944.1| predicted protein [Physcomitrella patens]	XP_001774308	Physcomitrella patens	7.57551e-96	88	293.893	184	163
Cth_CL2517Contig1	unnamed protein product	915	gi|661898680|emb|CDO98647.1|unnamed protein product [Coffea canephora]	CDO98647	Coffea canephora	9.41502e-32	68	130.954	132	91
Cth_CL2522Contig1	vacuolar protein	925	gi|480328073|gb|AGJ83738.1|vacuolar protein sorting-associated protein 33 isoform 1, partial [Caragana korshinskii]	AGJ83738	Caragana korshinskii	5.61268e-68	75	220.32	188	142
Cth_CL2527Contig1	timing of cab expression 1	1062	gi|397911978|gb|AFO69282.1|pseudo-response regulator 1, partial [Hordeum vulgare]	AFO69282	Hordeum vulgare	7.10661e-13	40	78.9518	372	149
Cth_CL2532Contig1	hypothetical protein VITISV_007301	656	gi|147798853|emb|CAN61340.1|hypothetical protein VITISV_007301 [Vitis vinifera]	CAN61340	Vitis vinifera	3.96356e-65	78	225.328	164	128
Cth_CL2538Contig1	cellulose synthase	676	gi|73665943|gb|AAZ79659.1|putative cellulose synthase [Fagus sylvatica]	AAZ79659	Fagus sylvatica	3.92854e-127	91	368.237	209	191
Cth_CL2541Contig1	calcium-dependent protein kinase	1141	gi|672137341|ref|XP_008792394.1|PREDICTED: calcium-dependent protein kinase 3-like [Phoenix dactylifera]	XP_008792394	Phoenix dactylifera	2.04463e-138	90	412.92	251	226
Cth_CL2551Contig1	gsk3-like protein	1252	gi|394987137|gb|AFN42826.1|GSK3-like protein [Marsilea vestita] >gi|394987139|gb|AFN42827.1| gsk3-like protein [Marsilea vestita]	AFN42826	Marsilea vestita	1.62965e-144	95	424.861	216	207
Cth_CL2556Contig1	hypothetical protein VITISV_010115	934	gi|147811281|emb|CAN61230.1|hypothetical protein VITISV_010115 [Vitis vinifera]	CAN61230	Vitis vinifera	1.09755e-97	66	304.294	312	208
Cth_CL2576Contig1	ribonuclease 3-like protein 1-like	774	gi|297842797|ref|XP_002889280.1|hypothetical protein ARALYDRAFT_316895 [Arabidopsis lyrata subsp. lyrata] >gi|297335121|gb|EFH65539.1| hypothetical protein ARALYDRAFT_316895 [Arabidopsis lyrata subsp. lyrata]	XP_002889280	Arabidopsis lyrata subsp. lyrata	3.70288e-11	52	69.3218	127	67
Cth_CL2585Contig1	PREDICTED: uncharacterized protein LOC100816852 isoform X1	1815	gi|571465767|ref|XP_006583467.1|PREDICTED: uncharacterized protein LOC100816852 isoform X1 [Glycine max] >gi|571465769|ref|XP_006583468.1| PREDICTED: uncharacterized protein LOC100816852 isoform X2 [Glycine max]	XP_006583467	Glycine max	2.22243e-96	57	329.717	540	310
Cth_CL2589Contig1	bahd family acyltransferase	536	gi|302783919|ref|XP_002973732.1|BAHD family acyltransferase [Selaginella moellendorffii] >gi|300158770|gb|EFJ25392.1| BAHD family acyltransferase [Selaginella moellendorffii]	XP_002973732	Selaginella moellendorffii	1.96414e-16	53	84.7297	125	67
Cth_CL2593Contig1	hypothetical protein JCGZ_04082	984	gi|643731441|gb|KDP38729.1|hypothetical protein JCGZ_04082 [Jatropha curcas]	KDP38729	Jatropha curcas	9.23728e-07	37	60.4622	345	130
Cth_CL2598Contig1	glutamate dehydrogenase 1 isoform 1	1844	gi|297807845|ref|XP_002871806.1|hypothetical protein ARALYDRAFT_488683 [Arabidopsis lyrata subsp. lyrata] >gi|297317643|gb|EFH48065.1| hypothetical protein ARALYDRAFT_488683 [Arabidopsis lyrata subsp. lyrata]	XP_002871806	Arabidopsis lyrata subsp. lyrata	0	90	683.33	411	371
Cth_CL2612Contig1	probable protein phosphatase 2c 57-like	1382	gi|302800834|ref|XP_002982174.1|hypothetical protein SELMODRAFT_115724, partial [Selaginella moellendorffii] >gi|300150190|gb|EFJ16842.1| hypothetical protein SELMODRAFT_115724, partial [Selaginella moellendorffii]	XP_002982174	Selaginella moellendorffii	9.11945e-119	79	357.836	273	217
Cth_CL2627Contig1	trehalose-6-phosphate synthase	2100	gi|60265771|gb|AAX16014.1|trehalose-6-phosphate synthase [Ginkgo biloba] >gi|60265773|gb|AAX16015.1| trehalose-6-phosphate synthase [Ginkgo biloba]	AAX16014	Ginkgo biloba	0	81	680.633	473	387
Cth_CL2633Contig1	ethylene-responsive transcription factor 2-like	1497	gi|225455014|ref|XP_002279585.1|PREDICTED: ethylene-responsive transcription factor 2-like [Vitis vinifera]	XP_002279585	Vitis vinifera	7.82975e-26	50	114.39	171	87
Cth_CL2643Contig1	unnamed protein product	1046	gi|296082262|emb|CBI21267.3|unnamed protein product [Vitis vinifera]	CBI21267	Vitis vinifera	1.83891e-34	60	142.895	180	108
Cth_CL2653Contig1	probable mitochondrial adenine nucleotide transporter btl3	2611	gi|672118727|ref|XP_008782580.1|PREDICTED: probable mitochondrial adenine nucleotide transporter BTL3 [Phoenix dactylifera]	XP_008782580	Phoenix dactylifera	1.08801e-103	70	335.495	312	219
Cth_CL2658Contig1	tom1-like protein 2	1552	gi|116787116|gb|ABK24381.1|unknown [Picea sitchensis]	ABK24381	Picea sitchensis	1.09182e-135	70	406.757	404	284
Cth_CL2665Contig1	zinc finger family protein	959	gi|294461987|gb|ADE76549.1|unknown [Picea sitchensis]	ADE76549	Picea sitchensis	7.07823e-62	69	202.601	172	120
Cth_CL2670Contig1	calmodulin	928	gi|21105716|gb|AAM34757.1|AF510075_1calmodulin 1 [Ceratopteris richardii]	AAM34757	Ceratopteris richardii	8.5478e-100	100	297.745	149	149
Cth_CL2674Contig1	photomorphogenesis repressor protein	1160	gi|62321324|dbj|BAD94577.1|putative photomorphogenesis repressor protein [Arabidopsis thaliana]	BAD94577	Arabidopsis thaliana	1.48738e-47	74	170.244	148	110
Cth_CL2680Contig1	transducin family protein wd-40 repeat family protein isoform 1	1277	gi|586673404|ref|XP_006837870.1|hypothetical protein AMTR_s00100p00112150 [Amborella trichopoda] >gi|548840239|gb|ERN00439.1| hypothetical protein AMTR_s00100p00112150 [Amborella trichopoda]	XP_006837870	Amborella trichopoda	5.50745e-79	56	275.404	391	219
Cth_CL2685Contig1	branched-chain amino acid aminotransferase 5 branched-chain amino acid transaminase 5	910	gi|407317195|gb|AFU07635.1|plastid branched-chain aminotransferase 2 [Humulus lupulus]	AFU07635	Humulus lupulus	1.89393e-79	78	254.988	198	155
Cth_CL2690Contig1	hypothetical protein SELMODRAFT_134982	1295	gi|302821097|ref|XP_002992213.1|hypothetical protein SELMODRAFT_134982 [Selaginella moellendorffii] >gi|300139980|gb|EFJ06710.1| hypothetical protein SELMODRAFT_134982 [Selaginella moellendorffii]	XP_002992213	Selaginella moellendorffii	7.94716e-79	65	259.996	275	180
Cth_CL2695Contig1	hypothetical protein VITISV_009629	975	gi|147799445|emb|CAN63464.1|hypothetical protein VITISV_009629 [Vitis vinifera]	CAN63464	Vitis vinifera	1.79385e-151	78	437.958	323	253
Cth_CL2701Contig1	Uncharacterized protein isoform 1	941	gi|590605175|ref|XP_007020424.1|Uncharacterized protein isoform 1 [Theobroma cacao] >gi|590605179|ref|XP_007020425.1| Uncharacterized protein isoform 1 [Theobroma cacao] >gi|590605183|ref|XP_007020426.1| Uncharacterized protein isoform 1 [Theobroma cacao] >gi|508720052|gb|EOY11949.1| Uncharacterized protein isoform 1 [Theobroma cacao] >gi|508720053|gb|EOY11950.1| Uncharacterized protein isoform 1…	XP_007020424	Theobroma cacao	1.93481e-14	55	83.1889	115	64
Cth_CL2706Contig1	plasma glutamate carboxypeptidase-like	1999	gi|302780515|ref|XP_002972032.1|hypothetical protein SELMODRAFT_412492 [Selaginella moellendorffii] >gi|300160331|gb|EFJ26949.1| hypothetical protein SELMODRAFT_412492 [Selaginella moellendorffii]	XP_002972032	Selaginella moellendorffii	0	77	583.178	450	349
Cth_CL2714Contig1	hypothetical protein SELMODRAFT_177496	1770	gi|302795023|ref|XP_002979275.1|hypothetical protein SELMODRAFT_177496 [Selaginella moellendorffii] >gi|300153043|gb|EFJ19683.1| hypothetical protein SELMODRAFT_177496 [Selaginella moellendorffii]	XP_002979275	Selaginella moellendorffii	1.33784e-170	79	496.123	353	280
Cth_CL2721Contig1	hypothetical protein SELMODRAFT_10869, partial	1555	gi|302814720|ref|XP_002989043.1|hypothetical protein SELMODRAFT_10869, partial [Selaginella moellendorffii] >gi|300143144|gb|EFJ09837.1| hypothetical protein SELMODRAFT_10869, partial [Selaginella moellendorffii]	XP_002989043	Selaginella moellendorffii	2.82673e-54	53	201.83	361	192
Cth_CL2727Contig1	unknown	1537	gi|148909915|gb|ABR18044.1|unknown [Picea sitchensis]	ABR18044	Picea sitchensis	2.17414e-71	53	243.432	438	236
Cth_CL2730Contig1	gdsl esterase lipase at3g48460-like	1270	gi|502176289|ref|XP_004515840.1|PREDICTED: GDSL esterase/lipase At3g48460-like [Cicer arietinum]	XP_004515840	Cicer arietinum	1.86478e-61	52	211.846	370	193
Cth_CL2736Contig1	dead-box atp-dependent rna helicase 8	1261	gi|168026784|ref|XP_001765911.1|predicted protein [Physcomitrella patens] >gi|162682817|gb|EDQ69232.1| predicted protein [Physcomitrella patens]	XP_001765911	Physcomitrella patens	4.5865e-138	85	409.068	268	229
Cth_CL2745Contig1	hypothetical protein EUGRSUZ_I01143	1274	gi|629088951|gb|KCW55204.1|hypothetical protein EUGRSUZ_I01143 [Eucalyptus grandis]	KCW55204	Eucalyptus grandis	8.38562e-07	65	61.2326	70	46
Cth_CL2749Contig1	cyclin-dependent kinase f-4-like	2299	gi|168009838|ref|XP_001757612.1|predicted protein [Physcomitrella patens] >gi|162691306|gb|EDQ77669.1| predicted protein [Physcomitrella patens]	XP_001757612	Physcomitrella patens	2.683e-146	85	437.958	285	243
Cth_CL2759Contig1	predicted protein	1952	gi|168026320|ref|XP_001765680.1|predicted protein [Physcomitrella patens] >gi|162683106|gb|EDQ69519.1| predicted protein [Physcomitrella patens]	XP_001765680	Physcomitrella patens	1.17006e-108	55	359.377	602	335
Cth_CL2766Contig1	myb domain protein	1264	gi|658001867|ref|XP_008393410.1|PREDICTED: myb-related protein Zm38-like [Malus domestica]	XP_008393410	Malus domestica	3.68196e-47	86	168.318	104	90
Cth_CL2771Contig1	abc transporter b family member 20-like	1171	gi|586697732|ref|XP_006844278.1|hypothetical protein AMTR_s00145p00075460 [Amborella trichopoda] >gi|548846687|gb|ERN05953.1| hypothetical protein AMTR_s00145p00075460 [Amborella trichopoda]	XP_006844278	Amborella trichopoda	3.65544e-128	75	409.068	386	291
Cth_CL2781Contig1	hypothetical protein SELMODRAFT_447723	1231	gi|302815653|ref|XP_002989507.1|hypothetical protein SELMODRAFT_447723 [Selaginella moellendorffii] >gi|300142685|gb|EFJ09383.1| hypothetical protein SELMODRAFT_447723 [Selaginella moellendorffii]	XP_002989507	Selaginella moellendorffii	5.16433e-68	55	243.432	384	214
Cth_CL2785Contig1	copine i-like	1178	gi|308080936|ref|NP_001183253.1|hypothetical protein [Zea mays] >gi|670429010|ref|XP_008655375.1| PREDICTED: hypothetical protein isoform X1 [Zea mays] >gi|238007882|gb|ACR34976.1| unknown [Zea mays] >gi|238010338|gb|ACR36204.1| unknown [Zea mays] >gi|413951245|gb|AFW83894.1| hypothetical protein ZEAMMB73_890555 [Zea mays]	NP_001183253	Zea mays	7.71816e-110	73	335.495	277	204
Cth_CL2795Contig1	unknown	1293	gi|148907325|gb|ABR16799.1|unknown [Picea sitchensis]	ABR16799	Picea sitchensis	5.09207e-21	48	100.138	157	76
Cth_CL2800Contig1	pyruvate kinase	1068	gi|565432509|ref|XP_006280327.1|hypothetical protein CARUB_v10026251mg [Capsella rubella] >gi|565432512|ref|XP_006280328.1| hypothetical protein CARUB_v10026251mg [Capsella rubella] >gi|482549031|gb|EOA13225.1| hypothetical protein CARUB_v10026251mg [Capsella rubella] >gi|482549032|gb|EOA13226.1| hypothetical protein CARUB_v10026251mg [Capsella rubella]	XP_006280327	Capsella rubella	3.46776e-138	89	410.609	270	242
Cth_CL2804Contig1	predicted protein	1125	gi|168047450|ref|XP_001776183.1|predicted protein [Physcomitrella patens] >gi|162672416|gb|EDQ58953.1| predicted protein [Physcomitrella patens]	XP_001776183	Physcomitrella patens	2.06965e-59	67	199.134	199	135
Cth_CL2809Contig1	unknown	1303	gi|148906281|gb|ABR16296.1|unknown [Picea sitchensis]	ABR16296	Picea sitchensis	2.35957e-73	61	239.195	278	172
Cth_CL2816Contig1	predicted protein	2004	gi|168036823|ref|XP_001770905.1|predicted protein [Physcomitrella patens] >gi|162677769|gb|EDQ64235.1| predicted protein [Physcomitrella patens]	XP_001770905	Physcomitrella patens	4.55017e-113	90	276.944	156	141
Cth_CL2821Contig1	thyroid hormone receptor-associated protein 3-like isoform x4	1456	gi|168046159|ref|XP_001775542.1|predicted protein [Physcomitrella patens] >gi|162673097|gb|EDQ59625.1| predicted protein [Physcomitrella patens]	XP_001775542	Physcomitrella patens	7.12144e-29	45	128.257	266	122
Cth_CL2825Contig1	PREDICTED: uncharacterized protein LOC103695745	1234	gi|672190903|ref|XP_008775372.1|PREDICTED: uncharacterized protein LOC103695745 [Phoenix dactylifera]	XP_008775372	Phoenix dactylifera	8.45033e-61	62	214.542	275	171
Cth_CL2838Contig1	golgin subfamily a member 3 isoform 2	1608	gi|565353027|ref|XP_006343438.1|PREDICTED: protein WEAK CHLOROPLAST MOVEMENT UNDER BLUE LIGHT 1-like [Solanum tuberosum]	XP_006343438	Solanum tuberosum	6.33132e-19	41	100.523	352	145
Cth_CL2843Contig1	hypothetical protein AMTR_s00054p00048870	1700	gi|586771168|ref|XP_006856662.1|hypothetical protein AMTR_s00054p00048870 [Amborella trichopoda] >gi|548860562|gb|ERN18129.1| hypothetical protein AMTR_s00054p00048870 [Amborella trichopoda]	XP_006856662	Amborella trichopoda	1.19729e-108	71	336.265	322	229
Cth_CL2848Contig1	predicted protein	1770	gi|168039433|ref|XP_001772202.1|predicted protein [Physcomitrella patens] >gi|162676533|gb|EDQ63015.1| predicted protein [Physcomitrella patens]	XP_001772202	Physcomitrella patens	1.16156e-50	74	197.593	169	126
Cth_CL2853Contig1	class iii hd-zip protein partial	1637	gi|110349530|gb|ABG73240.1|class III HD-Zip protein HDZ31, partial [Ceratopteris richardii]	ABG73240	Ceratopteris richardii	0	96	830.476	432	419
Cth_CL2862Contig1	low quality protein: fasciclin-like arabinogalactan protein 17	1646	gi|116789857|gb|ABK25415.1|unknown [Picea sitchensis]	ABK25415	Picea sitchensis	5.89468e-126	66	385.185	405	270
Cth_CL2867Contig1	hypothetical protein SELMODRAFT_73844	1687	gi|302754734|ref|XP_002960791.1|hypothetical protein SELMODRAFT_73844 [Selaginella moellendorffii] >gi|300171730|gb|EFJ38330.1| hypothetical protein SELMODRAFT_73844 [Selaginella moellendorffii]	XP_002960791	Selaginella moellendorffii	3.88014e-136	78	410.609	312	246
Cth_CL2873Contig1	unknown	1643	gi|116780176|gb|ABK21577.1|unknown [Picea sitchensis]	ABK21577	Picea sitchensis	2.2673e-14	54	79.7221	109	59
Cth_CL2877Contig1	triacylglycerol lipase 1	2167	gi|302765697|ref|XP_002966269.1|hypothetical protein SELMODRAFT_451544 [Selaginella moellendorffii] >gi|300165689|gb|EFJ32296.1| hypothetical protein SELMODRAFT_451544 [Selaginella moellendorffii]	XP_002966269	Selaginella moellendorffii	7.00281e-118	70	367.851	366	257
Cth_CL2881Contig1	protochlorophyllide-dependent translocon component chloroplastic-like	813	gi|641835433|gb|KDO54408.1|hypothetical protein CISIN_1g0092612mg, partial [Citrus sinensis]	KDO54408	Citrus sinensis	1.52902e-73	69	238.039	188	130
Cth_CL2884Contig1	homeodomain-like superfamily protein	1826	gi|357477845|ref|XP_003609208.1|Two-component response regulator ARR14 [Medicago truncatula] >gi|355510263|gb|AES91405.1| myb-like transcription factor family protein [Medicago truncatula]	XP_003609208	Medicago truncatula	8.18744e-45	51	173.711	361	187
Cth_CL2890Contig1	predicted protein	2422	gi|168010911|ref|XP_001758147.1|predicted protein [Physcomitrella patens] >gi|162690603|gb|EDQ76969.1| predicted protein [Physcomitrella patens]	XP_001758147	Physcomitrella patens	2.41948e-105	82	332.413	236	194
Cth_CL2895Contig1	GH16383	1764	gi|195015985|ref|XP_001984316.1|GH16383 [Drosophila grimshawi] >gi|193897798|gb|EDV96664.1| GH16383 [Drosophila grimshawi]	XP_001984316	Drosophila grimshawi	1.78382e-07	36	64.6994	564	208
Cth_CL2901Contig1	predicted protein	1649	gi|168042557|ref|XP_001773754.1|predicted protein [Physcomitrella patens] >gi|162674869|gb|EDQ61371.1| predicted protein [Physcomitrella patens]	XP_001773754	Physcomitrella patens	1.71265e-118	73	294.278	249	183
Cth_CL2905Contig1	ring u-box superfamily protein	1689	gi|645221305|ref|XP_008244461.1|PREDICTED: RING finger and transmembrane domain-containing protein 1 [Prunus mume]	XP_008244461	Prunus mume	3.76025e-152	82	452.981	309	256
Cth_CL2910Contig1	unknown	1783	gi|116787950|gb|ABK24700.1|unknown [Picea sitchensis]	ABK24700	Picea sitchensis	8.31298e-120	63	371.703	428	272
Cth_CL2916Contig1	arginine-glutamic acid dipeptide repeats protein	2200	gi|672164157|ref|XP_008801947.1|PREDICTED: arginine-glutamic acid dipeptide repeats protein [Phoenix dactylifera]	XP_008801947	Phoenix dactylifera	5.95123e-24	45	116.316	283	130
Cth_CL2923Contig1	desiccation-related protein pcc13-62-like	1577	gi|567852319|ref|XP_006419323.1|hypothetical protein CICLE_v10005527mg [Citrus clementina] >gi|557521196|gb|ESR32563.1| hypothetical protein CICLE_v10005527mg [Citrus clementina]	XP_006419323	Citrus clementina	1.2795e-90	69	287.73	273	189
Cth_CL2928Contig1	probable protein phosphatase 2c 33	1840	gi|148906495|gb|ABR16400.1|unknown [Picea sitchensis]	ABR16400	Picea sitchensis	8.33916e-172	62	506.908	553	348
Cth_CL2935Contig1	probable polyamine oxidase 2-like	1818	gi|168008338|ref|XP_001756864.1|predicted protein [Physcomitrella patens] >gi|162692102|gb|EDQ78461.1| predicted protein [Physcomitrella patens]	XP_001756864	Physcomitrella patens	2.09206e-164	80	486.493	356	288
Cth_CL2939Contig1	protein elc-like	1740	gi|116794356|gb|ABK27110.1|unknown [Picea sitchensis]	ABK27110	Picea sitchensis	1.66455e-24	58	108.997	133	78
Cth_CL2952Contig1	predicted protein	1022	gi|168031149|ref|XP_001768084.1|predicted protein [Physcomitrella patens] >gi|162680722|gb|EDQ67156.1| predicted protein [Physcomitrella patens]	XP_001768084	Physcomitrella patens	1.40126e-174	81	505.753	345	280
Cth_CL2955Contig1	histone acetyltransferase	934	gi|167997065|ref|XP_001751239.1|histone acetyltransferase [Physcomitrella patens] >gi|162697220|gb|EDQ83556.1| histone acetyltransferase [Physcomitrella patens]	XP_001751239	Physcomitrella patens	3.4221e-103	82	311.997	223	183
Cth_CL2961Contig1	cox assembly mitochondrial protein 2 homolog	918	gi|645223523|ref|XP_008218671.1|PREDICTED: COX assembly mitochondrial protein 2 homolog [Prunus mume] >gi|645223525|ref|XP_008218672.1| PREDICTED: COX assembly mitochondrial protein 2 homolog [Prunus mume] >gi|645223527|ref|XP_008218673.1| PREDICTED: COX assembly mitochondrial protein 2 homolog [Prunus mume]	XP_008218671	Prunus mume	5.96705e-34	80	127.487	85	68
Cth_CL2966Contig1	upstream activation factor subunit spp27	879	gi|225429337|ref|XP_002272147.1|PREDICTED: upstream activation factor subunit spp27 [Vitis vinifera]	XP_002272147	Vitis vinifera	4.21889e-21	71	95.5153	78	56
Cth_CL2971Contig1	protein	900	gi|168027838|ref|XP_001766436.1|predicted protein [Physcomitrella patens] >gi|162682345|gb|EDQ68764.1| predicted protein [Physcomitrella patens]	XP_001766436	Physcomitrella patens	3.89919e-42	82	149.443	111	92
Cth_CL2974Contig1	protein phosphatase	1416	gi|661895257|emb|CDP01062.1|unnamed protein product [Coffea canephora]	CDP01062	Coffea canephora	6.37451e-62	77	211.46	163	127
Cth_CL2983Contig1	gamma-soluble nsf attachment isoform x2	1312	gi|586669452|ref|XP_006836408.1|hypothetical protein AMTR_s00092p00149270 [Amborella trichopoda] >gi|548838926|gb|ERM99261.1| hypothetical protein AMTR_s00092p00149270 [Amborella trichopoda]	XP_006836408	Amborella trichopoda	5.35183e-119	80	357.066	287	231
Cth_CL2988Contig1	hypothetical protein SELMODRAFT_111960	1437	gi|302796304|ref|XP_002979914.1|hypothetical protein SELMODRAFT_111960 [Selaginella moellendorffii] >gi|300152141|gb|EFJ18784.1| hypothetical protein SELMODRAFT_111960 [Selaginella moellendorffii]	XP_002979914	Selaginella moellendorffii	1.47709e-123	68	389.423	417	286
Cth_CL2992Contig1	ferric-chelate reductase 1-like isoform x1	938	gi|302766413|ref|XP_002966627.1|hypothetical protein SELMODRAFT_15697, partial [Selaginella moellendorffii] >gi|300166047|gb|EFJ32654.1| hypothetical protein SELMODRAFT_15697, partial [Selaginella moellendorffii]	XP_002966627	Selaginella moellendorffii	9.7844e-36	60	135.191	170	102
Cth_CL2999Contig1	syntaxin-binding protein 5-like protein	1172	gi|302823499|ref|XP_002993402.1|hypothetical protein SELMODRAFT_449132 [Selaginella moellendorffii] >gi|300138833|gb|EFJ05587.1| hypothetical protein SELMODRAFT_449132 [Selaginella moellendorffii]	XP_002993402	Selaginella moellendorffii	6.09154e-19	78	98.5969	75	59
Cth_CL3003Contig1	protein	905	gi|168057609|ref|XP_001780806.1|predicted protein [Physcomitrella patens] >gi|162667741|gb|EDQ54363.1| predicted protein [Physcomitrella patens]	XP_001780806	Physcomitrella patens	8.62826e-37	69	143.665	136	94
Cth_CL3008Contig1	predicted protein	759	gi|168033605|ref|XP_001769305.1|predicted protein [Physcomitrella patens] >gi|162679411|gb|EDQ65859.1| predicted protein [Physcomitrella patens]	XP_001769305	Physcomitrella patens	3.43537e-36	59	140.198	173	103
Cth_CL3011Contig1	high affinity cationic amino acid transporter 1-like isoform 1	931	gi|225444009|ref|XP_002281463.1|PREDICTED: high affinity cationic amino acid transporter 1-like isoform 1 [Vitis vinifera] >gi|359483932|ref|XP_003633038.1| PREDICTED: high affinity cationic amino acid transporter 1-like isoform 2 [Vitis vinifera]	XP_002281463	Vitis vinifera	1.09955e-135	80	405.601	305	245
Cth_CL3015Contig1	9-cis-epoxycarotenoid dioxygenase	976	gi|114841209|dbj|BAF31906.1|putative 9-cis-epoxycarotenoid dioxygenase [Cryptomeria japonica] >gi|114841223|dbj|BAF31913.1| putative 9-cis-epoxycarotenoid dioxygenase [Cryptomeria japonica] >gi|114841233|dbj|BAF31918.1| putative 9-cis-epoxycarotenoid dioxygenase [Cryptomeria japonica] >gi|114841259|dbj|BAF31931.1| putative 9-cis-epoxycarotenoid dioxygenase [Cryptomeria japonica]	BAF31906	Cryptomeria japonica	7.54966e-137	70	409.838	363	255
Cth_CL3020Contig1	probable udp-n-acetylglucosamine--peptide n-acetylglucosaminyltransferase sec	2490	gi|225430656|ref|XP_002270163.1|PREDICTED: probable UDP-N-acetylglucosamine--peptide N-acetylglucosaminyltransferase SEC [Vitis vinifera] >gi|296085167|emb|CBI28662.3| unnamed protein product [Vitis vinifera]	XP_002270163	Vitis vinifera	0	88	1140.95	682	606
Cth_CL3034Contig1	dcn1-like protein 4 isoform 2	1432	gi|294463812|gb|ADE77430.1|unknown [Picea sitchensis]	ADE77430	Picea sitchensis	1.15729e-82	73	263.077	225	166
Cth_CL3039Contig1	pentatricopeptide repeat protein 77	1169	gi|148909481|gb|ABR17838.1|unknown [Picea sitchensis]	ABR17838	Picea sitchensis	4.23854e-69	55	240.736	398	220
Cth_CL3046Contig1	udp-glycosyltransferase 87a1-like	853	gi|645261362|ref|XP_008236257.1|PREDICTED: UDP-glycosyltransferase 74E2-like [Prunus mume]	XP_008236257	Prunus mume	9.21128e-17	47	88.9669	209	100
Cth_CL3051Contig1	amine oxidase family protein	917	gi|586669304|ref|XP_006836334.1|hypothetical protein AMTR_s00092p00082510 [Amborella trichopoda] >gi|548838852|gb|ERM99187.1| hypothetical protein AMTR_s00092p00082510 [Amborella trichopoda]	XP_006836334	Amborella trichopoda	5.2887e-116	79	351.288	265	210
Cth_CL3055Contig1	PREDICTED: uncharacterized protein LOC103413409	1142	gi|658029298|ref|XP_008350098.1|PREDICTED: uncharacterized protein LOC103413409 [Malus domestica]	XP_008350098	Malus domestica	5.10832e-82	63	270.011	351	224
Cth_CL3064Contig1	predicted protein	1549	gi|168035770|ref|XP_001770382.1|predicted protein [Physcomitrella patens] >gi|162678413|gb|EDQ64872.1| predicted protein [Physcomitrella patens]	XP_001770382	Physcomitrella patens	1.17891e-15	41	90.5077	297	124
Cth_CL3071Contig1	ubiquitin carboxyl-terminal hydrolase 14-like	1836	gi|168067485|ref|XP_001785646.1|predicted protein [Physcomitrella patens] >gi|162662726|gb|EDQ49544.1| predicted protein [Physcomitrella patens]	XP_001785646	Physcomitrella patens	0	76	706.057	552	421
Cth_CL3076Contig1	15-hydroxyprostaglandin dehydrogenase	1687	gi|302766105|ref|XP_002966473.1|hypothetical protein SELMODRAFT_168073 [Selaginella moellendorffii] >gi|300165893|gb|EFJ32500.1| hypothetical protein SELMODRAFT_168073 [Selaginella moellendorffii]	XP_002966473	Selaginella moellendorffii	3.8694e-145	68	440.654	427	294
Cth_CL3080Contig1	polypyrimidine tract-binding protein isoform 1	1440	gi|590673689|ref|XP_007038964.1|Polypyrimidine tract-binding protein isoform 1 [Theobroma cacao] >gi|508776209|gb|EOY23465.1| Polypyrimidine tract-binding protein isoform 1 [Theobroma cacao]	XP_007038964	Theobroma cacao	1.76732e-150	80	346.28	256	207
Cth_CL3084Contig1	perq amino acid-rich with gyf domain-containing protein 2	1511	gi|587883324|gb|EXB72244.1|hypothetical protein L484_009127 [Morus notabilis]	EXB72244	Morus notabilis	2.74982e-45	52	170.629	308	161
Cth_CL3089Contig1	2-oxoacid dioxygenase	1511	gi|302821073|ref|XP_002992201.1|2-oxoacid dioxygenase [Selaginella moellendorffii] >gi|300139968|gb|EFJ06698.1| 2-oxoacid dioxygenase [Selaginella moellendorffii]	XP_002992201	Selaginella moellendorffii	2.339e-63	52	218.779	402	211
Cth_CL3097Contig1	hydroxycinnamoyl-coenzyme a shikimate quinate hydroxycinnamoyltransferase	1298	gi|587865622|gb|EXB55152.1|Hydroxycinnamoyl-Coenzyme A shikimate/quinate hydroxycinnamoyltransferase [Morus notabilis]	EXB55152	Morus notabilis	2.18608e-52	50	189.889	354	177
Cth_CL3101Contig1	phd finger isoform 2	1409	gi|586753922|ref|XP_006852680.1|hypothetical protein AMTR_s00021p00250860 [Amborella trichopoda] >gi|548856291|gb|ERN14147.1| hypothetical protein AMTR_s00021p00250860 [Amborella trichopoda]	XP_006852680	Amborella trichopoda	1.15941e-68	53	234.572	384	207
Cth_CL3106Contig1	adp-ribosylation factor gtpase-activating protein agd10	1720	gi|168068776|ref|XP_001786203.1|predicted protein [Physcomitrella patens] >gi|162661934|gb|EDQ48986.1| predicted protein [Physcomitrella patens]	XP_001786203	Physcomitrella patens	2.09597e-121	61	372.859	441	273
Cth_CL3111Contig1	formin-like protein 3- partial	2104	gi|414870284|tpg|DAA48841.1|TPA: hypothetical protein ZEAMMB73_157414 [Zea mays]	DAA48841	Zea mays	1.16179e-165	79	492.271	374	298
Cth_CL3118Contig1	u-box domain-containing protein 14-like	2378	gi|586665374|ref|XP_006833209.1|hypothetical protein AMTR_s00072p00171260 [Amborella trichopoda] >gi|548837860|gb|ERM98487.1| hypothetical protein AMTR_s00072p00171260 [Amborella trichopoda]	XP_006833209	Amborella trichopoda	0	75	667.922	592	445
Cth_CL3129Contig1	PREDICTED: uncharacterized protein LOC101258290	1362	gi|460399775|ref|XP_004245412.1|PREDICTED: uncharacterized protein LOC101258290 [Solanum lycopersicum]	XP_004245412	Solanum lycopersicum	4.3069e-40	56	163.31	248	139
Cth_CL3133Contig1	two-component response regulator arr2-like	2588	gi|297737623|emb|CBI26824.3|unnamed protein product [Vitis vinifera]	CBI26824	Vitis vinifera	5.12243e-111	68	355.14	380	260
Cth_CL3139Contig1	laccase 17	1352	gi|460401700|ref|XP_004246355.1|PREDICTED: laccase-4-like [Solanum lycopersicum]	XP_004246355	Solanum lycopersicum	4.73799e-133	66	403.675	390	259
Cth_CL3144Contig1	s-adenosyl-l-methionine-dependent methyltransferase	1315	gi|587878782|gb|EXB67772.1|Putative S-adenosyl-L-methionine-dependent methyltransferase [Morus notabilis]	EXB67772	Morus notabilis	2.0741e-34	66	139.813	150	100
Cth_CL3149Contig1	chloroplast processing peptidase-like	1745	gi|629117738|gb|KCW82413.1|hypothetical protein EUGRSUZ_C03817 [Eucalyptus grandis]	KCW82413	Eucalyptus grandis	4.08425e-60	76	211.075	167	127
Cth_CL3154Contig1	predicted protein	1461	gi|168038241|ref|XP_001771610.1|predicted protein [Physcomitrella patens] >gi|162677166|gb|EDQ63640.1| predicted protein [Physcomitrella patens]	XP_001771610	Physcomitrella patens	3.94571e-104	67	329.717	356	242
Cth_CL3160Contig1	lipase ydl109c-like	1451	gi|302792296|ref|XP_002977914.1|hypothetical protein SELMODRAFT_107416 [Selaginella moellendorffii] >gi|300154617|gb|EFJ21252.1| hypothetical protein SELMODRAFT_107416 [Selaginella moellendorffii]	XP_002977914	Selaginella moellendorffii	9.54714e-115	69	349.747	326	228
Cth_CL3165Contig1	leucine--trna cytoplasmic-like	1593	gi|586687412|ref|XP_006842201.1|hypothetical protein AMTR_s00078p00168060 [Amborella trichopoda] >gi|548844250|gb|ERN03876.1| hypothetical protein AMTR_s00078p00168060 [Amborella trichopoda]	XP_006842201	Amborella trichopoda	3.47505e-61	66	226.868	192	128
Cth_CL3170Contig1	nicotianamine synthase	1453	gi|587910537|gb|EXB98412.1|Nicotianamine synthase [Morus notabilis]	EXB98412	Morus notabilis	1.64155e-79	64	259.61	294	190
Cth_CL3174Contig1	unknown	1402	gi|148906774|gb|ABR16533.1|unknown [Picea sitchensis]	ABR16533	Picea sitchensis	3.22976e-150	67	446.432	459	310
Cth_CL3179Contig1	peptidase s41	730	gi|168010021|ref|XP_001757703.1|predicted protein [Physcomitrella patens] >gi|162690979|gb|EDQ77343.1| predicted protein [Physcomitrella patens]	XP_001757703	Physcomitrella patens	5.33112e-63	73	219.55	183	135
Cth_CL3188Contig1	unknow protein	667	gi|474118992|gb|EMS55941.1|hypothetical protein TRIUR3_23053 [Triticum urartu]	EMS55941	Triticum urartu	3.05229e-36	57	144.05	206	119
Cth_CL3193Contig1	integral membrane single c2 domain protein	1356	gi|168049158|ref|XP_001777031.1|predicted protein [Physcomitrella patens] >gi|162671596|gb|EDQ58145.1| predicted protein [Physcomitrella patens]	XP_001777031	Physcomitrella patens	9.69933e-78	69	256.144	246	172
Cth_CL3197Contig1	hypothetical protein SELMODRAFT_440891	2647	gi|302773047|ref|XP_002969941.1|hypothetical protein SELMODRAFT_440891 [Selaginella moellendorffii] >gi|300162452|gb|EFJ29065.1| hypothetical protein SELMODRAFT_440891 [Selaginella moellendorffii]	XP_002969941	Selaginella moellendorffii	0	90	912.909	556	504
Cth_CL3206Contig1	hypothetical protein SELMODRAFT_232944	1174	gi|302791107|ref|XP_002977320.1|hypothetical protein SELMODRAFT_232944 [Selaginella moellendorffii] >gi|300154690|gb|EFJ21324.1| hypothetical protein SELMODRAFT_232944 [Selaginella moellendorffii]	XP_002977320	Selaginella moellendorffii	7.27843e-106	83	318.931	218	183
Cth_CL3211Contig1	pentatricopeptide repeat-containing	657	gi|328774759|gb|AEB39779.1|pentatricopeptide repeat protein 98 [Funaria hygrometrica]	AEB39779	Funaria hygrometrica	2.11881e-49	63	181.415	198	125
Cth_CL3215Contig1	e3 ubiquitin-protein ligase at3g02290-like	691	gi|148909610|gb|ABR17896.1|unknown [Picea sitchensis]	ABR17896	Picea sitchensis	4.32658e-73	80	229.95	158	127
Cth_CL3219Contig1	tlc domain-containing protein 2	846	gi|224285354|gb|ACN40400.1|unknown [Picea sitchensis]	ACN40400	Picea sitchensis	5.5318e-85	64	263.848	256	165
Cth_CL3224Contig1	calcium-transporting atpase 1	649	gi|33086945|gb|AAP92715.1|calcium-transporting ATPase 1 [Ceratopteris richardii]	AAP92715	Ceratopteris richardii	6.20878e-16	81	85.1149	61	50
Cth_CL3233Contig1	mixed-lineage leukemia	1153	gi|168030751|ref|XP_001767886.1|predicted protein [Physcomitrella patens] >gi|162680968|gb|EDQ67400.1| predicted protein [Physcomitrella patens]	XP_001767886	Physcomitrella patens	2.57565e-41	51	164.851	225	115
Cth_CL3242Contig1	receptor-like protein kinase theseus 1	808	gi|629121138|gb|KCW85628.1|hypothetical protein EUGRSUZ_B02417, partial [Eucalyptus grandis]	KCW85628	Eucalyptus grandis	7.52769e-13	48	76.6406	127	62
Cth_CL3247Contig1	yth domain-containing family protein 2-like	1183	gi|168046900|ref|XP_001775910.1|predicted protein [Physcomitrella patens] >gi|162672742|gb|EDQ59275.1| predicted protein [Physcomitrella patens]	XP_001775910	Physcomitrella patens	3.47958e-35	82	135.191	84	69
Cth_CL3255Contig1	transcription factor iiia	571	gi|242086723|ref|XP_002439194.1|hypothetical protein SORBIDRAFT_09g002060 [Sorghum bicolor] >gi|197253645|gb|ACH54160.1| transcription factor IIIA [Sorghum bicolor] >gi|241944479|gb|EES17624.1| hypothetical protein SORBIDRAFT_09g002060 [Sorghum bicolor]	XP_002439194	Sorghum bicolor	5.02159e-10	60	50.8322	40	24
Cth_CL3257Contig1	crt homolog 1-like isoform x2	548	gi|302771754|ref|XP_002969295.1|hypothetical protein SELMODRAFT_170659 [Selaginella moellendorffii] >gi|300162771|gb|EFJ29383.1| hypothetical protein SELMODRAFT_170659 [Selaginella moellendorffii]	XP_002969295	Selaginella moellendorffii	1.75934e-33	56	129.798	162	92
Cth_CL3267Contig1	65-kda microtubule-associated protein 1-like	733	gi|672119369|ref|XP_008782921.1|PREDICTED: 65-kDa microtubule-associated protein 1-like [Phoenix dactylifera] >gi|672119371|ref|XP_008782923.1| PREDICTED: 65-kDa microtubule-associated protein 1-like [Phoenix dactylifera] >gi|672119373|ref|XP_008782924.1| PREDICTED: 65-kDa microtubule-associated protein 1-like [Phoenix dactylifera] >gi|672119375|ref|XP_008782925.1| PREDICTED: 65-kDa microtubule-a…	XP_008782921	Phoenix dactylifera	1.27448e-22	79	105.145	77	61
Cth_CL3272Contig1	cysteine-rich receptor-like protein kinase 10	799	gi|566164526|ref|XP_006383954.1|hypothetical protein POPTR_0004s024001g, partial [Populus trichocarpa] >gi|550340152|gb|ERP61751.1| hypothetical protein POPTR_0004s024001g, partial [Populus trichocarpa]	XP_006383954	Populus trichocarpa	3.02017e-15	69	77.411	75	52
Cth_CL3283Contig1	signaling mucin msb2 isoform x1	625	gi|225425861|ref|XP_002266100.1|PREDICTED: uncharacterized protein LOC100244315 [Vitis vinifera] >gi|297738363|emb|CBI27564.3| unnamed protein product [Vitis vinifera]	XP_002266100	Vitis vinifera	1.75738e-19	62	95.1301	117	73
Cth_CL3293Contig1	cleavage and polyadenylation specificity factor subunit 3-i-like	659	gi|168007963|ref|XP_001756677.1|predicted protein [Physcomitrella patens] >gi|162692273|gb|EDQ78631.1| predicted protein [Physcomitrella patens]	XP_001756677	Physcomitrella patens	1.52424e-112	89	344.739	211	189
Cth_CL3303Contig1	metal ion binding protein	719	gi|293336196|ref|NP_001168502.1|metal ion binding protein [Zea mays] >gi|223948751|gb|ACN28459.1| unknown [Zea mays] >gi|414589392|tpg|DAA39963.1| TPA: metal ion binding protein [Zea mays]	NP_001168502	Zea mays	8.13924e-12	67	70.0922	67	45
Cth_CL3307Contig1	bel1-like homeodomain protein 1-like isoform x1	1068	gi|643727820|gb|KDP36113.1|hypothetical protein JCGZ_08757 [Jatropha curcas]	KDP36113	Jatropha curcas	2.06921e-60	60	214.157	293	177
Cth_CL3311Contig1	la-related protein 7-like	717	gi|212721944|ref|NP_001132618.1|uncharacterized protein LOC100194092 [Zea mays] >gi|194694916|gb|ACF81542.1| unknown [Zea mays]	NP_001132618	Zea mays	4.69303e-51	64	180.259	210	136
Cth_CL3316Contig1	pentatricopeptide repeat-containing protein at1g68930-like	722	gi|460386644|ref|XP_004239007.1|PREDICTED: putative pentatricopeptide repeat-containing protein At1g68930-like [Solanum lycopersicum]	XP_004239007	Solanum lycopersicum	1.19632e-34	67	139.813	144	97
Cth_CL3319Contig1	hypothetical protein SELMODRAFT_100367, partial	2947	gi|302784096|ref|XP_002973820.1|hypothetical protein SELMODRAFT_100367, partial [Selaginella moellendorffii] >gi|300158152|gb|EFJ24775.1| hypothetical protein SELMODRAFT_100367, partial [Selaginella moellendorffii]	XP_002973820	Selaginella moellendorffii	0	70	567	517	365
Cth_CL3335Contig1	probable sugar phosphate phosphate translocator at5g25400	796	gi|567916900|ref|XP_006450456.1|hypothetical protein CICLE_v10010813mg, partial [Citrus clementina] >gi|557553682|gb|ESR63696.1| hypothetical protein CICLE_v10010813mg, partial [Citrus clementina]	XP_006450456	Citrus clementina	1.40077e-89	89	273.092	176	157
Cth_CL3339Contig1	cugbp elav-like family member 5-like	769	gi|573943937|ref|XP_006654325.1|PREDICTED: CUGBP Elav-like family member 5-like [Oryza brachyantha]	XP_006654325	Oryza brachyantha	1.1287e-57	60	198.749	260	157
Cth_CL3344Contig1	hypothetical protein SELMODRAFT_168073	785	gi|302766105|ref|XP_002966473.1|hypothetical protein SELMODRAFT_168073 [Selaginella moellendorffii] >gi|300165893|gb|EFJ32500.1| hypothetical protein SELMODRAFT_168073 [Selaginella moellendorffii]	XP_002966473	Selaginella moellendorffii	5.19602e-65	68	221.861	218	150
Cth_CL3349Contig1	gamma histone variant h2ax	739	gi|357510069|ref|XP_003625323.1|Histone H2A [Medicago truncatula] >gi|355500338|gb|AES81541.1| core histone H2A/H2B/H3/H4 [Medicago truncatula]	XP_003625323	Medicago truncatula	5.08039e-47	76	160.999	117	90
Cth_CL3361Contig1	hypothetical protein AMTR_s00009p00171900	869	gi|586645268|ref|XP_006827498.1|hypothetical protein AMTR_s00009p00171900 [Amborella trichopoda] >gi|548832118|gb|ERM94914.1| hypothetical protein AMTR_s00009p00171900 [Amborella trichopoda]	XP_006827498	Amborella trichopoda	3.40346e-19	58	96.6709	150	88
Cth_CL3369Contig1	u-box domain-containing protein	1102	gi|302798641|ref|XP_002981080.1|hypothetical protein SELMODRAFT_444776 [Selaginella moellendorffii] >gi|300151134|gb|EFJ17781.1| hypothetical protein SELMODRAFT_444776 [Selaginella moellendorffii]	XP_002981080	Selaginella moellendorffii	1.01766e-28	50	127.102	271	138
Cth_CL3383Contig1	vacuolar proton atpase a3-like	1390	gi|596286248|ref|XP_007225586.1|hypothetical protein PRUPE_ppa001483m1g, partial [Prunus persica] >gi|462422522|gb|EMJ26785.1| hypothetical protein PRUPE_ppa001483m1g, partial [Prunus persica]	XP_007225586	Prunus persica	0	78	595.504	463	365
Cth_CL3388Contig1	protein agamous-like 26	1010	gi|586734933|ref|XP_006850124.1|hypothetical protein AMTR_s00022p00229500 [Amborella trichopoda] >gi|548853722|gb|ERN11705.1| hypothetical protein AMTR_s00022p00229500 [Amborella trichopoda]	XP_006850124	Amborella trichopoda	5.39675e-82	76	258.07	198	151
Cth_CL3404Contig1	PREDICTED: uncharacterized protein LOC103323168 isoform X1	1170	gi|645233465|ref|XP_008223359.1|PREDICTED: uncharacterized protein LOC103323168 isoform X1 [Prunus mume]	XP_008223359	Prunus mume	7.42836e-89	56	283.108	359	204
Cth_CL3413Contig1	btb poz domain-containing protein npy2-like	635	gi|414871892|tpg|DAA50449.1|TPA: putative phototropic-responsive NPH3 family protein [Zea mays] >gi|645168488|gb|AIB05795.1| orphans transcription factor, partial [Zea mays]	DAA50449	Zea mays	1.15705e-76	75	242.662	209	158
Cth_CL3419Contig1	casein kinase i isoform delta-like isoform x2	1243	gi|168065979|ref|XP_001784922.1|predicted protein [Physcomitrella patens] >gi|162663509|gb|EDQ50269.1| predicted protein [Physcomitrella patens]	XP_001784922	Physcomitrella patens	7.97334e-155	83	447.973	307	257
Cth_CL3429Contig1	homeobox-leucine zipper protein hat5-like	442	gi|116790756|gb|ABK25728.1|unknown [Picea sitchensis] >gi|224284917|gb|ACN40188.1| unknown [Picea sitchensis]	ABK25728	Picea sitchensis	1.38638e-35	72	132.109	118	86
Cth_CL3433Contig1	low quality protein: rna-binding protein 5-b-like	521	gi|449521084|ref|XP_004167561.1|PREDICTED: uncharacterized protein LOC101227839, partial [Cucumis sativus]	XP_004167561	Cucumis sativus	1.4485e-70	80	231.876	179	144
Cth_CL3437Contig1	vin3-like protein 1 isoform x1	653	gi|586687575|ref|XP_006842246.1|hypothetical protein AMTR_s00078p00194580 [Amborella trichopoda] >gi|548844295|gb|ERN03921.1| hypothetical protein AMTR_s00078p00194580 [Amborella trichopoda]	XP_006842246	Amborella trichopoda	4.41003e-26	53	114.39	165	89
Cth_CL3443Contig1	dolichyl-diphosphooligosaccharide--protein glycosyltransferase subunit stt3b	664	gi|661898599|emb|CDO98566.1|unnamed protein product [Coffea canephora]	CDO98566	Coffea canephora	1.13025e-128	92	387.497	220	203
Cth_CL3448Contig1	wee1 kinase	1095	gi|586727782|ref|XP_006849733.1|hypothetical protein AMTR_s00024p00247080 [Amborella trichopoda] >gi|548853308|gb|ERN11314.1| hypothetical protein AMTR_s00024p00247080 [Amborella trichopoda]	XP_006849733	Amborella trichopoda	1.36889e-108	73	333.183	291	215
Cth_CL3458Contig1	peptidyl-prolyl cis-trans isomerase-like 4-like	1402	gi|168016855|ref|XP_001760964.1|predicted protein [Physcomitrella patens] >gi|162687973|gb|EDQ74353.1| predicted protein [Physcomitrella patens]	XP_001760964	Physcomitrella patens	0	78	556.214	398	311
Cth_CL3463Contig1	hypothetical protein SELMODRAFT_268854	1216	gi|302805145|ref|XP_002984324.1|hypothetical protein SELMODRAFT_268854 [Selaginella moellendorffii] >gi|300148173|gb|EFJ14834.1| hypothetical protein SELMODRAFT_268854 [Selaginella moellendorffii]	XP_002984324	Selaginella moellendorffii	0	80	539.65	385	308
Cth_CL3472Contig1	cytokinin receptor 4-like protein	954	gi|168018438|ref|XP_001761753.1|cytokinin receptor AtAHK4-like protein [Physcomitrella patens] >gi|162687124|gb|EDQ73509.1| cytokinin receptor AtAHK4-like protein [Physcomitrella patens]	XP_001761753	Physcomitrella patens	9.00433e-75	62	256.529	325	202
Cth_CL3489Contig1	predicted protein	883	gi|168033816|ref|XP_001769410.1|predicted protein [Physcomitrella patens] >gi|162679330|gb|EDQ65779.1| predicted protein [Physcomitrella patens]	XP_001769410	Physcomitrella patens	9.45084e-115	83	350.903	234	195
Cth_CL3503Contig1	carbon catabolite repressor protein 4 homolog 4-like	340	gi|470128952|ref|XP_004300396.1|PREDICTED: carbon catabolite repressor protein 4 homolog 4-like [Fragaria vesca subsp. vesca]	XP_004300396	Fragaria vesca subsp. vesca	3.48298e-24	76	102.834	75	57
Cth_CL3509Contig1	urea active transporter-like protein	515	gi|545365596|ref|XP_005647762.1|urea active transporter [Coccomyxa subellipsoidea C-169] >gi|384249737|gb|EIE23218.1| urea active transporter [Coccomyxa subellipsoidea C-169]	XP_005647762	Coccomyxa subellipsoidea C-169	6.05916e-52	68	184.111	172	118
Cth_CL3514Contig1	low quality protein: phosphatidylinositol phosphatidylcholine transfer protein sfh6-like	1330	gi|475567231|gb|EMT15220.1|hypothetical protein F775_29178 [Aegilops tauschii]	EMT15220	Aegilops tauschii	2.51639e-118	63	365.925	453	289
Cth_CL3520Contig1	helicase ski2w- partial	346	gi|449474608|ref|XP_004154230.1|PREDICTED: helicase SKI2W-like, partial [Cucumis sativus]	XP_004154230	Cucumis sativus	2.5798e-47	83	165.622	112	94
Cth_CL3537Contig1	BnaCnng29880D	1133	gi|674876262|emb|CDY56225.1|BnaCnng29880D [Brassica napus]	CDY56225	Brassica napus	7.28771e-78	68	258.07	251	173
Cth_CL3541Contig1	cyclin family isoform 1	919	gi|302775424|ref|XP_002971129.1|hypothetical protein SELMODRAFT_147649, partial [Selaginella moellendorffii] >gi|300161111|gb|EFJ27727.1| hypothetical protein SELMODRAFT_147649, partial [Selaginella moellendorffii]	XP_002971129	Selaginella moellendorffii	1.94383e-88	83	273.478	198	165
Cth_CL3543Contig1	mapk partial	634	gi|514848661|gb|AGO61959.1|MAPK FLRS, partial [Triticum aestivum]	AGO61959	Triticum aestivum	3.0316e-102	86	307.375	211	182
Cth_CL3547Contig1	disease resistance protein rga4	669	gi|658038786|ref|XP_008354961.1|PREDICTED: putative disease resistance protein RGA4 [Malus domestica]	XP_008354961	Malus domestica	3.13394e-08	57	62.7734	114	65
Cth_CL3551Contig1	dna binding	632	gi|527209072|gb|EPS73887.1|hypothetical protein M569_00870, partial [Genlisea aurea]	EPS73887	Genlisea aurea	4.26088e-15	88	77.411	44	39
Cth_CL3555Contig1	casein kinase ii subunit chloroplastic	613	gi|661894148|emb|CDP02589.1|unnamed protein product [Coffea canephora]	CDP02589	Coffea canephora	5.24274e-41	86	147.902	90	78
Cth_CL3563Contig1	ring-h2 finger protein atl74-like	845	gi|672137033|ref|XP_008792228.1|PREDICTED: RING-H2 finger protein ATL74-like [Phoenix dactylifera]	XP_008792228	Phoenix dactylifera	7.93651e-10	60	65.855	86	52
Cth_CL3568Contig1	hypothetical protein AMTR_s00049p00069100	774	gi|586751980|ref|XP_006852145.1|hypothetical protein AMTR_s00049p00069100 [Amborella trichopoda] >gi|548855749|gb|ERN13612.1| hypothetical protein AMTR_s00049p00069100 [Amborella trichopoda]	XP_006852145	Amborella trichopoda	4.65826e-61	67	212.231	231	157
Cth_CL3574Contig1	cleavage and polyadenylation specificity factor 30	900	gi|586706753|ref|XP_006846022.1|hypothetical protein AMTR_s00155p00079840 [Amborella trichopoda] >gi|548848778|gb|ERN07697.1| hypothetical protein AMTR_s00155p00079840 [Amborella trichopoda]	XP_006846022	Amborella trichopoda	3.80439e-52	50	190.274	316	159
Cth_CL3578Contig1	9-cis-epoxycarotenoid dioxygenase	732	gi|361067731|gb|AEW08177.1|hypothetical protein 2_2194_01, partial [Pinus radiata] >gi|383138182|gb|AFG50239.1| hypothetical protein 2_2194_01, partial [Pinus taeda] >gi|383138184|gb|AFG50240.1| hypothetical protein 2_2194_01, partial [Pinus taeda] >gi|383138186|gb|AFG50241.1| hypothetical protein 2_2194_01, partial [Pinus taeda] >gi|383138188|gb|AFG50242.1| hypothetical protein 2_2194_01, partia…	AEW08177	Pinus radiata	7.09761e-27	89	107.071	64	57
Cth_CL3587Contig1	hypothetical protein POPTR_0004s03290g	581	gi|566164696|ref|XP_002304994.2|hypothetical protein POPTR_0004s03290g [Populus trichocarpa] >gi|550340228|gb|EEE85505.2| hypothetical protein POPTR_0004s03290g [Populus trichocarpa]	XP_002304994	Populus trichocarpa	1.3409e-08	48	60.4622	143	70
Cth_CL3590Contig1	sucrose synthase 2	1529	gi|567903826|ref|XP_006444401.1|hypothetical protein CICLE_v10018889mg [Citrus clementina] >gi|557546663|gb|ESR57641.1| hypothetical protein CICLE_v10018889mg [Citrus clementina]	XP_006444401	Citrus clementina	0	88	805.823	491	435
Cth_CL3595Contig1	2-succinylbenzoate-- ligase	838	gi|147837153|emb|CAN63633.1|hypothetical protein VITISV_009387 [Vitis vinifera]	CAN63633	Vitis vinifera	2.2225e-75	62	246.899	289	181
Cth_CL3604Contig1	probable carboxylesterase 17-like	676	gi|116792917|gb|ABK26549.1|unknown [Picea sitchensis]	ABK26549	Picea sitchensis	2.97993e-25	52	109.768	173	91
Cth_CL3608Contig1	zinc finger ccch domain-containing protein 44-like	881	gi|658059790|ref|XP_008365725.1|PREDICTED: zinc finger CCCH domain-containing protein 19-like [Malus domestica]	XP_008365725	Malus domestica	2.07087e-37	45	150.214	270	122
Cth_CL3612Contig1	adenylyltransferase and sulfurtransferase mocs3-2 isoform x5	789	gi|670392175|ref|XP_008676458.1|PREDICTED: adenylyltransferase and sulfurtransferase MOCS3-2 isoform X5 [Zea mays] >gi|670392177|ref|XP_008676459.1| PREDICTED: adenylyltransferase and sulfurtransferase MOCS3-2 isoform X5 [Zea mays] >gi|194700214|gb|ACF84191.1| unknown [Zea mays] >gi|223949793|gb|ACN28980.1| unknown [Zea mays] >gi|413923659|gb|AFW63591.1| hypothetical protein ZEAMMB73_314837 [Zea …	XP_008676458	Zea mays	8.20907e-63	66	206.068	203	136
Cth_CL3625Contig1	predicted protein	2792	gi|168052301|ref|XP_001778589.1|predicted protein [Physcomitrella patens] >gi|162670043|gb|EDQ56619.1| predicted protein [Physcomitrella patens]	XP_001778589	Physcomitrella patens	0	82	879.011	628	518
Cth_CL3644Contig1	transcription factor rf2b-like	670	gi|148909297|gb|ABR17748.1|unknown [Picea sitchensis]	ABR17748	Picea sitchensis	6.21234e-22	55	102.449	147	82
Cth_CL3650Contig1	clustered mitochondria	1871	gi|326511837|dbj|BAJ92063.1|predicted protein [Hordeum vulgare subsp. vulgare]	BAJ92063	Hordeum vulgare subsp. vulgare	0	73	595.89	497	365
Cth_CL3660Contig1	hypothetical protein SELMODRAFT_428953	645	gi|302817636|ref|XP_002990493.1|hypothetical protein SELMODRAFT_428953 [Selaginella moellendorffii] >gi|300141661|gb|EFJ08370.1| hypothetical protein SELMODRAFT_428953 [Selaginella moellendorffii]	XP_002990493	Selaginella moellendorffii	2.68336e-71	89	226.098	138	124
Cth_CL3669Contig1	calcium-dependent lipid-binding family protein isoform 3	628	gi|661890582|emb|CDP06079.1|unnamed protein product [Coffea canephora]	CDP06079	Coffea canephora	4.00685e-08	54	62.003	96	52
Cth_CL3672Contig1	protein	908	gi|168061050|ref|XP_001782504.1|predicted protein [Physcomitrella patens] >gi|162665989|gb|EDQ52656.1| predicted protein [Physcomitrella patens]	XP_001782504	Physcomitrella patens	6.61386e-131	82	391.349	287	236
Cth_CL3682Contig1	nad-dependent malic enzyme 62 kda mitochondrial	526	gi|672125604|ref|XP_008786222.1|PREDICTED: NAD-dependent malic enzyme 62 kDa isoform, mitochondrial [Phoenix dactylifera]	XP_008786222	Phoenix dactylifera	4.54661e-27	65	114.775	109	71
Cth_CL3686Contig1	BnaC03g42110D	536	gi|674900563|emb|CDY32427.1|BnaC03g42110D [Brassica napus]	CDY32427	Brassica napus	3.04061e-10	60	65.0846	90	54
Cth_CL3698Contig1	hypothetical protein AMTR_s00019p00148170	2070	gi|586703476|ref|XP_006845493.1|hypothetical protein AMTR_s00019p00148170 [Amborella trichopoda] >gi|548848065|gb|ERN07168.1| hypothetical protein AMTR_s00019p00148170 [Amborella trichopoda]	XP_006845493	Amborella trichopoda	2.46846e-46	46	187.578	439	204
Cth_CL3710Contig1	blue-light photoreceptor	1415	gi|3551221|dbj|BAA32809.1|blue-light photoreceptor [Adiantum capillus-veneris] >gi|3551227|dbj|BAA32812.1| blue-light photoreceptor [Adiantum capillus-veneris]	BAA32809	Adiantum capillus-veneris	1.25352e-44	53	175.252	279	148
Cth_CL3722Contig1	conserved hypothetical protein	512	gi|255549042|ref|XP_002515577.1|conserved hypothetical protein [Ricinus communis] >gi|223545521|gb|EEF47026.1| conserved hypothetical protein [Ricinus communis]	XP_002515577	Ricinus communis	1.20191e-40	80	148.288	103	83
Cth_CL3727Contig1	protein	460	gi|116786547|gb|ABK24152.1|unknown [Picea sitchensis] >gi|148908159|gb|ABR17195.1| unknown [Picea sitchensis]	ABK24152	Picea sitchensis	3.84911e-77	98	234.572	118	116
Cth_CL3736Contig1	acyl- partial	464	gi|557133334|gb|AGZ88099.1|acyl-CoA dehydrogenase, partial [Adiantum pedatum]	AGZ88099	Adiantum pedatum	3.29189e-82	89	247.284	140	125
Cth_CL3740Contig1	uncharacterized loc101220161	863	gi|659108109|ref|XP_008454023.1|PREDICTED: uncharacterized protein LOC103494570 [Cucumis melo]	XP_008454023	Cucumis melo	1.56042e-77	75	247.669	185	139
Cth_CL3744Contig1	predicted protein	466	gi|168007480|ref|XP_001756436.1|predicted protein [Physcomitrella patens] >gi|162692475|gb|EDQ78832.1| predicted protein [Physcomitrella patens]	XP_001756436	Physcomitrella patens	6.05151e-23	78	102.834	85	67
Cth_CL3748Contig1	probable atp synthase 24 kda mitochondrial-like	1295	gi|116781770|gb|ABK22234.1|unknown [Picea sitchensis]	ABK22234	Picea sitchensis	4.9332e-45	61	164.851	213	130
Cth_CL3753Contig1	hypothetical protein SELMODRAFT_85072, partial	705	gi|302764952|ref|XP_002965897.1|hypothetical protein SELMODRAFT_85072, partial [Selaginella moellendorffii] >gi|300166711|gb|EFJ33317.1| hypothetical protein SELMODRAFT_85072, partial [Selaginella moellendorffii]	XP_002965897	Selaginella moellendorffii	5.77972e-23	62	103.219	124	77
Cth_CL3757Contig1	hypothetical protein SELMODRAFT_75450	806	gi|302754904|ref|XP_002960876.1|hypothetical protein SELMODRAFT_75450 [Selaginella moellendorffii] >gi|302767432|ref|XP_002967136.1| hypothetical protein SELMODRAFT_87239 [Selaginella moellendorffii] >gi|300165127|gb|EFJ31735.1| hypothetical protein SELMODRAFT_87239 [Selaginella moellendorffii] >gi|300171815|gb|EFJ38415.1| hypothetical protein SELMODRAFT_75450 [Selaginella moellendorffii]	XP_002960876	Selaginella moellendorffii	1.77615e-17	56	89.3521	125	70
Cth_CL3760Contig1	pentatricopeptide repeat-containing protein chloroplastic-like	495	gi|658060404|ref|XP_008366040.1|PREDICTED: pentatricopeptide repeat-containing protein At4g18750, chloroplastic-like [Malus domestica]	XP_008366040	Malus domestica	2.01321e-28	57	119.013	166	95
Cth_CL3768Contig1	protein stichel-like	4158	gi|302805609|ref|XP_002984555.1|hypothetical protein SELMODRAFT_423688 [Selaginella moellendorffii] >gi|300147537|gb|EFJ14200.1| hypothetical protein SELMODRAFT_423688 [Selaginella moellendorffii]	XP_002984555	Selaginella moellendorffii	6.26769e-132	62	447.203	576	359
Cth_CL3781Contig1	inactive leucine-rich repeat receptor-like serine threonine-protein kinase at1g60630-like	396	gi|460382913|ref|XP_004237180.1|PREDICTED: inactive leucine-rich repeat receptor-like serine/threonine-protein kinase At1g60630-like [Solanum lycopersicum]	XP_004237180	Solanum lycopersicum	7.96267e-10	59	64.3142	79	47
Cth_CL3787Contig1	hypothetical protein SELMODRAFT_406809	467	gi|302764704|ref|XP_002965773.1|hypothetical protein SELMODRAFT_406809 [Selaginella moellendorffii] >gi|300166587|gb|EFJ33193.1| hypothetical protein SELMODRAFT_406809 [Selaginella moellendorffii]	XP_002965773	Selaginella moellendorffii	3.5863e-13	59	74.7146	108	64
Cth_CL3792Contig1	dna binding protein wrky2	548	gi|296088280|emb|CBI36506.3|unnamed protein product [Vitis vinifera]	CBI36506	Vitis vinifera	3.35692e-14	49	78.5666	142	70
Cth_CL3797Contig1	predicted protein	606	gi|167997587|ref|XP_001751500.1|predicted protein [Physcomitrella patens] >gi|162697481|gb|EDQ83817.1| predicted protein [Physcomitrella patens]	XP_001751500	Physcomitrella patens	5.66357e-28	66	117.472	123	82
Cth_CL3806Contig1	acl1 -like acc synthase	817	gi|302810127|ref|XP_002986755.1|hypothetical protein SELMODRAFT_124697, partial [Selaginella moellendorffii] >gi|300145409|gb|EFJ12085.1| hypothetical protein SELMODRAFT_124697, partial [Selaginella moellendorffii]	XP_002986755	Selaginella moellendorffii	1.50082e-64	89	213.001	131	117
Cth_CL3822Contig1	PREDICTED: uncharacterized protein LOC102593629	1000	gi|565348326|ref|XP_006341164.1|PREDICTED: uncharacterized protein LOC102593629 [Solanum tuberosum]	XP_006341164	Solanum tuberosum	8.93858e-67	64	235.343	276	178
Cth_CL3826Contig1	hypothetical protein EUGRSUZ_I00321	508	gi|629088116|gb|KCW54369.1|hypothetical protein EUGRSUZ_I00321 [Eucalyptus grandis]	KCW54369	Eucalyptus grandis	5.33725e-27	64	109.768	116	75
Cth_CL3835Contig1	exonuclease family expressed	1024	gi|514816848|ref|XP_004983159.1|PREDICTED: uncharacterized protein LOC101773909 isoform X2 [Setaria italica]	XP_004983159	Setaria italica	1.44275e-66	61	224.557	281	174
Cth_CL3839Contig1	probable rna-binding protein 46	1371	gi|296082223|emb|CBI21228.3|unnamed protein product [Vitis vinifera]	CBI21228	Vitis vinifera	3.27258e-48	47	181.8	411	195
Cth_CL3843Contig1	microtubule-associated protein futsch-like isoform x1	1385	gi|168046388|ref|XP_001775656.1|predicted protein [Physcomitrella patens] >gi|162673074|gb|EDQ59603.1| predicted protein [Physcomitrella patens]	XP_001775656	Physcomitrella patens	9.37208e-28	60	126.716	176	107
Cth_CL3848Contig1	hypothetical protein SELMODRAFT_446354	755	gi|302807857|ref|XP_002985622.1|hypothetical protein SELMODRAFT_446354 [Selaginella moellendorffii] >gi|300146531|gb|EFJ13200.1| hypothetical protein SELMODRAFT_446354 [Selaginella moellendorffii]	XP_002985622	Selaginella moellendorffii	4.44611e-07	43	60.077	262	113
Cth_CL3855Contig1	udp-n-acetylglucosamine transporter family isoform 1	1021	gi|643724265|gb|KDP33466.1|hypothetical protein JCGZ_07037 [Jatropha curcas]	KDP33466	Jatropha curcas	1.90058e-90	65	281.567	271	178
Cth_CL3865Contig1	hit-type zinc finger family protein	504	gi|587906104|gb|EXB94200.1|hypothetical protein L484_007863 [Morus notabilis]	EXB94200	Morus notabilis	2.3698e-10	51	67.0106	121	62
Cth_CL3869Contig1	hypothetical protein L484_000806	497	gi|587960734|gb|EXC46039.1|hypothetical protein L484_000806 [Morus notabilis]	EXC46039	Morus notabilis	1.03334e-13	68	76.6406	82	56
Cth_CL3880Contig1	nadh:ubiquinone subunit isoform 2	465	gi|590606721|ref|XP_007020810.1|NADH:ubiquinone oxidoreductase, 17.2kDa subunit isoform 2 [Theobroma cacao] >gi|508720438|gb|EOY12335.1| NADH:ubiquinone oxidoreductase, 17.2kDa subunit isoform 2 [Theobroma cacao]	XP_007020810	Theobroma cacao	3.84691e-18	60	84.7297	84	51
Cth_CL3889Contig1	udp-n-acetylmuramate--l-alanine ligase-like	626	gi|359490615|ref|XP_003634123.1|PREDICTED: UDP-N-acetylmuramate--L-alanine ligase-like [Vitis vinifera]	XP_003634123	Vitis vinifera	5.73491e-64	73	214.927	198	145
Cth_CL3894Contig1	af319473_1alpha-expansin 7 precursor	746	gi|16923361|gb|AAL31478.1|AF319473_1alpha-expansin 7 precursor [Cucumis sativus]	AAL31478	Cucumis sativus	3.93603e-104	88	307.375	174	154
Cth_CL3910Contig1	unknown	660	gi|116788839|gb|ABK25019.1|unknown [Picea sitchensis]	ABK25019	Picea sitchensis	7.48715e-38	66	136.732	145	96
Cth_CL3917Contig1	lipid-binding serum glycoprotein family protein isoform 2	587	gi|590617040|ref|XP_007023676.1|Lipid-binding serum glycoprotein family protein isoform 2 [Theobroma cacao] >gi|508779042|gb|EOY26298.1| Lipid-binding serum glycoprotein family protein isoform 2 [Theobroma cacao]	XP_007023676	Theobroma cacao	1.07177e-37	69	135.961	123	86
Cth_CL3922Contig1	fad-linked sulfhydryl oxidase erv1-like	734	gi|294460087|gb|ADE75626.1|unknown [Picea sitchensis]	ADE75626	Picea sitchensis	3.13281e-67	91	214.927	117	107
Cth_CL3937Contig1	hnh endonuclease domain-containing family protein	829	gi|168006043|ref|XP_001755719.1|predicted protein [Physcomitrella patens] >gi|162693038|gb|EDQ79392.1| predicted protein [Physcomitrella patens]	XP_001755719	Physcomitrella patens	1.76042e-76	82	238.424	151	124
Cth_CL3940Contig1	ap-3 complex subunit delta-like	1003	gi|460380018|ref|XP_004235755.1|PREDICTED: AP-3 complex subunit delta-like [Solanum lycopersicum]	XP_004235755	Solanum lycopersicum	8.2448e-32	48	135.191	296	143
Cth_CL3946Contig1	hypothetical protein PHAVU_003G244900g	1334	gi|593785791|ref|XP_007155936.1|hypothetical protein PHAVU_003G244900g [Phaseolus vulgaris] >gi|561029290|gb|ESW27930.1| hypothetical protein PHAVU_003G244900g [Phaseolus vulgaris]	XP_007155936	Phaseolus vulgaris	4.4469e-103	58	330.102	428	252
Cth_CL3951Contig1	coproporphyrinogen iii oxidase	614	gi|168027575|ref|XP_001766305.1|predicted protein [Physcomitrella patens] >gi|162682519|gb|EDQ68937.1| predicted protein [Physcomitrella patens]	XP_001766305	Physcomitrella patens	4.96499e-58	76	191.815	146	111
Cth_CL3964Contig1	calmodulin-binding transcription activator 5-like	783	gi|674860200|emb|CDY69566.1|BnaC08g48230D, partial [Brassica napus]	CDY69566	Brassica napus	1.79559e-55	70	187.578	169	119
Cth_CL3966Contig1	clustered mitochondria protein	745	gi|674236569|gb|KFK29334.1|hypothetical protein AALP_AA7G120400 [Arabis alpina]	KFK29334	Arabis alpina	7.60464e-60	62	213.001	259	163
Cth_CL3972Contig1	reticulon-like protein b12-like	786	gi|294464068|gb|ADE77553.1|unknown [Picea sitchensis]	ADE77553	Picea sitchensis	9.5212e-32	61	125.561	159	98
Cth_CL3977Contig1	ethylene-responsive transcription factor-like protein at4g13040 isoform x2	755	gi|116782053|gb|ABK22350.1|unknown [Picea sitchensis]	ABK22350	Picea sitchensis	9.33571e-38	73	140.198	117	86
Cth_CL3982Contig1	ndh subunit	762	gi|398313915|emb|CCI55384.1|NDH subunit NdhS [Marchantia polymorpha]	CCI55384	Marchantia polymorpha	7.57617e-33	54	128.257	187	101
Cth_CL3986Contig1	predicted protein	775	gi|168047708|ref|XP_001776311.1|predicted protein [Physcomitrella patens] >gi|162672271|gb|EDQ58810.1| predicted protein [Physcomitrella patens]	XP_001776311	Physcomitrella patens	3.04609e-24	81	103.219	70	57
Cth_CL3991Contig1	unknown	2342	gi|148908469|gb|ABR17347.1|unknown [Picea sitchensis]	ABR17347	Picea sitchensis	5.61745e-33	67	142.51	161	108
Cth_CL4002Contig1	phd transcription partial	629	gi|226533395|ref|NP_001140625.1|uncharacterized protein LOC100272699 [Zea mays] >gi|194700228|gb|ACF84198.1| unknown [Zea mays]	NP_001140625	Zea mays	4.08839e-33	67	126.331	143	97
Cth_CL4011Contig1	probable serine threonine-protein kinase at5g41260	527	gi|645216171|ref|XP_008219912.1|PREDICTED: probable serine/threonine-protein kinase At5g41260 [Prunus mume] >gi|645216173|ref|XP_008219918.1| PREDICTED: probable serine/threonine-protein kinase At5g41260 [Prunus mume] >gi|645216175|ref|XP_008219925.1| PREDICTED: probable serine/threonine-protein kinase At5g41260 [Prunus mume]	XP_008219912	Prunus mume	8.21775e-12	68	68.5514	80	55
Cth_CL4017Contig1	zinc finger ccch domain-containing protein 30-like	560	gi|658049748|ref|XP_008360578.1|PREDICTED: zinc finger CCCH domain-containing protein 30-like [Malus domestica]	XP_008360578	Malus domestica	7.6747e-12	53	72.0182	128	69
Cth_CL4026Contig1	protein	829	gi|168047905|ref|XP_001776409.1|predicted protein [Physcomitrella patens] >gi|162672253|gb|EDQ58793.1| predicted protein [Physcomitrella patens]	XP_001776409	Physcomitrella patens	3.79101e-25	78	111.694	91	71
Cth_CL4035Contig1	hit family protein 1 isoform x4	2005	gi|672136107|ref|XP_008791737.1|PREDICTED: protein pkiA isoform X1 [Phoenix dactylifera]	XP_008791737	Phoenix dactylifera	4.47601e-54	81	192.971	132	107
Cth_CL4047Contig1	Uncharacterized protein TCM_005085	673	gi|590720957|ref|XP_007051473.1|Uncharacterized protein TCM_005085 [Theobroma cacao] >gi|508703734|gb|EOX95630.1| Uncharacterized protein TCM_005085 [Theobroma cacao]	XP_007051473	Theobroma cacao	5.5292e-36	80	135.961	94	76
Cth_CL4052Contig1	adenosine trna methylthiotransferase	796	gi|567884257|ref|XP_006434687.1|hypothetical protein CICLE_v10000582mg [Citrus clementina] >gi|557536809|gb|ESR47927.1| hypothetical protein CICLE_v10000582mg [Citrus clementina]	XP_006434687	Citrus clementina	1.89787e-131	87	389.808	251	220
Cth_CL4062Contig1	mediator of rna polymerase ii transcription subunit 13-like	742	gi|168011095|ref|XP_001758239.1|predicted protein [Physcomitrella patens] >gi|162690695|gb|EDQ77061.1| predicted protein [Physcomitrella patens]	XP_001758239	Physcomitrella patens	4.21611e-21	47	101.293	196	93
Cth_CL4069Contig1	thiamin pyrophosphokinase 1	482	gi|514751250|ref|XP_004962303.1|PREDICTED: thiamin pyrophosphokinase 1-like isoform X1 [Setaria italica]	XP_004962303	Setaria italica	2.19956e-53	73	178.333	144	106
Cth_CL4072Contig1	gpi ethanolamine phosphate transferase 3 isoform x3	814	gi|302773347|ref|XP_002970091.1|hypothetical protein SELMODRAFT_92862 [Selaginella moellendorffii] >gi|300162602|gb|EFJ29215.1| hypothetical protein SELMODRAFT_92862 [Selaginella moellendorffii]	XP_002970091	Selaginella moellendorffii	2.27809e-31	47	131.724	275	130
Cth_CL4082Contig1	hypothetical protein SELMODRAFT_164302	660	gi|302754218|ref|XP_002960533.1|hypothetical protein SELMODRAFT_164302 [Selaginella moellendorffii] >gi|300171472|gb|EFJ38072.1| hypothetical protein SELMODRAFT_164302 [Selaginella moellendorffii]	XP_002960533	Selaginella moellendorffii	1.17045e-77	72	248.054	219	158
Cth_CL4087Contig1	myosin class 11-2	1063	gi|56603657|dbj|BAD80749.1|myosin class 11-2 [Adiantum capillus-veneris]	BAD80749	Adiantum capillus-veneris	2.11612e-67	74	239.195	174	130
Cth_CL4091Contig1	unknown	808	gi|116786328|gb|ABK24068.1|unknown [Picea sitchensis]	ABK24068	Picea sitchensis	5.56411e-24	63	109.383	122	77
Cth_CL4097Contig1	symplekin pta1-like protein	471	gi|565457789|ref|XP_006286894.1|hypothetical protein CARUB_v10000037mg [Capsella rubella] >gi|482555600|gb|EOA19792.1| hypothetical protein CARUB_v10000037mg [Capsella rubella]	XP_006286894	Capsella rubella	1.59281e-28	64	119.013	133	86
Cth_CL3Contig1	hypothetical protein VITISV_038839	1340	gi|147832946|emb|CAN66122.1|hypothetical protein VITISV_038839 [Vitis vinifera]	CAN66122	Vitis vinifera	1.88204e-34	46	146.362	342	159
Cth_CL8Contig1	transcription factor une12- partial	1800	gi|449530006|ref|XP_004171988.1|PREDICTED: transcription factor UNE12-like, partial [Cucumis sativus]	XP_004171988	Cucumis sativus	6.32556e-22	78	103.605	75	59
Cth_CL14Contig1	peptidyl-prolyl cis-trans isomerase chloroplastic-like	2336	gi|359806763|ref|NP_001241045.1|uncharacterized protein LOC100778390 [Glycine max] >gi|255640736|gb|ACU20652.1| unknown [Glycine max]	NP_001241045	Glycine max	7.15333e-63	69	218.394	189	131
Cth_CL24Contig2	hypothetical protein SELMODRAFT_98787, partial	346	gi|302782932|ref|XP_002973239.1|hypothetical protein SELMODRAFT_98787, partial [Selaginella moellendorffii] >gi|300158992|gb|EFJ25613.1| hypothetical protein SELMODRAFT_98787, partial [Selaginella moellendorffii]	XP_002973239	Selaginella moellendorffii	1.48887e-30	95	116.701	61	58
Cth_CL33Contig1	auxin response factor 2 family protein	1465	gi|14190369|gb|AAK55665.1|AF378862_1AT5g62000/mtg10_20 [Arabidopsis thaliana] >gi|24111405|gb|AAN46837.1| At5g62000/mtg10_20 [Arabidopsis thaliana]	AAK55665	Arabidopsis thaliana	1.16522e-143	72	435.647	375	273
Cth_CL39Contig1	hypothetical protein CICLE_v10005329mg	863	gi|567855303|ref|XP_006420771.1|hypothetical protein CICLE_v10005329mg [Citrus clementina] >gi|568868525|ref|XP_006487537.1| PREDICTED: uncharacterized protein LOC102615844 isoform X1 [Citrus sinensis] >gi|568868527|ref|XP_006487538.1| PREDICTED: uncharacterized protein LOC102615844 isoform X2 [Citrus sinensis] >gi|557522644|gb|ESR34011.1| hypothetical protein CICLE_v10005329mg [Citrus clementina…	XP_006420771	Citrus clementina	5.21773e-19	51	94.3597	213	110
Cth_CL43Contig1	hypothetical protein VITISV_027864	4198	gi|147794801|emb|CAN71427.1|hypothetical protein VITISV_027864 [Vitis vinifera]	CAN71427	Vitis vinifera	0	56	713.375	1051	593
Cth_CL67Contig1	cyclin family protein isoform 2	2120	gi|586748347|ref|XP_006851084.1|hypothetical protein AMTR_s00025p00243960 [Amborella trichopoda] >gi|548854755|gb|ERN12665.1| hypothetical protein AMTR_s00025p00243960 [Amborella trichopoda]	XP_006851084	Amborella trichopoda	1.63746e-73	82	251.521	182	150
Cth_CL76Contig1	wd-40 repeat-containing protein msi4-like	1387	gi|567918934|ref|XP_006451473.1|hypothetical protein CICLE_v10008090mg [Citrus clementina] >gi|557554699|gb|ESR64713.1| hypothetical protein CICLE_v10008090mg [Citrus clementina]	XP_006451473	Citrus clementina	0	80	581.637	400	322
Cth_CL81Contig1	predicted protein	1742	gi|168031218|ref|XP_001768118.1|predicted protein [Physcomitrella patens] >gi|162680556|gb|EDQ66991.1| predicted protein [Physcomitrella patens]	XP_001768118	Physcomitrella patens	7.0106e-07	86	62.7734	43	37
Cth_CL84Contig1	glucuronosyltransferase pgsip8	2127	gi|302754820|ref|XP_002960834.1|hypothetical protein SELMODRAFT_163679 [Selaginella moellendorffii] >gi|300171773|gb|EFJ38373.1| hypothetical protein SELMODRAFT_163679 [Selaginella moellendorffii]	XP_002960834	Selaginella moellendorffii	0	73	557.37	452	334
Cth_CL92Contig1	phosphoinositide phosphatase sac7-like isoform x1	1499	gi|302808327|ref|XP_002985858.1|hypothetical protein SELMODRAFT_446439 [Selaginella moellendorffii] >gi|300146365|gb|EFJ13035.1| hypothetical protein SELMODRAFT_446439 [Selaginella moellendorffii]	XP_002985858	Selaginella moellendorffii	0	78	582.408	464	362
Cth_CL98Contig1	hypothetical protein SELMODRAFT_425083	1043	gi|302808850|ref|XP_002986119.1|hypothetical protein SELMODRAFT_425083 [Selaginella moellendorffii] >gi|300146267|gb|EFJ12938.1| hypothetical protein SELMODRAFT_425083 [Selaginella moellendorffii]	XP_002986119	Selaginella moellendorffii	2.6659e-11	43	72.7886	228	100
Cth_CL107Contig2	glycosyltransferase-like partial	1197	gi|302791649|ref|XP_002977591.1|glycosyltransferase-like protein, partial [Selaginella moellendorffii] >gi|300154961|gb|EFJ21595.1| glycosyltransferase-like protein, partial [Selaginella moellendorffii]	XP_002977591	Selaginella moellendorffii	1.64901e-130	76	386.726	295	226
Cth_CL114Contig1	protein dr1 homolog isoformx1	957	gi|302763727|ref|XP_002965285.1|hypothetical protein SELMODRAFT_227538 [Selaginella moellendorffii] >gi|302809841|ref|XP_002986613.1| hypothetical protein SELMODRAFT_229209 [Selaginella moellendorffii] >gi|300145796|gb|EFJ12470.1| hypothetical protein SELMODRAFT_229209 [Selaginella moellendorffii] >gi|300167518|gb|EFJ34123.1| hypothetical protein SELMODRAFT_227538 [Selaginella moellendorffii]	XP_002965285	Selaginella moellendorffii	4.60597e-58	91	191.815	112	102
Cth_CL119Contig1	sphingoid long-chain bases kinase 1 isoform 3	2354	gi|460368358|ref|XP_004230034.1|PREDICTED: sphingoid long-chain bases kinase 1-like [Solanum lycopersicum]	XP_004230034	Solanum lycopersicum	1.21844e-141	61	443.351	576	353
Cth_CL126Contig1	transcription factor wrky17	523	gi|604344533|gb|EYU43287.1|hypothetical protein MIMGU_mgv1a022795mg [Erythranthe guttata]	EYU43287	Erythranthe guttata	1.03009e-33	60	130.183	150	90
Cth_CL129Contig1	protein	1430	gi|168023675|ref|XP_001764363.1|predicted protein [Physcomitrella patens] >gi|162684515|gb|EDQ70917.1| predicted protein [Physcomitrella patens]	XP_001764363	Physcomitrella patens	4.9095e-135	88	397.897	258	229
Cth_CL136Contig1	atp-nad kinase family protein	3804	gi|567149144|ref|XP_006416282.1|hypothetical protein EUTSA_v10006690mg [Eutrema salsugineum] >gi|557094053|gb|ESQ34635.1| hypothetical protein EUTSA_v10006690mg [Eutrema salsugineum]	XP_006416282	Eutrema salsugineum	0	66	893.649	915	611
Cth_CL141Contig1	ring-h2 finger b1a	1775	gi|645267133|ref|XP_008238929.1|PREDICTED: E3 ubiquitin-protein ligase At3g02290 [Prunus mume]	XP_008238929	Prunus mume	6.71013e-24	59	108.997	137	82
Cth_CL146Contig1	early nodulin-like protein 1	780	gi|643724307|gb|KDP33508.1|hypothetical protein JCGZ_07079 [Jatropha curcas]	KDP33508	Jatropha curcas	5.32819e-25	62	105.916	108	67
Cth_CL149Contig1	glucan endo- -beta-	546	gi|586767090|ref|XP_006855690.1|hypothetical protein AMTR_s00044p00136030 [Amborella trichopoda] >gi|548859477|gb|ERN17157.1| hypothetical protein AMTR_s00044p00136030 [Amborella trichopoda]	XP_006855690	Amborella trichopoda	1.52642e-35	69	131.724	93	65
Cth_CL157Contig1	hexaprenyldihydroxybenzoate mitochondrial-like	654	gi|573946932|ref|XP_006655797.1|PREDICTED: hexaprenyldihydroxybenzoate methyltransferase, mitochondrial-like [Oryza brachyantha]	XP_006655797	Oryza brachyantha	4.26558e-33	73	129.798	108	79
Cth_CL162Contig1	blue-light photoreceptor phr2	1981	gi|116787609|gb|ABK24574.1|unknown [Picea sitchensis] >gi|224284157|gb|ACN39815.1| unknown [Picea sitchensis]	ABK24574	Picea sitchensis	2.02672e-135	73	415.616	362	266
Cth_CL169Contig1	wd repeat-containing protein 74-like	1058	gi|460398141|ref|XP_004244621.1|PREDICTED: WD repeat-containing protein 74-like [Solanum lycopersicum]	XP_004244621	Solanum lycopersicum	1.28627e-38	66	150.599	159	106
Cth_CL172Contig1	nucleoporin autopeptidase	1158	gi|586679843|ref|XP_006840418.1|hypothetical protein AMTR_s00045p00157300, partial [Amborella trichopoda] >gi|548842136|gb|ERN02093.1| hypothetical protein AMTR_s00045p00157300, partial [Amborella trichopoda]	XP_006840418	Amborella trichopoda	9.64128e-79	63	270.781	310	196
Cth_CL175Contig1	PREDICTED: uncharacterized protein LOC103707741	2601	gi|672133875|ref|XP_008790574.1|PREDICTED: uncharacterized protein LOC103707741 [Phoenix dactylifera]	XP_008790574	Phoenix dactylifera	8.62487e-106	58	351.288	504	294
Cth_CL192Contig1	methyltransferase-like protein 2-like	535	gi|168011388|ref|XP_001758385.1|predicted protein [Physcomitrella patens] >gi|162690420|gb|EDQ76787.1| predicted protein [Physcomitrella patens]	XP_001758385	Physcomitrella patens	8.80638e-53	66	181.8	160	106
Cth_CL196Contig1	hypothetical protein RO3G_16145	688	gi|384500943|gb|EIE91434.1|hypothetical protein RO3G_16145 [Rhizopus delemar RA 99-880]	EIE91434	Rhizopus delemar RA 99-880	3.69781e-96	76	296.204	230	175
Cth_CL201Contig1	tmv resistance protein n-like	1165	gi|596290930|ref|XP_007226259.1|hypothetical protein PRUPE_ppa018622mg, partial [Prunus persica] >gi|462423195|gb|EMJ27458.1| hypothetical protein PRUPE_ppa018622mg, partial [Prunus persica]	XP_007226259	Prunus persica	1.02425e-37	46	154.066	376	174
Cth_CL233Contig1	hypothetical protein JCGZ_07801	1184	gi|643725029|gb|KDP34230.1|hypothetical protein JCGZ_07801 [Jatropha curcas]	KDP34230	Jatropha curcas	3.06259e-12	40	75.8702	294	120
Cth_CL241Contig1	c2h2 and c2hc zinc finger-containing protein	1167	gi|294460061|gb|ADE75613.1|unknown [Picea sitchensis]	ADE75613	Picea sitchensis	5.67883e-40	49	150.599	245	121
Cth_CL246Contig1	hypothetical protein AMTR_s00077p00056600	968	gi|586688489|ref|XP_006842452.1|hypothetical protein AMTR_s00077p00056600 [Amborella trichopoda] >gi|548844538|gb|ERN04127.1| hypothetical protein AMTR_s00077p00056600 [Amborella trichopoda]	XP_006842452	Amborella trichopoda	7.36942e-27	49	118.242	261	129
Cth_CL252Contig1	pyruvate dehydrogenase phosphatase regulatory mitochondrial-like isoform x1	1096	gi|148907874|gb|ABR17060.1|unknown [Picea sitchensis]	ABR17060	Picea sitchensis	1.1024e-32	62	136.732	155	97
Cth_CL266Contig1	rna recognition motif-containing protein	1047	gi|502162475|ref|XP_004512514.1|PREDICTED: nucleolar protein 12-like [Cicer arietinum]	XP_004512514	Cicer arietinum	2.16248e-26	50	118.627	281	141
Cth_CL275Contig1	hypothetical protein SELMODRAFT_409587	1108	gi|302769812|ref|XP_002968325.1|hypothetical protein SELMODRAFT_409587 [Selaginella moellendorffii] >gi|300163969|gb|EFJ30579.1| hypothetical protein SELMODRAFT_409587 [Selaginella moellendorffii]	XP_002968325	Selaginella moellendorffii	2.24081e-62	54	225.328	378	205
Cth_CL282Contig1	protein jagunal homolog 1-like	646	gi|168041043|ref|XP_001773002.1|predicted protein [Physcomitrella patens] >gi|162675735|gb|EDQ62227.1| predicted protein [Physcomitrella patens]	XP_001773002	Physcomitrella patens	6.45634e-23	53	99.3673	181	96
Cth_CL286Contig1	cbl-interacting serine threonine-protein kinase 3	1158	gi|641847454|gb|KDO66334.1|hypothetical protein CISIN_1g013407mg [Citrus sinensis]	KDO66334	Citrus sinensis	9.38658e-90	85	279.641	193	165
Cth_CL289Contig1	paxneb family protein	1191	gi|116788186|gb|ABK24787.1|unknown [Picea sitchensis]	ABK24787	Picea sitchensis	2.19487e-81	67	250.366	267	179
Cth_CL293Contig1	lycopene beta-cyclase	648	gi|145332018|ref|NP_001078131.1|lycopene beta cyclase [Arabidopsis thaliana] >gi|332641354|gb|AEE74875.1| lycopene beta cyclase [Arabidopsis thaliana]	NP_001078131	Arabidopsis thaliana	2.75583e-75	72	239.58	195	141
Cth_CL299Contig1	predicted protein	948	gi|168028127|ref|XP_001766580.1|predicted protein [Physcomitrella patens] >gi|162682225|gb|EDQ68645.1| predicted protein [Physcomitrella patens]	XP_001766580	Physcomitrella patens	9.14369e-15	68	80.8777	67	46
Cth_CL302Contig1	structural maintenance of chromosomes protein 5 isoform x3	860	gi|659122827|ref|XP_008461346.1|PREDICTED: structural maintenance of chromosomes protein 5 isoform X3 [Cucumis melo]	XP_008461346	Cucumis melo	2.62137e-64	59	226.098	286	170
Cth_CL307Contig1	hypothetical protein AMTR_s00023p00112140	2082	gi|586646637|ref|XP_006828169.1|hypothetical protein AMTR_s00023p00112140 [Amborella trichopoda] >gi|548832816|gb|ERM95585.1| hypothetical protein AMTR_s00023p00112140 [Amborella trichopoda]	XP_006828169	Amborella trichopoda	1.82038e-17	75	97.4413	85	64
Cth_CL317Contig1	udp-n-acetylglucosamine transferase subunit alg14 partial	1110	gi|571478566|ref|XP_006587597.1|PREDICTED: UDP-N-acetylglucosamine transferase subunit ALG14 homolog, partial [Glycine max]	XP_006587597	Glycine max	7.34474e-63	76	182.956	150	114
Cth_CL324Contig1	elongation factor partial	552	gi|493455218|ref|WP_006410494.1|elongation factor Tu [Burkholderia multivorans] >gi|400227961|gb|EJO57925.1| elongation factor Tu GTP binding domain protein [Burkholderia multivorans ATCC BAA-247]	WP_006410494	Burkholderia multivorans	3.78513e-24	77	98.5969	67	52
Cth_CL337Contig1	multiple rna-binding domain-containing protein 1-like	501	gi|586645642|ref|XP_006827685.1|hypothetical protein AMTR_s00009p00256580 [Amborella trichopoda] >gi|548832305|gb|ERM95101.1| hypothetical protein AMTR_s00009p00256580 [Amborella trichopoda]	XP_006827685	Amborella trichopoda	1.17303e-19	81	86.6557	60	49
Cth_CL346Contig1	la-related protein 1c-like	1373	gi|586686815|ref|XP_006842028.1|hypothetical protein AMTR_s00203p00014740 [Amborella trichopoda] >gi|548844075|gb|ERN03703.1| hypothetical protein AMTR_s00203p00014740 [Amborella trichopoda]	XP_006842028	Amborella trichopoda	1.6575e-35	43	147.132	372	161
Cth_CL367Contig1	protein chloroplast expressed	408	gi|302769478|ref|XP_002968158.1|hypothetical protein SELMODRAFT_89815 [Selaginella moellendorffii] >gi|300163802|gb|EFJ30412.1| hypothetical protein SELMODRAFT_89815 [Selaginella moellendorffii]	XP_002968158	Selaginella moellendorffii	1.6157e-13	85	70.4774	42	36
Cth_CL370Contig1	protein chloroplastic-like	1987	gi|148907109|gb|ABR16698.1|unknown [Picea sitchensis]	ABR16698	Picea sitchensis	0	74	666.766	606	450
Cth_CL379Contig1	potassium channel akt1-like	487	gi|148909167|gb|ABR17684.1|unknown [Picea sitchensis]	ABR17684	Picea sitchensis	3.07295e-14	71	78.1814	74	53
Cth_CL388Contig1	ef1bgamma class glutathione s-transferase	758	gi|302805526|ref|XP_002984514.1|hypothetical protein SELMODRAFT_156635 [Selaginella moellendorffii] >gi|300147902|gb|EFJ14564.1| hypothetical protein SELMODRAFT_156635 [Selaginella moellendorffii]	XP_002984514	Selaginella moellendorffii	1.35198e-97	65	300.056	252	166
Cth_CL394Contig1	heterogeneous nuclear ribonucleoprotein 1-like	1885	gi|657976179|ref|XP_008379973.1|PREDICTED: heterogeneous nuclear ribonucleoprotein 1-like [Malus domestica]	XP_008379973	Malus domestica	1.67602e-81	69	273.478	240	167
Cth_CL410Contig1	hypothetical protein CISIN_1g029199mg	602	gi|641841441|gb|KDO60353.1|hypothetical protein CISIN_1g029199mg [Citrus sinensis]	KDO60353	Citrus sinensis	1.63876e-38	69	139.428	124	86
Cth_CL415Contig1	bet1 sft1-related snare	634	gi|475563420|gb|EMT14274.1|hypothetical protein F775_30173 [Aegilops tauschii]	EMT14274	Aegilops tauschii	1.04177e-20	83	91.6633	61	51
Cth_CL421Contig1	hypothetical protein SELMODRAFT_98651	1897	gi|302782139|ref|XP_002972843.1|hypothetical protein SELMODRAFT_98651 [Selaginella moellendorffii] >gi|300159444|gb|EFJ26064.1| hypothetical protein SELMODRAFT_98651 [Selaginella moellendorffii]	XP_002972843	Selaginella moellendorffii	0	68	735.717	638	437
Cth_CL434Contig1	maltose excess protein 1- chloroplastic-like	1361	gi|168055896|ref|XP_001779959.1|predicted protein [Physcomitrella patens] >gi|162668673|gb|EDQ55276.1| predicted protein [Physcomitrella patens]	XP_001779959	Physcomitrella patens	9.97754e-91	66	285.419	255	170
Cth_CL442Contig1	hypothetical protein CICLE_v10005113mg	1070	gi|567854010|ref|XP_006420125.1|hypothetical protein CICLE_v10005113mg [Citrus clementina] >gi|567854012|ref|XP_006420126.1| hypothetical protein CICLE_v10005113mg [Citrus clementina] >gi|557521998|gb|ESR33365.1| hypothetical protein CICLE_v10005113mg [Citrus clementina] >gi|557521999|gb|ESR33366.1| hypothetical protein CICLE_v10005113mg [Citrus clementina]	XP_006420125	Citrus clementina	1.45149e-14	45	83.5741	222	100
Cth_CL446Contig1	cspl1_adica ame: full=casp-like protein 1	461	gi|341958522|sp|P0DH84.1|CSPL1_ADICARecName: Full=CASP-like protein 1 [Adiantum capillus-veneris]	P0DH84	Adiantum capillus-veneris	1.08995e-27	63	109.768	121	77
Cth_CL456Contig1	ring finger protein b-like	754	gi|586770126|ref|XP_006856448.1|hypothetical protein AMTR_s00047p00230470 [Amborella trichopoda] >gi|548860308|gb|ERN17915.1| hypothetical protein AMTR_s00047p00230470 [Amborella trichopoda]	XP_006856448	Amborella trichopoda	1.6631e-72	78	204.912	141	110
Cth_CL459Contig1	plastidial pyruvate dehydrogenase e1 beta protein	1923	gi|363818280|gb|AEW31333.1|putative plastidial pyruvate dehydrogenase E1 beta protein [Elaeis guineensis]	AEW31333	Elaeis guineensis	0	87	575.474	349	305
Cth_CL468Contig1	unknown	1279	gi|116783496|gb|ABK22965.1|unknown [Picea sitchensis]	ABK22965	Picea sitchensis	8.91172e-99	76	303.138	241	184
Cth_CL472Contig1	BnaC08g34770D	1251	gi|674956823|emb|CDX76891.1|BnaC08g34770D [Brassica napus]	CDX76891	Brassica napus	3.62889e-07	42	62.3882	329	139
Cth_CL478Contig1	conserved hypothetical chloroplast protein ycf2	606	gi|308745988|ref|YP_003934604.1|conserved hypothetical chloroplast protein ycf2 (chloroplast) [Myriopteris lindheimeri] >gi|302375421|gb|ADL29795.1| conserved hypothetical chloroplast protein ycf2 (chloroplast) [Myriopteris lindheimeri]	YP_003934604	Myriopteris lindheimeri	9.03489e-102	89	330.872	201	179
Cth_CL482Contig1	unknown	515	gi|148905858|gb|ABR16091.1|unknown [Picea sitchensis]	ABR16091	Picea sitchensis	6.28601e-63	90	207.223	122	111
Cth_CL484Contig1	vacuolar protein sorting-associated protein vta1 homolog	791	gi|657989067|ref|XP_008386719.1|PREDICTED: vacuolar protein sorting-associated protein VTA1 homolog [Malus domestica]	XP_008386719	Malus domestica	8.81125e-34	61	104.375	126	77
Cth_CL496Contig1	uncharacterized membrane isoform 1	1614	gi|168023876|ref|XP_001764463.1|predicted protein [Physcomitrella patens] >gi|162684327|gb|EDQ70730.1| predicted protein [Physcomitrella patens]	XP_001764463	Physcomitrella patens	1.1066e-94	81	295.434	206	168
Cth_CL502Contig1	hypothetical protein SELMODRAFT_411492	473	gi|302774569|ref|XP_002970701.1|hypothetical protein SELMODRAFT_411492 [Selaginella moellendorffii] >gi|300161412|gb|EFJ28027.1| hypothetical protein SELMODRAFT_411492 [Selaginella moellendorffii]	XP_002970701	Selaginella moellendorffii	9.23368e-17	86	85.1149	61	53
Cth_CL505Contig1	retrotransposon unclassified	712	gi|108862706|gb|ABA98602.2|retrotransposon protein, putative, unclassified [Oryza sativa Japonica Group]	ABA98602	Oryza sativa Japonica Group	3.35085e-08	54	63.1586	118	64
Cth_CL514Contig1	organic cation carnitine transporter4 isoform 1	1596	gi|672173325|ref|XP_008806791.1|PREDICTED: organic cation/carnitine transporter 4-like [Phoenix dactylifera]	XP_008806791	Phoenix dactylifera	2.13854e-85	62	281.952	333	207
Cth_CL526Contig1	af286475_1retinitis pigmentosa gtpase regulator-like partial	2080	gi|488438664|ref|WP_002508049.1|autolysin [Staphylococcus sp. OJ82] >gi|402763704|gb|EJX17797.1| hypothetical protein SOJ_20860 [Staphylococcus sp. OJ82]	WP_002508049	Staphylococcus sp. OJ82	2.99495e-09	36	70.8626	562	204
Cth_CL547Contig1	probable serine threonine-protein kinase gcn2 isoform x1	841	gi|586751890|ref|XP_006852117.1|hypothetical protein AMTR_s00049p00026890 [Amborella trichopoda] >gi|548855721|gb|ERN13584.1| hypothetical protein AMTR_s00049p00026890 [Amborella trichopoda]	XP_006852117	Amborella trichopoda	9.06672e-102	79	330.872	255	202
Cth_CL550Contig1	e3 ubiquitin-protein ligase rglg2	951	gi|475600809|gb|EMT24645.1|E3 ubiquitin-protein ligase RGLG2 [Aegilops tauschii]	EMT24645	Aegilops tauschii	2.25291e-97	70	299.671	256	180
Cth_CL554Contig1	formin-like protein 3- partial	2229	gi|595857041|ref|XP_007210466.1|hypothetical protein PRUPE_ppa000575m2g, partial [Prunus persica] >gi|462406201|gb|EMJ11665.1| hypothetical protein PRUPE_ppa000575m2g, partial [Prunus persica]	XP_007210466	Prunus persica	0	82	540.421	400	329
Cth_CL565Contig1	cbl-interacting protein kinase 23 isoform 2	874	gi|674252081|gb|KFK44846.1|hypothetical protein AALP_AA1G310100 [Arabis alpina]	KFK44846	Arabis alpina	1.14988e-130	78	387.497	285	223
Cth_CL577Contig1	cyclin-dependent kinases regulatory subunit	739	gi|659130928|ref|XP_008465423.1|PREDICTED: cyclin-dependent kinases regulatory subunit 1-like isoform X1 [Cucumis melo] >gi|659130930|ref|XP_008465425.1| PREDICTED: cyclin-dependent kinases regulatory subunit 1-like isoform X2 [Cucumis melo]	XP_008465423	Cucumis melo	1.35657e-39	98	140.198	67	66
Cth_CL582Contig1	protein oberon 4-like	1437	gi|659122773|ref|XP_008461317.1|PREDICTED: protein OBERON 4 [Cucumis melo]	XP_008461317	Cucumis melo	1.63627e-26	50	123.25	305	153
Cth_CL590Contig1	hypothetical protein CISIN_1g007703mg	472	gi|641847665|gb|KDO66544.1|hypothetical protein CISIN_1g007703mg [Citrus sinensis] >gi|641847666|gb|KDO66545.1| hypothetical protein CISIN_1g007703mg [Citrus sinensis]	KDO66544	Citrus sinensis	6.14203e-93	94	285.034	157	148
Cth_CL615Contig1	mediator of rna polymerase ii transcription subunit 23-like	1448	gi|302756403|ref|XP_002961625.1|hypothetical protein SELMODRAFT_76173, partial [Selaginella moellendorffii] >gi|300170284|gb|EFJ36885.1| hypothetical protein SELMODRAFT_76173, partial [Selaginella moellendorffii]	XP_002961625	Selaginella moellendorffii	7.38305e-125	60	405.216	495	299
Cth_CL629Contig1	PREDICTED: uncharacterized protein LOC103503443 isoform X2	467	gi|659131773|ref|XP_008465852.1|PREDICTED: uncharacterized protein LOC103503443 isoform X2 [Cucumis melo]	XP_008465852	Cucumis melo	7.7806e-22	50	93.9745	153	78
Cth_CL636Contig1	fad dependent oxidoreductase	350	gi|499783204|ref|WP_011463938.1|FAD-dependent oxidoreductase [Rhodoferax ferrireducens] >gi|89900430|ref|YP_522901.1| FAD dependent oxidoreductase [Rhodoferax ferrireducens T118] >gi|89345167|gb|ABD69370.1| FAD dependent oxidoreductase [Rhodoferax ferrireducens T118]	WP_011463938	Rhodoferax ferrireducens	3.5406e-45	81	157.918	113	92
Cth_CL653Contig1	alpha beta-hydrolases superfamily protein	505	gi|168015000|ref|XP_001760039.1|predicted protein [Physcomitrella patens] >gi|162688789|gb|EDQ75164.1| predicted protein [Physcomitrella patens]	XP_001760039	Physcomitrella patens	3.05917e-73	79	231.106	167	132
Cth_CL665Contig1	monoglyceride lipase-like	435	gi|672140613|ref|XP_008794117.1|PREDICTED: monoglyceride lipase-like [Phoenix dactylifera]	XP_008794117	Phoenix dactylifera	2.07923e-56	79	189.119	130	103
Cth_CL669Contig1	methyltransferase at1g22800-like	411	gi|460405174|ref|XP_004248051.1|PREDICTED: putative methyltransferase At1g22800-like [Solanum lycopersicum]	XP_004248051	Solanum lycopersicum	5.33181e-22	82	97.4413	69	57
Cth_CL679Contig1	pentatricopeptide repeat-containing protein at1g11290-like	490	gi|302801528|ref|XP_002982520.1|hypothetical protein SELMODRAFT_116755 [Selaginella moellendorffii] >gi|300149619|gb|EFJ16273.1| hypothetical protein SELMODRAFT_116755 [Selaginella moellendorffii]	XP_002982520	Selaginella moellendorffii	2.28269e-25	53	110.153	161	86
Cth_CL687Contig1	peptidase family	408	gi|449683211|ref|XP_002155114.2|PREDICTED: coagulation factor V-like [Hydra vulgaris]	XP_002155114	Hydra vulgaris	2.54532e-11	71	68.5514	60	43
Cth_CL699Contig1	predicted protein	972	gi|168061711|ref|XP_001782830.1|predicted protein [Physcomitrella patens] >gi|162665668|gb|EDQ52344.1| predicted protein [Physcomitrella patens]	XP_001782830	Physcomitrella patens	0	90	612.838	322	292
Cth_CL727Contig1	auxin-responsive family protein	2536	gi|429326556|gb|AFZ78618.1|hypothetical protein [Populus tomentosa]	AFZ78618	Populus tomentosa	7.55212e-41	54	163.31	257	140
Cth_CL734Contig1	low quality protein: probable -trehalose-phosphate synthase	490	gi|297742070|emb|CBI33857.3|unnamed protein product [Vitis vinifera]	CBI33857	Vitis vinifera	5.48252e-78	81	239.195	165	134
Cth_CL740Contig1	transducin wd40 repeat-like superfamily protein isoform 4	262	gi|168017511|ref|XP_001761291.1|predicted protein [Physcomitrella patens] >gi|162687631|gb|EDQ74013.1| predicted protein [Physcomitrella patens]	XP_001761291	Physcomitrella patens	1.73221e-33	83	129.798	86	72
Cth_CL750Contig1	uncharacterized loc101212131	2418	gi|659066716|ref|XP_008457689.1|PREDICTED: uncharacterized protein LOC103497299 [Cucumis melo] >gi|659066718|ref|XP_008457770.1| PREDICTED: uncharacterized protein LOC103497299 [Cucumis melo]	XP_008457689	Cucumis melo	0	72	887.1	780	568
Cth_CL765Contig1	yippee family protein	1041	gi|302804825|ref|XP_002984164.1|hypothetical protein SELMODRAFT_268836 [Selaginella moellendorffii] >gi|300148013|gb|EFJ14674.1| hypothetical protein SELMODRAFT_268836 [Selaginella moellendorffii]	XP_002984164	Selaginella moellendorffii	2.5258e-42	73	151.754	110	81
Cth_CL769Contig1	valine--trna ligase-like	277	gi|301087141|gb|ADK60787.1|valine-tRNA ligase-like protein, partial [Arachis diogoi]	ADK60787	Arachis diogoi	1.21087e-44	89	147.902	87	78
Cth_CL789Contig1	ranbp2-like and grip domain-containing protein 5 6-like isoform x1	460	gi|661898105|emb|CDO98072.1|unnamed protein product [Coffea canephora]	CDO98072	Coffea canephora	2.29812e-13	52	75.0998	101	53
Cth_CL821Contig1	red chlorophyll catabolite reductase	266	gi|116779915|gb|ABK21476.1|unknown [Picea sitchensis]	ABK21476	Picea sitchensis	9.85842e-16	67	77.7962	88	59
Cth_CL826Contig1	protein	370	gi|168030344|ref|XP_001767683.1|predicted protein [Physcomitrella patens] >gi|162681003|gb|EDQ67434.1| predicted protein [Physcomitrella patens]	XP_001767683	Physcomitrella patens	1.67789e-56	90	197.208	119	108
Cth_CL837Contig1	two-component response regulator	445	gi|593687713|ref|XP_007144516.1|hypothetical protein PHAVU_007G162500g [Phaseolus vulgaris] >gi|561017706|gb|ESW16510.1| hypothetical protein PHAVU_007G162500g [Phaseolus vulgaris]	XP_007144516	Phaseolus vulgaris	5.51662e-08	59	59.6918	72	43
Cth_CL842Contig1	predicted protein	820	gi|168060305|ref|XP_001782137.1|predicted protein [Physcomitrella patens] >gi|162666375|gb|EDQ53031.1| predicted protein [Physcomitrella patens]	XP_001782137	Physcomitrella patens	8.84945e-35	65	141.739	149	98
Cth_CL847Contig1	snf7 family protein	384	gi|224068731|ref|XP_002302811.1|SNF7 family protein [Populus trichocarpa] >gi|222844537|gb|EEE82084.1| SNF7 family protein [Populus trichocarpa]	XP_002302811	Populus trichocarpa	4.57263e-15	74	78.9518	63	47
Cth_CL852Contig1	ist1 homolog	630	gi|302757217|ref|XP_002962032.1|hypothetical protein SELMODRAFT_66879, partial [Selaginella moellendorffii] >gi|300170691|gb|EFJ37292.1| hypothetical protein SELMODRAFT_66879, partial [Selaginella moellendorffii]	XP_002962032	Selaginella moellendorffii	8.13062e-55	82	181.03	134	110
Cth_CL858Contig1	calcium-dependent protein kinase 2	275	gi|146289944|gb|ABQ18316.1|calcium-dependent protein kinase 2 [Panax ginseng]	ABQ18316	Panax ginseng	2.97597e-45	90	149.443	83	75
Cth_CL875Contig1	protein	1078	gi|168044877|ref|XP_001774906.1|predicted protein [Physcomitrella patens] >gi|162673800|gb|EDQ60318.1| predicted protein [Physcomitrella patens]	XP_001774906	Physcomitrella patens	2.28431e-80	70	266.159	249	176
Cth_CL901Contig1	transposon tf2-1	644	gi|388855346|emb|CCF51010.1|uncharacterized protein UHOR_14739 [Ustilago hordei]	CCF51010	Ustilago hordei	9.18016e-63	64	208.379	217	141
Cth_CL905Contig1	neutral ceramidase	2212	gi|659128150|ref|XP_008464072.1|PREDICTED: neutral ceramidase-like isoform X2 [Cucumis melo]	XP_008464072	Cucumis melo	0	75	875.544	695	524
Cth_CL915Contig1	protein	593	gi|255079574|ref|XP_002503367.1|predicted protein [Micromonas sp. RCC299] >gi|226518633|gb|ACO64625.1| predicted protein [Micromonas sp. RCC299]	XP_002503367	Micromonas sp. RCC299	1.73548e-13	71	72.4034	52	37
Cth_CL922Contig1	probable mediator of rna polymerase ii transcription subunit 26b-like isoform x1	581	gi|168060055|ref|XP_001782014.1|predicted protein [Physcomitrella patens] >gi|162666505|gb|EDQ53157.1| predicted protein [Physcomitrella patens]	XP_001782014	Physcomitrella patens	6.58112e-34	54	135.961	192	105
Cth_CL927Contig1	universal stress protein a-like protein	368	gi|148908802|gb|ABR17507.1|unknown [Picea sitchensis]	ABR17507	Picea sitchensis	8.38034e-12	81	67.3958	43	35
Cth_CL938Contig1	mitogen-activated protein kinase 1	540	gi|641854298|gb|KDO73106.1|hypothetical protein CISIN_1g025683mg [Citrus sinensis]	KDO73106	Citrus sinensis	4.78383e-65	77	207.994	160	124
Cth_CL965Contig1	predicted protein	539	gi|168047450|ref|XP_001776183.1|predicted protein [Physcomitrella patens] >gi|162672416|gb|EDQ58953.1| predicted protein [Physcomitrella patens]	XP_001776183	Physcomitrella patens	1.65658e-33	68	125.946	124	85
Cth_CL970Contig1	unknown	509	gi|148905808|gb|ABR16067.1|unknown [Picea sitchensis]	ABR16067	Picea sitchensis	2.72419e-61	75	202.216	169	127
Cth_CL975Contig1	ap2 domain containing protein	453	gi|168035026|ref|XP_001770012.1|predicted protein [Physcomitrella patens] >gi|162678733|gb|EDQ65188.1| predicted protein [Physcomitrella patens]	XP_001770012	Physcomitrella patens	1.07083e-19	88	86.2705	44	39
Cth_CL984Contig1	cycloartenol synthase	618	gi|160081609|dbj|BAF93208.1|cycloartenol synthase [Adiantum capillus-veneris]	BAF93208	Adiantum capillus-veneris	1.09232e-131	92	395.586	206	190
Cth_CL1003Contig1	atp-dependent rna	695	gi|586748182|ref|XP_006851039.1|hypothetical protein AMTR_s00025p00230510 [Amborella trichopoda] >gi|548854710|gb|ERN12620.1| hypothetical protein AMTR_s00025p00230510 [Amborella trichopoda]	XP_006851039	Amborella trichopoda	2.52241e-33	50	135.961	274	139
Cth_CL1009Contig1	ap2 domain containing expressed	601	gi|148537154|dbj|BAF63468.1|AP2 domain transctiption factor [Potamogeton distinctus]	BAF63468	Potamogeton distinctus	7.60963e-12	66	68.5514	69	46
Cth_CL1015Contig1	rna-binding protein	1352	gi|168015582|ref|XP_001760329.1|predicted protein [Physcomitrella patens] >gi|162688343|gb|EDQ74720.1| predicted protein [Physcomitrella patens]	XP_001760329	Physcomitrella patens	2.53204e-91	72	295.434	257	186
Cth_CL1019Contig1	phosphatidylinositol -trisphosphate 3-phosphatase and dual-specificity protein phosphatase pten- partial	916	gi|260830870|ref|XP_002610383.1|hypothetical protein BRAFLDRAFT_209333 [Branchiostoma floridae] >gi|229295748|gb|EEN66393.1| hypothetical protein BRAFLDRAFT_209333 [Branchiostoma floridae]	XP_002610383	Branchiostoma floridae	7.46421e-43	71	102.064	85	61
Cth_CL1024Contig1	predicted protein	850	gi|168036893|ref|XP_001770940.1|predicted protein [Physcomitrella patens] >gi|162677804|gb|EDQ64270.1| predicted protein [Physcomitrella patens]	XP_001770940	Physcomitrella patens	1.4442e-87	62	278.1	295	185
Cth_CL1028Contig1	predicted protein	521	gi|168033186|ref|XP_001769097.1|predicted protein [Physcomitrella patens] >gi|162679626|gb|EDQ66071.1| predicted protein [Physcomitrella patens]	XP_001769097	Physcomitrella patens	3.10266e-51	71	169.859	146	104
Cth_CL1032Contig1	pyridine nucleotide-disulfide oxidoreductase family protein	765	gi|406914786|gb|EKD53932.1|hypothetical protein ACD_60C00138G0001 [uncultured bacterium]	EKD53932	uncultured bacterium	2.60122e-59	65	199.519	224	147
Cth_CL1036Contig1	phenylalanine ammonia partial	1864	gi|58618158|gb|AAW80645.1|phenylalanine ammonia lyase, partial [Pellia epiphylla]	AAW80645	Pellia epiphylla	0	89	946.036	560	501
Cth_CL1042Contig1	methyltransferase type 11	477	gi|604332220|gb|EYU36953.1|hypothetical protein MIMGU_mgv1a020169mg, partial [Erythranthe guttata]	EYU36953	Erythranthe guttata	7.352e-70	78	219.935	160	126
Cth_CL1047Contig1	peptidyl-prolyl cis-trans isomerase	521	gi|255561673|ref|XP_002521846.1|peptidyl-prolyl cis-trans isomerase d, ppid, putative [Ricinus communis] >gi|223538884|gb|EEF40482.1| peptidyl-prolyl cis-trans isomerase d, ppid, putative [Ricinus communis]	XP_002521846	Ricinus communis	4.68828e-67	91	216.468	118	108
Cth_CL1053Contig1	hypothetical protein ARALYDRAFT_489011	682	gi|297812287|ref|XP_002874027.1|hypothetical protein ARALYDRAFT_489011 [Arabidopsis lyrata subsp. lyrata] >gi|297319864|gb|EFH50286.1| hypothetical protein ARALYDRAFT_489011 [Arabidopsis lyrata subsp. lyrata]	XP_002874027	Arabidopsis lyrata subsp. lyrata	2.74282e-90	78	287.345	226	177
Cth_CL1077Contig1	hypothetical protein AMTR_s00225p00025970	429	gi|586674425|ref|XP_006838083.1|hypothetical protein AMTR_s00225p00025970 [Amborella trichopoda] >gi|548840530|gb|ERN00652.1| hypothetical protein AMTR_s00225p00025970 [Amborella trichopoda]	XP_006838083	Amborella trichopoda	1.84257e-21	82	91.2781	62	51
Cth_CL1082Contig1	class iii hd-zip protein partial	638	gi|110349536|gb|ABG73243.1|class III HD-Zip protein HDZ31B, partial [Marsilea minuta]	ABG73243	Marsilea minuta	1.17765e-82	78	266.159	213	167
Cth_CL1095Contig1	5-methylthioadenosine s-adenosylhomocysteine deaminase-like isoform x1	696	gi|351721551|ref|NP_001237213.1|uncharacterized protein LOC100500128 [Glycine max] >gi|255629396|gb|ACU15043.1| unknown [Glycine max]	NP_001237213	Glycine max	2.23451e-35	79	134.42	93	74
Cth_CL1114Contig1	protein twin lov 1-like isoform x3	809	gi|672177639|ref|XP_008808917.1|PREDICTED: protein TWIN LOV 1-like isoform X3 [Phoenix dactylifera]	XP_008808917	Phoenix dactylifera	9.38136e-40	65	147.517	158	104
Cth_CL1121Contig1	probable leucine-rich repeat receptor-like protein kinase at5g63930	1512	gi|672169442|ref|XP_008804749.1|PREDICTED: probable leucine-rich repeat receptor-like protein kinase At5g63930 [Phoenix dactylifera]	XP_008804749	Phoenix dactylifera	4.18621e-127	61	405.216	460	285
Cth_CL1124Contig1	hypothetical protein SELMODRAFT_403472	355	gi|302757145|ref|XP_002961996.1|hypothetical protein SELMODRAFT_403472 [Selaginella moellendorffii] >gi|300170655|gb|EFJ37256.1| hypothetical protein SELMODRAFT_403472 [Selaginella moellendorffii]	XP_002961996	Selaginella moellendorffii	8.84371e-09	71	60.4622	53	38
Cth_CL1131Contig1	30s ribosomal protein	507	gi|643718718|gb|KDP29844.1|hypothetical protein JCGZ_18419 [Jatropha curcas]	KDP29844	Jatropha curcas	2.90632e-50	96	164.466	86	83
Cth_CL1136Contig1	saur-like auxin-responsive protein family	386	gi|590574960|ref|XP_007012552.1|SAUR-like auxin-responsive protein family [Theobroma cacao] >gi|508782915|gb|EOY30171.1| SAUR-like auxin-responsive protein family [Theobroma cacao]	XP_007012552	Theobroma cacao	3.59303e-20	74	88.5817	67	50
Cth_CL1145Contig1	cyclic nucleotide-gated ion channel 2	354	gi|225452934|ref|XP_002284164.1|PREDICTED: cyclic nucleotide-gated ion channel 2 [Vitis vinifera] >gi|296082976|emb|CBI22277.3| unnamed protein product [Vitis vinifera]	XP_002284164	Vitis vinifera	2.62753e-36	81	139.043	98	80
Cth_CL1151Contig1	telomeric repeat binding	426	gi|168054232|ref|XP_001779536.1|predicted protein [Physcomitrella patens] >gi|162669017|gb|EDQ55612.1| predicted protein [Physcomitrella patens]	XP_001779536	Physcomitrella patens	2.30434e-19	56	92.0485	153	87
Cth_CL1162Contig1	predicted protein	426	gi|168060085|ref|XP_001782029.1|predicted protein [Physcomitrella patens] >gi|162666520|gb|EDQ53172.1| predicted protein [Physcomitrella patens]	XP_001782029	Physcomitrella patens	2.47161e-36	72	140.584	136	99
Cth_CL1186Contig1	undecaprenyl pyrophosphate synthetase family protein	315	gi|590588045|ref|XP_007016115.1|Undecaprenyl pyrophosphate synthetase family protein [Theobroma cacao] >gi|508786478|gb|EOY33734.1| Undecaprenyl pyrophosphate synthetase family protein [Theobroma cacao]	XP_007016115	Theobroma cacao	4.87007e-29	78	114.39	82	64
Cth_CL1191Contig1	dual specificity protein kinase spla-like	347	gi|595878728|ref|XP_007212270.1|hypothetical protein PRUPE_ppa006686mg [Prunus persica] >gi|462408135|gb|EMJ13469.1| hypothetical protein PRUPE_ppa006686mg [Prunus persica]	XP_007212270	Prunus persica	6.59827e-37	75	137.117	94	71
Cth_CL1196Contig1	filament-like plant protein 4-like	522	gi|449437224|ref|XP_004136392.1|PREDICTED: filament-like plant protein 4-like [Cucumis sativus]	XP_004136392	Cucumis sativus	5.00469e-21	58	98.2117	158	92
Cth_CL1206Contig1	protein early flowering 3-like isoform x3	330	gi|571464354|ref|XP_006583036.1|PREDICTED: protein EARLY FLOWERING 3-like isoform X4 [Glycine max]	XP_006583036	Glycine max	5.72588e-13	83	72.4034	54	45
Cth_CL1212Contig1	PREDICTED: uncharacterized protein LOC102668102	891	gi|571449878|ref|XP_006578267.1|PREDICTED: uncharacterized protein LOC102668102 [Glycine max] >gi|593268355|ref|XP_007136355.1| hypothetical protein PHAVU_009G038300g [Phaseolus vulgaris] >gi|561009442|gb|ESW08349.1| hypothetical protein PHAVU_009G038300g [Phaseolus vulgaris]	XP_006578267	Glycine max	2.03248e-21	88	93.5893	53	47
Cth_CL1216Contig1	anaphase-promoting complex subunit 7-like	944	gi|116785668|gb|ABK23813.1|unknown [Picea sitchensis]	ABK23813	Picea sitchensis	9.52338e-32	61	126.331	173	107
Cth_CL1230Contig1	membrane-bound transcription factor site-2 protease-like	340	gi|460364872|ref|XP_004228336.1|PREDICTED: membrane-bound transcription factor site-2 protease-like [Solanum lycopersicum]	XP_004228336	Solanum lycopersicum	6.23439e-21	61	95.1301	106	65
Cth_CL1240Contig1	peptide transporter	454	gi|388498676|gb|AFK37404.1|unknown [Medicago truncatula]	AFK37404	Medicago truncatula	6.05046e-27	72	108.227	86	62
Cth_CL1243Contig1	copper amine oxidase 1- partial	563	gi|388519935|gb|AFK48029.1|unknown [Lotus japonicus]	AFK48029	Lotus japonicus	3.17266e-58	76	188.348	125	96
Cth_CL1265Contig1	PREDICTED: uncharacterized protein LOC103722930 isoform X1	727	gi|672183231|ref|XP_008811887.1|PREDICTED: uncharacterized protein LOC103722930 isoform X1 [Phoenix dactylifera]	XP_008811887	Phoenix dactylifera	7.72881e-68	68	235.343	238	163
Cth_CL1282Contig1	n-acylphosphatidylethanolamine synthase	429	gi|168040536|ref|XP_001772750.1|predicted protein [Physcomitrella patens] >gi|162675975|gb|EDQ62464.1| predicted protein [Physcomitrella patens]	XP_001772750	Physcomitrella patens	2.20678e-66	84	211.46	130	110
Cth_CL1301Contig1	probable beta- -galactosyltransferase 2	348	gi|659078942|ref|XP_008439989.1|PREDICTED: probable beta-1,3-galactosyltransferase 2 [Cucumis melo] >gi|659078944|ref|XP_008439990.1| PREDICTED: probable beta-1,3-galactosyltransferase 2 [Cucumis melo] >gi|659078946|ref|XP_008439991.1| PREDICTED: probable beta-1,3-galactosyltransferase 2 [Cucumis melo]	XP_008439989	Cucumis melo	7.63792e-62	91	201.83	116	106
Cth_CL1305Contig1	protein	478	gi|168068024|ref|XP_001785897.1|predicted protein [Physcomitrella patens] >gi|162662435|gb|EDQ49291.1| predicted protein [Physcomitrella patens]	XP_001785897	Physcomitrella patens	1.00898e-12	64	73.559	88	57
Cth_CL1339Contig1	lob domain-containing protein 20-like	1708	gi|168054319|ref|XP_001779579.1|predicted protein [Physcomitrella patens] >gi|162668977|gb|EDQ55573.1| predicted protein [Physcomitrella patens]	XP_001779579	Physcomitrella patens	7.63356e-47	85	168.318	106	91
Cth_CL1346Contig1	dna-(apurinic or apyrimidinic site) lyase 2-like isoform x3	419	gi|302762180|ref|XP_002964512.1|hypothetical protein SELMODRAFT_81439 [Selaginella moellendorffii] >gi|300168241|gb|EFJ34845.1| hypothetical protein SELMODRAFT_81439 [Selaginella moellendorffii]	XP_002964512	Selaginella moellendorffii	5.63165e-15	70	79.337	62	44
Cth_CL1356Contig1	basic 7s globulin 2 precursor small	448	gi|168054484|ref|XP_001779661.1|predicted protein [Physcomitrella patens] >gi|162668975|gb|EDQ55572.1| predicted protein [Physcomitrella patens]	XP_001779661	Physcomitrella patens	5.29453e-21	61	96.2857	100	61
Cth_CL1379Contig1	probable lrr receptor-like serine threonine-protein kinase at1g06840	248	gi|414588221|tpg|DAA38792.1|TPA: putative leucine-rich repeat receptor-like protein kinase family protein [Zea mays]	DAA38792	Zea mays	3.37073e-15	75	77.411	57	43
Cth_CL1401Contig1	tpa: gid1-like gibberellin receptor	2698	gi|116794075|gb|ABK26997.1|unknown [Picea sitchensis]	ABK26997	Picea sitchensis	4.57056e-125	70	389.808	333	236
Cth_CL1416Contig1	conserved oligomeric golgi complex subunit 3-like	1827	gi|586647698|ref|XP_006828628.1|hypothetical protein AMTR_s00129p00085100 [Amborella trichopoda] >gi|548833418|gb|ERM96044.1| hypothetical protein AMTR_s00129p00085100 [Amborella trichopoda]	XP_006828628	Amborella trichopoda	0	73	611.298	511	378
Cth_CL1424Contig1	pentatricopeptide repeat superfamily protein	2299	gi|302769103|ref|XP_002967971.1|hypothetical protein SELMODRAFT_145138 [Selaginella moellendorffii] >gi|300164709|gb|EFJ31318.1| hypothetical protein SELMODRAFT_145138 [Selaginella moellendorffii]	XP_002967971	Selaginella moellendorffii	8.0951e-160	67	506.908	571	383
Cth_CL1432Contig1	1-phosphatidylinositol-3-phosphate 5-kinase fab1a-like isoform x1	2680	gi|672150650|ref|XP_008797353.1|PREDICTED: 1-phosphatidylinositol-3-phosphate 5-kinase FAB1A-like isoform X2 [Phoenix dactylifera]	XP_008797353	Phoenix dactylifera	1.95889e-152	55	500.745	692	385
Cth_CL1452Contig1	brassinosteroid insensitive 1-associated receptor kinase 1 precursor	1088	gi|242090535|ref|XP_002441100.1|hypothetical protein SORBIDRAFT_09g020410 [Sorghum bicolor] >gi|241946385|gb|EES19530.1| hypothetical protein SORBIDRAFT_09g020410 [Sorghum bicolor]	XP_002441100	Sorghum bicolor	1.86542e-78	60	260.381	307	186
Cth_CL1458Contig1	AC007797_27Unknown protein	220	gi|10086507|gb|AAG12567.1|AC007797_27Unknown protein [Arabidopsis thaliana]	AAG12567	Arabidopsis thaliana	4.01341e-15	69	73.559	63	44
Cth_CL1470Contig1	tbc1 domain family member 15-like isoform x2	718	gi|659111972|ref|XP_008456003.1|PREDICTED: TBC1 domain family member 15-like isoform X2 [Cucumis melo]	XP_008456003	Cucumis melo	9.19216e-18	68	90.8929	87	60
Cth_CL1485Contig1	kinesin-like protein kif13b	216	gi|669029555|emb|CDM83797.1|unnamed protein product [Triticum aestivum]	CDM83797	Triticum aestivum	3.70407e-19	80	88.1965	65	52
Cth_CL1530Contig1	phytochrome-interacting factor 3 family protein	2944	gi|565385236|ref|XP_006358519.1|PREDICTED: transcription factor PIF3-like [Solanum tuberosum]	XP_006358519	Solanum tuberosum	1.118e-09	51	53.9138	100	51
Cth_CL1577Contig1	hypothetical protein JCGZ_15798	3628	gi|643734721|gb|KDP41391.1|hypothetical protein JCGZ_15798 [Jatropha curcas]	KDP41391	Jatropha curcas	1.40928e-64	63	242.276	275	175
Cth_CL1628Contig1	nadh-dependent glutamate synthase 1 isoform partial	3717	gi|470144677|ref|XP_004307975.1|PREDICTED: glutamate synthase [NADH], amyloplastic-like [Fragaria vesca subsp. vesca]	XP_004307975	NADH	0	89	2050.02	1238	1104
Cth_CL1645Contig1	phosphate chloroplastic	3669	gi|148906723|gb|ABR16509.1|unknown [Picea sitchensis]	ABR16509	Picea sitchensis	0	89	1415.21	872	777
Cth_CL1702Contig1	chaperone protein 1-like	3323	gi|672169193|ref|XP_008804619.1|PREDICTED: chaperone protein ClpB1-like [Phoenix dactylifera]	XP_008804619	Phoenix dactylifera	0	88	1377.07	887	785
Cth_CL1788Contig1	protein	252	gi|168026214|ref|XP_001765627.1|predicted protein [Physcomitrella patens] >gi|168026222|ref|XP_001765631.1| predicted protein [Physcomitrella patens] >gi|162683053|gb|EDQ69466.1| predicted protein [Physcomitrella patens] >gi|162683057|gb|EDQ69470.1| predicted protein [Physcomitrella patens]	XP_001765627	Physcomitrella patens	1.14443e-45	97	161.77	83	81
Cth_CL1793Contig1	sec14 cytosolic factor family protein	403	gi|629102915|gb|KCW68384.1|hypothetical protein EUGRSUZ_F02037 [Eucalyptus grandis]	KCW68384	Eucalyptus grandis	5.8982e-12	59	70.0922	103	61
Cth_CL1803Contig1	glucan endo- -beta-glucosidase 8-like	274	gi|356560973|ref|XP_003548760.1|PREDICTED: glucan endo-1,3-beta-glucosidase 8-like [Glycine max]	XP_003548760	Glycine max	8.80441e-34	80	129.028	94	76
Cth_CL1807Contig1	kelch repeat-containing family protein	320	gi|302811229|ref|XP_002987304.1|hypothetical protein SELMODRAFT_235261 [Selaginella moellendorffii] >gi|300144939|gb|EFJ11619.1| hypothetical protein SELMODRAFT_235261 [Selaginella moellendorffii]	XP_002987304	Selaginella moellendorffii	2.0137e-21	74	96.2857	62	46
Cth_CL1814Contig1	zinc finger ccch domain-containing protein 14	375	gi|302772723|ref|XP_002969779.1|hypothetical protein SELMODRAFT_410730 [Selaginella moellendorffii] >gi|300162290|gb|EFJ28903.1| hypothetical protein SELMODRAFT_410730 [Selaginella moellendorffii]	XP_002969779	Selaginella moellendorffii	4.40655e-26	66	110.538	125	83
Cth_CL1828Contig1	helicase ibr and zinc finger protein domain-containing protein	260	gi|672117965|ref|XP_008782178.1|PREDICTED: LOW QUALITY PROTEIN: putative uncharacterized protein At4g01020, chloroplastic [Phoenix dactylifera]	XP_008782178	Phoenix dactylifera	1.08847e-09	64	62.003	75	48
Cth_CL1834Contig1	hydroxycinnamoyl quinate transferase 1	637	gi|194271142|gb|ACF37072.1|hydroxycinnamoyl CoA quinate transferase 1 [Cynara cardunculus var. scolymus] >gi|300116340|emb|CAM84302.2| hydroxycinnamoyl CoA quinate transferase [Cynara cardunculus var. scolymus]	ACF37072	Cynara cardunculus var. scolymus	3.90115e-16	57	85.1149	114	65
Cth_CL1842Contig1	hypothetical protein CICLE_v10020627mg	410	gi|567893400|ref|XP_006439188.1|hypothetical protein CICLE_v10020627mg [Citrus clementina] >gi|557541450|gb|ESR52428.1| hypothetical protein CICLE_v10020627mg [Citrus clementina]	XP_006439188	Citrus clementina	1.33528e-60	79	194.126	136	108
Cth_CL1852Contig1	gpn-loop gtpase 2	541	gi|593269176|ref|XP_007136765.1|hypothetical protein PHAVU_009G072100g [Phaseolus vulgaris] >gi|561009852|gb|ESW08759.1| hypothetical protein PHAVU_009G072100g [Phaseolus vulgaris]	XP_007136765	Phaseolus vulgaris	8.26752e-54	85	181.03	126	108
Cth_CL1859Contig1	hypothetical protein AMTR_s00138p00108220	788	gi|586643094|ref|XP_006826620.1|hypothetical protein AMTR_s00138p00108220 [Amborella trichopoda] >gi|548831001|gb|ERM93857.1| hypothetical protein AMTR_s00138p00108220 [Amborella trichopoda]	XP_006826620	Amborella trichopoda	4.96814e-83	69	280.026	258	180
Cth_CL1863Contig1	glutathione reductase	390	gi|413939434|gb|AFW73985.1|hypothetical protein ZEAMMB73_631326 [Zea mays]	AFW73985	Zea mays	9.66242e-55	86	175.252	109	94
Cth_CL1888Contig1	hypothetical protein MIMGU_mgv1a013399mg	252	gi|604312391|gb|EYU26085.1|hypothetical protein MIMGU_mgv1a013399mg [Erythranthe guttata]	EYU26085	Erythranthe guttata	2.50839e-33	79	122.094	83	66
Cth_CL1892Contig1	mitochondrial uncoupling protein 1-like	276	gi|168004571|ref|XP_001754985.1|predicted protein [Physcomitrella patens] >gi|162694089|gb|EDQ80439.1| predicted protein [Physcomitrella patens]	XP_001754985	Physcomitrella patens	3.16944e-16	86	79.7221	50	43
Cth_CL1911Contig1	hypothetical protein SELMODRAFT_438755	259	gi|302761962|ref|XP_002964403.1|hypothetical protein SELMODRAFT_438755 [Selaginella moellendorffii] >gi|300168132|gb|EFJ34736.1| hypothetical protein SELMODRAFT_438755 [Selaginella moellendorffii]	XP_002964403	Selaginella moellendorffii	4.70193e-25	93	105.145	59	55
Cth_CL1914Contig1	calcium calmodulin-dependent protein kinase	696	gi|470117770|ref|XP_004295022.1|PREDICTED: serine/threonine-protein kinase GRIK2-like [Fragaria vesca subsp. vesca]	XP_004295022	Fragaria vesca subsp. vesca	1.67227e-98	80	301.212	214	172
Cth_CL1921Contig1	unnamed protein product	256	gi|297743366|emb|CBI36233.3|unnamed protein product [Vitis vinifera]	CBI36233	Vitis vinifera	3.31616e-24	76	103.219	84	64
Cth_CL1924Contig1	af378049_1reverse transcriptase	297	gi|15724009|gb|AAL06413.1|AF378049_1reverse transcriptase [Pisum sativum]	AAL06413	Pisum sativum	2.59575e-19	64	87.4261	92	59
Cth_CL1950Contig1	cinnamoyl- reductase	692	gi|425856904|gb|AFX98068.1|cinnamoyl-CoA reductase [Cunninghamia lanceolata]	AFX98068	Cunninghamia lanceolata	5.36665e-110	83	326.635	230	192
Cth_CL1988Contig1	predicted protein	281	gi|168036465|ref|XP_001770727.1|predicted protein [Physcomitrella patens] >gi|162677945|gb|EDQ64409.1| predicted protein [Physcomitrella patens]	XP_001770727	Physcomitrella patens	7.87604e-23	69	99.7525	99	69
Cth_CL1993Contig1	ubiquinone biosynthesis protein ubib	296	gi|414884491|tpg|DAA60505.1|TPA: hypothetical protein ZEAMMB73_789247 [Zea mays]	DAA60505	Zea mays	3.8623e-28	81	113.62	72	59
Cth_CL2021Contig1	serine threonine-protein kinase-like protein acr4-like	259	gi|657388376|gb|KEH30326.1|receptor-like kinase [Medicago truncatula]	KEH30326	Medicago truncatula	1.15688e-07	58	56.225	68	40
Cth_CL2033Contig1	2-isopropylmalate synthase	1774	gi|302780912|ref|XP_002972230.1|hypothetical protein SELMODRAFT_97271, partial [Selaginella moellendorffii] >gi|300159697|gb|EFJ26316.1| hypothetical protein SELMODRAFT_97271, partial [Selaginella moellendorffii]	XP_002972230	Selaginella moellendorffii	0	75	580.096	465	351
Cth_CL2045Contig1	predicted protein	580	gi|168009706|ref|XP_001757546.1|predicted protein [Physcomitrella patens] >gi|162691240|gb|EDQ77603.1| predicted protein [Physcomitrella patens]	XP_001757546	Physcomitrella patens	2.64401e-49	64	172.17	181	117
Cth_CL2066Contig1	tetratricopeptide repeat-like superfamily isoform 2	337	gi|590638332|ref|XP_007029363.1|Tetratricopeptide repeat-like superfamily protein, putative isoform 2 [Theobroma cacao] >gi|508717968|gb|EOY09865.1| Tetratricopeptide repeat-like superfamily protein, putative isoform 2 [Theobroma cacao]	XP_007029363	Theobroma cacao	1.91036e-19	75	90.8929	76	57
Cth_CL2070Contig1	magnesium transporter 6	726	gi|298204473|emb|CBI23748.3|unnamed protein product [Vitis vinifera]	CBI23748	Vitis vinifera	1.0894e-81	71	257.299	244	174
Cth_CL2082Contig1	inositol- -trisphosphate phosphatase	255	gi|47900416|gb|AAT39210.1|putative inositol-1,4,5-trisphosphate phosphatase [Oryza sativa Japonica Group]	AAT39210	Oryza sativa Japonica Group	8.65206e-29	78	115.931	78	61
Cth_CL2111Contig1	transcription factor pif1	2862	gi|571544917|ref|XP_006602277.1|PREDICTED: transcription factor PIF4-like isoform X2 [Glycine max]	XP_006602277	Glycine max	2.6024e-07	42	40.0466	99	42
Cth_CL2129Contig1	PREDICTED: uncharacterized protein LOC100254442	449	gi|225437166|ref|XP_002274823.1|PREDICTED: uncharacterized protein LOC100254442 [Vitis vinifera] >gi|296084494|emb|CBI25053.3| unnamed protein product [Vitis vinifera]	XP_002274823	Vitis vinifera	5.21079e-21	70	92.8189	75	53
Cth_CL2141Contig1	aldo keto reductase	237	gi|302790113|ref|XP_002976824.1|hypothetical protein SELMODRAFT_105734 [Selaginella moellendorffii] >gi|300155302|gb|EFJ21934.1| hypothetical protein SELMODRAFT_105734 [Selaginella moellendorffii]	XP_002976824	Selaginella moellendorffii	1.97169e-17	75	82.8037	70	53
Cth_CL2158Contig1	hypothetical protein IM40_10655	424	gi|674298933|gb|AIL13827.1|hypothetical protein IM40_10655 [Candidatus Caedibacter acanthamoebae]	AIL13827	Candidatus Caedibacter acanthamoebae	2.92922e-07	53	57.3806	97	52
Cth_CL2162Contig1	protein	846	gi|629109669|gb|KCW74815.1|hypothetical protein EUGRSUZ_E03547 [Eucalyptus grandis]	KCW74815	Eucalyptus grandis	3.18307e-10	71	65.4698	49	35
Cth_CL2166Contig1	probable phospholipase a2 homolog 1	382	gi|604342583|gb|EYU41607.1|hypothetical protein MIMGU_mgv1a015777mg [Erythranthe guttata]	EYU41607	Erythranthe guttata	6.27025e-34	79	123.25	69	55
Cth_CL2170Contig1	if4e3_orysj ame: full=eukaryotic translation initiation factor ncbp ame: full=novel cap-binding protein short=ncbp ame: full=mrna cap-binding protein	498	gi|302796111|ref|XP_002979818.1|hypothetical protein SELMODRAFT_419389 [Selaginella moellendorffii] >gi|300152578|gb|EFJ19220.1| hypothetical protein SELMODRAFT_419389 [Selaginella moellendorffii]	XP_002979818	Selaginella moellendorffii	1.04135e-18	95	87.4261	44	42
Cth_CL2204Contig1	superkiller viralicidic activity 2-like 2-like	1185	gi|502168155|ref|XP_004514332.1|PREDICTED: superkiller viralicidic activity 2-like 2-like [Cicer arietinum]	XP_004514332	Cicer arietinum	4.55262e-65	85	216.853	134	115
Cth_CL2208Contig1	alpha beta-hydrolases superfamily	491	gi|590596656|ref|XP_007018394.1|Alpha/beta-Hydrolases superfamily protein, putative [Theobroma cacao] >gi|508723722|gb|EOY15619.1| Alpha/beta-Hydrolases superfamily protein, putative [Theobroma cacao]	XP_007018394	Theobroma cacao	3.03021e-49	68	171.785	171	117
Cth_CL2213Contig1	plc-like phosphodiesterases superfamily protein isoform 1	306	gi|672144001|ref|XP_008795890.1|PREDICTED: PI-PLC X domain-containing protein At5g67130-like [Phoenix dactylifera]	XP_008795890	Phoenix dactylifera	8.58381e-23	65	99.7525	85	56
Cth_CL2217Contig1	hypothetical protein SELMODRAFT_270074	406	gi|302824069|ref|XP_002993681.1|hypothetical protein SELMODRAFT_270074 [Selaginella moellendorffii] >gi|300138504|gb|EFJ05270.1| hypothetical protein SELMODRAFT_270074 [Selaginella moellendorffii]	XP_002993681	Selaginella moellendorffii	6.44289e-64	83	212.616	135	113
Cth_CL2224Contig1	hypothetical protein PHAVU_008G059100g	1392	gi|593332735|ref|XP_007139793.1|hypothetical protein PHAVU_008G059100g [Phaseolus vulgaris] >gi|561012926|gb|ESW11787.1| hypothetical protein PHAVU_008G059100g [Phaseolus vulgaris]	XP_007139793	Phaseolus vulgaris	1.55341e-10	38	73.559	470	179
Cth_CL2246Contig1	unknown	1652	gi|148909398|gb|ABR17797.1|unknown [Picea sitchensis] >gi|148909917|gb|ABR18045.1| unknown [Picea sitchensis]	ABR17797	Picea sitchensis	2.40127e-177	96	515.383	278	268
Cth_CL2257Contig1	hypothetical protein AMTR_s00017p00245850	2204	gi|586713164|ref|XP_006847173.1|hypothetical protein AMTR_s00017p00245850 [Amborella trichopoda] >gi|548850202|gb|ERN08754.1| hypothetical protein AMTR_s00017p00245850 [Amborella trichopoda]	XP_006847173	Amborella trichopoda	8.75147e-78	52	274.633	507	267
Cth_CL2262Contig1	predicted protein	964	gi|168010191|ref|XP_001757788.1|predicted protein [Physcomitrella patens] >gi|162691064|gb|EDQ77428.1| predicted protein [Physcomitrella patens]	XP_001757788	Physcomitrella patens	2.23979e-80	58	260.766	335	195
Cth_CL2269Contig1	5 -3 exoribonuclease 3-like isoform x2	1226	gi|302142638|emb|CBI19841.3|unnamed protein product [Vitis vinifera]	CBI19841	Vitis vinifera	3.30877e-168	71	501.516	407	292
Cth_CL2275Contig1	plastid sigma facor sig2	782	gi|168012500|ref|XP_001758940.1|plastid sigma facor SIG2 [Physcomitrella patens] >gi|12697780|dbj|BAB21618.1| PpSIG2 [Physcomitrella patens] >gi|14669832|dbj|BAB62008.1| PpSIG2 [Physcomitrella patens] >gi|162690077|gb|EDQ76446.1| plastid sigma facor SIG2 [Physcomitrella patens]	XP_001758940	Physcomitrella patens	1.20243e-32	80	116.701	95	76
Cth_CL2279Contig1	ygl010w-like protein	1088	gi|2982301|gb|AAC32136.1|YGL010w-like protein [Picea mariana]	AAC32136	Picea mariana	4.44806e-75	70	238.81	198	139
Cth_CL2290Contig1	e3 ubiquitin ligase big brother-related-like	818	gi|449487516|ref|XP_004157665.1|PREDICTED: E3 ubiquitin ligase BIG BROTHER-related-like [Cucumis sativus]	XP_004157665	Cucumis sativus	7.5295e-38	70	142.124	137	96
Cth_CL2294Contig1	ribulose bisphosphate carboxylase small chain	772	gi|586771144|ref|XP_006856657.1|hypothetical protein AMTR_s00054p00039660 [Amborella trichopoda] >gi|548860557|gb|ERN18124.1| hypothetical protein AMTR_s00054p00039660 [Amborella trichopoda]	XP_006856657	Amborella trichopoda	1.39467e-58	77	191.815	133	103
Cth_CL2298Contig1	dead-domain-containing protein	946	gi|168021219|ref|XP_001763139.1|predicted protein [Physcomitrella patens] >gi|162685622|gb|EDQ72016.1| predicted protein [Physcomitrella patens]	XP_001763139	Physcomitrella patens	2.41012e-138	96	408.683	232	223
Cth_CL2302Contig1	photosystem i reaction center subunit chloroplastic-like	1060	gi|586682017|ref|XP_006840921.1|hypothetical protein AMTR_s00087p00141000 [Amborella trichopoda] >gi|548842776|gb|ERN02596.1| hypothetical protein AMTR_s00087p00141000 [Amborella trichopoda]	XP_006840921	Amborella trichopoda	1.77491e-75	79	240.35	163	129
Cth_CL2307Contig1	branched-chain-amino-acid aminotransferase chloroplastic- partial	1046	gi|460416307|ref|XP_004253486.1|PREDICTED: branched-chain-amino-acid aminotransferase 2, chloroplastic-like, partial [Solanum lycopersicum]	XP_004253486	Solanum lycopersicum	3.78646e-67	84	217.624	144	121
Cth_CL2310Contig1	protease homolog 2-like isoform 1	1166	gi|565379206|ref|XP_006356019.1|PREDICTED: uncharacterized protein LOC102585296 isoform X1 [Solanum tuberosum] >gi|565379208|ref|XP_006356020.1| PREDICTED: uncharacterized protein LOC102585296 isoform X2 [Solanum tuberosum] >gi|565379210|ref|XP_006356021.1| PREDICTED: uncharacterized protein LOC102585296 isoform X3 [Solanum tuberosum]	XP_006356019	Solanum tuberosum	2.68053e-153	89	442.965	289	258
Cth_CL2314Contig1	hypothetical protein PHAVU_002G096900g	1112	gi|593789454|ref|XP_007157766.1|hypothetical protein PHAVU_002G096900g [Phaseolus vulgaris] >gi|561031181|gb|ESW29760.1| hypothetical protein PHAVU_002G096900g [Phaseolus vulgaris]	XP_007157766	Phaseolus vulgaris	4.27925e-53	64	183.341	207	133
Cth_CL2328Contig1	unknown	1254	gi|294463740|gb|ADE77395.1|unknown [Picea sitchensis]	ADE77395	Picea sitchensis	7.08095e-111	74	342.043	306	229
Cth_CL2331Contig1	achain crystal structure of the allene oxide cyclase 2 from physcomitrella patens complexed with substrate analog	1430	gi|586773997|ref|XP_006857130.1|hypothetical protein AMTR_s00065p00146710 [Amborella trichopoda] >gi|548861213|gb|ERN18597.1| hypothetical protein AMTR_s00065p00146710 [Amborella trichopoda]	XP_006857130	Amborella trichopoda	1.04152e-73	73	241.121	198	145
Cth_CL2339Contig1	phosphatidylinositol 4-phosphate 5-kinase 9-like	981	gi|641824610|gb|KDO43934.1|hypothetical protein CISIN_1g0405341mg, partial [Citrus sinensis]	KDO43934	Citrus sinensis	2.05185e-83	64	261.922	293	190
Cth_CL2344Contig1	ring finger and chy zinc finger domain-containing protein 1	1055	gi|475600189|gb|EMT24465.1|RING finger and CHY zinc finger domain-containing protein 1 [Aegilops tauschii]	EMT24465	Aegilops tauschii	4.68413e-77	85	242.276	135	115
Cth_CL2351Contig1	hypothetical protein SELMODRAFT_124089	1275	gi|302809743|ref|XP_002986564.1|hypothetical protein SELMODRAFT_124089 [Selaginella moellendorffii] >gi|300145747|gb|EFJ12421.1| hypothetical protein SELMODRAFT_124089 [Selaginella moellendorffii]	XP_002986564	Selaginella moellendorffii	4.5764e-91	60	289.656	343	206
Cth_CL2357Contig1	hydroxyproline-rich glycoprotein	1551	gi|566190249|ref|XP_002315841.2|hydroxyproline-rich glycoprotein [Populus trichocarpa] >gi|550329565|gb|EEF02012.2| hydroxyproline-rich glycoprotein [Populus trichocarpa]	XP_002315841	Populus trichocarpa	5.31333e-27	75	124.79	91	69
Cth_CL2364Contig1	reticuline oxidase precursor	1745	gi|643733805|gb|KDP40648.1|hypothetical protein JCGZ_24647 [Jatropha curcas]	KDP40648	Jatropha curcas	2.41143e-131	60	402.905	517	313
Cth_CL2369Contig1	unknown	1248	gi|388504764|gb|AFK40448.1|unknown [Lotus japonicus]	AFK40448	Lotus japonicus	4.65718e-35	68	134.806	132	91
Cth_CL2375Contig1	phosphoinositide phosphatase sac2-like isoform x1	886	gi|571524668|ref|XP_006598851.1|PREDICTED: phosphoinositide phosphatase SAC2-like isoform X3 [Glycine max]	XP_006598851	Glycine max	4.071e-49	55	182.57	289	161
Cth_CL2384Contig1	hypothetical protein SELMODRAFT_423402	850	gi|302804831|ref|XP_002984167.1|hypothetical protein SELMODRAFT_423402 [Selaginella moellendorffii] >gi|300148016|gb|EFJ14677.1| hypothetical protein SELMODRAFT_423402 [Selaginella moellendorffii]	XP_002984167	Selaginella moellendorffii	6.74915e-07	55	59.6918	106	59
Cth_CL2396Contig1	omega secalin	1363	gi|63252971|emb|CAI78903.2|putative omega-gliadin [Triticum aestivum]	CAI78903	Triticum aestivum	2.48776e-08	36	65.4698	329	121
Cth_CL2409Contig1	dnaj homolog subfamily c member 7 homolog isoform x3	903	gi|672125808|ref|XP_008786331.1|PREDICTED: dnaJ homolog subfamily C member 7 homolog isoform X3 [Phoenix dactylifera]	XP_008786331	Phoenix dactylifera	1.13351e-35	74	132.494	101	75
Cth_CL2418Contig1	hypothetical protein SELMODRAFT_79963, partial	801	gi|302760971|ref|XP_002963908.1|hypothetical protein SELMODRAFT_79963, partial [Selaginella moellendorffii] >gi|300169176|gb|EFJ35779.1| hypothetical protein SELMODRAFT_79963, partial [Selaginella moellendorffii]	XP_002963908	Selaginella moellendorffii	3.92488e-121	84	358.607	231	196
Cth_CL2442Contig1	protein stichel	2870	gi|586670776|ref|XP_006836935.1|hypothetical protein AMTR_s00099p00152510 [Amborella trichopoda] >gi|548839499|gb|ERM99788.1| hypothetical protein AMTR_s00099p00152510 [Amborella trichopoda]	XP_006836935	Amborella trichopoda	1.90299e-22	56	114.39	186	106
Cth_CL2456Contig1	BnaA04g15990D	1007	gi|674902475|emb|CDY30534.1|BnaA04g15990D [Brassica napus]	CDY30534	Brassica napus	7.95943e-11	51	67.3958	95	49
Cth_CL2459Contig1	pre-mrna-splicing factor syf1	786	gi|586644106|ref|XP_006827102.1|hypothetical protein AMTR_s00010p00243220 [Amborella trichopoda] >gi|548831531|gb|ERM94339.1| hypothetical protein AMTR_s00010p00243220 [Amborella trichopoda]	XP_006827102	Amborella trichopoda	5.42982e-106	75	335.88	261	197
Cth_CL2464Contig1	unknown	1008	gi|148909426|gb|ABR17811.1|unknown [Picea sitchensis]	ABR17811	Picea sitchensis	2.10171e-110	81	342.813	242	197
Cth_CL2468Contig1	nadh dehydrogenase	1088	gi|586687052|ref|XP_006842098.1|hypothetical protein AMTR_s00078p00080080 [Amborella trichopoda] >gi|548844147|gb|ERN03773.1| hypothetical protein AMTR_s00078p00080080 [Amborella trichopoda]	XP_006842098	Amborella trichopoda	2.285e-125	73	377.481	310	229
Cth_CL2473Contig1	predicted protein	970	gi|168055652|ref|XP_001779838.1|predicted protein [Physcomitrella patens] >gi|162668750|gb|EDQ55351.1| predicted protein [Physcomitrella patens]	XP_001779838	Physcomitrella patens	4.41648e-10	60	68.1662	96	58
Cth_CL2481Contig1	predicted protein	1847	gi|168021042|ref|XP_001763051.1|predicted protein [Physcomitrella patens] >gi|162685863|gb|EDQ72256.1| predicted protein [Physcomitrella patens]	XP_001763051	Physcomitrella patens	1.36026e-121	51	386.341	610	316
Cth_CL2495Contig1	histidine decarboxylase	1293	gi|652326592|ref|WP_026723910.1|histidine decarboxylase [Fischerella sp. PCC 9431]	WP_026723910	Fischerella sp. PCC 9431	7.70416e-95	54	304.294	400	219
Cth_CL2502Contig1	protein cobra	1385	gi|643709960|gb|KDP24286.1|hypothetical protein JCGZ_25582 [Jatropha curcas]	KDP24286	Jatropha curcas	0	80	552.362	373	300
Cth_CL2510Contig1	membrane-anchored ubiquitin-fold protein 3-like	945	gi|302769982|ref|XP_002968410.1|hypothetical protein SELMODRAFT_231107 [Selaginella moellendorffii] >gi|302774308|ref|XP_002970571.1| hypothetical protein SELMODRAFT_231614 [Selaginella moellendorffii] >gi|300162087|gb|EFJ28701.1| hypothetical protein SELMODRAFT_231614 [Selaginella moellendorffii] >gi|300164054|gb|EFJ30664.1| hypothetical protein SELMODRAFT_231107 [Selaginella moellendorffii]	XP_002968410	Selaginella moellendorffii	3.51405e-50	87	170.629	114	100
Cth_CL2515Contig1	unknown	1051	gi|116778905|gb|ABK21049.1|unknown [Picea sitchensis]	ABK21049	Picea sitchensis	2.26396e-43	63	156.377	172	110
Cth_CL2520Contig1	hypothetical protein EUGRSUZ_B03842	795	gi|629122870|gb|KCW87360.1|hypothetical protein EUGRSUZ_B03842 [Eucalyptus grandis]	KCW87360	Eucalyptus grandis	2.31603e-07	44	60.077	132	59
Cth_CL2545Contig1	predicted protein	1526	gi|168033335|ref|XP_001769171.1|predicted protein [Physcomitrella patens] >gi|162679597|gb|EDQ66043.1| predicted protein [Physcomitrella patens]	XP_001769171	Physcomitrella patens	0	77	631.328	496	382
Cth_CL2554Contig1	hypothetical protein AMTR_s00078p00196690	724	gi|586687583|ref|XP_006842250.1|hypothetical protein AMTR_s00078p00196690 [Amborella trichopoda] >gi|548844299|gb|ERN03925.1| hypothetical protein AMTR_s00078p00196690 [Amborella trichopoda]	XP_006842250	Amborella trichopoda	1.44428e-40	55	156.762	232	129
Cth_CL2558Contig1	nad dependent epimerase	717	gi|255537241|ref|XP_002509687.1|NAD dependent epimerase/dehydratase, putative [Ricinus communis] >gi|223549586|gb|EEF51074.1| NAD dependent epimerase/dehydratase, putative [Ricinus communis]	XP_002509687	Ricinus communis	4.61641e-83	97	258.07	135	131
Cth_CL2569Contig1	ccr4-not transcription complex subunit 3	604	gi|587861350|gb|EXB51204.1|CCR4-NOT transcription complex subunit 3 [Morus notabilis]	EXB51204	Morus notabilis	7.75234e-91	81	275.404	206	167
Cth_CL2575Contig1	unknown	1082	gi|116788367|gb|ABK24854.1|unknown [Picea sitchensis]	ABK24854	Picea sitchensis	1.78588e-70	74	235.343	192	143
Cth_CL2586Contig1	trafficking protein particle complex subunit 8-like	1096	gi|641851761|gb|KDO70631.1|hypothetical protein CISIN_1g0008152mg, partial [Citrus sinensis]	KDO70631	Citrus sinensis	1.2626e-145	73	431.024	365	267
Cth_CL2588Contig1	retrotransposon gag protein	533	gi|89179406|gb|ABD63142.1|Retrotransposon gag protein [Asparagus officinalis]	ABD63142	Asparagus officinalis	5.89169e-48	63	175.637	188	120
Cth_CL2594Contig1	2-oxoisovalerate dehydrogenase subunit beta mitochondrial	1355	gi|657951125|ref|XP_008351288.1|PREDICTED: 2-oxoisovalerate dehydrogenase subunit beta 1, mitochondrial [Malus domestica] >gi|658038820|ref|XP_008354980.1| PREDICTED: 2-oxoisovalerate dehydrogenase subunit beta 1, mitochondrial [Malus domestica]	XP_008351288	Malus domestica	0	86	578.17	361	313
Cth_CL2599Contig1	dna polymerase delta small subunit-like	1032	gi|449437575|ref|XP_004136567.1|PREDICTED: DNA polymerase delta small subunit-like [Cucumis sativus] >gi|449526900|ref|XP_004170451.1| PREDICTED: DNA polymerase delta small subunit-like [Cucumis sativus]	XP_004136567	Cucumis sativus	4.35434e-131	84	389.423	261	220
Cth_CL2604Contig1	protein canopy homolog 1-like	1066	gi|659104816|ref|XP_008452994.1|PREDICTED: protein canopy homolog 1 isoform X1 [Cucumis melo]	XP_008452994	Cucumis melo	7.47714e-53	69	181.03	168	116
Cth_CL2610Contig1	cspl2_pteaa ame: full=casp-like protein ontig2277	1078	gi|391738059|sp|P0DI23.1|CSPL2_PTEAARecName: Full=CASP-like protein PtaqContig2277 [Pteridium aquilinum subsp. aquilinum]	P0DI23	Pteridium aquilinum subsp. aquilinum	2.88864e-80	68	252.677	231	159
Cth_CL2616Contig1	hypothetical protein SELMODRAFT_272231	1603	gi|302820256|ref|XP_002991796.1|hypothetical protein SELMODRAFT_272231 [Selaginella moellendorffii] >gi|300140477|gb|EFJ07200.1| hypothetical protein SELMODRAFT_272231 [Selaginella moellendorffii]	XP_002991796	Selaginella moellendorffii	1.66344e-157	81	460.299	310	254
Cth_CL2621Contig1	b-cell cll lymphoma 7 protein family member a-like isoform x1	995	gi|168037131|ref|XP_001771058.1|predicted protein [Physcomitrella patens] >gi|162677591|gb|EDQ64059.1| predicted protein [Physcomitrella patens]	XP_001771058	Physcomitrella patens	1.03357e-24	45	111.309	224	103
Cth_CL2624Contig1	sbp-domain protein 7	1059	gi|302820438|ref|XP_002991886.1|hypothetical protein SELMODRAFT_7674, partial [Selaginella moellendorffii] >gi|300140272|gb|EFJ06997.1| hypothetical protein SELMODRAFT_7674, partial [Selaginella moellendorffii]	XP_002991886	Selaginella moellendorffii	1.26882e-44	86	156.377	87	75
Cth_CL2629Contig1	alpha beta fold family protein	1759	gi|674898575|emb|CDY34260.1|BnaA01g13630D [Brassica napus]	CDY34260	Brassica napus	1.93959e-149	88	419.853	262	232
Cth_CL2635Contig1	mono- di-acylglycerol lipase isoform partial	1045	gi|658049551|ref|XP_008360471.1|PREDICTED: uncharacterized protein LOC103424163 [Malus domestica]	XP_008360471	Malus domestica	1.12186e-41	67	154.451	152	102
Cth_CL2642Contig1	11-beta-hydroxysteroid dehydrogenase-like protein	1028	gi|112784979|gb|ABI20735.1|11-beta-hydroxysteroid dehydrogenase-like protein [Pinus taeda]	ABI20735	Pinus taeda	1.10269e-79	71	254.603	255	183
Cth_CL2647Contig1	hypothetical protein SELMODRAFT_74002	1003	gi|302754740|ref|XP_002960794.1|hypothetical protein SELMODRAFT_74002 [Selaginella moellendorffii] >gi|302804244|ref|XP_002983874.1| hypothetical protein SELMODRAFT_119396 [Selaginella moellendorffii] >gi|300148226|gb|EFJ14886.1| hypothetical protein SELMODRAFT_119396 [Selaginella moellendorffii] >gi|300171733|gb|EFJ38333.1| hypothetical protein SELMODRAFT_74002 [Selaginella moellendorffii]	XP_002960794	Selaginella moellendorffii	6.31333e-38	68	151.754	151	104
Cth_CL2651Contig1	9-cis-epoxy-carotenoid dioxygenase	930	gi|479277763|dbj|BAN15737.1|9-cis-epoxy-carotenoid dioxygenase [Dianthus caryophyllus]	BAN15737	Dianthus caryophyllus	1.46984e-67	60	229.565	304	183
Cth_CL2659Contig1	probable histone-arginine methyltransferase -like isoform x2	1005	gi|302771493|ref|XP_002969165.1|hypothetical protein SELMODRAFT_410045 [Selaginella moellendorffii] >gi|300163670|gb|EFJ30281.1| hypothetical protein SELMODRAFT_410045 [Selaginella moellendorffii]	XP_002969165	Selaginella moellendorffii	3.9495e-116	77	353.984	282	219
Cth_CL2663Contig1	shaggy-like kinase 13 isoform 1	994	gi|394987137|gb|AFN42826.1|GSK3-like protein [Marsilea vestita] >gi|394987139|gb|AFN42827.1| gsk3-like protein [Marsilea vestita]	AFN42826	Marsilea vestita	5.80721e-166	97	475.707	234	229
Cth_CL2675Contig1	telomere repeat-binding protein 4-like	1161	gi|502137637|ref|XP_004503150.1|PREDICTED: telomere repeat-binding protein 4-like [Cicer arietinum]	XP_004503150	Cicer arietinum	3.72222e-64	55	225.328	339	188
Cth_CL2684Contig1	unknown	844	gi|116784138|gb|ABK23227.1|unknown [Picea sitchensis]	ABK23227	Picea sitchensis	2.27758e-108	93	319.701	186	173
Cth_CL2688Contig1	probable serine threonine-protein kinase at1g54610	894	gi|604305829|gb|EYU24917.1|hypothetical protein MIMGU_mgv1a002276mg [Erythranthe guttata]	EYU24917	Erythranthe guttata	3.10135e-16	84	88.1965	59	50
Cth_CL2692Contig1	hypothetical protein SELMODRAFT_157954	1345	gi|302809428|ref|XP_002986407.1|hypothetical protein SELMODRAFT_157954 [Selaginella moellendorffii] >gi|300145943|gb|EFJ12616.1| hypothetical protein SELMODRAFT_157954 [Selaginella moellendorffii]	XP_002986407	Selaginella moellendorffii	1.38205e-54	60	191.43	240	144
Cth_CL2698Contig1	protein	1272	gi|167999440|ref|XP_001752425.1|predicted protein [Physcomitrella patens] >gi|162696325|gb|EDQ82664.1| predicted protein [Physcomitrella patens]	XP_001752425	Physcomitrella patens	6.25073e-101	72	310.842	281	205
Cth_CL2703Contig1	calcium-binding protein pbp1-like	1010	gi|357123476|ref|XP_003563436.1|PREDICTED: calcium-binding protein PBP1-like [Brachypodium distachyon]	XP_003563436	Brachypodium distachyon	2.37232e-26	67	109.768	102	69
Cth_CL2708Contig1	ptr2 family proton oligopeptide symporter domain-containing protein	2012	gi|168024039|ref|XP_001764544.1|predicted protein [Physcomitrella patens] >gi|162684122|gb|EDQ70526.1| predicted protein [Physcomitrella patens]	XP_001764544	Physcomitrella patens	0	77	658.677	503	391
Cth_CL2715Contig1	atp-binding cassette subfamily member cluster partial	1227	gi|168064808|ref|XP_001784350.1|ATP-binding cassette transporter, subfamily C, member 10, group MRP protein PpABCC10 [Physcomitrella patens] >gi|162664086|gb|EDQ50819.1| ATP-binding cassette transporter, subfamily C, member 10, group MRP protein PpABCC10 [Physcomitrella patens]	XP_001784350	Physcomitrella patens	8.80045e-116	77	295.049	239	186
Cth_CL2720Contig1	ornithine chloroplastic-like	1287	gi|586644780|ref|XP_006878528.1|hypothetical protein AMTR_s00011p00222000 [Amborella trichopoda] >gi|548831871|gb|ERM94673.1| hypothetical protein AMTR_s00011p00222000 [Amborella trichopoda]	XP_006878528	Amborella trichopoda	1.94544e-115	89	347.436	202	181
Cth_CL2725Contig1	component of oligomeric golgi complex isoform partial	1207	gi|629113427|gb|KCW78387.1|hypothetical protein EUGRSUZ_D02557 [Eucalyptus grandis]	KCW78387	Eucalyptus grandis	0	85	546.969	360	306
Cth_CL2729Contig1	typical leucine-rich ubiquitin supergroup isoform 1	1096	gi|168033826|ref|XP_001769415.1|predicted protein [Physcomitrella patens] >gi|162679335|gb|EDQ65784.1| predicted protein [Physcomitrella patens]	XP_001769415	Physcomitrella patens	1.86479e-53	59	188.734	244	145
Cth_CL2733Contig1	peroxisomal -dienoyl- reductase-like	1272	gi|629110717|gb|KCW75677.1|hypothetical protein EUGRSUZ_D00036 [Eucalyptus grandis]	KCW75677	Eucalyptus grandis	6.86743e-131	80	386.726	290	233
Cth_CL2739Contig1	hypothetical protein SELMODRAFT_271950	1374	gi|302812359|ref|XP_002987867.1|hypothetical protein SELMODRAFT_271950 [Selaginella moellendorffii] >gi|300144486|gb|EFJ11170.1| hypothetical protein SELMODRAFT_271950 [Selaginella moellendorffii]	XP_002987867	Selaginella moellendorffii	1.05257e-49	53	180.259	311	167
Cth_CL2744Contig1	sodium-dependent phosphate transport protein	2286	gi|358346124|ref|XP_003637121.1|Sodium-dependent phosphate transport protein [Medicago truncatula] >gi|657393391|gb|KEH34211.1| sodium-dependent phosphate transporter, putative [Medicago truncatula]	XP_003637121	Medicago truncatula	0	86	705.671	446	385
Cth_CL2750Contig1	PREDICTED: uncharacterized protein LOC100839623	1301	gi|357149022|ref|XP_003574973.1|PREDICTED: uncharacterized protein LOC100839623 [Brachypodium distachyon]	XP_003574973	Brachypodium distachyon	1.90814e-10	51	70.8626	125	64
Cth_CL2752Contig1	aldehyde oxidase 2	1337	gi|586674640|ref|XP_006838137.1|hypothetical protein AMTR_s00106p00082530 [Amborella trichopoda] >gi|548840595|gb|ERN00706.1| hypothetical protein AMTR_s00106p00082530 [Amborella trichopoda]	XP_006838137	Amborella trichopoda	1.62528e-125	66	403.675	433	287
Cth_CL2758Contig1	pre-rrna-processing protein tsr1 isoform 3	1271	gi|168010424|ref|XP_001757904.1|predicted protein [Physcomitrella patens] >gi|162690781|gb|EDQ77146.1| predicted protein [Physcomitrella patens]	XP_001757904	Physcomitrella patens	2.1788e-112	60	355.525	424	258
Cth_CL2763Contig1	patatin group a-3-like	1270	gi|302815641|ref|XP_002989501.1|hypothetical protein SELMODRAFT_447714 [Selaginella moellendorffii] >gi|300142679|gb|EFJ09377.1| hypothetical protein SELMODRAFT_447714 [Selaginella moellendorffii]	XP_002989501	Selaginella moellendorffii	3.54708e-82	66	265.388	277	185
Cth_CL2767Contig1	predicted protein	1296	gi|168050126|ref|XP_001777511.1|predicted protein [Physcomitrella patens] >gi|162671129|gb|EDQ57686.1| predicted protein [Physcomitrella patens]	XP_001777511	Physcomitrella patens	6.50526e-141	89	410.609	245	219
Cth_CL2770Contig1	had family hydrolase	1171	gi|302758528|ref|XP_002962687.1|hypothetical protein SELMODRAFT_404662 [Selaginella moellendorffii] >gi|302797294|ref|XP_002980408.1| hypothetical protein SELMODRAFT_444476 [Selaginella moellendorffii] >gi|300152024|gb|EFJ18668.1| hypothetical protein SELMODRAFT_444476 [Selaginella moellendorffii] >gi|300169548|gb|EFJ36150.1| hypothetical protein SELMODRAFT_404662 [Selaginella moellendorffii]	XP_002962687	Selaginella moellendorffii	3.15266e-67	71	222.246	211	150
Cth_CL2773Contig1	exs family protein	1280	gi|302755424|ref|XP_002961136.1|hypothetical protein SELMODRAFT_74575, partial [Selaginella moellendorffii] >gi|300172075|gb|EFJ38675.1| hypothetical protein SELMODRAFT_74575, partial [Selaginella moellendorffii]	XP_002961136	Selaginella moellendorffii	8.12295e-87	78	276.559	204	160
Cth_CL2778Contig1	atp-binding cassette subfamily member 1 protein 1	1596	gi|586645784|ref|XP_006827756.1|hypothetical protein AMTR_s00009p00263550 [Amborella trichopoda] >gi|548832376|gb|ERM95172.1| hypothetical protein AMTR_s00009p00263550 [Amborella trichopoda]	XP_006827756	Amborella trichopoda	0	84	761.525	505	427
Cth_CL2783Contig1	late embryogenesis abundant hydroxyproline-rich glycoprotein	1152	gi|168010251|ref|XP_001757818.1|predicted protein [Physcomitrella patens] >gi|162691094|gb|EDQ77458.1| predicted protein [Physcomitrella patens]	XP_001757818	Physcomitrella patens	4.50929e-17	55	87.4261	156	86
Cth_CL2788Contig1	lim2 transcription factor	1277	gi|116785301|gb|ABK23670.1|unknown [Picea sitchensis] >gi|116791757|gb|ABK26097.1| unknown [Picea sitchensis]	ABK23670	Picea sitchensis	1.48837e-99	85	303.138	189	162
Cth_CL2797Contig1	hypothetical protein SELMODRAFT_402666	1084	gi|302755290|ref|XP_002961069.1|hypothetical protein SELMODRAFT_402666 [Selaginella moellendorffii] >gi|300172008|gb|EFJ38608.1| hypothetical protein SELMODRAFT_402666 [Selaginella moellendorffii]	XP_002961069	Selaginella moellendorffii	4.12606e-15	51	81.2629	127	66
Cth_CL2802Contig1	unknown	1138	gi|294464462|gb|ADE77742.1|unknown [Picea sitchensis]	ADE77742	Picea sitchensis	4.09807e-75	66	241.891	256	169
Cth_CL2807Contig1	serine arginine repetitive matrix protein 5-like isoform x2	1759	gi|595910582|ref|XP_007214333.1|hypothetical protein PRUPE_ppb022899mg [Prunus persica] >gi|462410198|gb|EMJ15532.1| hypothetical protein PRUPE_ppb022899mg [Prunus persica]	XP_007214333	Prunus persica	1.2477e-14	59	83.1889	86	51
Cth_CL2812Contig1	hypothetical protein SELMODRAFT_442102	1207	gi|302782958|ref|XP_002973252.1|hypothetical protein SELMODRAFT_442102 [Selaginella moellendorffii] >gi|300159005|gb|EFJ25626.1| hypothetical protein SELMODRAFT_442102 [Selaginella moellendorffii]	XP_002973252	Selaginella moellendorffii	6.02068e-71	67	235.343	266	180
Cth_CL2817Contig1	hypothetical protein SELMODRAFT_6783, partial	2167	gi|302787054|ref|XP_002975297.1|hypothetical protein SELMODRAFT_6783, partial [Selaginella moellendorffii] >gi|302822851|ref|XP_002993081.1| hypothetical protein SELMODRAFT_6778, partial [Selaginella moellendorffii] >gi|300139081|gb|EFJ05829.1| hypothetical protein SELMODRAFT_6778, partial [Selaginella moellendorffii] >gi|300156871|gb|EFJ23498.1| hypothetical protein SELMODRAFT_6783, partial [Sel…	XP_002975297	Selaginella moellendorffii	4.90907e-46	84	168.318	111	94
Cth_CL2828Contig1	p-loop containing nucleoside triphosphate hydrolases superfamily protein isoform 2	1500	gi|596297568|ref|XP_007227354.1|hypothetical protein PRUPE_ppa000994mg [Prunus persica] >gi|462424290|gb|EMJ28553.1| hypothetical protein PRUPE_ppa000994mg [Prunus persica]	XP_007227354	Prunus persica	2.29609e-171	66	515.383	512	342
Cth_CL2831Contig1	nucleosome assembly protein 1	1615	gi|359482848|ref|XP_002280211.2|PREDICTED: nucleosome assembly protein 1-like 1-like isoform 1 [Vitis vinifera] >gi|297743095|emb|CBI35962.3| unnamed protein product [Vitis vinifera]	XP_002280211	Vitis vinifera	2.38236e-144	69	428.713	384	265
Cth_CL2840Contig1	protein phosphtase 2c	1579	gi|294460588|gb|ADE75869.1|unknown [Picea sitchensis]	ADE75869	Picea sitchensis	4.29719e-94	67	304.679	276	186
Cth_CL2845Contig1	ethylene-dependent gravitropism-deficient and yellow-green 1	1680	gi|586642453|ref|XP_006826333.1|hypothetical protein AMTR_s00004p00107700 [Amborella trichopoda] >gi|548830647|gb|ERM93570.1| hypothetical protein AMTR_s00004p00107700 [Amborella trichopoda]	XP_006826333	Amborella trichopoda	0	77	529.635	411	317
Cth_CL2850Contig1	suppression of	1607	gi|302803845|ref|XP_002983675.1|hypothetical protein SELMODRAFT_445651 [Selaginella moellendorffii] >gi|300148512|gb|EFJ15171.1| hypothetical protein SELMODRAFT_445651 [Selaginella moellendorffii]	XP_002983675	Selaginella moellendorffii	4.91092e-98	55	322.783	483	270
Cth_CL2857Contig1	ankyrin repeat domain-containing protein 13c-b-like	1930	gi|567140329|ref|XP_006395036.1|hypothetical protein EUTSA_v10003783mg [Eutrema salsugineum] >gi|567140333|ref|XP_006395037.1| hypothetical protein EUTSA_v10003783mg [Eutrema salsugineum] >gi|557091675|gb|ESQ32322.1| hypothetical protein EUTSA_v10003783mg [Eutrema salsugineum] >gi|557091676|gb|ESQ32323.1| hypothetical protein EUTSA_v10003783mg [Eutrema salsugineum]	XP_006395036	Eutrema salsugineum	0	67	605.52	580	393
Cth_CL2863Contig1	tpa_inf: class iv hd-zip protein hdz41	4424	gi|109729926|tpg|DAA05777.1|TPA_inf: class IV HD-Zip protein HDZ43 [Physcomitrella patens]	DAA05777	Physcomitrella patens	1.95193e-149	64	370.163	434	281
Cth_CL2871Contig1	ras gtpase-activating protein-binding protein 1-like	1653	gi|168000116|ref|XP_001752762.1|predicted protein [Physcomitrella patens] >gi|162695925|gb|EDQ82266.1| predicted protein [Physcomitrella patens]	XP_001752762	Physcomitrella patens	3.34588e-73	49	254.218	464	229
Cth_CL2875Contig1	unnamed protein product	1646	gi|296090450|emb|CBI40269.3|unnamed protein product [Vitis vinifera]	CBI40269	Vitis vinifera	0	83	575.089	414	345
Cth_CL2879Contig1	armadillo repeat-containing protein 8 isoform x2	1664	gi|302792715|ref|XP_002978123.1|hypothetical protein SELMODRAFT_418097 [Selaginella moellendorffii] >gi|300154144|gb|EFJ20780.1| hypothetical protein SELMODRAFT_418097 [Selaginella moellendorffii]	XP_002978123	Selaginella moellendorffii	0	73	547.354	476	348
Cth_CL2885Contig1	replication factor c subunit 1-like	1765	gi|168050549|ref|XP_001777721.1|predicted protein [Physcomitrella patens] >gi|162670941|gb|EDQ57501.1| predicted protein [Physcomitrella patens]	XP_001777721	Physcomitrella patens	0	74	667.152	556	413
Cth_CL2889Contig1	obg-like atpase 1-like isoform x2	1849	gi|168019233|ref|XP_001762149.1|predicted protein [Physcomitrella patens] >gi|162686553|gb|EDQ72941.1| predicted protein [Physcomitrella patens]	XP_001762149	Physcomitrella patens	0	88	575.089	370	326
Cth_CL2894Contig1	sodium hydrogen exchanger 2-like	1799	gi|586765892|ref|XP_006855405.1|hypothetical protein AMTR_s00057p00151470 [Amborella trichopoda] >gi|548859171|gb|ERN16872.1| hypothetical protein AMTR_s00057p00151470 [Amborella trichopoda]	XP_006855405	Amborella trichopoda	4.62932e-155	71	464.151	401	288
Cth_CL2900Contig1	desi-like protein at4g17486-like	1730	gi|527188383|gb|EPS60489.1|hypothetical protein M569_14316, partial [Genlisea aurea]	EPS60489	Genlisea aurea	1.12755e-57	76	201.445	152	117
Cth_CL2904Contig1	wrky transcription factor 100	1685	gi|662036290|gb|AIE43876.1|WRKY transcription factor 100 [Gossypium hirsutum]	AIE43876	Gossypium hirsutum	1.88677e-40	64	157.918	163	105
Cth_CL2908Contig1	citrate mitochondrial	1722	gi|168013337|ref|XP_001759356.1|predicted protein [Physcomitrella patens] >gi|162689286|gb|EDQ75658.1| predicted protein [Physcomitrella patens]	XP_001759356	Physcomitrella patens	0	90	720.309	431	388
Cth_CL2913Contig1	adp-ribosylation factor gtpase-activating protein agd12-like	1753	gi|470115602|ref|XP_004293985.1|PREDICTED: ADP-ribosylation factor GTPase-activating protein AGD12-like [Fragaria vesca subsp. vesca]	XP_004293985	Fragaria vesca subsp. vesca	8.73608e-112	70	345.51	319	226
Cth_CL2917Contig1	ccr4-not transcription complex subunit 1-like isoform x4	1873	gi|641866999|gb|KDO85683.1|hypothetical protein CISIN_1g0000721mg, partial [Citrus sinensis]	KDO85683	Citrus sinensis	0	76	701.049	585	447
Cth_CL2921Contig1	glycosyltransferase-like protein	1692	gi|302780880|ref|XP_002972214.1|glycosyltransferase-like protein [Selaginella moellendorffii] >gi|300159681|gb|EFJ26300.1| glycosyltransferase-like protein [Selaginella moellendorffii]	XP_002972214	Selaginella moellendorffii	6.28903e-118	66	361.688	333	223
Cth_CL2925Contig1	pyruvate dehydrogenase e1 component subunit mitochondrial	1569	gi|225443286|ref|XP_002274285.1|PREDICTED: pyruvate dehydrogenase E1 component subunit alpha, mitochondrial [Vitis vinifera] >gi|147810628|emb|CAN74103.1| hypothetical protein VITISV_035154 [Vitis vinifera]	XP_002274285	Vitis vinifera	0	80	562.377	384	310
Cth_CL2930Contig1	upf0420 protein c16orf58 homolog	1965	gi|168027023|ref|XP_001766030.1|predicted protein [Physcomitrella patens] >gi|162682673|gb|EDQ69089.1| predicted protein [Physcomitrella patens]	XP_001766030	Physcomitrella patens	6.42679e-129	80	394.045	288	232
Cth_CL2934Contig1	remorin family protein	1808	gi|224108149|ref|XP_002314738.1|remorin family protein [Populus trichocarpa] >gi|222863778|gb|EEF00909.1| remorin family protein [Populus trichocarpa]	XP_002314738	Populus trichocarpa	7.75115e-18	43	96.6709	256	111
Cth_CL2940Contig1	PREDICTED: uncharacterized protein LOC100811646	1692	gi|571490799|ref|XP_006591634.1|PREDICTED: uncharacterized protein LOC100811646 [Glycine max]	XP_006591634	Glycine max	1.40995e-64	46	233.032	532	245
Cth_CL2953Contig1	uncharacterized loc101217047	910	gi|643724345|gb|KDP33546.1|hypothetical protein JCGZ_07117 [Jatropha curcas]	KDP33546	Jatropha curcas	2.38792e-103	71	335.495	305	217
Cth_CL2958Contig1	xyloglucan 6-xylosyltransferase	900	gi|674921783|emb|CDY11441.1|BnaA09g40070D [Brassica napus]	CDY11441	Brassica napus	5.04722e-29	59	117.857	166	99
Cth_CL2963Contig1	zinc finger family protein	904	gi|302798477|ref|XP_002980998.1|hypothetical protein SELMODRAFT_178621 [Selaginella moellendorffii] >gi|300151052|gb|EFJ17699.1| hypothetical protein SELMODRAFT_178621 [Selaginella moellendorffii]	XP_002980998	Selaginella moellendorffii	1.46351e-46	57	173.326	221	127
Cth_CL2967Contig1	e3 ubiquitin-protein ligase at4g11680-like	1126	gi|5002214|gb|AAD37364.1|unknown [Phacelia tanacetifolia]	AAD37364	Phacelia tanacetifolia	1.51577e-24	84	103.99	64	54
Cth_CL2973Contig1	serine mitochondrial expressed	1480	gi|215713451|dbj|BAG94588.1|unnamed protein product [Oryza sativa Japonica Group] >gi|215765838|dbj|BAG87535.1| unnamed protein product [Oryza sativa Japonica Group] >gi|215767360|dbj|BAG99588.1| unnamed protein product [Oryza sativa Japonica Group]	BAG94588	Oryza sativa Japonica Group	4.38173e-150	92	443.351	260	241
Cth_CL2978Contig1	fad-dependent oxidoreductase family protein	1307	gi|590565489|ref|XP_007009962.1|FAD-dependent oxidoreductase family protein [Theobroma cacao] >gi|508726875|gb|EOY18772.1| FAD-dependent oxidoreductase family protein [Theobroma cacao]	XP_007009962	Theobroma cacao	1.56477e-127	88	380.178	238	210
Cth_CL2982Contig1	probable isoaspartyl peptidase l-asparaginase 3-like	1332	gi|657969352|ref|XP_008376393.1|PREDICTED: probable isoaspartyl peptidase/L-asparaginase 3 isoform X1 [Malus domestica]	XP_008376393	Malus domestica	2.97328e-157	79	456.833	347	275
Cth_CL2987Contig1	unknown	900	gi|294460290|gb|ADE75727.1|unknown [Picea sitchensis]	ADE75727	Picea sitchensis	5.34255e-93	80	282.722	194	157
Cth_CL3001Contig1	bahd family clade i	932	gi|148909281|gb|ABR17740.1|unknown [Picea sitchensis]	ABR17740	Picea sitchensis	2.21568e-34	51	139.428	209	108
Cth_CL3009Contig1	cpk11 calcium-dependent protein kinase	987	gi|586642629|ref|XP_006826421.1|hypothetical protein AMTR_s00004p00161280 [Amborella trichopoda] >gi|548830735|gb|ERM93658.1| hypothetical protein AMTR_s00004p00161280 [Amborella trichopoda]	XP_006826421	Amborella trichopoda	3.97907e-116	85	355.525	230	197
Cth_CL3017Contig1	syntaxin	964	gi|351723149|ref|NP_001235989.1|syntaxin [Glycine max] >gi|22597174|gb|AAN03474.1| syntaxin [Glycine max]	NP_001235989	Glycine max	5.64089e-94	71	288.115	254	182
Cth_CL3024Contig1	galactinol synthase	906	gi|321268079|gb|ADW78842.1|galactinol synthase [Solanum commersonii] >gi|321268081|gb|ADW78843.1| galactinol synthase [Solanum commersonii]	ADW78842	Solanum commersonii	1.44576e-88	70	275.789	226	159
Cth_CL3028Contig1	aspartate semialdehyde	767	gi|629121486|gb|KCW85976.1|hypothetical protein EUGRSUZ_B02677 [Eucalyptus grandis]	KCW85976	Eucalyptus grandis	2.66276e-65	68	211.46	211	145
Cth_CL3032Contig1	unknown	1347	gi|148906823|gb|ABR16557.1|unknown [Picea sitchensis]	ABR16557	Picea sitchensis	3.49122e-160	79	463.766	339	269
Cth_CL3037Contig1	protein phosphatase 2c	1039	gi|168005229|ref|XP_001755313.1|predicted protein [Physcomitrella patens] >gi|162693441|gb|EDQ79793.1| predicted protein [Physcomitrella patens]	XP_001755313	Physcomitrella patens	1.13778e-83	85	263.077	172	147
Cth_CL3043Contig1	protein	1199	gi|168017036|ref|XP_001761054.1|predicted protein [Physcomitrella patens] >gi|162687740|gb|EDQ74121.1| predicted protein [Physcomitrella patens]	XP_001761054	Physcomitrella patens	1.33801e-22	62	103.99	132	83
Cth_CL3048Contig1	universal stress	889	gi|302758458|ref|XP_002962652.1|hypothetical protein SELMODRAFT_79236 [Selaginella moellendorffii] >gi|300169513|gb|EFJ36115.1| hypothetical protein SELMODRAFT_79236 [Selaginella moellendorffii]	XP_002962652	Selaginella moellendorffii	1.64372e-49	71	170.629	160	114
Cth_CL3060Contig1	glucosidase 1 isoform 1	1355	gi|302785526|ref|XP_002974534.1|hypothetical protein SELMODRAFT_101915 [Selaginella moellendorffii] >gi|300157429|gb|EFJ24054.1| hypothetical protein SELMODRAFT_101915 [Selaginella moellendorffii]	XP_002974534	Selaginella moellendorffii	0	73	538.495	460	336
Cth_CL3065Contig1	aldo keto reductase	1405	gi|168057907|ref|XP_001780953.1|predicted protein [Physcomitrella patens] >gi|162667587|gb|EDQ54213.1| predicted protein [Physcomitrella patens]	XP_001780953	Physcomitrella patens	3.07804e-118	74	355.525	297	222
Cth_CL3069Contig1	haloacid dehalogenase-like hydrolase domain-containing protein at4g39970	1557	gi|645219142|ref|XP_008234207.1|PREDICTED: haloacid dehalogenase-like hydrolase domain-containing protein At4g39970 [Prunus mume]	XP_008234207	Prunus mume	6.19909e-123	74	370.548	303	227
Cth_CL3074Contig1	protein	2293	gi|302787485|ref|XP_002975512.1|hypothetical protein SELMODRAFT_103907 [Selaginella moellendorffii] >gi|302823764|ref|XP_002993531.1| hypothetical protein SELMODRAFT_137185 [Selaginella moellendorffii] >gi|300138662|gb|EFJ05423.1| hypothetical protein SELMODRAFT_137185 [Selaginella moellendorffii] >gi|300156513|gb|EFJ23141.1| hypothetical protein SELMODRAFT_103907 [Selaginella moellendorffii]	XP_002975512	Selaginella moellendorffii	9.12432e-32	53	133.265	231	124
Cth_CL3082Contig1	protein translocase subunit chloroplastic	1633	gi|658015782|ref|XP_008343221.1|PREDICTED: protein translocase subunit SecA, chloroplastic [Malus domestica]	XP_008343221	Malus domestica	0	89	731.48	451	403
Cth_CL3088Contig1	ccr4-not transcription complex subunit 3 isoform x3	2174	gi|586642433|ref|XP_006826323.1|hypothetical protein AMTR_s00004p00093740 [Amborella trichopoda] >gi|548830637|gb|ERM93560.1| hypothetical protein AMTR_s00004p00093740 [Amborella trichopoda]	XP_006826323	Amborella trichopoda	7.29678e-106	51	352.058	627	324
Cth_CL3095Contig1	paired amphipathic helix protein sin3-like 4	1312	gi|586678244|ref|XP_006839143.1|hypothetical protein AMTR_s00090p00182010 [Amborella trichopoda] >gi|548841659|gb|ERN01712.1| hypothetical protein AMTR_s00090p00182010 [Amborella trichopoda]	XP_006839143	Amborella trichopoda	4.56007e-73	63	258.84	337	213
Cth_CL3099Contig1	hypothetical protein CICLE_v10002126mg	1217	gi|567878655|ref|XP_006431886.1|hypothetical protein CICLE_v10002126mg [Citrus clementina] >gi|568833848|ref|XP_006471078.1| PREDICTED: uncharacterized protein At1g10890-like isoform X1 [Citrus sinensis] >gi|568833850|ref|XP_006471079.1| PREDICTED: uncharacterized protein At1g10890-like isoform X2 [Citrus sinensis] >gi|568833852|ref|XP_006471080.1| PREDICTED: uncharacterized protein At1g10890-lik…	XP_006431886	Citrus clementina	3.46772e-07	65	60.8474	76	50
Cth_CL3103Contig1	predicted protein	675	gi|168007192|ref|XP_001756292.1|predicted protein [Physcomitrella patens] >gi|162692331|gb|EDQ78688.1| predicted protein [Physcomitrella patens]	XP_001756292	Physcomitrella patens	7.01827e-66	70	228.794	219	155
Cth_CL3107Contig1	bahd family clade v	1634	gi|302768669|ref|XP_002967754.1|BAHD family acyltransferase, clade V [Selaginella moellendorffii] >gi|300164492|gb|EFJ31101.1| BAHD family acyltransferase, clade V [Selaginella moellendorffii]	XP_002967754	Selaginella moellendorffii	2.01234e-97	57	311.227	439	252
Cth_CL3110Contig1	iaa-amino acid hydrolase ilr1-like	1596	gi|148907482|gb|ABR16872.1|unknown [Picea sitchensis]	ABR16872	Picea sitchensis	3.36222e-151	73	448.743	394	289
Cth_CL3113Contig1	calcium-transporting atpase endoplasmic reticulum-type	1168	gi|302758430|ref|XP_002962638.1|hypothetical protein SELMODRAFT_78895, partial [Selaginella moellendorffii] >gi|300169499|gb|EFJ36101.1| hypothetical protein SELMODRAFT_78895, partial [Selaginella moellendorffii]	XP_002962638	Selaginella moellendorffii	1.6195e-169	77	509.22	394	306
Cth_CL3116Contig1	protein	1553	gi|168001006|ref|XP_001753206.1|predicted protein [Physcomitrella patens] >gi|162695492|gb|EDQ81835.1| predicted protein [Physcomitrella patens]	XP_001753206	Physcomitrella patens	3.06731e-84	61	290.426	359	220
Cth_CL3127Contig1	protein phosphtase 2c	1547	gi|294460588|gb|ADE75869.1|unknown [Picea sitchensis]	ADE75869	Picea sitchensis	3.18493e-94	67	304.679	276	186
Cth_CL3131Contig1	poz btb containin g-protein 1 isoform 2	1360	gi|148907522|gb|ABR16891.1|unknown [Picea sitchensis]	ABR16891	Picea sitchensis	0	81	584.334	428	347
Cth_CL3135Contig1	Ted2	1335	gi|211905343|gb|ACJ11251.1|Ted2 [Gossypium hirsutum]	ACJ11251	Gossypium hirsutum	5.14434e-146	75	427.172	322	244
Cth_CL3141Contig1	thylakoid lumenal kda chloroplastic-like	1197	gi|595810770|ref|XP_007203130.1|hypothetical protein PRUPE_ppa024062mg, partial [Prunus persica] >gi|462398661|gb|EMJ04329.1| hypothetical protein PRUPE_ppa024062mg, partial [Prunus persica]	XP_007203130	Prunus persica	2.2032e-19	57	93.5893	115	66
Cth_CL3152Contig1	f-box lrr-repeat	1403	gi|643731408|gb|KDP38696.1|hypothetical protein JCGZ_04049 [Jatropha curcas]	KDP38696	Jatropha curcas	3.02065e-69	59	231.491	299	177
Cth_CL3156Contig1	cyclic dof factor 3-like	2359	gi|302769732|ref|XP_002968285.1|hypothetical protein SELMODRAFT_440428 [Selaginella moellendorffii] >gi|300163929|gb|EFJ30539.1| hypothetical protein SELMODRAFT_440428 [Selaginella moellendorffii]	XP_002968285	Selaginella moellendorffii	1.32738e-52	41	201.445	639	265
Cth_CL3163Contig1	transcription factor-like protein dpb isoform x2	722	gi|294462772|gb|ADE76930.1|unknown [Picea sitchensis]	ADE76930	Picea sitchensis	5.62177e-63	75	211.46	169	127
Cth_CL3169Contig1	kinesin heavy	1808	gi|255538224|ref|XP_002510177.1|Kinesin heavy chain, putative [Ricinus communis] >gi|223550878|gb|EEF52364.1| Kinesin heavy chain, putative [Ricinus communis]	XP_002510177	Ricinus communis	1.81155e-126	58	406.371	534	315
Cth_CL3181Contig1	fad-dependent urate hydroxylase-like	724	gi|388491800|gb|AFK33966.1|unknown [Lotus japonicus]	AFK33966	Lotus japonicus	7.47554e-26	60	108.227	137	83
Cth_CL3187Contig1	atp-binding cassette subfamily member group mdr pgp protein 18	872	gi|110559326|gb|ABG75919.1|MDR-like ABC transporter [Ginkgo biloba]	ABG75919	Ginkgo biloba	1.65405e-66	61	233.802	298	182
Cth_CL3192Contig1	trna (cytosine -c )-methyltransferase-like isoform x1	749	gi|565397374|ref|XP_006364271.1|PREDICTED: tRNA (cytosine(38)-C(5))-methyltransferase-like isoform X1 [Solanum tuberosum]	XP_006364271	Solanum tuberosum	6.07637e-67	61	219.935	262	161
Cth_CL3198Contig1	cysteine-rich pdz-binding protein	990	gi|658020899|ref|XP_008345830.1|PREDICTED: cysteine-rich PDZ-binding protein-like [Malus domestica]	XP_008345830	Malus domestica	4.15715e-60	94	195.667	96	91
Cth_CL3205Contig1	PREDICTED: uncharacterized protein LOC103433073 isoform X2	809	gi|657956074|ref|XP_008369514.1|PREDICTED: uncharacterized protein LOC103433073 isoform X2 [Malus domestica]	XP_008369514	Malus domestica	8.0476e-09	43	65.4698	201	88
Cth_CL3209Contig1	diacylglycerol kinase iota-like	666	gi|449530103|ref|XP_004172036.1|PREDICTED: diacylglycerol kinase iota-like [Cucumis sativus]	XP_004172036	Cucumis sativus	2.75208e-43	76	154.836	112	86
Cth_CL3216Contig1	delta-1-pyrroline-5-carboxylate synthase-like	799	gi|573944297|ref|XP_006654501.1|PREDICTED: delta-1-pyrroline-5-carboxylate synthase-like [Oryza brachyantha]	XP_006654501	Oryza brachyantha	4.10765e-86	73	279.256	249	183
Cth_CL3221Contig1	predicted protein	784	gi|168003634|ref|XP_001754517.1|predicted protein [Physcomitrella patens] >gi|162694138|gb|EDQ80487.1| predicted protein [Physcomitrella patens]	XP_001754517	Physcomitrella patens	8.01136e-34	54	136.732	177	97
Cth_CL3226Contig1	PREDICTED: uncharacterized protein LOC101510272	905	gi|502127000|ref|XP_004499524.1|PREDICTED: uncharacterized protein LOC101510272 [Cicer arietinum]	XP_004499524	Cicer arietinum	5.23138e-34	57	135.961	192	111
Cth_CL3231Contig1	formate mitochondrial	647	gi|672128918|ref|XP_008787955.1|PREDICTED: formate dehydrogenase, mitochondrial [Phoenix dactylifera]	XP_008787955	Phoenix dactylifera	6.61234e-68	85	221.09	138	118
Cth_CL3236Contig1	probable polyamine oxidase 5-like	634	gi|659071349|ref|XP_008459345.1|PREDICTED: probable polyamine oxidase 5 [Cucumis melo]	XP_008459345	Cucumis melo	2.38402e-23	59	105.916	152	90
Cth_CL3245Contig1	ubiquilin-2-like isoform 2	1859	gi|302773381|ref|XP_002970108.1|hypothetical protein SELMODRAFT_171198 [Selaginella moellendorffii] >gi|300162619|gb|EFJ29232.1| hypothetical protein SELMODRAFT_171198 [Selaginella moellendorffii]	XP_002970108	Selaginella moellendorffii	5.98476e-80	63	270.781	286	181
Cth_CL3269Contig1	unknown	1157	gi|294460450|gb|ADE75803.1|unknown [Picea sitchensis]	ADE75803	Picea sitchensis	9.85951e-82	68	258.455	251	171
Cth_CL3274Contig1	unknown	1072	gi|294460450|gb|ADE75803.1|unknown [Picea sitchensis]	ADE75803	Picea sitchensis	2.30118e-51	75	166.777	137	103
Cth_CL3280Contig1	duf789 family protein	649	gi|296081255|emb|CBI17999.3|unnamed protein product [Vitis vinifera]	CBI17999	Vitis vinifera	1.78041e-36	59	135.191	185	110
Cth_CL3286Contig1	unknown	866	gi|148906154|gb|ABR16234.1|unknown [Picea sitchensis]	ABR16234	Picea sitchensis	1.41198e-07	48	59.3066	111	54
Cth_CL3291Contig1	protein sda1 homolog	870	gi|168057548|ref|XP_001780776.1|predicted protein [Physcomitrella patens] >gi|162667794|gb|EDQ54415.1| predicted protein [Physcomitrella patens]	XP_001780776	Physcomitrella patens	4.16441e-89	70	289.271	278	196
Cth_CL3295Contig1	-like family protein isoform 1	756	gi|302766213|ref|XP_002966527.1|hypothetical protein SELMODRAFT_85708 [Selaginella moellendorffii] >gi|300165947|gb|EFJ32554.1| hypothetical protein SELMODRAFT_85708 [Selaginella moellendorffii]	XP_002966527	Selaginella moellendorffii	2.55593e-78	80	243.432	181	145
Cth_CL3298Contig1	hypothetical protein SELMODRAFT_445126	921	gi|302801173|ref|XP_002982343.1|hypothetical protein SELMODRAFT_445126 [Selaginella moellendorffii] >gi|300149935|gb|EFJ16588.1| hypothetical protein SELMODRAFT_445126 [Selaginella moellendorffii]	XP_002982343	Selaginella moellendorffii	3.36748e-38	53	150.214	252	136
Cth_CL3302Contig1	skip interacting protein 12	874	gi|116781673|gb|ABK22197.1|unknown [Picea sitchensis] >gi|116791857|gb|ABK26135.1| unknown [Picea sitchensis] >gi|116791864|gb|ABK26138.1| unknown [Picea sitchensis]	ABK22197	Picea sitchensis	2.35816e-81	83	250.751	162	135
Cth_CL3306Contig1	d-3-phosphoglycerate chloroplastic-like	774	gi|629094490|gb|KCW60485.1|hypothetical protein EUGRSUZ_H03220 [Eucalyptus grandis]	KCW60485	Eucalyptus grandis	5.52343e-72	75	232.646	177	134
Cth_CL3309Contig1	organic cation carnitine transporter 7-like	714	gi|168036416|ref|XP_001770703.1|predicted protein [Physcomitrella patens] >gi|162678064|gb|EDQ64527.1| predicted protein [Physcomitrella patens]	XP_001770703	Physcomitrella patens	6.47214e-40	75	151.369	124	93
Cth_CL3314Contig1	f-box protein at5g39450-like isoform x3	689	gi|168043439|ref|XP_001774192.1|predicted protein [Physcomitrella patens] >gi|162674460|gb|EDQ60968.1| predicted protein [Physcomitrella patens]	XP_001774192	Physcomitrella patens	5.28011e-64	68	217.238	189	129
Cth_CL3320Contig1	glutamate ionotropic kainate 5 precursor-like protein	1018	gi|125556938|gb|EAZ02474.1|hypothetical protein OsI_24580 [Oryza sativa Indica Group]	EAZ02474	Oryza sativa Indica Group	2.04856e-21	54	104.76	210	114
Cth_CL3322Contig1	copia-type reverse transcriptase-like protein	1256	gi|147811646|emb|CAN72676.1|hypothetical protein VITISV_020406 [Vitis vinifera]	CAN72676	Vitis vinifera	3.53682e-102	65	337.035	393	259
Cth_CL3327Contig1	hypothetical protein CHLREDRAFT_181105	734	gi|159479782|ref|XP_001697967.1|hypothetical protein CHLREDRAFT_181105 [Chlamydomonas reinhardtii] >gi|158269900|gb|EDO96001.1| predicted protein [Chlamydomonas reinhardtii]	XP_001697967	Chlamydomonas reinhardtii	2.32702e-09	43	66.2402	217	94
Cth_CL3328Contig1	photosystem i assembly protein ycf4	766	gi|30352044|ref|NP_848071.1|photosystem I assembly protein Ycf4 (chloroplast) [Adiantum capillus-veneris] >gi|51316816|sp|Q85FL1.1|YCF4_ADICA RecName: Full=Photosystem I assembly protein Ycf4 (chloroplast) [Adiantum capillus-veneris] >gi|30266723|gb|AAP29402.1| photosystem I assembly protein Ycf4 (chloroplast) [Adiantum capillus-veneris]	NP_848071	Adiantum capillus-veneris	1.7469e-72	91	227.639	125	114
Cth_CL3332Contig1	af096998_1trans-cinnamate 4-hydroxylase	2071	gi|4566493|gb|AAD23378.1|AF096998_1trans-cinnamate 4-hydroxylase [Pinus taeda]	AAD23378	Pinus taeda	0	80	646.351	474	380
Cth_CL3342Contig1	ankyrin repeat domain-containing protein	702	gi|357463537|ref|XP_003602050.1|Ankyrin repeat domain-containing protein [Medicago truncatula] >gi|357520347|ref|XP_003630462.1| Ankyrin repeat domain-containing protein [Medicago truncatula] >gi|355491098|gb|AES72301.1| ankyrin domain protein [Medicago truncatula]	XP_003602050	Medicago truncatula	8.1447e-43	80	150.214	110	88
Cth_CL3352Contig1	tf1-like partial	1076	gi|224552429|gb|ACN54551.1|PEBP-like protein, partial [Selaginella pallescens]	ACN54551	Selaginella pallescens	2.7992e-23	49	104.375	161	80
Cth_CL3357Contig1	arginine methyltransferase 10 isoform 2	696	gi|168035654|ref|XP_001770324.1|predicted protein [Physcomitrella patens] >gi|162678355|gb|EDQ64814.1| predicted protein [Physcomitrella patens]	XP_001770324	Physcomitrella patens	4.10591e-36	80	139.428	101	81
Cth_CL3362Contig1	uncharacterized loc101207486	2516	gi|604331081|gb|EYU35939.1|hypothetical protein MIMGU_mgv1a019835mg, partial [Erythranthe guttata]	EYU35939	Erythranthe guttata	7.77425e-173	62	536.184	627	391
Cth_CL3374Contig1	unknown	1005	gi|148908643|gb|ABR17430.1|unknown [Picea sitchensis]	ABR17430	Picea sitchensis	1.76526e-93	85	283.878	179	153
Cth_CL3378Contig1	hypothetical protein SELMODRAFT_76001	757	gi|302756655|ref|XP_002961751.1|hypothetical protein SELMODRAFT_76001 [Selaginella moellendorffii] >gi|300170410|gb|EFJ37011.1| hypothetical protein SELMODRAFT_76001 [Selaginella moellendorffii]	XP_002961751	Selaginella moellendorffii	7.60448e-100	85	310.842	200	170
Cth_CL3384Contig1	hypothetical protein RO3G_14116	709	gi|661178038|emb|CDH59158.1|hypothetical protein RO3G_14116 [Lichtheimia corymbifera JMRC:FSU:9682]	CDH59158	Lichtheimia corymbifera JMRC:FSU:9682	1.26199e-23	59	106.301	133	79
Cth_CL3387Contig1	Os01g0265900	717	gi|297596506|ref|NP_001042673.2|Os01g0265900 [Oryza sativa Japonica Group] >gi|255673093|dbj|BAF04587.2| Os01g0265900, partial [Oryza sativa Japonica Group]	NP_001042673	Oryza sativa Japonica Group	2.34374e-07	82	57.7658	41	34
Cth_CL3399Contig1	cytochrome family subfamily polypeptide 1	926	gi|255562920|ref|XP_002522465.1|cytochrome P450, putative [Ricinus communis] >gi|223538350|gb|EEF39957.1| cytochrome P450, putative [Ricinus communis]	XP_002522465	Ricinus communis	7.59118e-111	79	339.732	256	203
Cth_CL3407Contig1	heat shock factor protein hsf8	678	gi|168027726|ref|XP_001766380.1|predicted protein [Physcomitrella patens] >gi|162682289|gb|EDQ68708.1| predicted protein [Physcomitrella patens]	XP_001766380	Physcomitrella patens	2.21631e-77	81	241.891	166	135
Cth_CL3411Contig1	hypothetical protein SELMODRAFT_409669	638	gi|302770483|ref|XP_002968660.1|hypothetical protein SELMODRAFT_409669 [Selaginella moellendorffii] >gi|300163165|gb|EFJ29776.1| hypothetical protein SELMODRAFT_409669 [Selaginella moellendorffii]	XP_002968660	Selaginella moellendorffii	1.70384e-37	71	145.206	147	105
Cth_CL3426Contig1	hypothetical protein CISIN_1g007654mg	562	gi|641845020|gb|KDO63910.1|hypothetical protein CISIN_1g007654mg [Citrus sinensis] >gi|641845021|gb|KDO63911.1| hypothetical protein CISIN_1g007654mg [Citrus sinensis]	KDO63910	Citrus sinensis	3.30613e-70	73	223.402	186	137
Cth_CL3451Contig1	PREDICTED: uncharacterized protein LOC101508631	1002	gi|502165975|ref|XP_004513749.1|PREDICTED: uncharacterized protein LOC101508631 [Cicer arietinum]	XP_004513749	Cicer arietinum	3.62492e-27	59	121.324	189	113
Cth_CL3457Contig1	u5 small nuclear ribonucleoprotein 200 kda helicase	891	gi|659077793|ref|XP_008439389.1|PREDICTED: putative U5 small nuclear ribonucleoprotein 200 kDa helicase [Cucumis melo]	XP_008439389	Cucumis melo	2.25126e-167	92	507.679	296	275
Cth_CL3461Contig1	unknown	645	gi|148909028|gb|ABR17617.1|unknown [Picea sitchensis]	ABR17617	Picea sitchensis	2.64947e-47	84	163.31	105	89
Cth_CL3466Contig1	PREDICTED: uncharacterized protein LOC103425984	1063	gi|658053123|ref|XP_008362301.1|PREDICTED: uncharacterized protein LOC103425984 [Malus domestica]	XP_008362301	Malus domestica	5.34112e-07	38	61.2326	368	141
Cth_CL3471Contig1	amino acid	413	gi|674250372|gb|KFK43137.1|hypothetical protein AALP_AA1G084900 [Arabis alpina]	KFK43137	Arabis alpina	3.90974e-16	55	82.4185	105	58
Cth_CL3481Contig1	probable histone h2axb-like	893	gi|629120718|gb|KCW85208.1|hypothetical protein EUGRSUZ_B02031 [Eucalyptus grandis]	KCW85208	Eucalyptus grandis	1.34775e-08	62	61.6178	69	43
Cth_CL3487Contig1	btb poz domain-containing protein at1g30440-like	349	gi|672122884|ref|XP_008784787.1|PREDICTED: BTB/POZ domain-containing protein At1g30440-like [Phoenix dactylifera]	XP_008784787	Phoenix dactylifera	2.72549e-40	74	149.443	115	86
Cth_CL3497Contig1	plant synaptotagmin	325	gi|383171672|gb|AFG69171.1|hypothetical protein UMN_4815_01, partial [Pinus taeda] >gi|383171673|gb|AFG69172.1| hypothetical protein UMN_4815_01, partial [Pinus taeda] >gi|383171674|gb|AFG69173.1| hypothetical protein UMN_4815_01, partial [Pinus taeda]	AFG69171	Pinus taeda	1.29896e-39	83	136.732	97	81
Cth_CL3518Contig1	regulation of nuclear pre-mrna domain-containing protein 1a-like isoform x1	479	gi|586643930|ref|XP_006827014.1|hypothetical protein AMTR_s00010p00218150 [Amborella trichopoda] >gi|548831443|gb|ERM94251.1| hypothetical protein AMTR_s00010p00218150 [Amborella trichopoda]	XP_006827014	Amborella trichopoda	6.44488e-31	84	124.405	77	65
Cth_CL3528Contig1	mitochondrion protein	788	gi|502130789|ref|XP_004500769.1|PREDICTED: coiled-coil domain-containing protein 90B, mitochondrial-like [Cicer arietinum]	XP_004500769	Cicer arietinum	1.02486e-47	76	166.392	147	112
Cth_CL3538Contig1	tonoplast dicarboxylate transporter-like	889	gi|326498103|dbj|BAJ94914.1|predicted protein [Hordeum vulgare subsp. vulgare]	BAJ94914	Hordeum vulgare subsp. vulgare	5.44578e-20	57	98.9821	138	80
Cth_CL3544Contig1	magnesium transporter -like family protein isoform 1	672	gi|590687839|ref|XP_007042778.1|Magnesium transporter CorA-like family protein isoform 3 [Theobroma cacao] >gi|508706713|gb|EOX98609.1| Magnesium transporter CorA-like family protein isoform 3 [Theobroma cacao]	XP_007042778	Theobroma cacao	2.31937e-71	68	230.335	222	153
Cth_CL3548Contig1	predicted protein	881	gi|168034982|ref|XP_001769990.1|predicted protein [Physcomitrella patens] >gi|162678711|gb|EDQ65166.1| predicted protein [Physcomitrella patens]	XP_001769990	Physcomitrella patens	3.81715e-27	53	120.168	218	116
Cth_CL3552Contig1	bt1 family protein	934	gi|168058702|ref|XP_001781346.1|predicted protein [Physcomitrella patens] >gi|162667239|gb|EDQ53874.1| predicted protein [Physcomitrella patens]	XP_001781346	Physcomitrella patens	2.3815e-108	74	329.717	260	194
Cth_CL3571Contig1	two pore channel 1	623	gi|567161874|ref|XP_006396584.1|hypothetical protein EUTSA_v10029480mg [Eutrema salsugineum] >gi|557097601|gb|ESQ38037.1| hypothetical protein EUTSA_v10029480mg [Eutrema salsugineum]	XP_006396584	Eutrema salsugineum	2.42735e-37	59	145.976	165	98
Cth_CL3576Contig1	brca1-associated protein	1502	gi|168014968|ref|XP_001760023.1|predicted protein [Physcomitrella patens] >gi|162688773|gb|EDQ75148.1| predicted protein [Physcomitrella patens]	XP_001760023	Physcomitrella patens	8.63781e-152	70	447.203	407	288
Cth_CL3580Contig1	hypothetical protein ARALYDRAFT_488963	1343	gi|297808129|ref|XP_002871948.1|hypothetical protein ARALYDRAFT_488963 [Arabidopsis lyrata subsp. lyrata] >gi|297317785|gb|EFH48207.1| hypothetical protein ARALYDRAFT_488963 [Arabidopsis lyrata subsp. lyrata]	XP_002871948	Arabidopsis lyrata subsp. lyrata	4.57036e-122	74	372.089	286	212
Cth_CL3585Contig1	atp-citrate lyase b-1	2640	gi|567202267|ref|XP_006407923.1|hypothetical protein EUTSA_v10020323mg [Eutrema salsugineum] >gi|557109069|gb|ESQ49376.1| hypothetical protein EUTSA_v10020323mg [Eutrema salsugineum]	XP_006407923	Eutrema salsugineum	0	89	1008.82	608	542
Cth_CL3599Contig1	phosphatidylserine decarboxylase 2	1128	gi|302820003|ref|XP_002991670.1|hypothetical protein SELMODRAFT_186269 [Selaginella moellendorffii] >gi|300140519|gb|EFJ07241.1| hypothetical protein SELMODRAFT_186269 [Selaginella moellendorffii]	XP_002991670	Selaginella moellendorffii	3.13359e-67	84	232.261	167	141
Cth_CL3607Contig1	potassium channel akt1-like	583	gi|641861667|gb|KDO80355.1|hypothetical protein CISIN_1g002763mg [Citrus sinensis]	KDO80355	Citrus sinensis	1.09451e-74	81	244.588	196	160
Cth_CL3609Contig1	mads domain transcription partial	609	gi|2252480|emb|CAA69411.1|putative MADS domain transcription factor, partial [Ceratopteris pteridoides]	CAA69411	Ceratopteris pteridoides	1.28265e-53	87	177.948	109	95
Cth_CL3632Contig1	exocyst complex component exo70a1-like	756	gi|586762456|ref|XP_006854674.1|hypothetical protein AMTR_s00030p00210320 [Amborella trichopoda] >gi|548858360|gb|ERN16141.1| hypothetical protein AMTR_s00030p00210320 [Amborella trichopoda]	XP_006854674	Amborella trichopoda	2.60458e-71	74	238.424	208	155
Cth_CL3637Contig1	Uncharacterized protein isoform 2	608	gi|590644321|ref|XP_007031050.1|Uncharacterized protein isoform 2 [Theobroma cacao] >gi|508719655|gb|EOY11552.1| Uncharacterized protein isoform 2 [Theobroma cacao]	XP_007031050	Theobroma cacao	4.81582e-48	63	172.94	193	123
Cth_CL3646Contig1	probable lrr receptor-like serine threonine-protein kinase at1g06840	932	gi|657958120|ref|XP_008370568.1|PREDICTED: probable LRR receptor-like serine/threonine-protein kinase At1g06840 [Malus domestica]	XP_008370568	Malus domestica	2.68906e-102	68	311.612	301	207
Cth_CL3667Contig1	deoxycytidine deaminase	1069	gi|115456425|ref|NP_001051813.1|Os03g0833900 [Oryza sativa Japonica Group] >gi|40714681|gb|AAR88587.1| putative deoxycytidine deaminase [Oryza sativa Japonica Group] >gi|108711941|gb|ABF99736.1| Guanine deaminase, putative, expressed [Oryza sativa Japonica Group] >gi|113550284|dbj|BAF13727.1| Os03g0833900 [Oryza sativa Japonica Group] >gi|215707116|dbj|BAG93576.1| unnamed protein product [Oryza s…	NP_001051813	Oryza sativa Japonica Group	2.29895e-88	82	271.937	180	149
Cth_CL3673Contig1	methylcrotonyl- carboxylase alpha chai isoform 2	1596	gi|590717014|ref|XP_007050527.1|Methylcrotonyl-CoA carboxylase alpha chai isoform 2 [Theobroma cacao] >gi|508702788|gb|EOX94684.1| Methylcrotonyl-CoA carboxylase alpha chai isoform 2 [Theobroma cacao]	XP_007050527	Theobroma cacao	4.76044e-153	66	458.373	489	325
Cth_CL3681Contig1	PREDICTED: uncharacterized protein LOC103643381	1577	gi|670366713|ref|XP_008664768.1|PREDICTED: uncharacterized protein LOC103643381 [Zea mays]	XP_008664768	Zea mays	1.90786e-39	51	155.221	317	162
Cth_CL3692Contig1	unknown	615	gi|294460367|gb|ADE75764.1|unknown [Picea sitchensis]	ADE75764	Picea sitchensis	3.13286e-24	65	100.908	99	65
Cth_CL3695Contig1	hypothetical protein SELMODRAFT_86524, partial	925	gi|302767224|ref|XP_002967032.1|hypothetical protein SELMODRAFT_86524, partial [Selaginella moellendorffii] >gi|300165023|gb|EFJ31631.1| hypothetical protein SELMODRAFT_86524, partial [Selaginella moellendorffii]	XP_002967032	Selaginella moellendorffii	1.87665e-35	67	143.28	140	95
Cth_CL3706Contig1	dna ligase 1	1049	gi|255562064|ref|XP_002522040.1|conserved hypothetical protein [Ricinus communis] >gi|223538639|gb|EEF40240.1| conserved hypothetical protein [Ricinus communis]	XP_002522040	Ricinus communis	1.45901e-15	53	82.4185	143	76
Cth_CL3712Contig1	squamosa promoter-binding-like protein 8	1177	gi|302796737|ref|XP_002980130.1|hypothetical protein SELMODRAFT_17777, partial [Selaginella moellendorffii] >gi|300152357|gb|EFJ19000.1| hypothetical protein SELMODRAFT_17777, partial [Selaginella moellendorffii]	XP_002980130	Selaginella moellendorffii	1.85991e-42	90	152.14	80	72
Cth_CL3717Contig1	dihydrolipoyllysine-residue acetyltransferase component 3 of pyruvate dehydrogenase mitochondrial-like	622	gi|659093615|ref|XP_008447623.1|PREDICTED: dihydrolipoyllysine-residue acetyltransferase component 3 of pyruvate dehydrogenase complex, mitochondrial [Cucumis melo] >gi|307135863|gb|ADN33731.1| dihydrolipoamide acetyltransferase component of pyruvate dehydrogenase [Cucumis melo subsp. melo]	XP_008447623	Cucumis melo	8.7192e-56	67	193.356	207	139
Cth_CL3721Contig1	menaquinone biosynthesis isoform 1	587	gi|168008208|ref|XP_001756799.1|predicted protein [Physcomitrella patens] >gi|162692037|gb|EDQ78396.1| predicted protein [Physcomitrella patens]	XP_001756799	Physcomitrella patens	3.27069e-66	72	221.09	198	143
Cth_CL3726Contig1	tetratricopeptide repeat -like superfamily protein isoform 4	524	gi|587856045|gb|EXB46037.1|Tetratricopeptide repeat protein 4-like protein [Morus notabilis]	EXB46037	Morus notabilis	3.40284e-50	76	172.17	150	115
Cth_CL3731Contig1	respiratory burst oxidase homolog protein a- partial	838	gi|657943355|ref|XP_008366996.1|PREDICTED: respiratory burst oxidase homolog protein A-like, partial [Malus domestica]	XP_008366996	Malus domestica	8.57467e-100	68	308.531	286	197
Cth_CL3735Contig1	kinase superfamily protein	942	gi|568820499|ref|XP_006464753.1|PREDICTED: probable serine/threonine-protein kinase At1g09600-like [Citrus sinensis] >gi|641843594|gb|KDO62493.1| hypothetical protein CISIN_1g004999mg [Citrus sinensis] >gi|641843595|gb|KDO62494.1| hypothetical protein CISIN_1g004999mg [Citrus sinensis]	XP_006464753	Citrus sinensis	1.20147e-33	59	139.428	171	102
Cth_CL3739Contig1	thyroid transcription factor 1-associated protein 26	822	gi|672159087|ref|XP_008799296.1|PREDICTED: thyroid transcription factor 1-associated protein 26 [Phoenix dactylifera]	XP_008799296	Phoenix dactylifera	8.7968e-31	64	121.709	179	115
Cth_CL3743Contig1	hypothetical protein SELMODRAFT_98368, partial	546	gi|302782305|ref|XP_002972926.1|hypothetical protein SELMODRAFT_98368, partial [Selaginella moellendorffii] >gi|300159527|gb|EFJ26147.1| hypothetical protein SELMODRAFT_98368, partial [Selaginella moellendorffii]	XP_002972926	Selaginella moellendorffii	2.67821e-74	79	236.884	181	144
Cth_CL3747Contig1	pra1 family protein b4 isoform 1	870	gi|116782967|gb|ABK22744.1|unknown [Picea sitchensis] >gi|148905840|gb|ABR16082.1| unknown [Picea sitchensis] >gi|148907061|gb|ABR16674.1| unknown [Picea sitchensis] >gi|224286746|gb|ACN41076.1| unknown [Picea sitchensis]	ABK22744	Picea sitchensis	1.82083e-43	76	155.606	132	101
Cth_CL3752Contig1	af078680_1calcium-binding protein	526	gi|358248556|ref|NP_001240157.1|uncharacterized protein LOC100810081 [Glycine max] >gi|255635619|gb|ACU18159.1| unknown [Glycine max]	NP_001240157	Glycine max	3.13403e-22	58	97.4413	149	87
Cth_CL3758Contig1	low quality protein: nuclear pore complex protein nup205	851	gi|168047323|ref|XP_001776120.1|predicted protein [Physcomitrella patens] >gi|162672495|gb|EDQ59031.1| predicted protein [Physcomitrella patens]	XP_001776120	Physcomitrella patens	5.2663e-91	74	303.908	283	212
Cth_CL3769Contig1	calmodulin-binding transcription factor sr2l	1189	gi|525313774|ref|NP_001266135.1|calmodulin-binding transcription factor SR2L [Solanum lycopersicum] >gi|365927830|gb|AEX07775.1| calmodulin-binding transcription factor SR2L [Solanum lycopersicum]	NP_001266135	Solanum lycopersicum	1.7487e-37	58	153.68	239	139
Cth_CL3773Contig1	predicted protein	701	gi|168045552|ref|XP_001775241.1|predicted protein [Physcomitrella patens] >gi|162673454|gb|EDQ59977.1| predicted protein [Physcomitrella patens]	XP_001775241	Physcomitrella patens	5.64408e-07	70	54.6842	40	28
Cth_CL3782Contig1	homeodomain-like superfamily protein	620	gi|590577712|ref|XP_007013309.1|Homeodomain-like superfamily protein [Theobroma cacao] >gi|508783672|gb|EOY30928.1| Homeodomain-like superfamily protein [Theobroma cacao]	XP_007013309	Theobroma cacao	7.65343e-11	63	69.707	114	72
Cth_CL3795Contig1	desi-like protein at4g17486-like	1418	gi|566161457|ref|XP_002304297.2|hypothetical protein POPTR_0003s07810g [Populus trichocarpa] >gi|550342664|gb|EEE79276.2| hypothetical protein POPTR_0003s07810g [Populus trichocarpa]	XP_002304297	Populus trichocarpa	1.04245e-74	77	242.662	185	143
Cth_CL3807Contig1	arginine decarboxylase	574	gi|168003930|ref|XP_001754665.1|predicted protein [Physcomitrella patens] >gi|162694286|gb|EDQ80635.1| predicted protein [Physcomitrella patens]	XP_001754665	Physcomitrella patens	2.8724e-43	70	161.384	138	97
Cth_CL3812Contig1	translation initiation factor if-2	1045	gi|586768937|ref|XP_006856099.1|hypothetical protein AMTR_s00059p00132740 [Amborella trichopoda] >gi|548859958|gb|ERN17566.1| hypothetical protein AMTR_s00059p00132740 [Amborella trichopoda]	XP_006856099	Amborella trichopoda	3.97173e-106	64	332.798	347	224
Cth_CL3833Contig1	pentatricopeptide repeat-containing family protein	704	gi|587909361|gb|EXB97274.1|hypothetical protein L484_024135 [Morus notabilis]	EXB97274	Morus notabilis	1.33932e-24	50	110.923	235	119
Cth_CL3838Contig1	hypothetical protein VITISV_021275	2362	gi|147861495|emb|CAN81465.1|hypothetical protein VITISV_021275 [Vitis vinifera]	CAN81465	Vitis vinifera	4.05418e-177	62	558.91	630	396
Cth_CL3849Contig1	ubiquitin-40s ribosomal protein s27a	470	gi|658053649|ref|XP_008362581.1|PREDICTED: ubiquitin-40S ribosomal protein S27a-like, partial [Malus domestica]	XP_008362581	Malus domestica	3.23871e-42	73	144.436	96	71
Cth_CL3853Contig1	unknown	618	gi|294462632|gb|ADE76862.1|unknown [Picea sitchensis]	ADE76862	Picea sitchensis	4.42639e-24	60	100.523	123	74
Cth_CL3863Contig1	f-box family protein	411	gi|167998951|ref|XP_001752181.1|predicted protein [Physcomitrella patens] >gi|162696576|gb|EDQ82914.1| predicted protein [Physcomitrella patens]	XP_001752181	Physcomitrella patens	1.4026e-19	63	91.6633	120	76
Cth_CL3878Contig1	hypothetical protein CISIN_1g016742mg	861	gi|641830745|gb|KDO49824.1|hypothetical protein CISIN_1g016742mg [Citrus sinensis]	KDO49824	Citrus sinensis	1.9326e-94	86	290.041	176	153
Cth_CL3907Contig1	trehalose-phosphate synthase	2422	gi|643725390|gb|KDP34467.1|hypothetical protein JCGZ_11938 [Jatropha curcas]	KDP34467	Jatropha curcas	0	82	804.668	546	453
Cth_CL3916Contig1	cysteine desulfurase	607	gi|242085080|ref|XP_002442965.1|hypothetical protein SORBIDRAFT_08g005510 [Sorghum bicolor] >gi|241943658|gb|EES16803.1| hypothetical protein SORBIDRAFT_08g005510 [Sorghum bicolor]	XP_002442965	Sorghum bicolor	1.19138e-58	69	202.601	172	120
Cth_CL3925Contig1	hypothetical protein PPTG_17043	497	gi|675208485|ref|XP_008913127.1|hypothetical protein PPTG_17043 [Phytophthora parasitica INRA-310] >gi|568086698|gb|ETN01581.1| hypothetical protein PPTG_17043 [Phytophthora parasitica INRA-310]	XP_008913127	Phytophthora parasitica INRA-310	4.79522e-10	53	65.4698	112	60
Cth_CL3931Contig1	hypothetical protein CARUB_v10013054mg	450	gi|565477920|ref|XP_006296600.1|hypothetical protein CARUB_v10013054mg [Capsella rubella] >gi|482565309|gb|EOA29498.1| hypothetical protein CARUB_v10013054mg [Capsella rubella]	XP_006296600	Capsella rubella	7.03685e-44	68	160.614	149	102
Cth_CL3934Contig1	uncharacterized loc101212097	538	gi|566201407|ref|XP_002319403.2|hypothetical protein POPTR_0013s15000g [Populus trichocarpa] >gi|550325879|gb|EEE95326.2| hypothetical protein POPTR_0013s15000g [Populus trichocarpa]	XP_002319403	Populus trichocarpa	1.79855e-29	67	120.939	129	87
Cth_CL3938Contig1	ribosomal protein l13 family protein	606	gi|242054425|ref|XP_002456358.1|hypothetical protein SORBIDRAFT_03g034620 [Sorghum bicolor] >gi|241928333|gb|EES01478.1| hypothetical protein SORBIDRAFT_03g034620 [Sorghum bicolor]	XP_002456358	Sorghum bicolor	8.59068e-84	90	255.758	147	133
Cth_CL3941Contig1	upf0565 protein c2orf69 homolog	857	gi|255639253|gb|ACU19925.1|unknown [Glycine max]	ACU19925	Glycine max	1.57897e-40	59	148.288	192	115
Cth_CL3945Contig1	protein phosphatase 2a regulatory a subunit	650	gi|22296816|gb|AAM94368.1|protein phosphatase 2A regulatory A subunit [Lolium perenne]	AAM94368	Lolium perenne	1.87586e-115	95	338.961	194	185
Cth_CL3949Contig1	14 kda zinc-binding isoform x1	890	gi|568828319|ref|XP_006468491.1|PREDICTED: 14 kDa zinc-binding protein-like isoform X1 [Citrus sinensis] >gi|641858634|gb|KDO77356.1| hypothetical protein CISIN_1g029617mg [Citrus sinensis]	XP_006468491	Citrus sinensis	2.35817e-61	77	201.06	145	112
Cth_CL3956Contig1	mitochondrial import receptor subunit tom7-1	823	gi|596287525|ref|XP_007225789.1|hypothetical protein PRUPE_ppa014339mg [Prunus persica] >gi|645234757|ref|XP_008223958.1| PREDICTED: mitochondrial import receptor subunit TOM7-1-like [Prunus mume] >gi|462422725|gb|EMJ26988.1| hypothetical protein PRUPE_ppa014339mg [Prunus persica]	XP_007225789	Prunus persica	1.47456e-16	89	80.8777	46	41
Cth_CL3961Contig1	trna (cytosine -c )-methyltransferase-like	995	gi|148906397|gb|ABR16353.1|unknown [Picea sitchensis]	ABR16353	Picea sitchensis	8.28853e-161	80	468.003	338	273
Cth_CL3975Contig1	polycomb group protein embryonic flower 2 isoform x3	726	gi|672131710|ref|XP_008789422.1|PREDICTED: polycomb group protein EMBRYONIC FLOWER 2 isoform X3 [Phoenix dactylifera]	XP_008789422	Phoenix dactylifera	5.0597e-17	44	88.9669	246	109
Cth_CL3980Contig1	hypothetical protein SELMODRAFT_413620	795	gi|302783130|ref|XP_002973338.1|hypothetical protein SELMODRAFT_413620 [Selaginella moellendorffii] >gi|300159091|gb|EFJ25712.1| hypothetical protein SELMODRAFT_413620 [Selaginella moellendorffii]	XP_002973338	Selaginella moellendorffii	5.36159e-39	67	147.132	168	113
Cth_CL3985Contig1	leucyl-trna synthetase	810	gi|657393194|gb|KEH34036.1|leucyl-tRNA synthetase [Medicago truncatula]	KEH34036	Medicago truncatula	2.46266e-145	86	425.246	267	231
Cth_CL3995Contig1	transducin beta-like protein 3-like	652	gi|643732435|gb|KDP39531.1|hypothetical protein JCGZ_02551 [Jatropha curcas]	KDP39531	Jatropha curcas	3.59237e-88	77	279.256	217	168
Cth_CL3998Contig1	retrovirus-related pol polyprotein from transposon tnt 1-94 isoform x3	594	gi|670365968|ref|XP_008664352.1|PREDICTED: uncharacterized protein LOC103642979 [Zea mays]	XP_008664352	Zea mays	1.80488e-10	51	68.1662	109	56
Cth_CL4003Contig1	retrotransposable element tf2 155 kda protein type 1	580	gi|471873215|emb|CCO36297.1|Retrotransposable element Tf2 155 kDa protein type 1 [Rhizoctonia solani AG-1 IB]	CCO36297	Rhizoctonia solani AG-1 IB	3.39283e-08	57	50.447	96	55
Cth_CL4013Contig1	disulfide oxidoreductase electron carrier oxidoreductase	508	gi|670393692|ref|XP_008677248.1|PREDICTED: disulfide oxidoreductase/ electron carrier/ oxidoreductase isoform X1 [Zea mays]	XP_008677248	Zea mays	9.98034e-31	70	120.939	111	78
Cth_CL4037Contig1	receptor-like protein kinase	593	gi|168016326|ref|XP_001760700.1|predicted protein [Physcomitrella patens] >gi|162688060|gb|EDQ74439.1| predicted protein, partial [Physcomitrella patens]	XP_001760700	Physcomitrella patens	5.2328e-27	55	116.316	188	105
Cth_CL4042Contig1	uncharacterized wd repeat-containing	527	gi|168063650|ref|XP_001783783.1|predicted protein [Physcomitrella patens] >gi|162664726|gb|EDQ51435.1| predicted protein [Physcomitrella patens]	XP_001783783	Physcomitrella patens	6.1221e-60	70	200.675	169	119
Cth_CL4053Contig1	map kinase phosphatase 5	486	gi|224286748|gb|ACN41077.1|unknown [Picea sitchensis]	ACN41077	Picea sitchensis	2.94485e-12	53	72.0182	115	62
Cth_CL4058Contig1	sensory histidine protein kinase	449	gi|302793795|ref|XP_002978662.1|sensory histidine protein kinase [Selaginella moellendorffii] >gi|300153471|gb|EFJ20109.1| sensory histidine protein kinase [Selaginella moellendorffii]	XP_002978662	Selaginella moellendorffii	7.66724e-35	63	136.732	161	102
Cth_CL4081Contig1	protein notum homolog	993	gi|356558882|ref|XP_003547731.1|PREDICTED: protein notum homolog isoform X1 [Glycine max] >gi|571526557|ref|XP_006599118.1| PREDICTED: protein notum homolog isoform X2 [Glycine max]	XP_003547731	Glycine max	3.50614e-70	70	231.876	207	145
Cth_CL4086Contig1	plastid sigma factor sig1	2307	gi|168036108|ref|XP_001770550.1|plastid sigma factor SIG1 [Physcomitrella patens] >gi|14669828|dbj|BAB62006.1| PpSIG1 [Physcomitrella patens] >gi|14669830|dbj|BAB62007.1| PpSIG1 [Physcomitrella patens] >gi|162678258|gb|EDQ64719.1| plastid sigma factor SIG1 [Physcomitrella patens]	XP_001770550	Physcomitrella patens	2.28556e-57	63	176.022	209	132
Cth_CL4099Contig1	emm-like cell surface protein	1334	gi|635008593|ref|WP_024273247.1|Emm-like cell surface protein CspZ.2 [Streptococcus equi] >gi|634295722|gb|KDE01853.1| Emm-like cell surface protein CspZ.2 [Streptococcus equi subsp. zooepidemicus SzS31A1]	WP_024273247	Streptococcus equi	7.19837e-08	42	64.6994	317	136
Cth_CL4103Contig1	glucose-6-phosphate 1-epimerase-like	888	gi|219887289|gb|ACL54019.1|unknown [Zea mays]	ACL54019	Zea mays	1.32754e-66	77	218.779	159	123
Cth_CL4107Contig1	protein	703	gi|168000278|ref|XP_001752843.1|predicted protein [Physcomitrella patens] >gi|162696006|gb|EDQ82347.1| predicted protein [Physcomitrella patens]	XP_001752843	Physcomitrella patens	3.45094e-62	97	200.29	101	98
Cth_CL4110Contig1	probable lrr receptor-like serine threonine-protein kinase at1g06840-like	432	gi|674872554|emb|CDY61605.1|BnaC03g71340D [Brassica napus]	CDY61605	Brassica napus	1.62594e-25	67	109.768	121	82
Cth_CL4Contig1	hypothetical protein VITISV_041885	999	gi|147863425|emb|CAN79780.1|hypothetical protein VITISV_041885 [Vitis vinifera]	CAN79780	Vitis vinifera	6.41074e-17	72	90.1225	75	54
Cth_CL4Contig2	retrotransposon like protein	351	gi|147797366|emb|CAN71437.1|hypothetical protein VITISV_039530 [Vitis vinifera]	CAN71437	Vitis vinifera	3.3283e-34	69	129.413	117	81
Cth_CL6Contig1	vacuolar protein sorting-associated protein 22 homolog 1	1162	gi|586778671|ref|XP_006858329.1|hypothetical protein AMTR_s00064p00139820 [Amborella trichopoda] >gi|548862436|gb|ERN19796.1| hypothetical protein AMTR_s00064p00139820 [Amborella trichopoda]	XP_006858329	Amborella trichopoda	7.26584e-138	89	401.364	250	224
Cth_CL11Contig2	predicted protein	1523	gi|168001603|ref|XP_001753504.1|predicted protein [Physcomitrella patens] >gi|162695383|gb|EDQ81727.1| predicted protein [Physcomitrella patens]	XP_001753504	Physcomitrella patens	0	81	670.618	484	395
Cth_CL12Contig1	uncharacterized loc101221615	1550	gi|449442755|ref|XP_004139146.1|PREDICTED: uncharacterized protein LOC101221615 [Cucumis sativus]	XP_004139146	Cucumis sativus	4.42943e-30	55	130.954	236	130
Cth_CL25Contig1	probable lrr receptor-like serine threonine-protein kinase at2g16250-like	1549	gi|604343783|gb|EYU42617.1|hypothetical protein MIMGU_mgv1a022589mg [Erythranthe guttata]	EYU42617	Erythranthe guttata	8.0348e-25	54	118.242	233	126
Cth_CL28Contig1	mei2-like protein 5 isoform 1	4085	gi|148905976|gb|ABR16149.1|unknown [Picea sitchensis]	ABR16149	Picea sitchensis	0	60	738.028	887	534
Cth_CL47Contig1	probable metal-nicotianamine transporter ysl6-like	1466	gi|514801009|ref|XP_004975420.1|PREDICTED: probable metal-nicotianamine transporter YSL6-like [Setaria italica]	XP_004975420	Setaria italica	0	75	600.127	490	370
Cth_CL47Contig2	hypothetical protein 0_10167_01, partial	784	gi|376334964|gb|AFB32181.1|hypothetical protein 0_10167_01, partial [Pinus mugo]	AFB32181	Pinus mugo	6.31173e-15	73	78.5666	65	48
Cth_CL52Contig1	protein-tyrosine-phosphatase ptp1 isoform x1	1217	gi|116791562|gb|ABK26026.1|unknown [Picea sitchensis]	ABK26026	Picea sitchensis	4.02602e-86	68	274.248	283	194
Cth_CL54Contig1	dna topoisomerase isoform 1	2218	gi|590570925|ref|XP_007011462.1|DNA topoisomerase isoform 1 [Theobroma cacao] >gi|508781825|gb|EOY29081.1| DNA topoisomerase isoform 1 [Theobroma cacao]	XP_007011462	Theobroma cacao	1.38936e-58	58	224.172	351	204
Cth_CL62Contig1	ca(2+)-dependent nuclease family protein	1635	gi|388508924|gb|AFK42528.1|unknown [Lotus japonicus]	AFK42528	Lotus japonicus	1.20123e-112	71	346.28	331	236
Cth_CL69Contig1	nucleosome assembly protein family	1115	gi|167998875|ref|XP_001752143.1|nucleosome assembly protein family [Physcomitrella patens] >gi|162696538|gb|EDQ82876.1| nucleosome assembly protein family [Physcomitrella patens]	XP_001752143	Physcomitrella patens	2.15393e-98	82	299.671	216	178
Cth_CL72Contig1	pyruvate kinase-like protein	2179	gi|586693433|ref|XP_006843335.1|hypothetical protein AMTR_s00053p00020430 [Amborella trichopoda] >gi|548845702|gb|ERN05010.1| hypothetical protein AMTR_s00053p00020430 [Amborella trichopoda]	XP_006843335	Amborella trichopoda	3.90984e-159	64	488.419	588	377
Cth_CL80Contig1	unknown	1346	gi|116778798|gb|ABK21001.1|unknown [Picea sitchensis] >gi|116785522|gb|ABK23757.1| unknown [Picea sitchensis]	ABK21001	Picea sitchensis	1.17079e-163	81	473.011	338	275
Cth_CL95Contig1	golgin subfamily a member 6-like protein 6	1796	gi|617476097|ref|XP_007576104.1|PREDICTED: putative golgin subfamily A member 6-like protein 6 [Poecilia formosa]	XP_007576104	Poecilia formosa	1.02601e-09	48	71.2478	220	106
Cth_CL105Contig1	cytochrome b5	735	gi|659071233|ref|XP_008458811.1|PREDICTED: cytochrome b5 [Cucumis melo]	XP_008458811	Cucumis melo	4.77234e-38	75	137.117	106	80
Cth_CL110Contig1	mtbc_phypa ame: full=probable bifunctional methylthioribulose-1-phosphate dehydratase enolase-phosphatase e1 includes: ame: full=methylthioribulose-1-phosphate dehydratase short=mtru-1-p dehydratase includes: ame: full=enolase-phosphatase e1 ame: full= -diketo-5-methylthio-1-phosphopentane phosphatase	1773	gi|586781294|ref|XP_006859015.1|hypothetical protein AMTR_s00068p00163030 [Amborella trichopoda] >gi|548863127|gb|ERN20482.1| hypothetical protein AMTR_s00068p00163030 [Amborella trichopoda]	XP_006859015	Amborella trichopoda	0	78	680.248	520	410
Cth_CL116Contig1	PREDICTED: uncharacterized protein LOC103707369	1805	gi|672132900|ref|XP_008790043.1|PREDICTED: uncharacterized protein LOC103707369 [Phoenix dactylifera]	XP_008790043	Phoenix dactylifera	3.18229e-113	73	355.14	306	226
Cth_CL122Contig1	vacuolar protein sorting-associated protein 9a isoform 1	694	gi|302141884|emb|CBI19087.3|unnamed protein product [Vitis vinifera]	CBI19087	Vitis vinifera	5.0425e-85	79	262.692	206	163
Cth_CL128Contig1	isoleucyl-trna synthetase-like	1557	gi|168008836|ref|XP_001757112.1|predicted protein [Physcomitrella patens] >gi|162691610|gb|EDQ77971.1| predicted protein [Physcomitrella patens]	XP_001757112	Physcomitrella patens	0	78	638.262	483	380
Cth_CL133Contig1	envelope membrane protein	1237	gi|308746002|ref|YP_003934570.1|chloroplast envelope membrane protein (chloroplast) [Myriopteris lindheimeri] >gi|302375435|gb|ADL29809.1| chloroplast envelope membrane protein (chloroplast) [Myriopteris lindheimeri]	YP_003934570	Myriopteris lindheimeri	1.7659e-160	78	469.544	363	285
Cth_CL134Contig1	small gtp-binding protein	624	gi|629117275|gb|KCW81950.1|hypothetical protein EUGRSUZ_C03318 [Eucalyptus grandis]	KCW81950	Eucalyptus grandis	1.44612e-18	57	92.4337	195	113
Cth_CL139Contig1	f-box lrr-repeat protein 14-like	2260	gi|672186598|ref|XP_008813122.1|PREDICTED: F-box/LRR-repeat protein 14-like [Phoenix dactylifera] >gi|672186602|ref|XP_008813123.1| PREDICTED: F-box/LRR-repeat protein 14-like [Phoenix dactylifera]	XP_008813122	Phoenix dactylifera	0	72	602.823	575	419
Cth_CL145Contig1	protein	1842	gi|168064169|ref|XP_001784037.1|predicted protein [Physcomitrella patens] >gi|162664423|gb|EDQ51143.1| predicted protein [Physcomitrella patens]	XP_001784037	Physcomitrella patens	2.96466e-46	70	169.474	158	111
Cth_CL164Contig1	hypothetical protein 1	1499	gi|148906082|gb|ABR16200.1|unknown [Picea sitchensis] >gi|148906474|gb|ABR16390.1| unknown [Picea sitchensis]	ABR16200	Picea sitchensis	3.23702e-90	57	298.901	404	231
Cth_CL170Contig1	protein impact isoform x1	1467	gi|168028278|ref|XP_001766655.1|predicted protein [Physcomitrella patens] >gi|162682087|gb|EDQ68508.1| predicted protein [Physcomitrella patens]	XP_001766655	Physcomitrella patens	5.53698e-97	63	305.834	335	214
Cth_CL174Contig1	PREDICTED: uncharacterized protein LOC100279123 isoform X1	868	gi|670383754|ref|XP_008672682.1|PREDICTED: uncharacterized protein LOC100279123 isoform X1 [Zea mays] >gi|414881119|tpg|DAA58250.1| TPA: hypothetical protein ZEAMMB73_463125 [Zea mays]	XP_008672682	Zea mays	3.64742e-10	43	68.5514	185	81
Cth_CL178Contig1	af352797_1ankyrin-repeat protein hbp1	1829	gi|168001168|ref|XP_001753287.1|predicted protein [Physcomitrella patens] >gi|162695573|gb|EDQ81916.1| predicted protein [Physcomitrella patens]	XP_001753287	Physcomitrella patens	6.34813e-147	77	436.417	334	258
Cth_CL180Contig1	wrky transcription	1186	gi|514853098|gb|AGO62017.1|WRKY [Juglans regia]	AGO62017	Juglans regia	5.0084e-52	51	189.889	316	164
Cth_CL189Contig1	nudix hydrolase chloroplastic-like	951	gi|168029509|ref|XP_001767268.1|predicted protein [Physcomitrella patens] >gi|162681523|gb|EDQ67949.1| predicted protein [Physcomitrella patens]	XP_001767268	Physcomitrella patens	1.53568e-72	80	178.333	119	96
Cth_CL207Contig1	nac domain containing protein 82	1678	gi|586731207|ref|XP_006849894.1|hypothetical protein AMTR_s00022p00094930 [Amborella trichopoda] >gi|548853492|gb|ERN11475.1| hypothetical protein AMTR_s00022p00094930 [Amborella trichopoda]	XP_006849894	Amborella trichopoda	4.27817e-10	43	72.4034	251	109
Cth_CL225Contig1	predicted protein	902	gi|168067151|ref|XP_001785488.1|predicted protein [Physcomitrella patens] >gi|162662895|gb|EDQ49695.1| predicted protein [Physcomitrella patens]	XP_001785488	Physcomitrella patens	9.96613e-23	51	105.916	152	79
Cth_CL228Contig1	vhs domain-containing protein at3g16270	1146	gi|593266952|ref|XP_007135654.1|hypothetical protein PHAVU_010G147000g [Phaseolus vulgaris] >gi|561008699|gb|ESW07648.1| hypothetical protein PHAVU_010G147000g [Phaseolus vulgaris]	XP_007135654	Phaseolus vulgaris	5.76011e-62	52	219.55	386	204
Cth_CL234Contig1	methionine aminopeptidase chloroplastic mitochondrial-like isoform 2	339	gi|470103237|ref|XP_004288049.1|PREDICTED: methionine aminopeptidase 1D, chloroplastic/mitochondrial-like isoform 2 [Fragaria vesca subsp. vesca]	XP_004288049	Fragaria vesca subsp. vesca	2.92427e-54	81	179.489	112	91
Cth_CL238Contig1	unknown	523	gi|148907465|gb|ABR16865.1|unknown [Picea sitchensis]	ABR16865	Picea sitchensis	1.74056e-22	87	101.293	63	55
Cth_CL245Contig1	adp-ribosylation factor	610	gi|116790535|gb|ABK25650.1|unknown [Picea sitchensis]	ABK25650	Picea sitchensis	3.44042e-106	96	310.842	167	161
Cth_CL250Contig1	lipid binding	476	gi|661893567|emb|CDP03376.1|unnamed protein product [Coffea canephora]	CDP03376	Coffea canephora	1.55295e-21	62	94.3597	94	59
Cth_CL268Contig1	bahd family clade i	1369	gi|302818267|ref|XP_002990807.1|BAHD family acyltransferase, clade I [Selaginella moellendorffii] >gi|300141368|gb|EFJ08080.1| BAHD family acyltransferase, clade I [Selaginella moellendorffii]	XP_002990807	Selaginella moellendorffii	4.60822e-56	52	201.445	375	198
Cth_CL279Contig1	protein yipf5 homolog	958	gi|225464142|ref|XP_002265566.1|PREDICTED: protein YIPF5 [Vitis vinifera]	XP_002265566	Vitis vinifera	1.62298e-76	72	242.662	207	151
Cth_CL298Contig1	unknown	1650	gi|116791099|gb|ABK25857.1|unknown [Picea sitchensis]	ABK25857	Picea sitchensis	6.13265e-75	68	248.44	223	152
Cth_CL305Contig1	trehalose-phosphatase 1	598	gi|134142848|gb|ABO61745.1|trehalose-phosphatase 1 [Physcomitrella patens]	ABO61745	Physcomitrella patens	2.70209e-66	72	218.009	188	137
Cth_CL310Contig1	potential autophagy related	877	gi|514763136|ref|XP_004965198.1|PREDICTED: uncharacterized protein LOC101758916 [Setaria italica]	XP_004965198	Setaria italica	7.73292e-20	54	98.9821	153	84
Cth_CL315Contig1	thioredoxin-like protein cxxs1-like	1105	gi|586742519|ref|XP_006850458.1|hypothetical protein AMTR_s00035p00061080 [Amborella trichopoda] >gi|548854104|gb|ERN12039.1| hypothetical protein AMTR_s00035p00061080 [Amborella trichopoda]	XP_006850458	Amborella trichopoda	1.21366e-09	58	64.6994	87	51
Cth_CL318Contig1	transcription factor	1669	gi|2981612|dbj|BAA25246.1|transcription factor [Ceratopteris richardii]	BAA25246	Ceratopteris richardii	1.86643e-49	72	181.8	188	136
Cth_CL327Contig1	heat shock protein sti-like	1973	gi|657956100|ref|XP_008369530.1|PREDICTED: hsp70-Hsp90 organizing protein 3 [Malus domestica]	XP_008369530	Malus domestica	0	79	679.478	517	410
Cth_CL333Contig1	inactive rhomboid protein 1-like	1353	gi|502179769|ref|XP_004516493.1|PREDICTED: inactive rhomboid protein 1-like [Cicer arietinum]	XP_004516493	Cicer arietinum	1.21203e-105	61	326.635	339	210
Cth_CL340Contig1	hypothetical protein AMTR_s00017p00191520	2216	gi|586712686|ref|XP_006847052.1|hypothetical protein AMTR_s00017p00191520 [Amborella trichopoda] >gi|548850081|gb|ERN08633.1| hypothetical protein AMTR_s00017p00191520 [Amborella trichopoda]	XP_006847052	Amborella trichopoda	7.0239e-133	66	408.297	391	260
Cth_CL365Contig1	unknown	1530	gi|148909293|gb|ABR17746.1|unknown [Picea sitchensis]	ABR17746	Picea sitchensis	1.92032e-25	43	117.472	371	162
Cth_CL376Contig1	ppgpp pyrophosphohydrolase	957	gi|116780849|gb|ABK21845.1|unknown [Picea sitchensis]	ABK21845	Picea sitchensis	1.45414e-78	79	249.21	203	161
Cth_CL380Contig1	histone acetyltransferase of the gnat family	1571	gi|168048048|ref|XP_001776480.1|predicted protein [Physcomitrella patens] >gi|162672206|gb|EDQ58747.1| predicted protein [Physcomitrella patens]	XP_001776480	Physcomitrella patens	5.65079e-68	54	236.113	423	229
Cth_CL389Contig1	lipid transfer protein	827	gi|502102467|ref|XP_004492085.1|PREDICTED: non-specific lipid-transfer protein 1-like [Cicer arietinum]	XP_004492085	Cicer arietinum	2.7693e-10	48	65.4698	116	56
Cth_CL392Contig1	hypothetical protein SELMODRAFT_122411	1212	gi|302807618|ref|XP_002985503.1|hypothetical protein SELMODRAFT_122411 [Selaginella moellendorffii] >gi|300146709|gb|EFJ13377.1| hypothetical protein SELMODRAFT_122411 [Selaginella moellendorffii]	XP_002985503	Selaginella moellendorffii	1.43562e-59	79	198.749	148	118
Cth_CL398Contig1	unknown	818	gi|116786622|gb|ABK24176.1|unknown [Picea sitchensis]	ABK24176	Picea sitchensis	2.14854e-108	84	326.635	211	178
Cth_CL408Contig1	pin-like partial	1795	gi|663442177|gb|AIF28499.1|PIN-like protein, partial [Polypodium amorphum]	AIF28499	Polypodium amorphum	0	82	786.563	536	444
Cth_CL425Contig1	abc-2 and plant pdr abc-type transporter family protein isoform 1	2149	gi|659093468|ref|XP_008447550.1|PREDICTED: ABC transporter G family member 29-like [Cucumis melo]	XP_008447550	Cucumis melo	0	76	659.062	555	422
Cth_CL428Contig1	ultraviolet-b receptor uvr8	1928	gi|302811669|ref|XP_002987523.1|hypothetical protein SELMODRAFT_126315 [Selaginella moellendorffii] >gi|300144677|gb|EFJ11359.1| hypothetical protein SELMODRAFT_126315 [Selaginella moellendorffii]	XP_002987523	Selaginella moellendorffii	0	74	570.081	464	347
Cth_CL436Contig1	hypothetical protein SELMODRAFT_180354, partial	908	gi|302803757|ref|XP_002983631.1|hypothetical protein SELMODRAFT_180354, partial [Selaginella moellendorffii] >gi|300148468|gb|EFJ15127.1| hypothetical protein SELMODRAFT_180354, partial [Selaginella moellendorffii]	XP_002983631	Selaginella moellendorffii	7.72384e-84	69	265.774	249	172
Cth_CL443Contig1	hypothetical protein SELMODRAFT_451422	1827	gi|302822539|ref|XP_002992927.1|hypothetical protein SELMODRAFT_451422 [Selaginella moellendorffii] >gi|300139272|gb|EFJ06016.1| hypothetical protein SELMODRAFT_451422 [Selaginella moellendorffii]	XP_002992927	Selaginella moellendorffii	1.05032e-169	63	507.679	592	373
Cth_CL448Contig1	mitochondrial substrate carrier family protein isoform 1	2982	gi|568863235|ref|XP_006485062.1|PREDICTED: calcium-binding mitochondrial carrier protein SCaMC-1-like [Citrus sinensis]	XP_006485062	Citrus sinensis	0	78	644.04	513	404
Cth_CL474Contig1	protein binding	1166	gi|294460157|gb|ADE75661.1|unknown [Picea sitchensis]	ADE75661	Picea sitchensis	5.42555e-102	71	313.923	292	208
Cth_CL481Contig1	hypothetical protein SELMODRAFT_16039, partial	1140	gi|302783621|ref|XP_002973583.1|hypothetical protein SELMODRAFT_16039, partial [Selaginella moellendorffii] >gi|300158621|gb|EFJ25243.1| hypothetical protein SELMODRAFT_16039, partial [Selaginella moellendorffii]	XP_002973583	Selaginella moellendorffii	6.36365e-15	71	80.8777	77	55
Cth_CL485Contig1	eukaryotic translation initiation factor 2d isoform x1	1576	gi|672142854|ref|XP_008795293.1|PREDICTED: eukaryotic translation initiation factor 2D isoform X4 [Phoenix dactylifera]	XP_008795293	Phoenix dactylifera	6.77892e-160	69	472.241	469	325
Cth_CL512Contig1	hypothetical protein CISIN_1g0074282mg, partial	1269	gi|641844002|gb|KDO62898.1|hypothetical protein CISIN_1g0074282mg, partial [Citrus sinensis] >gi|641844003|gb|KDO62899.1| hypothetical protein CISIN_1g0074282mg, partial [Citrus sinensis]	KDO62898	Citrus sinensis	2.25697e-51	52	183.341	285	151
Cth_CL515Contig1	rab family gtpase	494	gi|674880687|emb|CDY51571.1|BnaCnng21000D [Brassica napus]	CDY51571	Brassica napus	1.04579e-19	66	86.6557	83	55
Cth_CL520Contig1	predicted protein	1081	gi|168035092|ref|XP_001770045.1|predicted protein [Physcomitrella patens] >gi|162678766|gb|EDQ65221.1| predicted protein [Physcomitrella patens]	XP_001770045	Physcomitrella patens	5.33884e-137	75	401.749	336	255
Cth_CL523Contig1	phosphofructokinase 3 isoform partial	1111	gi|302786840|ref|XP_002975191.1|hypothetical protein SELMODRAFT_150344 [Selaginella moellendorffii] >gi|300157350|gb|EFJ23976.1| hypothetical protein SELMODRAFT_150344 [Selaginella moellendorffii]	XP_002975191	Selaginella moellendorffii	1.52929e-93	84	296.975	193	163
Cth_CL533Contig1	endonuclease or glycosyl	386	gi|674910097|emb|CDY23082.1|BnaC07g31050D [Brassica napus]	CDY23082	Brassica napus	3.64474e-26	74	110.923	86	64
Cth_CL535Contig1	syntaxin 61 family protein	985	gi|449454530|ref|XP_004145007.1|PREDICTED: syntaxin-61-like [Cucumis sativus] >gi|449474827|ref|XP_004154296.1| PREDICTED: syntaxin-61-like [Cucumis sativus] >gi|449498935|ref|XP_004160675.1| PREDICTED: syntaxin-61-like [Cucumis sativus]	XP_004145007	Cucumis sativus	1.73015e-80	76	253.062	225	173
Cth_CL544Contig1	transcription factor myc2-like	1645	gi|512738574|gb|AGO03813.1|JAMYC2 [Taxus cuspidata]	AGO03813	Taxus cuspidata	9.94582e-66	64	224.172	295	191
Cth_CL551Contig1	isochorismate synthase	1454	gi|168008208|ref|XP_001756799.1|predicted protein [Physcomitrella patens] >gi|162692037|gb|EDQ78396.1| predicted protein [Physcomitrella patens]	XP_001756799	Physcomitrella patens	2.70176e-55	69	202.601	188	130
Cth_CL562Contig1	39s ribosomal protein l41- mitochondrial-like	402	gi|116782215|gb|ABK22414.1|unknown [Picea sitchensis] >gi|148908267|gb|ABR17248.1| unknown [Picea sitchensis]	ABK22414	Picea sitchensis	4.42422e-31	78	114.775	83	65
Cth_CL567Contig1	unknown	625	gi|148907874|gb|ABR17060.1|unknown [Picea sitchensis]	ABR17060	Picea sitchensis	5.0098e-45	59	164.851	225	133
Cth_CL571Contig1	f-box protein	298	gi|148906666|gb|ABR16482.1|unknown [Picea sitchensis]	ABR16482	Picea sitchensis	1.34316e-17	63	85.1149	99	63
Cth_CL574Contig1	aspartic proteinase nepenthesin i	427	gi|409179878|gb|AFV26024.1|aspartic proteinase nepenthesin 1 [Nepenthes mirabilis]	AFV26024	Nepenthes mirabilis	1.09275e-27	59	114.39	142	85
Cth_CL578Contig1	abc transporter b family member 11-like	403	gi|604334355|gb|EYU38439.1|hypothetical protein MIMGU_mgv1a020314mg [Erythranthe guttata]	EYU38439	Erythranthe guttata	4.50243e-28	65	116.701	129	85
Cth_CL583Contig1	peroxidase 2	1010	gi|586770620|ref|XP_006856547.1|hypothetical protein AMTR_s00046p00166530 [Amborella trichopoda] >gi|548860428|gb|ERN18014.1| hypothetical protein AMTR_s00046p00166530 [Amborella trichopoda]	XP_006856547	Amborella trichopoda	2.74309e-74	64	240.35	254	164
Cth_CL618Contig1	unknown	395	gi|116793460|gb|ABK26755.1|unknown [Picea sitchensis]	ABK26755	Picea sitchensis	3.98174e-39	70	139.428	120	85
Cth_CL645Contig1	probable isoprenylcysteine alpha-carbonyl methylesterase icmel1-like	556	gi|661895967|emb|CDP00545.1|unnamed protein product [Coffea canephora]	CDP00545	Coffea canephora	5.06678e-28	69	117.472	109	76
Cth_CL660Contig1	sumo protein	797	gi|116783570|gb|ABK23000.1|unknown [Picea sitchensis] >gi|116784220|gb|ABK23261.1| unknown [Picea sitchensis]	ABK23000	Picea sitchensis	2.13873e-46	91	158.688	95	87
Cth_CL670Contig1	metal transporter nramp6-like	562	gi|587860521|gb|EXB50420.1|Metal transporter Nramp6 [Morus notabilis]	EXB50420	Morus notabilis	2.6074e-74	75	239.965	186	141
Cth_CL674Contig1	ubiquitin-specific protease partial	304	gi|527195770|gb|EPS64883.1|ubiquitin-specific protease 12, partial [Genlisea aurea]	EPS64883	Genlisea aurea	5.45739e-52	94	171.785	85	80
Cth_CL686Contig1	kelch domain-containing protein 4	271	gi|168004541|ref|XP_001754970.1|predicted protein [Physcomitrella patens] >gi|162694074|gb|EDQ80424.1| predicted protein [Physcomitrella patens]	XP_001754970	Physcomitrella patens	3.03085e-46	90	164.081	90	81
Cth_CL697Contig1	protein kinase isoform x2	459	gi|116787248|gb|ABK24429.1|unknown [Picea sitchensis]	ABK24429	Picea sitchensis	7.43192e-57	85	192.2	120	103
Cth_CL702Contig1	hua enhancer 3 family protein	383	gi|586675608|ref|XP_006838388.1|hypothetical protein AMTR_s00002p00069990 [Amborella trichopoda] >gi|548840894|gb|ERN00957.1| hypothetical protein AMTR_s00002p00069990 [Amborella trichopoda]	XP_006838388	Amborella trichopoda	4.71141e-72	94	230.335	127	120
Cth_CL707Contig1	mitochondrial import inner membrane translocase subunit tim-16-like isoform x1	322	gi|604305384|gb|EYU24528.1|hypothetical protein MIMGU_mgv1a016563mg [Erythranthe guttata]	EYU24528	Erythranthe guttata	7.91209e-13	89	67.781	39	35
Cth_CL724Contig1	ceramide kinase-like isoform x2	660	gi|502127264|ref|XP_004499627.1|PREDICTED: ceramide kinase-like isoform X2 [Cicer arietinum]	XP_004499627	Cicer arietinum	1.04021e-68	68	229.565	208	142
Cth_CL730Contig1	unknown	581	gi|148906021|gb|ABR16170.1|unknown [Picea sitchensis]	ABR16170	Picea sitchensis	3.49862e-52	65	182.57	172	113
Cth_CL739Contig1	uncharacterized vacuolar membrane protein yml018c	270	gi|302753868|ref|XP_002960358.1|hypothetical protein SELMODRAFT_75335 [Selaginella moellendorffii] >gi|300171297|gb|EFJ37897.1| hypothetical protein SELMODRAFT_75335 [Selaginella moellendorffii]	XP_002960358	Selaginella moellendorffii	3.28953e-25	84	104.76	70	59
Cth_CL786Contig1	hypothetical protein SELMODRAFT_428507	399	gi|302816671|ref|XP_002990014.1|hypothetical protein SELMODRAFT_428507 [Selaginella moellendorffii] >gi|300142325|gb|EFJ09027.1| hypothetical protein SELMODRAFT_428507 [Selaginella moellendorffii]	XP_002990014	Selaginella moellendorffii	1.38178e-25	69	108.997	92	64
Cth_CL793Contig1	PfkB-like carbohydrate kinase family protein	584	gi|590715094|ref|XP_007050098.1|PfkB-like carbohydrate kinase family protein [Theobroma cacao] >gi|508702359|gb|EOX94255.1| PfkB-like carbohydrate kinase family protein [Theobroma cacao]	XP_007050098	Theobroma cacao	1.86845e-60	78	170.629	129	101
Cth_CL812Contig1	sucrose synthase	510	gi|13548649|emb|CAC35975.1|putative sucrose synthase [Pinus pinaster]	CAC35975	Pinus pinaster	5.74952e-71	81	223.016	154	125
Cth_CL817Contig1	ribulose-phosphate 3- cytoplasmic isoform-like	971	gi|470136413|ref|XP_004303988.1|PREDICTED: ribulose-phosphate 3-epimerase, cytoplasmic isoform-like isoform 2 [Fragaria vesca subsp. vesca]	XP_004303988	Fragaria vesca subsp. vesca	4.80646e-123	86	360.147	221	192
Cth_CL833Contig1	calmodulin domain protein kinase 1	566	gi|23268465|gb|AAN11310.1|calmodulin domain protein kinase 1 [Ceratopteris richardii]	AAN11310	Ceratopteris richardii	4.83503e-131	99	385.571	188	187
Cth_CL857Contig1	tbc1 domain family member 15- partial	958	gi|566174849|ref|XP_006381119.1|hypothetical protein POPTR_0006s06520g [Populus trichocarpa] >gi|566174851|ref|XP_006381120.1| hypothetical protein POPTR_0006s06520g [Populus trichocarpa] >gi|550335635|gb|ERP58916.1| hypothetical protein POPTR_0006s06520g [Populus trichocarpa] >gi|550335636|gb|ERP58917.1| hypothetical protein POPTR_0006s06520g [Populus trichocarpa]	XP_006381119	Populus trichocarpa	1.46021e-85	82	268.085	175	145
Cth_CL879Contig1	trypsin family protein isoform partial	2235	gi|302781773|ref|XP_002972660.1|hypothetical protein SELMODRAFT_98342, partial [Selaginella moellendorffii] >gi|302812925|ref|XP_002988149.1| hypothetical protein SELMODRAFT_127331, partial [Selaginella moellendorffii] >gi|300144255|gb|EFJ10941.1| hypothetical protein SELMODRAFT_127331, partial [Selaginella moellendorffii] >gi|300159261|gb|EFJ25881.1| hypothetical protein SELMODRAFT_98342, partia…	XP_002972660	Selaginella moellendorffii	0	83	631.713	430	358
Cth_CL906Contig1	probable carboxylesterase 15-like	970	gi|5487873|gb|AAD04946.2|PrMC3 [Pinus radiata]	AAD04946	Pinus radiata	9.12491e-27	50	115.931	230	117
Cth_CL911Contig1	PREDICTED: uncharacterized protein LOC102703727	398	gi|573913156|ref|XP_006644266.1|PREDICTED: uncharacterized protein LOC102703727 [Oryza brachyantha]	XP_006644266	Oryza brachyantha	2.31846e-20	70	92.0485	87	61
Cth_CL937Contig1	cyclin family expressed	433	gi|567912909|ref|XP_006448768.1|hypothetical protein CICLE_v100181361mg, partial [Citrus clementina] >gi|557551379|gb|ESR62008.1| hypothetical protein CICLE_v100181361mg, partial [Citrus clementina]	XP_006448768	Citrus clementina	1.34372e-08	82	57.3806	34	28
[truncated: 27,884 more rows]
