# Supplementary material for: Transcriptome analyses provide insights into the phylogeny and adaptive evolution of the mangrove fern genus Acrostichum
Source: Sci Rep. 2016 Oct 26;6:35634. doi: 10.1038/srep35634 (PMC5080628; doi:10.1038/srep35634)
Supplement: Supplementary Table S4-S16 [file srep35634-s5.xls]

## Sheet: Table S4
Supplementary Table S4. Annotations and GO results of A. aureum.
Sequence id	Sequence description	GO term	EC number
Aau_c5775_g1_i1	alkaline neutral invertase cinv2-like	GO:0033926 GO:0008152	EC:3.2.1.97
Aau_c25111_g1_i2	hypothetical protein AMTR_s00029p00149250	GO:0008168 GO:0032259
Aau_c13677_g1_i1	low quality protein: pleiotropic drug resistance protein 2-like	GO:0000166
Aau_c12516_g2_i1	dna repair helicase	GO:0043167
Aau_CL750Contig1	protein	GO:0042578 GO:0008152	EC:3.1
Aau_c40635_g1_i1	phenolic acid decarboxylase	GO:0016829
Aau_c43977_g1_i1	atp-binding cassette subfamily member group wbc protein 3	GO:0016020 GO:0005524 GO:0016887	EC:3.6.1 EC:3.6.1.3 EC:3.6.1.15
Aau_CL221Contig1	predicted protein	GO:0004674 GO:0005524 GO:0006468	EC:2.7.11
Aau_c32259_g3_i1	cpk5 calcium-dependent protein kinase	GO:0000166 GO:0004672 GO:0043167 GO:0016310
Aau_c27917_g1_i1	RecG	GO:0004386 GO:0008152 GO:0009987	EC:3.6.1 EC:3.6.1.15
Aau_c4898_g1_i1	mitogen-activated protein kinase kinase kinase 12-like	GO:0004674 GO:0005524 GO:0006468	EC:2.7.11
Aau_c22634_g2_i1	golgi alpha-mannosidase ii isoform 1	GO:0012505 GO:0043231 GO:0044444 GO:0005488 GO:0015923 GO:0044723	EC:3.2.1
Aau_CL311Contig1	hypothetical protein SELMODRAFT_126226, partial	GO:0004020 GO:0005524 GO:0000103 GO:0016310 GO:0070814	EC:2.7.1.25
Aau_c19512_g2_i1	photolyase blue-light receptor 2 isoform 1	GO:0044238 GO:0044249 GO:0044260 GO:0044711 GO:0044763 GO:0050896 GO:1901576
Aau_c21021_g1_i1	hypothetical protein SELMODRAFT_12874, partial	GO:0008168 GO:0032259
Aau_c33020_g1_i1	sugar transport protein 7	GO:0016020 GO:0022857 GO:0006810
Aau_c15524_g2_i1	unknown	GO:0044434 GO:0007165 GO:0031323 GO:0031347 GO:0051707 GO:0060255 GO:0071229 GO:0071310 GO:0080090 GO:1901701
Aau_c33833_g1_i1	diacylglyceryl- -trimethylhomoserine synthesis protein	GO:0008168 GO:0032259
Aau_c3979_g2_i1	dna polymerase replication coupled partial	GO:0003684 GO:0003887 GO:0006281 GO:0071897	EC:2.7.7.7
Aau_c37790_g1_i1	unknown	GO:0016628 GO:0045550 GO:0015979 GO:0015995 GO:0055114
Aau_c32380_g1_i1	hypothetical protein VITISV_028342	GO:0046872
Aau_c28642_g1_i1	chaperonin cpn60- mitochondrial-like isoform 1	GO:0005737 GO:0005524 GO:0042026
Aau_c28469_g1_i1	photosystem ii protein m	GO:0009523 GO:0009535 GO:0016021 GO:0019684
Aau_c26226_g1_i1	reverse transcriptase	GO:0003964 GO:0006278	EC:2.7.7.49
Aau_c16492_g2_i1	probable carrier protein at5g56450	GO:0005743 GO:0016021 GO:0005215 GO:0055085
Aau_c31015_g1_i1	at1g04290	GO:0005777 GO:0047617	EC:3.1.2.20 EC:3.1.2
Aau_c26303_g1_i1	tpa: peptidyl-prolyl cis-trans isomerase family partial	GO:0009506 GO:0003755 GO:0000413 GO:0006457 GO:0006623 GO:0009408 GO:0009644 GO:0034976 GO:0042542	EC:5.2.1.8
Aau_c35458_g1_i1	double-stranded rna binding isoform 2	GO:0008168
Aau_c11452_g1_i1	unknown	GO:0015995
Aau_c29939_g1_i1	probable galacturonosyltransferase-like 3	GO:0005794 GO:0016020 GO:0016757 GO:0008152
Aau_c40331_g1_i1	phospholipase plda1	GO:0016020 GO:0004630 GO:0005509 GO:0070290 GO:0016042 GO:0046470	EC:3.1 EC:3.1.4.4 EC:3.1.1
Aau_c44102_g1_i1	atp-dependent dna helicase ddm1-like	GO:0043229 GO:0000166 GO:0003676 GO:0004386 GO:0016887 GO:0006139 GO:0006342 GO:0016570 GO:0031047 GO:0031056	EC:3.6.1 EC:3.6.1.3 EC:3.6.1.15
Aau_c29715_g1_i1	auxin-binding protein 1	GO:0005783 GO:0046872 GO:0016043 GO:0044763 GO:0048522
Aau_c16385_g2_i1	probable 3-hydroxyacyl- dehydrogenase	GO:0005777 GO:0003857 GO:0070403 GO:0006631 GO:0009853 GO:0046685 GO:0048193 GO:0055114	EC:1.1.1.35
Aau_c40101_g1_i1	mitogen-activated protein partial	GO:0004707 GO:0005524 GO:0000165 GO:0006468	EC:2.7.11 EC:2.7.11.24
Aau_c31469_g1_i1	gdsl esterase lipase at5g22810-like	GO:0016788 GO:0006629
Aau_c42183_g1_i1	s-adenosyl-l-methionine-dependent methyltransferases superfamily protein	GO:0008168 GO:0032259
Aau_c4969_g1_i2	dynamin-like 1e	GO:0003924 GO:0005525	EC:3.6.1 EC:3.6.1.15
Aau_c37495_g1_i1	cazy family gt8	GO:0004674 GO:0005524 GO:0016757 GO:0006468	EC:2.7.11
Aau_c31628_g2_i1	alpha beta-hydrolases superfamily protein isoform 1	GO:0009570 GO:0009941 GO:0016787 GO:0016556
Aau_c27222_g1_i2	peroxidase 72-like	GO:0004601 GO:0020037 GO:0006979 GO:0055114	EC:1.11.1.7
Aau_c29547_g1_i1	ribosome biogenesis methyltransferase wbscr22-like isoform x1	GO:0005730 GO:0008168 GO:0006364 GO:0032259
Aau_c16424_g1_i2	protein creg1	GO:0044710
Aau_c25342_g1_i1	ribosomal protein l19 family protein isoform 2	GO:0005840 GO:0003735 GO:0006412
Aau_c16436_g1_i2	triacylglycerol lipase 1 isoform x1	GO:0016787
Aau_c22302_g1_i1	short-chain dehydrogenase reductase 2a-like isoform x2	GO:0016491 GO:0055114
Aau_c29681_g1_i1	unknown	GO:0044464
Aau_c19045_g1_i1	kinase family protein	GO:0016301
Aau_c9221_g1_i1	dna bindin isoform 1	GO:0000166 GO:0003677 GO:0003887 GO:0006260 GO:0071897	EC:2.7.7.7
Aau_c40788_g1_i1	gag-pol polyprotein	GO:0003676 GO:0008270 GO:0015074
Aau_c31588_g5_i1	probable receptor-like protein kinase at5g15080-like	GO:0000166 GO:0004672
Aau_c10617_g1_i1	signal recognition particle 9 kda protein	GO:0005786 GO:0008312 GO:0006614 GO:0045900
Aau_c33130_g6_i1	atp synthase cf1 beta subunit	GO:0009535 GO:0045261 GO:0005524 GO:0046933 GO:0015986 GO:0015991	EC:3.6.1 EC:3.6.1.3 EC:3.6.1.15
Aau_c28134_g1_i1	predicted protein	GO:0009535 GO:0031072 GO:0051082 GO:0009965 GO:0030003 GO:0030154 GO:0043085 GO:0045893 GO:0070838
Aau_c32033_g1_i1	gdsl esterase lipase at2g23540-like	GO:0016788 GO:0006629
Aau_c29698_g1_i1	nltp5_lencu ame: full=non-specific lipid-transfer protein 5 short=ltp5 flags: precursor	GO:0009611 GO:0009723 GO:0009751 GO:0042542
Aau_CL1876Contig1	dna-3-methyladenine glycosylase 1-like	GO:0003824 GO:0006284
Aau_c41363_g1_i1	cll4a clavata1-like receptor s t protein kinase protein	GO:0004674 GO:0005524 GO:0006468	EC:2.7.11
Aau_c31303_g1_i1	atp-dependent 6-phosphofructokinase 3-like isoform x2	GO:0003872 GO:0005524 GO:0006002 GO:0006096 GO:0046835	EC:2.7.1 EC:2.7.1.11
Aau_CL326Contig1	40s ribosomal protein s18-like	GO:0005840 GO:0003723 GO:0003735 GO:0006412
Aau_c21670_g1_i2	two-component hybrid sensor and regulator	GO:0004871 GO:0016301 GO:0007165 GO:0016310
Aau_c41036_g1_i1	pentatricopeptide repeat-containing protein chloroplastic-like	GO:0032502
Aau_c8706_g1_i1	er lumen protein retaining receptor -like	GO:0016021 GO:0046923 GO:0006621
Aau_c44088_g1_i1	nifu-like n-terminal domain-containing protein	GO:0005506 GO:0051536 GO:0016226
Aau_c42449_g1_i1	acyl- dehydrogenase	GO:0016627 GO:0006631 GO:0055114
Aau_c42235_g1_i1	leucine-rich repeat receptor protein kinase exs	GO:0016301
Aau_c36493_g1_i1	pre-mrna splicing factor	GO:0005634 GO:0009568 GO:0004181 GO:0008270 GO:0000398 GO:0006508 GO:0019252	EC:3.4.17
Aau_c24079_g2_i1	at2g26730-like partial	GO:0004672 GO:0005524 GO:0006468
Aau_c12843_g1_i1	flavin-containing monooxygenase family protein	GO:0016491
Aau_c26326_g2_i1	histone acetyltransferase saga catalytic subunit pcaf gcn5	GO:0008080 GO:0008152	EC:2.3.1
Aau_c32938_g1_i1	microtubule-associated protein tortifolia1	GO:0016458 GO:0016569 GO:0019219 GO:0044238 GO:0044260 GO:1902589 GO:2000112
Aau_c42926_g1_i1	histone-lysine n- h3 lysine-9 specific suvh1-like	GO:0016740 GO:0032259
Aau_c31786_g1_i1	osbp(oxysterol binding protein)-related protein 3c isoform 1	GO:0005829 GO:0008289 GO:0006869 GO:0009610 GO:0009644 GO:0009697 GO:0009863 GO:0031348 GO:0042542 GO:0045087 GO:0046482
Aau_c33043_g12_i2	pseudo response regulator	GO:0007165
Aau_c19545_g1_i2	unknown	GO:0016857 GO:0050662 GO:0005975
Aau_c8999_g1_i1	glycosyl hydrolase family 1 family protein	GO:0016787 GO:0008152
Aau_c12769_g1_i1	inositol-tetrakisphosphate 1-kinase 2-like	GO:0000166 GO:0046872 GO:0051766 GO:0006796
Aau_c22303_g2_i1	nucleic acid binding	GO:0044424 GO:0005488
Aau_c29805_g4_i1	protein hira	GO:0005634 GO:0006355
Aau_c9920_g1_i1	predicted protein	GO:0032300 GO:0044428 GO:0000166 GO:0003677 GO:0006281 GO:0006342 GO:0016570 GO:0031047 GO:0043414 GO:0051052 GO:0051726
Aau_c4339_g2_i1	thiazole biosynthetic enzyme	GO:0005829 GO:0009570 GO:0046872 GO:0006950 GO:0009228 GO:0052837
Aau_c15771_g1_i1	trimethylguanosine synthase-like	GO:0008168 GO:0001510 GO:0009452
Aau_CL1565Contig1	nadp-dependent malic enzyme	GO:0004470 GO:0005488 GO:0044710
Aau_c19183_g1_i1	rab family gtpase	GO:0005525 GO:0007264 GO:0015031
Aau_c16145_g1_i1	dna-directed rna polymerase iii subunit rpc1	GO:0005634 GO:0003677 GO:0003899 GO:0008270 GO:0032549 GO:0006351	EC:2.7.7.6
Aau_c5001_g1_i1	30s ribosomal protein chloroplastic-like	GO:0030529
Aau_c28522_g2_i1	at1g62020 f8k4_21	GO:0030126 GO:0005198 GO:0006886 GO:0016192
Aau_c4254_g1_i1	dna mismatch repair protein mlh3	GO:0005694 GO:0044428 GO:0006974 GO:0007059 GO:0007131 GO:0051276 GO:0065007
Aau_c21336_g1_i1	40s ribosomal protein	GO:0015935 GO:0003723 GO:0003735 GO:0006412
Aau_c23895_g2_i1	dead-box atp-dependent rna helicase 57	GO:0003723 GO:0005524 GO:0008026 GO:0009220	EC:3.6.1 EC:3.6.1.3 EC:3.6.1.15
Aau_c32333_g1_i5	copine i-like	GO:0044237 GO:0044699 GO:0050896 GO:0071704
Aau_c37310_g1_i1	phosphoethanolamine n-methyltransferase	GO:0000234 GO:0006656 GO:0032259	EC:2.1.1 EC:2.1.1.103
Aau_c5875_g1_i2	protein	GO:0003723 GO:0004664 GO:0008168 GO:0016597 GO:0009094 GO:0032259	EC:4.2.1.51
Aau_c32747_g3_i1	clavaminate synthase-like protein at3g21360-like	GO:0005634 GO:0016491 GO:0046872 GO:0055114
Aau_c22809_g1_i1	pyridoxal chloroplastic-like isoform x4	GO:0009507 GO:0050236 GO:0070402 GO:0000023 GO:0006098 GO:0009443 GO:0019252 GO:0019761 GO:0042820 GO:0042821 GO:0043085 GO:0055114	EC:1.1.1.65 EC:1.1.1
Aau_c9804_g1_i1	cell division protein -2-2-like protein	GO:0005737 GO:0005874 GO:0003924 GO:0005525 GO:0007017 GO:0051258 GO:0051301	EC:3.6.1 EC:3.6.1.15
Aau_c35764_g1_i1	af096998_1trans-cinnamate 4-hydroxylase	GO:0005506 GO:0016710 GO:0020037 GO:0055114	EC:1.14.13 EC:1.14.13.11
Aau_c3464_g1_i1	protein breast cancer susceptibility 1 homolog	GO:0005634 GO:0003677 GO:0004842 GO:0008270 GO:0006281 GO:0016567
Aau_c26777_g2_i1	hypothetical protein AMTR_s00072p00130550	GO:0016740
Aau_c30663_g1_i2	PREDICTED: nicalin-1-like	GO:0016020 GO:0043231 GO:0044444 GO:0008152
Aau_c43002_g1_i1	anaphase-promoting complex subunit 1-like	GO:0005634 GO:0006310 GO:0006950 GO:0007127 GO:0044267 GO:0044710 GO:0045132 GO:0050794 GO:0051276
Aau_c30273_g1_i2	protein binding	GO:0008270
Aau_c43333_g1_i1	predicted protein	GO:0008237
Aau_c21320_g1_i1	hypothetical protein SELMODRAFT_85122, partial	GO:0003682
Aau_c23458_g2_i1	probable lrr receptor-like serine threonine-protein kinase at1g56130-like	GO:0016301
Aau_c11723_g1_i1	unknown	GO:0005739 GO:0044434 GO:0044262 GO:0044723 GO:0044763
Aau_c33007_g1_i1	peptide transporter-like	GO:0003824
Aau_c8907_g1_i2	unknown	GO:0003824
Aau_c31777_g1_i1	beta-like galactosidase	GO:0016798 GO:0005975 GO:0044260
Aau_c18563_g1_i1	tpa: phospholipase d family protein	GO:0004620 GO:0008081 GO:0006629	EC:3.1 EC:3.1.1
Aau_c240_g1_i1	serine acetyltransferase	GO:0016740
Aau_c23776_g1_i1	hypothetical protein SELMODRAFT_151517	GO:0005488 GO:0016491
Aau_c27836_g1_i1	zinc finger protein	GO:0003676 GO:0046872
Aau_c20574_g2_i1	1-phosphatidylinositol-3-phosphate 5-kinase	GO:0000166 GO:0016307 GO:0016787 GO:0043167 GO:0007275 GO:0016310 GO:0044267 GO:0046488 GO:0048856	EC:2.7.1
Aau_c32963_g10_i1	unknown	GO:0009507 GO:0004794 GO:0030170 GO:0006094 GO:0007010 GO:0009097 GO:0010498	EC:4.3.1.19
Aau_c9690_g1_i1	y3359_arath ame: full= leucine-rich repeat receptor-like serine threonine-protein kinase at3g53590 flags: precursor	GO:0016020 GO:0004672 GO:0032550 GO:0032555 GO:0035639 GO:0007165 GO:0015031 GO:0016310 GO:0046907
Aau_c16382_g2_i1	predicted protein	GO:0005634 GO:0003676 GO:0005524 GO:0008026 GO:0000398 GO:0000724 GO:0000741 GO:0006406 GO:0006606 GO:0009560 GO:0009640 GO:0009909 GO:0010074 GO:0010212 GO:0010388 GO:0016567 GO:0016571 GO:0016579 GO:0030422 GO:0031125 GO:0035196 GO:0043687 GO:0045893 GO:0048825 GO:0051301	EC:3.6.1 EC:3.6.1.3 EC:3.6.1.15
Aau_c41361_g1_i1	predicted protein	GO:0004252 GO:0006508	EC:3.4.21
Aau_c35453_g1_i1	v-type proton atpase subunit c-like isoform x1	GO:0000221 GO:0000325 GO:0005794 GO:0005886 GO:0009507 GO:0046961 GO:0006007 GO:0006511 GO:0006816 GO:0007030 GO:0007033 GO:0009651 GO:0009809 GO:0009853 GO:0009932 GO:0015991 GO:0016051 GO:0030243 GO:0043255 GO:0048193 GO:0048765 GO:0051788 GO:0080129	EC:3.6.1 EC:3.6.1.3 EC:3.6.1.15
Aau_c32882_g3_i1	hypothetical protein SELMODRAFT_235643	GO:0005576 GO:0009664
Aau_c24127_g1_i1	cytochrome p450 71a1-like	GO:0016491 GO:0046872
Aau_c24744_g1_i1	g-type lectin s-receptor-like serine threonine-kinase plant	GO:0016772
Aau_c10386_g2_i1	leucine-rich repeat protein kinase family isoform partial	GO:0016021 GO:0004674 GO:0005524 GO:0006468	EC:2.7.11
Aau_c31355_g1_i1	synaptic glycoprotein	GO:0005886 GO:0009923 GO:0016021 GO:0003865 GO:0009922 GO:0019166 GO:0006633 GO:0006816 GO:0007030 GO:0009651 GO:0010025 GO:0016126 GO:0046520 GO:0055114	EC:2.3.1.85 EC:1.1.1 EC:1.3.1.38 EC:1.3.99.5
Aau_c23068_g2_i1	pre-mrna-splicing factor atp-dependent rna helicase dhx16	GO:0003676 GO:0005524 GO:0008026 GO:0008152	EC:3.6.1 EC:3.6.1.3 EC:3.6.1.15
Aau_c5458_g1_i1	nuclear transcription factor y subunit c-2-like	GO:0005622
Aau_c30732_g3_i1	calcium-transporting atpase plasma membrane-type-like isoform x1	GO:0016021 GO:0005388 GO:0005516 GO:0005524 GO:0046872 GO:0008152 GO:0070588	EC:3.6.1 EC:3.6.1.3 EC:3.6.3.8 EC:3.6.1.15
Aau_c29712_g2_i1	bile acid sodium symporter	GO:0006811
Aau_c21058_g1_i1	pre-mrna-splicing factor cwc22	GO:0003723
Aau_CL1667Contig1	protein-l-isoaspartate o-methyltransferase-like	GO:0005634 GO:0005737 GO:0004719 GO:0006479	EC:2.1.1.77 EC:2.1.1
Aau_c16979_g2_i1	lycopene cyclase	GO:0009507 GO:0016705 GO:0016853 GO:0016117 GO:0055114
Aau_c23153_g2_i1	predicted protein	GO:0003723
Aau_c22982_g1_i1	soul heme-binding	GO:0005773 GO:0005794 GO:0005886 GO:0010017
Aau_CL1784Contig1	trafficking protein particle complex subunit 2-like isoform x1	GO:0005622 GO:0006888
Aau_c43496_g1_i1	hypothetical protein SELMODRAFT_105899	GO:0003676
Aau_c31914_g1_i1	phospholipid scramblase family	GO:0043231 GO:0044444
Aau_c43171_g1_i1	exocyst complex component sec15a-like	GO:0000145 GO:0006904 GO:0015031
Aau_c7660_g1_i2	catalytics isoform 2	GO:0043231 GO:0044444
Aau_c44201_g1_i1	predicted protein	GO:0016491 GO:0055114
Aau_c30037_g1_i2	adp-ribosylation factor-like protein 8b isoform x1	GO:0005622 GO:0005525 GO:0007264
Aau_c32896_g1_i1	glutamate receptor	GO:0009536 GO:0015276 GO:0006950 GO:0009628 GO:0044763 GO:0065007 GO:0071229 GO:0071310 GO:0071495 GO:1901701
Aau_c26020_g2_i1	probable not transcription complex subunit vip2-like	GO:0005515 GO:0015074
Aau_c39377_g1_i1	er glycerol-phosphate acyltransferase	GO:0004366 GO:0008152	EC:2.3.1.15 EC:2.3.1
Aau_c20939_g1_i1	probable sodium-coupled neutral amino acid transporter 6-like	GO:0016020
Aau_c32962_g2_i3	unknown	GO:0005488 GO:0016491
Aau_c23344_g1_i1	e3 ubiquitin-protein ligase rf298	GO:0008270
Aau_c1892_g1_i1	dna topoisomerase 6 subunit b-like	GO:0005634 GO:0005694 GO:0009330 GO:0003677 GO:0003918 GO:0005524 GO:0042802 GO:0000278 GO:0003002 GO:0006265 GO:0006396 GO:0007155 GO:0009741 GO:0010090 GO:0042023 GO:0043687 GO:0045010 GO:0045893 GO:0048449	EC:3.6.1 EC:3.6.1.3 EC:5.99.1 EC:5.99.1.3 EC:3.6.1.15
Aau_c31964_g1_i1	ribonuclease p protein subunit p25-like isoform x2	GO:0003676
Aau_c39609_g1_i1	hypothetical protein SELMODRAFT_108922	GO:0009535 GO:0031969 GO:0008276 GO:0046406 GO:0006364 GO:0006479 GO:0010155 GO:0015995 GO:0019288 GO:0046777	EC:2.1.1.11 EC:2.1.1
Aau_c11540_g1_i1	achain crystal structure analysis of the plant protease deg1	GO:0004252 GO:0006508	EC:3.4.21
Aau_c28206_g1_i2	cancer-related nucleoside-triphosphatase homolog isoform x1	GO:0003824
Aau_c13437_g1_i1	dynamin-related protein 5a-like	GO:0005737 GO:0006259 GO:0006342 GO:0007049 GO:0016569 GO:0043414 GO:0051301 GO:1902589
Aau_c27093_g1_i1	hypothetical protein SELMODRAFT_66294, partial	GO:0003677 GO:0003682
Aau_c38710_g1_i1	predicted protein	GO:0003700 GO:0043565 GO:0006355
Aau_c30812_g1_i2	50s ribosomal protein chloroplastic-like	GO:0005840 GO:0042254
Aau_c29750_g1_i1	atpase family aaa domain-containing protein partial	GO:0005524 GO:0017111 GO:0008152	EC:3.6.1 EC:3.6.1.15
Aau_c8494_g1_i1	dna-directed rna polymerase iii subunit rpc2	GO:0005634 GO:0003677 GO:0003700 GO:0003899 GO:0032549 GO:0006351 GO:0006355	EC:2.7.7.6
Aau_c4561_g1_i1	zinc c3hc4 type (ring finger) family protein	GO:0046872
Aau_c39520_g1_i1	mitochondrial dicarboxylate carrier	GO:0016020 GO:0044765
Aau_c18685_g1_i1	unknown	GO:0015031 GO:0046907
Aau_c15134_g1_i1	unknown	GO:0004565 GO:0030246 GO:0005975	EC:3.2.1.23 EC:3.2.1
Aau_c26382_g2_i1	probable beta- -galactosyltransferase 16-like	GO:0000139 GO:0016021 GO:0008378 GO:0030246 GO:0006486	EC:2.4.1
Aau_c22308_g1_i1	predicted protein	GO:0070569 GO:0008152
Aau_c36153_g1_i1	inositol transporter 2 isoform 1	GO:0016020 GO:0022857 GO:0006810 GO:0044699
Aau_c29846_g2_i1	peroxisomal membrane protein 11d-like	GO:0005779 GO:0016559
Aau_c26289_g2_i1	translation elongation factor ef-1 alpha	GO:0016874 GO:0097159 GO:1901363 GO:0010467 GO:0044238 GO:0044260
Aau_c31509_g1_i1	6-phosphofructo-2-kinase fructose- -biphosphatase 3	GO:0005737 GO:0016020 GO:0003873 GO:0004331 GO:0005524 GO:2001070 GO:0006000 GO:0006003 GO:0016311 GO:0046835	EC:2.7.1 EC:3.1 EC:3.1.3.23 EC:3.1.3.46 EC:3.1.3.41 EC:2.7.1.105
Aau_c18855_g1_i1	ap-1 complex subunit mu-2	GO:0030131 GO:0006886 GO:0016192
Aau_c22067_g1_i1	rab7 -family small gtpase	GO:0005525 GO:0007264 GO:0015031
Aau_c15155_g1_i1	protein	GO:0016772
Aau_c38178_g1_i1	trihelix transcription factor gtl1 isoform x2	GO:0050794
Aau_c31934_g3_i1	hypothetical protein SELMODRAFT_97661, partial	GO:0008233
Aau_c29579_g1_i3	cytochrome c	GO:0005758 GO:0070469 GO:0005506 GO:0009055 GO:0020037 GO:0055114
Aau_c28104_g1_i1	concanavalin a-like lectin protein kinase family protein	GO:0005488 GO:0016301
Aau_c21882_g2_i1	probable indole-3-acetic acid-amido synthetase -like	GO:0016874 GO:0008152 GO:0009733 GO:0009741 GO:0010583
Aau_c30133_g1_i1	probable small nuclear ribonucleoprotein f	GO:0005681 GO:0003723 GO:0006397 GO:0008380
Aau_c12396_g1_i1	heat shock cognate 70 kda protein 2	GO:0005524
Aau_c9528_g2_i1	phytochelatin synthase	GO:0016756 GO:0046872 GO:0010038 GO:0046938	EC:2.3.2.15
Aau_c32878_g1_i1	receptor-like protein kinase hsl1-like	GO:0016772
Aau_c18939_g1_i1	chitinase domain-containing protein 1-like	GO:0016787
Aau_c33248_g1_i2	cytochrome c oxidase subunit 3	GO:0005739 GO:0016021 GO:0004129 GO:0019646 GO:1902600	EC:1.9.3.1
Aau_c22306_g1_i1	galactosyltransferase-like protein	GO:0016757 GO:0008152
Aau_c31219_g1_i1	uncharacterized sodium-dependent transporter yocs-like	GO:0009507 GO:0016020 GO:0006811
Aau_c33585_g1_i1	branched-chain amino acid	GO:0052654 GO:0052655 GO:0052656 GO:0009081	EC:2.6.1.42
Aau_c17728_g1_i1	hypothetical protein SELMODRAFT_122039	GO:0005097 GO:0032851
Aau_c30720_g2_i1	mitogen-activated protein kinase kinase kinase 1-like	GO:0000166 GO:0004672
Aau_c7833_g2_i1	low quality protein: zinc finger an1 and c2h2 domain-containing stress-associated protein 16-like	GO:0008270
Aau_c30069_g3_i1	phospholipid-transporting atpase-like protein	GO:0016020 GO:0000166 GO:0022892 GO:0043492 GO:0046872 GO:0006812 GO:0015914 GO:0044763	EC:3.6.1 EC:3.6.1.3 EC:3.6.1.15
Aau_c26212_g2_i1	protein	GO:0003924 GO:0005525	EC:3.6.1 EC:3.6.1.15
Aau_c23210_g1_i1	protein	GO:0000287 GO:0004743 GO:0030955 GO:0006096 GO:0016310	EC:2.7.1.40
Aau_c19187_g1_i1	beta-adaptin-like protein a	GO:0030117 GO:0015031
Aau_c8158_g1_i1	nudix -dihydro-8-oxoguanine triphosphatase	GO:0016787
Aau_c41181_g1_i1	t-complex protein 1 subunit zeta-like	GO:0005737 GO:0005524 GO:0051082 GO:0006457
Aau_c26617_g1_i1	nad h oxidase	GO:0016021 GO:0004601 GO:0005509 GO:0050664 GO:0055114	EC:1.11.1.7
Aau_c37314_g1_i1	pre-mrna branch site p14-like protein	GO:0000166 GO:0003676
Aau_c26919_g2_i1	hypothetical protein SELMODRAFT_186551	GO:0005829 GO:0005886 GO:0004177 GO:0010013 GO:0046872 GO:0006487 GO:0006508 GO:0006869 GO:0006891 GO:0009926 GO:0010351 GO:0016558	EC:3.4.11
Aau_c33946_g1_i1	calcineurin b-like protein 03	GO:0005509
Aau_c30157_g2_i1	dual specificity protein phosphatase 1 isoform x1	GO:0044424 GO:0004721 GO:0006470 GO:0006979 GO:0031347 GO:0042221 GO:0043067 GO:0043407	EC:3.1.3.16 EC:3.1 EC:3.1.3.41
Aau_c24698_g1_i1	mitochondrial substrate carrier family protein isoform 1	GO:0016020 GO:0006810
Aau_c16328_g1_i1	probable indole-3-acetic acid-amido synthetase -like	GO:0050896
Aau_c37443_g1_i1	50s ribosomal protein	GO:0009507 GO:0015934 GO:0044435 GO:0010467 GO:0034645 GO:0044238
Aau_c29557_g2_i1	lipoxygenase	GO:0051213
Aau_c16987_g1_i2	cbs domain-containing protein cbscbspb3	GO:0030554
Aau_c44083_g1_i1	ribosomal protein s7	GO:0005739 GO:0009507 GO:0015935 GO:0003735 GO:0019843 GO:0006412
Aau_c16343_g1_i2	PREDICTED: uncharacterized protein LOC102603338	GO:0009535 GO:0009941 GO:0009055 GO:0019684 GO:0035304 GO:0045454
Aau_c13421_g1_i1	cmp-sialic acid transporter 1	GO:0000139 GO:0016021 GO:0005338 GO:0005351 GO:0006807 GO:0008643 GO:0015780 GO:0015992 GO:0044237 GO:0044238 GO:0071704 GO:1901679
Aau_c29535_g1_i1	homeobox-leucine zipper protein athb-15-like isoform x1	GO:0005634 GO:0003677 GO:0008289
Aau_c20195_g1_i1	dna-dependent protein kinase subunit	GO:0016773 GO:0097159 GO:1901363 GO:0044237
Aau_c26794_g1_i1	unknown	GO:0003995 GO:0050660 GO:0055114	EC:1.3.99.3
Aau_c29946_g2_i1	callose synthase 12-like	GO:0016020 GO:0016757
Aau_c17587_g1_i1	gag- partial	GO:0003676 GO:0015074
Aau_c5405_g1_i1	hypothetical protein SELMODRAFT_37815, partial	GO:0004672 GO:0016310
Aau_CL1679Contig1	unknown	GO:0008152
Aau_c22277_g3_i1	low quality protein: methionine s-methyltransferase-like	GO:0008168 GO:0030170 GO:0009058 GO:0032259
Aau_c1024_g1_i1	abhydrolase domain-containing protein fam108b1	GO:0016787 GO:0008152
Aau_c33375_g1_i1	glucan endo- -beta-glucosidase 12-like	GO:0016787
Aau_c27094_g1_i1	dna cross-link repair protein snm1-like isoform x2	GO:0006974
Aau_c40743_g1_i1	probable arabinosyltransferase arad1	GO:0005794
Aau_c39791_g1_i1	superoxide dismutase family protein	GO:0009507 GO:0004784 GO:0046872 GO:0019430 GO:0055114	EC:1.15.1.1
Aau_c17873_g1_i1	unknown	GO:0016740 GO:0008152
Aau_c19177_g1_i1	serine carboxypeptidase- partial	GO:0004185 GO:0006508	EC:3.4.21 EC:3.4.16
Aau_c25850_g1_i1	uridine kinase-like protein chloroplastic-like	GO:0004849 GO:0005524 GO:0016310 GO:0044206 GO:0044211	EC:2.7.1.48
Aau_c23336_g1_i1	probable alpha-mannosidase i mns4-like	GO:0005783 GO:0044425 GO:0016798 GO:0008152
Aau_c3929_g2_i1	leucine-rich repeat receptor-like serine threonine tyrosine-protein kinase sobir1-like	GO:0016772
Aau_c32886_g1_i3	mediator of rna polymerase ii transcription subunit 31	GO:0016592 GO:0001104 GO:0006357 GO:0006366
Aau_c1838_g2_i1	hypothetical protein SELMODRAFT_170407	GO:0016021 GO:0005524 GO:0016758 GO:0019829 GO:0046872 GO:0008152 GO:0098655	EC:3.6.1 EC:3.6.1.3 EC:3.6.1.15
Aau_c33572_g1_i1	elongation factor chloroplastic-like	GO:0005622 GO:0003746 GO:0003924 GO:0005525 GO:0006414	EC:3.6.1 EC:3.6.1.15
Aau_c28291_g3_i1	transcription initiation factor tfiid subunit 5-like	GO:0007126 GO:0044260 GO:0090304 GO:1902589 GO:1903046
Aau_c11669_g1_i1	phytochromobilin synthase	GO:0009536 GO:0016636 GO:0008152 GO:0009987 GO:0044699
Aau_c31006_g2_i2	arginine serine-rich splicing factor sc31 transcript ii	GO:0000166 GO:0003676
Aau_c22309_g3_i1	1-acyl-sn-glycerol-3-phosphate acyltransferase	GO:0016020 GO:0016746 GO:0046474
Aau_c3998_g1_i1	phosphoglucan phosphatase chloroplastic-like isoform x1	GO:0008138 GO:0006470	EC:3.1.3.16 EC:3.1 EC:3.1.3.41 EC:3.1.3
Aau_c43527_g1_i1	protein kinase apk1b	GO:0016301 GO:0008152
Aau_c7591_g1_i1	probable atp synthase 24 kda mitochondrial	GO:0016020 GO:0043231 GO:0044444
Aau_c32515_g1_i2	polyadenylated mrna-binding protein partial	GO:0003676
Aau_c24338_g1_i1	hypothetical protein SELMODRAFT_176012	GO:0005524 GO:0019538
Aau_c16313_g1_i1	ubp1-associated protein 2c-like	GO:0000166 GO:0003676
Aau_c24670_g1_i1	splicing factor u2af small subunit b-like	GO:0005488
Aau_c28462_g1_i2	auxine transporter-like protein partial	GO:0016021
Aau_c41183_g1_i1	hypothetical protein SELMODRAFT_39366, partial	GO:0016992 GO:0051539 GO:0009107 GO:0015979	EC:2.8.1.8 EC:6.3.4
Aau_c32651_g1_i1	polx_tobac ame: full=retrovirus-related pol polyprotein from transposon tnt 1-94 includes: ame: full=protease includes: ame: full=reverse transcriptase includes: ame: full=endonuclease	GO:0016787
Aau_c28052_g1_i1	tyrosine--trna cytoplasmic-like	GO:0009507 GO:0000049
Aau_c39763_g1_i1	predicted protein	GO:0016853 GO:0044267
Aau_CL708Contig1	rab family gtpase	GO:0005525 GO:0007264 GO:0015031
Aau_c22428_g1_i2	hypothetical protein SELMODRAFT_122157, partial	GO:0005634 GO:0016021 GO:0009987 GO:0071840
Aau_c28402_g3_i1	protein binding	GO:0007275
Aau_c37681_g1_i1	oxygen-evolving enhancer protein 2	GO:0009523 GO:0009534 GO:0031977 GO:0042651 GO:0005488 GO:0006725 GO:0006807 GO:0007165 GO:0009639 GO:0009719 GO:0009814 GO:0016043 GO:0019684 GO:0031347 GO:0044085 GO:0044238 GO:0046394 GO:0071229 GO:0071310 GO:1901360 GO:1901701
Aau_c41535_g1_i1	calcium dependent protein kinase 5	GO:0004674 GO:0005509 GO:0005524 GO:0006468	EC:2.7.11
Aau_c6802_g2_i1	rna (guanine-9-)-methyltransferase domain-containing protein 2-like	GO:0008152
Aau_c44457_g1_i1	ribonucleoside-diphosphate reductase	GO:0004748 GO:0005524 GO:0006260 GO:0055114	EC:1.17.4 EC:1.17.4.1
Aau_c31633_g1_i2	transcription factor bim1-like	GO:0046983
Aau_c20782_g1_i2	ppgpp pyrophosphohydrolase	GO:0005739 GO:0008893 GO:0010945 GO:0006104 GO:0015937	EC:3.6.1 EC:3.1 EC:3.1.7.2
Aau_c16378_g2_i1	phospho-2-dehydro-3-deoxyheptonate aldolase chloroplastic-like	GO:0003849 GO:0009073	EC:2.5.1.54
Aau_c30763_g1_i1	transcription initiation factor tfiid subunit 11	GO:0005634 GO:0046982 GO:0006367
Aau_c30233_g2_i1	rna polymerase beta subunit	GO:0009536 GO:0016779 GO:0097159 GO:1901363
Aau_c28650_g2_i1	unknown	GO:0000166 GO:0004672
Aau_c24137_g1_i1	mediator of rna polymerase ii transcription subunit 23	GO:0005975 GO:0034645
Aau_c36282_g1_i1	f-box protein slomo	GO:0010252 GO:0044238 GO:0044265 GO:0048645
Aau_c31741_g1_i1	pyrophosphate-energized vacuolar membrane proton pump	GO:0005739 GO:0005794 GO:0005886 GO:0009705 GO:0009941 GO:0010008 GO:0016021 GO:0004427 GO:0009678 GO:0008152 GO:0009414 GO:0009651 GO:0009926 GO:0010248 GO:0015992 GO:0048366	EC:3.6.1.1 EC:3.6.1
Aau_c24884_g1_i1	g-type lectin s-receptor-like serine threonine-protein kinase sd2-5-like	GO:0016301
Aau_c4903_g1_i1	hypothetical protein CISIN_1g001964mg	GO:0009987
Aau_c31634_g2_i1	rab family gtpase	GO:0005622 GO:0016020 GO:0005525 GO:0007264 GO:0015031
Aau_c7304_g1_i1	polyribonucleotide nucleotidyltransferase-like	GO:0000175 GO:0003723 GO:0004654 GO:0006396 GO:0006402 GO:0090503	EC:3.1 EC:3.1.13 EC:3.1.15 EC:2.7.7.8
Aau_c28805_g2_i3	serine threonine protein kinase	GO:0004674 GO:0005524 GO:0006468	EC:2.7.11
Aau_c28244_g1_i1	ankyrin repeat family protein isoform 2	GO:0016740 GO:0008152
Aau_c39842_g1_i1	nadh dehydrogenase	GO:0031966 GO:0070469 GO:0044237 GO:0044238 GO:0071704
Aau_c17514_g1_i1	60s acidic ribosomal protein	GO:0005840 GO:0003735 GO:0003906 GO:0000737 GO:0006414 GO:0042254	EC:3.1 EC:4.2.99.18
Aau_CL1997Contig1	zinc transporter zupt	GO:0044765
Aau_c8337_g1_i1	dimethyladenosine transferase	GO:0016433 GO:0000154 GO:0032259	EC:2.1.1
Aau_c31734_g2_i1	nadh-ubiquinone oxidoreductase chain	GO:0005739
Aau_c5232_g1_i1	an n-terminal calmodulin binding autoinhibitory domain-containing family protein	GO:0016021 GO:0005388 GO:0005516 GO:0005524 GO:0046872 GO:0008152 GO:0070588	EC:3.6.1 EC:3.6.1.3 EC:3.6.3.8 EC:3.6.1.15
Aau_c26569_g1_i1	serine threonine-protein phosphatase pp1	GO:0004721 GO:0016311	EC:3.1.3.16 EC:3.1 EC:3.1.3.41
Aau_c2170_g1_i1	cyclin-like protein	GO:0000126 GO:0008270 GO:0017025 GO:0006355 GO:0006384
Aau_c11034_g1_i1	probable vacuolar amino acid transporter ypq1	GO:0016021
Aau_c30170_g1_i4	annexin d8	GO:0005615 GO:0005654 GO:0005886 GO:0070062 GO:0001786 GO:0005509 GO:0005544 GO:1901611
Aau_c20239_g1_i1	replication protein a 70 kda dna-binding subunit a-like	GO:0000790 GO:0003677 GO:0008270 GO:0000724 GO:0006260 GO:0006312 GO:0007062 GO:0007141 GO:0009220 GO:0009555 GO:0009560 GO:0009640 GO:0009793 GO:0009845 GO:0009909 GO:0009933 GO:0010162 GO:0010182 GO:0010228 GO:0010332 GO:0016444 GO:0016567 GO:0019915 GO:0032204 GO:0042138 GO:0043247 GO:0043687 GO:0045893 GO:0048232 GO:0050826 GO:0051026
Aau_c11600_g1_i1	brain protein 44-like protein	GO:0005743 GO:0006850
Aau_c30092_g1_i1	low quality protein: lrr receptor-like serine threonine-protein kinase fls2	GO:0016772
Aau_c274_g2_i1	probable sugar phosphate phosphate translocator at1g12500 isoform 1	GO:0016021 GO:0008643 GO:0009832 GO:0016049 GO:0030243
Aau_c27546_g1_i1	protein kinase apk1b	GO:0005886 GO:0009507 GO:0004674 GO:0005524 GO:0006468	EC:2.7.11
Aau_c31367_g1_i4	homeobox-leucine zipper protein athb-16-like	GO:0005634 GO:0003700 GO:0043565 GO:0006355
Aau_c28232_g1_i1	hypothetical protein AMTR_s00031p00059420	GO:0016020 GO:0044464 GO:0016798
Aau_c347_g1_i1	m14 protein	GO:0005634 GO:0003677 GO:0003700 GO:0046983 GO:0006351 GO:0006355
Aau_c31476_g3_i1	e3 ubiquitin-protein ligase rglg2-like	GO:0046872 GO:0006464 GO:0006950 GO:0044763 GO:0065007
Aau_c31431_g2_i2	tpa_inf: galacto mannan alpha- - partial	GO:0016757
Aau_c15224_g2_i1	glucose-6-phosphate 1-dehydrogenase family protein	GO:0004345 GO:0050661 GO:0006006 GO:0006098 GO:0055114	EC:1.1.1.49
Aau_c34384_g1_i1	pentatricopeptide repeat-containing protein chloroplastic-like	GO:0009536
Aau_c29636_g1_i1	u6 snrna-associated sm-like protein lsm5 isoform 1	GO:0003723 GO:0004672 GO:0005524 GO:0006468 GO:0009414 GO:0009737
Aau_CL958Contig1	cellulose synthase-like protein	GO:0016020
Aau_c20889_g2_i1	quasimodo1-like protein	GO:0016757 GO:0008152
Aau_c33755_g1_i1	rna recognition motif domain containing protein	GO:0097159 GO:1901363
Aau_c41322_g1_i1	mitochondrial phosphate translocator	GO:0016020
Aau_c25830_g2_i1	predicted protein	GO:0000166 GO:0004672 GO:0016310
Aau_c24233_g4_i1	ribosomal protein	GO:0009507 GO:0003723
Aau_c21797_g3_i1	hypothetical protein MIMGU_mgv1a000282mg	GO:0006259 GO:0007059 GO:0007127 GO:0019219 GO:0044710 GO:0051276 GO:0060255
Aau_c20396_g1_i1	ht1 protein kinase	GO:0016772
Aau_c25780_g3_i1	hypothetical protein CISIN_1g0083641mg, partial	GO:0030176 GO:0004168 GO:0016310 GO:0043048	EC:2.7.1.108
Aau_c1126_g1_i1	rna recognition motif-containing protein	GO:0005634 GO:0000166 GO:0003723
Aau_c33396_g1_i1	photosystem i reaction center subunit chloroplastic-like	GO:0009507 GO:0034357 GO:0015979 GO:0044710 GO:0044763
Aau_c33266_g1_i1	serine threonine-protein kinase	GO:0016772
Aau_c22201_g1_i1	peroxisomal -2-hydroxy-acid oxidase glo1-like isoform x1	GO:0010181 GO:0016491 GO:0055114
Aau_c14308_g1_i1	receptor-like protein kinase at1g80870-like	GO:0000166 GO:0004672 GO:0043167
Aau_c40320_g1_i1	probable dna gyrase subunit chloroplastic mitochondrial-like	GO:0005694 GO:0003677 GO:0003918 GO:0005524 GO:0006265	EC:3.6.1 EC:3.6.1.3 EC:5.99.1 EC:5.99.1.3 EC:3.6.1.15
Aau_c27375_g1_i1	low quality protein: receptor-like protein kinase partial	GO:0016021 GO:0004674 GO:0005524 GO:0006468	EC:2.7.11
Aau_c33005_g2_i1	ubiquitin-60s ribosomal protein l40	GO:0005840 GO:0003735 GO:0006412
Aau_c43418_g1_i1	replication protein a 70 kda dna-binding subunit a-like	GO:0005634 GO:0003677 GO:0008270 GO:0006260 GO:0006281 GO:0006310
Aau_c39972_g1_i1	rna polymerase beta subunit	GO:0009507 GO:0003677 GO:0003899 GO:0032549 GO:0006351	EC:2.7.7.6
Aau_c21386_g1_i1	dna-directed rna polymerases iv and v subunit 6a-like	GO:0005665 GO:0003677 GO:0003899 GO:0006351	EC:2.7.7.6
Aau_c32326_g1_i2	hi0933 family flavoprotein	GO:0044710
Aau_c26339_g1_i2	isocitrate dehydrogenase	GO:0000287 GO:0004449 GO:0051287 GO:0006099	EC:1.1.1.41 EC:1.1.1
Aau_c30579_g1_i2	flagellar associated protein 71-like partial	GO:0031514
Aau_c22_g1_i1	probable xyloglucan endotransglucosylase hydrolase protein 26-like	GO:0005576 GO:0016740 GO:0016798 GO:0005975 GO:0009987
Aau_c17606_g2_i1	protein	GO:0016888 GO:0000737	EC:3.1.30 EC:3.1.21 EC:3.1
Aau_c16573_g3_i1	nuclear pore complex protein nup155-like	GO:0005643 GO:0017056 GO:0006913
Aau_c12860_g1_i1	helicase domain-containing family protein	GO:0016787 GO:0043167 GO:0097159 GO:1901363
Aau_c30335_g5_i1	unnamed protein product	GO:0016773 GO:0008152
Aau_c25583_g2_i1	hypothetical protein CISIN_1g0460161mg, partial	GO:0003746 GO:0003972 GO:0004113 GO:0005524 GO:0051731 GO:0006388 GO:0006414 GO:0016310	EC:3.1.4 EC:2.7.1 EC:6.5.1.3 EC:3.1 EC:3.1.4.37 EC:6.5.1
Aau_c20091_g1_i1	atpase n2b	GO:0005524
Aau_c23841_g1_i1	mitogen-activated protein kinase 9	GO:0005634 GO:0005739 GO:0005829 GO:0004674 GO:0009738 GO:0016310	EC:2.7.11
Aau_c26113_g5_i1	d6 protein kinase like 2	GO:0004674 GO:0005524 GO:0006468	EC:2.7.11
Aau_c2357_g1_i1	hypothetical protein 2_6480_01, partial	GO:0004672 GO:0005524 GO:0006468
Aau_c20493_g1_i1	unknown	GO:0005524 GO:0016307 GO:0046872 GO:0044267 GO:0046854	EC:2.7.1
Aau_c22876_g1_i1	histone acetyltransferase	GO:0005634 GO:0004402 GO:0006355 GO:0016573	EC:2.3.1.48 EC:2.3.1
Aau_c19693_g1_i1	hypothetical protein VITISV_019412	GO:0046872
Aau_c8248_g2_i1	exportin-t-like isoform x2	GO:0005737 GO:0003723 GO:0006405 GO:0006464 GO:0009628 GO:0009791 GO:0009933 GO:0050789 GO:1902582
Aau_c36673_g1_i1	trna-dihydrouridine synthase	GO:0009536 GO:0017150 GO:0050660 GO:0002943 GO:0055114
Aau_c36507_g1_i1	kup-related potassium transporter	GO:0016021 GO:0015079 GO:0071805
Aau_c22765_g1_i2	transcription initiation factor tfiid subunit 7-like	GO:0005669 GO:0000394 GO:0006367
Aau_c21625_g3_i1	squalene synthase	GO:0016021 GO:0004310 GO:0051996 GO:0008610	EC:2.5.1 EC:2.5.1.29 EC:2.5.1.21
Aau_c7875_g1_i1	magnesium chelatase subunit i	GO:0009507 GO:0005524 GO:0016851 GO:0015979 GO:0015995	EC:6.6.1.1
Aau_c33147_g2_i1	BnaCnng15860D	GO:0005488 GO:0016491
Aau_c16382_g1_i1	superkiller viralicidic activity 2-like 2-like	GO:0004386 GO:0097159 GO:1901363 GO:0006396 GO:0010468 GO:0044710 GO:0044763 GO:0048519 GO:0050794 GO:0051716 GO:0070647 GO:0071840	EC:3.6.1 EC:3.6.1.15
Aau_c44373_g1_i1	aminophospholipid atpase 2	GO:0005634 GO:0005768 GO:0005802 GO:0009506 GO:0016021 GO:0000287 GO:0004012 GO:0005524 GO:0015662 GO:0019829 GO:0008152 GO:0045332 GO:0098655	EC:3.6.1 EC:3.6.1.3 EC:3.6.3.1 EC:3.6.1.15
Aau_c24395_g2_i1	metalloendoproteinase 1-like	GO:0008233
Aau_c31655_g1_i1	indole-3-glycerol phosphate chloroplastic-like	GO:0044434 GO:0003824 GO:0008152
Aau_c32854_g1_i3	mediator of rna polymerase ii transcription subunit 15a-like isoform x2	GO:0003712 GO:0006355
Aau_c6893_g1_i1	gamma glutamyl	GO:0016746
Aau_c40433_g1_i1	probable inositol transporter 2-like	GO:0016020 GO:0022857 GO:0006810
Aau_c12368_g1_i1	aminoimidazole ribonucleotide carboxylase	GO:0016829 GO:0043167
Aau_c33438_g1_i1	predicted protein	GO:0047641 GO:0055114	EC:1.1.1.200
Aau_CL1079Contig1	probable metal-nicotianamine transporter ysl6-like	GO:0055085
Aau_c6431_g1_i1	cysteine proteinase	GO:0008233 GO:0006810 GO:0008152
Aau_c33064_g2_i2	serine threonine-protein kinase afc1-like	GO:0004672 GO:0016310
Aau_c17921_g1_i1	PREDICTED: uncharacterized protein LOC100832056	GO:0009507
Aau_c30825_g3_i1	stabilizer of iron transporter polynucleotidyl transferase isoform 1	GO:0003743 GO:0016740 GO:0006413 GO:0031047
Aau_c16626_g1_i1	probable xyloglucan endotransglucosylase hydrolase protein 30-like	GO:0016787 GO:0008152
Aau_c11010_g1_i1	retinoblastoma-related protein 1-like	GO:0005634 GO:0006351 GO:0006357 GO:0007049 GO:0051726
Aau_c35417_g1_i1	carbamoyl-phosphate synthase large chain	GO:0003824 GO:0005524 GO:0046872 GO:0006807
Aau_c5490_g1_i1	thioredoxin-like protein	GO:0051920 GO:0055114	EC:1.11.1.15
Aau_c40070_g1_i1	gamma-glutamylcysteine synthetase	GO:0042398
Aau_c5131_g2_i1	calcium-dependent protein kinase 16	GO:0004674 GO:0005509 GO:0005524 GO:0006468	EC:2.7.11
Aau_c431_g1_i1	zinc finger protein nutcracker-like isoform x1	GO:0005488
Aau_c82_g1_i1	cbl-interacting protein kinase 23-like	GO:0000166 GO:0004672 GO:0016310
Aau_c3718_g1_i2	transmembrane isoform 1	GO:0016020 GO:0006812 GO:0055085
Aau_c33291_g2_i9	lysyl-trna synthetase-like	GO:0005739 GO:0009507 GO:0003676 GO:0004824 GO:0005524 GO:0006364 GO:0006430 GO:0009658 GO:0009793 GO:0010027 GO:0010228 GO:0016226 GO:0048481	EC:6.1.1.6 EC:6.1.1
Aau_c25529_g1_i1	atp-binding cassette subfamily member group wbc protein 13	GO:0016020 GO:0005524 GO:0016887	EC:3.6.1 EC:3.6.1.3 EC:3.6.1.15
Aau_c31650_g2_i2	e3 ubiquitin-protein ligase ubr1	GO:0004842 GO:0008270 GO:0016874 GO:0016567
Aau_c12603_g1_i2	galacturonokinase-like isoform x1	GO:0016772 GO:0008152
Aau_c30315_g1_i1	gamma-glutamyltranspeptidase 3-like	GO:0005773 GO:0016020 GO:0016755 GO:0016787 GO:0006749
Aau_c22800_g1_i1	zinc finger protein nutcracker isoform 2	GO:0003676 GO:0046872
Aau_c16910_g1_i1	peptidyl-prolyl cis-trans isomerase pasticcino1-like	GO:0005783 GO:0044425 GO:0016853 GO:0009735 GO:0009755 GO:0009790 GO:0016043 GO:0044267 GO:0048364 GO:0048869
Aau_c30258_g2_i1	tpa: protein kinase superfamily protein	GO:0004672 GO:0005524 GO:0006468
Aau_c35579_g1_i1	protein unusual floral organs	GO:0005622 GO:0003746 GO:0006414 GO:0044767
Aau_c33843_g1_i1	eh domain-containing protein 1-like	GO:0003924 GO:0005509 GO:0005525	EC:3.6.1 EC:3.6.1.15
Aau_c28154_g1_i1	endonuclease exonuclease phosphatase family protein	GO:0005634 GO:0016020 GO:0004518 GO:0005509 GO:0009409	EC:3.1
Aau_c26393_g4_i1	pre-mrna-processing-splicing factor 8-like partial	GO:0005681 GO:0016023 GO:0017070 GO:0030623 GO:0000398
Aau_c1176_g1_i1	hypothetical protein SELMODRAFT_430200, partial	GO:0005938 GO:0005543 GO:0046872 GO:0032065
Aau_c22956_g1_i1	sodium hydrogen	GO:0016020 GO:0015297 GO:0015672 GO:0030001 GO:0055085
Aau_c22831_g2_i1	conserved hypothetical chloroplast protein ycf2	GO:0009570 GO:0005524
Aau_c17261_g1_i1	copper-exporting atpase responsive-to-antagonist 1 copper-transporting atpase isoform 2	GO:0016021 GO:0005507 GO:0005524 GO:0019829 GO:0008152 GO:0030001 GO:0098655	EC:3.6.1 EC:3.6.1.3 EC:3.6.1.15
Aau_c9485_g1_i2	cytochrome p450 704b1	GO:0005488 GO:0016491
Aau_c32636_g2_i1	wall-associated receptor kinase-like 20-like	GO:0004674 GO:0005524 GO:0030247 GO:0006468	EC:2.7.11
Aau_c24819_g2_i1	u-box domain-containing protein 12-like	GO:0004842 GO:0016567
Aau_c24582_g1_i2	chaperonin cpn60- mitochondrial-like	GO:0005737 GO:0005524 GO:0042026
Aau_c22853_g2_i1	hypothetical protein SELMODRAFT_6137, partial	GO:0003723 GO:0008270
Aau_c44963_g1_i1	glutamate receptor isoform 4	GO:0044699
Aau_c20355_g1_i1	abc transporter g family member 11-like	GO:0000166
Aau_CL1761Contig1	ubiquitin protein l40e	GO:0005840 GO:0003735 GO:0006412
Aau_c16891_g2_i1	PREDICTED: uncharacterized protein LOC101783243	GO:0046872
Aau_c25917_g3_i1	lrr receptor-like serine threonine-protein kinase erecta	GO:0005576 GO:0005739 GO:0009507 GO:0016021 GO:0004674 GO:0005524 GO:0019199 GO:0001558 GO:0001944 GO:0006468 GO:0008356 GO:0009664 GO:0009944 GO:0009965 GO:0010075 GO:0010103 GO:0010148 GO:0030155 GO:0031540 GO:0042742 GO:0048281 GO:0050832 GO:0051302 GO:2000027	EC:2.7.11
Aau_c17151_g2_i1	l-ascorbate oxidase	GO:0005576 GO:0005507 GO:0016491 GO:0055114
Aau_c30313_g2_i1	unknown	GO:0009055 GO:0015035 GO:0045454 GO:0055114
Aau_c17183_g1_i1	protein kinase	GO:0005488 GO:0016772
Aau_c35900_g1_i1	transducin family protein wd-40 repeat family protein isoform partial	GO:0005730 GO:0001510 GO:0006406 GO:0006606
Aau_c33183_g2_i1	hypothetical protein SELMODRAFT_105896	GO:0003824
Aau_c32990_g2_i1	trafficking protein particle complex subunit 2-like protein	GO:0005622 GO:0006888
Aau_c6655_g1_i1	wrky transcription factor 4	GO:0003700 GO:0043565 GO:0006355
Aau_c33513_g1_i1	adenylate kinase	GO:0016772
Aau_c27390_g1_i1	heterogeneous nuclear ribonucleoprotein 1-like	GO:0000166 GO:0003676
Aau_c21908_g2_i1	h2th-domain-containing protein	GO:0003676 GO:0004519 GO:0016829 GO:0006281 GO:0090305	EC:3.1
Aau_c20544_g1_i1	rna polymerase beta subunit partial	GO:0005739 GO:0009507 GO:0003677 GO:0003899 GO:0006351	EC:2.7.7.6
Aau_c23139_g2_i1	glycerol-3-phosphate 2-o-acyltransferase 6-like	GO:0016746 GO:0008152
Aau_c30417_g5_i1	sugar transport protein 13-like	GO:0005886 GO:0009506 GO:0016021 GO:0005358 GO:0015758 GO:0035428 GO:0043090
Aau_c2672_g1_i1	replication protein a 70 kda dna-binding subunit-like	GO:0005488
Aau_c24615_g1_i2	pentatricopeptide repeat-containing family protein	GO:0009507 GO:0031425
Aau_c20687_g2_i1	pre-mrna-splicing factor prp12-like isoform x2	GO:0009987
Aau_c5286_g1_i1	mitogen-activated protein kinase partial	GO:0004672 GO:0005524 GO:0006468
Aau_c24303_g1_i1	protein sco1 homolog mitochondrial-like	GO:0005743 GO:0016021 GO:0005507 GO:0006626 GO:0006825 GO:0006878 GO:0009790 GO:0019243 GO:0033617
Aau_c32745_g2_i2	germin-like protein 5-1-like	GO:0046872
Aau_c8882_g2_i1	kinase 1b isoform 1	GO:0004674 GO:0004715 GO:0005524 GO:0018108	EC:2.7.10 EC:2.7.11 EC:2.7.10.2
Aau_c26217_g1_i1	uncharacterized oxidoreductase	GO:0008152
Aau_c36459_g1_i1	50s ribosomal protein l22	GO:0030529
Aau_c30888_g2_i1	Os09g0423600	GO:0009706 GO:0030246 GO:0046509 GO:0009247 GO:0009611 GO:0009620 GO:0009695 GO:0009753 GO:0009790 GO:0010027 GO:0030259	EC:2.4.1.46 EC:2.4.1
Aau_c23140_g1_i1	abc transporter b family member 9-like	GO:0016021 GO:0016023 GO:0005524 GO:0042626 GO:0055085	EC:3.6.1 EC:3.6.1.3 EC:3.6.1.15
Aau_c43585_g1_i1	glutamate receptor -like	GO:0016020 GO:0005215 GO:0006810 GO:0044699
Aau_c40574_g1_i1	zinc finger family protein	GO:0008270
Aau_c10547_g1_i1	zinc knuckle (cchc-type) family protein	GO:0003676 GO:0008270
Aau_c6642_g1_i1	s61459heat shock transcription factor (clone hsfc) - maize	GO:0005634 GO:0003700 GO:0043565 GO:0006355 GO:0009408
Aau_c31452_g1_i1	protein	GO:0005622 GO:0006810
Aau_c27592_g1_i1	achain crystal structure of a rice os3bglu6 beta-glucosidase	GO:0005576 GO:0004565 GO:0033907 GO:0042973 GO:0046872 GO:0080079 GO:0080083 GO:0005975	EC:3.2.1.21 EC:3.2.1.23 EC:3.2.1.39 EC:3.2.1 EC:3.2.1.38
Aau_c43080_g1_i1	eukaryotic translation initiation factor 4e-1-like isoform x1	GO:0005737 GO:0003743 GO:0006413
Aau_c30099_g2_i1	cyclin-dependent kinase c-2-like	GO:0004674 GO:0005524 GO:0006468	EC:2.7.11
Aau_c27975_g2_i1	unknown	GO:0008152
Aau_c22030_g1_i1	amino-acid permease bat1 homolog isoform x3	GO:0016021 GO:0031966 GO:0005313 GO:0015180 GO:0015181 GO:0015185 GO:0015189 GO:0015808 GO:0015809 GO:0015812 GO:0089711 GO:1903401
Aau_c15515_g1_i1	geranylgeranyl pyrophosphate	GO:0016740
Aau_c23970_g2_i1	taxadien-5-alpha-ol o-acetyltransferase	GO:0016740
Aau_c25711_g1_i1	peptidyl-prolyl cis-trans isomerase family protein	GO:0005737 GO:0003755 GO:0042277 GO:0000413 GO:0006457	EC:5.2.1.8
Aau_c21721_g1_i2	probable prefoldin subunit 4	GO:0005829 GO:0016272 GO:0051082 GO:0006457
Aau_c29425_g3_i1	hypothetical protein SELMODRAFT_141539	GO:0005783 GO:0044425 GO:0016758 GO:0006486
Aau_c438_g1_i1	udp-glucose 6-dehydrogenase 4-like	GO:0003979 GO:0051287 GO:0055114	EC:1.1.1.22
Aau_c32973_g2_i1	upf0760 protein c2orf29-like	GO:0009628
Aau_c30126_g1_i1	vesicle-fusing atpase-like isoform x1	GO:0000166
Aau_c30846_g1_i1	-alpha-glucan-branching enzyme 2-2	GO:0003844 GO:0004553 GO:0043169 GO:0005978	EC:2.4.1.18
Aau_c26857_g3_i1	ankyrin repeat family protein	GO:0004842 GO:0008270 GO:0016874 GO:0016567
Aau_c30305_g1_i3	dehydration-responsive family protein	GO:0008168 GO:0032259
Aau_c3972_g1_i1	dicer-like protein 2	GO:0003676 GO:0016787 GO:0016070
Aau_c32890_g3_i1	probable galacturonosyltransferase-like 3	GO:0005794 GO:0016020 GO:0016757 GO:0008152
Aau_c23959_g1_i1	phosphatidylinositol 3- root isoform isoform x2	GO:0005524 GO:0016303 GO:0006487 GO:0006897 GO:0009651 GO:0010228 GO:0016926 GO:0032957 GO:0036092 GO:0046854 GO:0046855 GO:0048015 GO:0050665	EC:2.7.1 EC:2.7.1.137
Aau_c12952_g2_i1	ankyrin repeat domain	GO:0044434 GO:0048500 GO:0005488 GO:0009639 GO:0044237 GO:0044238 GO:0044763 GO:0071704
Aau_c28641_g2_i1	hypothetical protein SELMODRAFT_27643, partial	GO:0000166 GO:0004672
Aau_c16993_g2_i1	rna helicase-like	GO:0009536 GO:0000166 GO:0004386	EC:3.6.1 EC:3.6.1.15
Aau_c12799_g2_i1	unknown	GO:0016491 GO:0055114
Aau_c13129_g2_i1	low quality protein: dual specificity protein kinase spla-like	GO:0000166 GO:0004672
Aau_c1693_g1_i1	regulator of telomere elongation helicase 1-like	GO:0005634 GO:0005739 GO:0003677 GO:0004003 GO:0005524 GO:0006346 GO:0007267 GO:0009616 GO:0009855 GO:0010014 GO:0010073 GO:0010267 GO:0032508 GO:0035196	EC:3.6.1 EC:3.6.1.3 EC:3.6.1.15
Aau_c12501_g1_i1	structure-specific recognition	GO:0005694 GO:0031981 GO:0032991 GO:0016491 GO:0006259 GO:0006342 GO:0006351 GO:0006974 GO:0007389 GO:0009653 GO:0009791 GO:0016246 GO:0016569 GO:0048507 GO:0048608 GO:0070918
Aau_c31381_g1_i1	protein phosphatase 2c	GO:0016787
Aau_c23548_g1_i1	phototropin, partial	GO:0000155 GO:0004674 GO:0005524 GO:0000160 GO:0006468 GO:0023014	EC:2.7.11 EC:2.7.3 EC:2.7.13.3
Aau_c8269_g1_i1	26s proteasome non-atpase regulatory subunit 4-like	GO:0008540 GO:0006511
Aau_c28118_g1_i2	abc transporter g family member 11	GO:0009897 GO:0005524 GO:0015245 GO:0042626 GO:0042803 GO:0009611 GO:0009651 GO:0009737 GO:0010222 GO:0010588 GO:0015908 GO:0080051	EC:3.6.1 EC:3.6.1.3 EC:3.6.1.15
Aau_c24930_g2_i1	e3 ubiquitin-protein ligase at1g12760-like isoform x2	GO:0008270
Aau_c22837_g1_i1	probable lrr receptor-like serine threonine-protein kinase at3g47570-like	GO:0016740
Aau_c27722_g1_i1	udp-glucuronate:xylan alpha-glucuronosyltransferase 3 isoform x2	GO:0005794 GO:0016020 GO:0016740
Aau_c31471_g1_i1	sugar carrier protein expressed	GO:0005886 GO:0009506 GO:0016021 GO:0005358 GO:0015758 GO:0035428 GO:0043090
Aau_c19925_g1_i2	alpha- -sialyltransferase	GO:0005794 GO:0008373 GO:0006486 GO:0097503	EC:2.4.99
Aau_c27364_g1_i1	transmembrane emp24 domain-containing protein p24delta3-like	GO:0016020
Aau_c30943_g1_i3	ribose-phosphate pyrophosphokinase mitochondrial-like	GO:0009507 GO:0000287 GO:0004749 GO:0005524 GO:0016301 GO:0006783 GO:0009116 GO:0009165 GO:0016310	EC:2.7.6.1
Aau_c30860_g2_i1	atp-binding cassette transporter	GO:0000166 GO:0016887 GO:0006810	EC:3.6.1 EC:3.6.1.3 EC:3.6.1.15
Aau_c39504_g1_i1	serine threonine protein phosphatase 2a 57 kda regulatory subunit b theta isoform-like	GO:0000159 GO:0008601 GO:0007165 GO:0050790
Aau_c28441_g1_i2	transcription factor jumonji family protein zinc finger family protein isoform 1	GO:0044238 GO:0044260
Aau_c3455_g2_i1	c-terminal processing peptidase-2	GO:0008236 GO:0006508
Aau_c26315_g2_i1	chitinase a	GO:0016798 GO:0008152
Aau_c21430_g1_i1	oxygen-evolving enhancer protein chloroplastic-like	GO:0009535 GO:0009654 GO:0019898 GO:0005509 GO:0015979
Aau_c44434_g1_i1	telomerase cajal body protein 1	GO:0005739
Aau_c30238_g1_i1	hypothetical protein SELMODRAFT_115966	GO:0016614
Aau_c30104_g1_i2	dynamin-related protein 1e-like	GO:0003924 GO:0005525	EC:3.6.1 EC:3.6.1.15
Aau_c461_g1_i1	mediator of rna polymerase ii transcription subunit 14	GO:0016772 GO:0034645 GO:0044238 GO:0050794
Aau_c30586_g2_i2	signal recognition particle receptor subunit	GO:0005622 GO:0000166 GO:0006259 GO:0007059 GO:0007127 GO:0044710 GO:0048513 GO:0050794 GO:0051276 GO:0051716
Aau_c43249_g1_i1	cytochrome p450 724b1-like	GO:0005488 GO:0016491
Aau_c21097_g2_i1	inorganic phosphate transporter protein	GO:0016021 GO:0005315 GO:0006817 GO:0055085
Aau_c17755_g1_i1	probable polyamine transporter at1g31830	GO:0016021 GO:0015171 GO:0003333
Aau_c26319_g1_i1	transcriptional repressor eed esc fie	GO:0005677 GO:0043078 GO:0003700 GO:0006349 GO:0006351 GO:0006355 GO:0007275 GO:0010048 GO:0016571 GO:2000014
Aau_c3979_g1_i1	dna polymerase eta subunit	GO:0016779 GO:0006259
Aau_c37320_g1_i1	signal peptide peptidase-like protein	GO:0016021 GO:0004190 GO:0006508	EC:3.4.23
Aau_c35922_g1_i1	molybdenum cofactor sulfurase	GO:0005622 GO:0008265 GO:0009000 GO:0006796 GO:0006807 GO:0009408 GO:0009409 GO:0009651 GO:0009688 GO:0009723 GO:0009734 GO:0009737 GO:0009753 GO:0009863 GO:0010035 GO:0010118 GO:0010182 GO:0018315 GO:0031347 GO:0035556 GO:0042742 GO:0043067 GO:0045037 GO:0046483 GO:0048519 GO:1901360	EC:4.4.1.16
Aau_c15615_g1_i1	atp-dependent zinc metalloprotease	GO:0044238 GO:0071704
Aau_c7246_g2_i1	glucan endo- -beta-glucosidase 11-like isoform x1	GO:0016787
Aau_c9837_g1_i1	obgm_orysj ame: full=probable gtp-binding protein mitochondrial flags: precursor	GO:0005488
Aau_c6913_g1_i1	daikon cysteine protease rd21	GO:0008234 GO:0006508	EC:3.4
Aau_c36294_g1_i1	30s ribosomal protein chloroplastic	GO:0030529
Aau_c13913_g1_i1	uvrb uvrc motif-containing protein	GO:0005634 GO:0009507 GO:0003677 GO:0004518 GO:0006289	EC:3.1
Aau_c21031_g2_i1	predicted protein	GO:0009507 GO:0004851 GO:0043115 GO:0006567 GO:0019354 GO:0032259 GO:0055114	EC:2.1.1.107 EC:1.3.1.76 EC:2.1.1
Aau_c12573_g1_i1	protein	GO:0005622 GO:0008270
Aau_c15818_g1_i1	predicted protein	GO:0005488 GO:0006812
Aau_c12663_g1_i1	calcium-binding ef-hand family protein	GO:0005509
Aau_c31839_g1_i1	endonuclease 2	GO:0004518 GO:0005488 GO:0090304	EC:3.1
Aau_c25998_g1_i1	epidermal growth factor receptor substrate 15-like	GO:0005509
Aau_c22077_g1_i1	adenylyltransferase and sulfurtransferase mocs3-2 isoform x4	GO:0005737 GO:0000166 GO:0016779 GO:0016783 GO:0043167 GO:0002098 GO:0034227 GO:0044267
Aau_c14799_g1_i1	abc1 protein kinase	GO:0004672 GO:0005524 GO:0006468
Aau_c29514_g2_i2	structural maintenance of chromosomes protein 6b-like isoform x4	GO:0009987
Aau_c28556_g1_i1	ferric reductase-like transmembrane component	GO:0016020 GO:0044464 GO:0016491 GO:0044699
Aau_c7383_g1_i1	potassium transporter	GO:0016020 GO:0006813
Aau_c33158_g1_i2	beta-glucosidase precursor	GO:0016798 GO:0008152
Aau_c23757_g1_i1	predicted protein	GO:0004386 GO:0097159 GO:1901363 GO:0006725 GO:0034641 GO:0044710 GO:0044763 GO:0046483 GO:1901360	EC:3.6.1 EC:3.6.1.15
Aau_c11598_g1_i1	phage-type rna polymerase	GO:0005739 GO:0009536 GO:0016779
Aau_c17795_g2_i1	membrane-bound endo- -beta-glucanase	GO:0004553 GO:0000272
Aau_c41197_g1_i1	photosystem i reaction center subunit chloroplast expressed	GO:0009522 GO:0009534 GO:0016043 GO:0019684 GO:0044085 GO:0044699
Aau_c29429_g1_i1	37s ribosomal protein mitochondrial-like isoform x3	GO:0005840 GO:0003735 GO:0006412
Aau_c41658_g1_i1	quasimodo1-like protein	GO:0016757 GO:0008152
Aau_c30045_g1_i1	phospholipid-translocating p-type flippase family expressed	GO:0005739 GO:0016020 GO:0016787 GO:0043167 GO:0006811
Aau_c21994_g1_i1	beta-galactosidase family protein	GO:0016798 GO:0044237 GO:0071704
Aau_c10600_g1_i1	predicted protein	GO:0003824 GO:0008152
Aau_c22094_g1_i1	dna-directed rna polymerases iv and v subunit 9a-like	GO:0005488
Aau_c28918_g2_i1	low quality protein: adenylate kinase mitochondrial-like	GO:0016772
Aau_c22452_g1_i2	cazy family gt34-like protein	GO:0016021 GO:0016758 GO:0008152
Aau_c21877_g1_i1	cytokinin hydroxylase-like	GO:0005488 GO:0016491
Aau_c26962_g1_i1	squamosa promoter-binding-like protein 8	GO:0005634 GO:0005737 GO:0003677 GO:0046872 GO:0006351 GO:0006355 GO:0009554 GO:0009556 GO:0030154 GO:0048653
Aau_c16047_g1_i1	ubiquitin carboxyl-terminal hydrolase 27-like	GO:0016787
Aau_c32816_g2_i2	proline-rich receptor-like protein kinase perk9	GO:0016772
Aau_c3245_g1_i1	chloroplast cge1	GO:0005759 GO:0000774 GO:0042803 GO:0051087 GO:0006457 GO:0050790
Aau_c31148_g3_i1	hypothetical protein AMTR_s00091p00037050	GO:0016301
Aau_c8772_g1_i1	fad synthase	GO:0044249 GO:1901576
Aau_c32963_g8_i1	pleiotropic drug resistance protein 1-like	GO:0016020 GO:0005524 GO:0016887	EC:3.6.1 EC:3.6.1.3 EC:3.6.1.15
Aau_c30930_g2_i2	histone deacetylase 1 isoform 5	GO:0005634 GO:0032041 GO:0046969 GO:0046970 GO:0097372 GO:0006351 GO:0006355 GO:0061647 GO:0070932 GO:0070933	EC:3.5.1 EC:3.5.1.98
Aau_c25067_g4_i1	probable lrr receptor-like serine threonine-protein kinase at5g10290-like	GO:0016021 GO:0004674 GO:0005524 GO:0006468	EC:2.7.11
Aau_c17395_g1_i1	protein kinase g11a-like	GO:0016772
Aau_c35749_g1_i1	atp-binding cassette	GO:0016020 GO:0005524 GO:0015439 GO:0008152 GO:0015886	EC:3.6.1 EC:3.6.1.3 EC:3.6.3.41 EC:3.6.1.15
Aau_c24986_g2_i1	bifunctional aspartokinase homoserine dehydrogenase-like	GO:0016491 GO:0009067 GO:0009082
Aau_c31626_g1_i1	delta-1-pyrroline-5-carboxylate synthase isoform x1	GO:0005737 GO:0004349 GO:0004350 GO:0006561 GO:0016310 GO:0055114	EC:1.2.1.41 EC:2.7.2.11
Aau_c26035_g1_i2	protease do-like chloroplastic isoform x2	GO:0004252 GO:0006508	EC:3.4.21
Aau_c25578_g1_i1	probable calcium-transporting atpase plasma membrane-type-like	GO:0016020 GO:0000166 GO:0019829 GO:0043167 GO:0006816	EC:3.6.1 EC:3.6.1.3 EC:3.6.1.15
Aau_c33257_g1_i4	predicted protein	GO:0006810 GO:0044763
Aau_c32386_g1_i1	serine threonine-protein kinase chloroplastic-like	GO:0000166 GO:0004672
Aau_c10702_g1_i1	biogenesis of lysosome-related organelles complex 1 subunit 1	GO:0044699
Aau_c22814_g1_i1	unknown	GO:0044599
Aau_c23342_g2_i1	hypothetical protein SELMODRAFT_413798	GO:0003824 GO:0030246 GO:0005975
Aau_c5572_g1_i1	small nuclear ribonucleoprotein family protein	GO:0005730 GO:0005732 GO:0005774 GO:0005829 GO:0019013 GO:0001510
Aau_c5772_g1_i1	ketopantoate hydroxymethyltransferase family protein	GO:0003864 GO:0008168 GO:0015940 GO:0032259	EC:2.1.2.11
Aau_c35422_g1_i1	eukaryotic translation initiation factor 2 subunit alpha	GO:0005850 GO:0003743 GO:0006413
Aau_c29039_g1_i1	PREDICTED: uncharacterized protein LOC103321523 isoform X1	GO:0008152
Aau_c5657_g1_i1	hypothetical protein AMTR_s00022p00016600	GO:0005730 GO:0030896 GO:0000077 GO:0006281
Aau_c27924_g1_i2	pto-like protein	GO:0016020 GO:0000166 GO:0004672 GO:0016310
Aau_c13747_g2_i1	hypothetical protein SELMODRAFT_30474, partial	GO:0000166 GO:0003677 GO:0006281 GO:0007126
Aau_c21699_g1_i1	60s ribosomal protein l18a-2	GO:0005840 GO:0003735 GO:0006412
Aau_CL2Contig1	polypyrimidine tract-binding protein homolog 3-like isoform 1	GO:0005737 GO:0043229 GO:0003676 GO:0006396
Aau_c41858_g1_i1	phosphatidylserine decarboxylase proenzyme 3-like isoform x1	GO:0004609 GO:0005509 GO:0008654	EC:4.1.1.65
Aau_c33290_g1_i4	u-box domain-containing protein 52-like isoform x1	GO:0016772
Aau_c34102_g1_i1	predicted protein	GO:0005634 GO:0005737 GO:0000166 GO:0003723 GO:0033862 GO:0006221 GO:0006397 GO:0046939	EC:2.7.4 EC:2.7.4.22
Aau_c19370_g1_i1	protein tpx2-like isoform x3	GO:0015630 GO:0044430
Aau_c30071_g3_i2	probable protein arginine n-methyltransferase 1	GO:0005737 GO:0008276 GO:0006479	EC:2.1.1
Aau_c26028_g1_i1	cytidinediphosphate diacylglycerol synthase 4	GO:0009536 GO:0016020 GO:0004605 GO:0044237	EC:2.7.7.41
Aau_c28967_g2_i4	pre-mrna-splicing factor sf2-like isoform 1	GO:0000166 GO:0003676
Aau_c19983_g1_i1	methyltransferase-like protein 13	GO:0008152
Aau_c27225_g1_i2	centromere kinetochore protein zw10 homolog	GO:0000775 GO:0044763
Aau_c39809_g1_i1	receptor protein kinase clavata1	GO:0016023 GO:0016301
Aau_c24721_g1_i1	u4 small nuclear ribonucleoprotein 27 kda protein	GO:0005829
Aau_c4565_g1_i1	alpha-helical ferredoxin	GO:0005747 GO:0008137 GO:0009055 GO:0046872 GO:0051539 GO:0055114	EC:1.6.99.5 EC:1.6.99.3 EC:1.6.5.3
Aau_c26595_g1_i2	reticulon-like protein b8	GO:0005739 GO:0005789 GO:0016021 GO:0006612 GO:0009963 GO:0010363
Aau_c32890_g4_i3	cbl-interacting serine threonine-protein kinase 23	GO:0005634 GO:0005829 GO:0005886 GO:0009536 GO:0004674 GO:0005267 GO:0005524 GO:0000911 GO:0006468 GO:0007584 GO:0009723 GO:0009738 GO:0010107 GO:0010118 GO:0016036 GO:0019375 GO:0019722 GO:0042631	EC:2.7.11
Aau_c38084_g1_i1	potassium transporter	GO:0006810
Aau_c37972_g1_i1	dna mismatch repair protein msh6-1	GO:0000166 GO:0003677 GO:0006261 GO:0006281 GO:0048438 GO:0048449 GO:0048827 GO:0050794
Aau_c32357_g2_i1	cc type glutaredoxin	GO:0009055 GO:0015035 GO:0045454 GO:0055114
Aau_CL100Contig1	zinc finger	GO:0005634 GO:0003700 GO:0044212 GO:0006355 GO:0009855 GO:0009944 GO:0010014 GO:0010075 GO:0048364
Aau_c25438_g2_i2	unknown	GO:0016020
Aau_c23045_g1_i1	predicted protein	GO:0008270
Aau_c35296_g1_i1	histone h1 linker	GO:0005694 GO:0003677
Aau_c34960_g1_i1	dioxygenase extradiol-like protein	GO:0016491 GO:0046914 GO:0008152
Aau_c32722_g1_i1	phenylalanine ammonia partial	GO:0005737 GO:0045548 GO:0006559 GO:0009800	EC:4.3.1.24 EC:4.3.1.25
Aau_c26537_g1_i1	phosphate transporter 4 5	GO:0016021 GO:0031969 GO:0005315 GO:0015706 GO:0055085
Aau_c37283_g1_i1	rhodanese-like domain-containing protein chloroplastic-like	GO:0009536 GO:0006520 GO:0006725 GO:0009628 GO:0010033 GO:0015979 GO:0016043 GO:0032787 GO:0046394 GO:0046483 GO:0050794 GO:0051186 GO:1901360 GO:1901700
Aau_c32593_g1_i1	short-chain dehydrogenase reductase family protein	GO:0008152
Aau_c31144_g1_i1	probable wrky transcription factor 21	GO:0003700 GO:0043565 GO:0006355
Aau_c16307_g1_i1	chloroplastic lipocalin	GO:0044424
Aau_c24091_g3_i1	receptor-like kinase	GO:0016772
Aau_c24651_g3_i1	pin-like partial	GO:0016021 GO:0055085
Aau_c24931_g2_i1	uncharacterized aarf domain-containing protein kinase 2 isoform x2	GO:0016772 GO:0008152
Aau_c43618_g1_i1	40s ribosomal protein s15a-1-like	GO:0005840 GO:0003735 GO:0006412
Aau_c28454_g1_i1	monosaccharide transporter	GO:0016021 GO:0031969 GO:0022891 GO:0008643 GO:0055085
Aau_c25683_g1_i2	biogenesis of lysosome-related organelles complex 1 subunit 2-like	GO:0044444
Aau_c36936_g1_i1	glycine-rich rna- abscisic acid-inducible isoform x1	GO:0000166 GO:0003676
Aau_c30590_g1_i2	probable s-acyltransferase at3g26935-like	GO:0016740
Aau_c19600_g2_i1	protein	GO:0004849 GO:0005524 GO:0016310 GO:0044206 GO:0044211	EC:2.7.1.48
Aau_c28633_g4_i2	ubiquitin carboxyl-terminal hydrolase 19-like	GO:0036459 GO:0046872 GO:0006511
Aau_CL1884Contig1	zinc finger	GO:0016740
Aau_c11767_g1_i1	phospholipase partial	GO:0004620 GO:0008081 GO:0006629	EC:3.1 EC:3.1.1
Aau_c33540_g1_i1	sm sec1-family protein	GO:0006904
Aau_c16920_g1_i1	probable starch synthase chloroplastic amyloplastic	GO:0009501 GO:0009507 GO:0009011 GO:0019252	EC:2.4.1.21 EC:2.4.1
Aau_c41841_g1_i1	hypothetical protein SELMODRAFT_437238	GO:0009269
Aau_c29584_g1_i1	aminodeoxychorismate synthase-like	GO:0003824 GO:0008652 GO:0019438 GO:1901362 GO:1901605
Aau_c22711_g2_i1	nadh dehydrogenase	GO:0005739 GO:0016020 GO:0003954 GO:0048037	EC:1.6.99.3
Aau_c30727_g1_i2	trans- -dihydrobenzene- -diol dehydrogenase-like	GO:0016491 GO:0055114
Aau_c4144_g1_i2	lactoylglutathione lyase glyoxalase i family protein	GO:0016829 GO:0008152
Aau_c33148_g1_i1	nucleolar gtp-binding protein 1-like	GO:0005634 GO:0000166
Aau_c31579_g1_i1	hypothetical protein PHAVU_003G095900g	GO:0004707 GO:0005524 GO:0000165 GO:0006468	EC:2.7.11 EC:2.7.11.24
Aau_c22029_g1_i1	predicted protein	GO:0008033 GO:0090501
Aau_c26133_g1_i1	inositol-tetrakisphosphate 1-kinase 2-like isoform x3	GO:0005488 GO:0016301
Aau_c30380_g2_i1	d-lactate ferricytochrome c oxidoreductase	GO:0016614
Aau_c29614_g2_i1	cpk-related protein kinase 3	GO:0004683 GO:0005509 GO:0005524 GO:0006468	EC:2.7.11 EC:2.7.11.17
Aau_c5205_g1_i1	epf-type cis2-his2 zinc finger transcription factor	GO:0046872
Aau_c19574_g1_i1	transmembrane protein	GO:0016021
Aau_c9785_g1_i1	predicted protein	GO:0016020 GO:0016787 GO:0006629
Aau_c28631_g1_i1	protein	GO:0030117 GO:0015031 GO:0016192 GO:0046907
Aau_c31399_g1_i3	diphthine expressed	GO:0004164 GO:0009220 GO:0017183 GO:0032259	EC:2.1.1.98
Aau_c28002_g1_i1	ribosomal rna small subunit methyltransferase b	GO:0006364
Aau_c8110_g1_i1	cytochrome p450	GO:0004497 GO:0005506 GO:0016705 GO:0020037 GO:0055114
Aau_c21379_g1_i1	u1 small nuclear ribonucleoprotein a-like	GO:0030529 GO:0044428 GO:0003723 GO:0006397 GO:0008380
Aau_c27336_g1_i1	serine threonine-protein kinase-like protein acr4	GO:0016020 GO:0044464 GO:0016301 GO:0009791 GO:0044763 GO:0048608 GO:0050896 GO:0065007
Aau_c16658_g2_i1	protein stichel-like 3 isoform x2	GO:0097159 GO:1901363 GO:0006259 GO:0034645
Aau_c11006_g1_i1	myotubularin-related protein 2-like	GO:0004725 GO:0035335	EC:3.1.3.16 EC:3.1 EC:3.1.3.48 EC:3.1.3.41
Aau_c2626_g1_i1	dol-p-man:man c -pp-dol alpha- -mannosyltransferase-like	GO:0005789 GO:0016021 GO:0052925 GO:0006486 GO:0030244 GO:0048193 GO:0097502	EC:2.4.1.258 EC:2.4.1
Aau_c16856_g2_i1	glycerol-3-phosphate transporter 1-like	GO:0006810
Aau_c42122_g1_i1	replication protein a 70 kda dna-binding subunit a-like	GO:0005634 GO:0003677 GO:0006260 GO:0006281 GO:0006310
Aau_c31505_g2_i1	probable salt tolerance-like protein partial	GO:0005622 GO:0008270
Aau_c19168_g1_i2	unknown	GO:0097159 GO:1901363
Aau_c16498_g1_i2	fructose- -bisphosphate aldolase	GO:0004332 GO:0006096	EC:4.1.2.13
Aau_CL492Contig1	serine threonine kinase	GO:0005886 GO:0004674 GO:0009627 GO:0009697 GO:0009863 GO:0030968 GO:0031348 GO:0046777	EC:2.7.11
Aau_c30018_g1_i1	cbl-interacting protein kinase 9	GO:0004674 GO:0005524 GO:0006468 GO:0007165	EC:2.7.11
Aau_c5050_g1_i1	mitochondrial uncoupling protein 1-like	GO:0016021 GO:0031966 GO:0006839
Aau_c28979_g3_i1	regulatory particle triple-a atpase 3 isoform partial	GO:0005737 GO:0005524 GO:0016787 GO:0030163
Aau_c24038_g1_i1	calcium-dependent protein kinase 33-like	GO:0004672 GO:0005509 GO:0005524 GO:0006468
Aau_c21376_g2_i1	5 -3 exoribonuclease 4-like	GO:0005488 GO:0006139
Aau_c24740_g1_i1	molybdopterin biosynthesis protein cnx1-like	GO:0005829 GO:0005524 GO:0016740 GO:0030151 GO:0000165 GO:0006612 GO:0006777 GO:0009409 GO:0009734 GO:0009738 GO:0009862 GO:0009867 GO:0010363 GO:0030968 GO:0031348 GO:0043069 GO:0050832
Aau_c13540_g1_i1	meiotic recombination protein	GO:0097159 GO:1901363 GO:0006259
Aau_c4066_g2_i1	hypothetical protein M569_07474	GO:0003824
Aau_c43548_g1_i1	lycopene beta cyclase	GO:0016705 GO:0016117 GO:0055114
Aau_c31538_g1_i1	transcriptional corepressor seuss-like	GO:0007275 GO:0048856
Aau_c25809_g3_i1	ribonucleoside-diphosphate reductase large subunit	GO:0005971 GO:0004748 GO:0005524 GO:0006094 GO:0006261 GO:0007010 GO:0009202 GO:0009263 GO:0010498 GO:0055114	EC:1.17.4 EC:1.17.4.1
Aau_c23626_g1_i1	chromatin-remodeling complex atpase chain	GO:0005634 GO:0003677 GO:0005524 GO:0016818 GO:0031491 GO:0008152 GO:0043044
Aau_c22225_g1_i1	dnaj homolog subfamily b member 1-like	GO:0005783
Aau_c19546_g1_i1	homeobox-leucine zipper protein anthocyaninless 2	GO:0005634 GO:0003700 GO:0008289 GO:0043565 GO:0006355 GO:0006473 GO:0042335 GO:0043481 GO:0048765
Aau_CL1738Contig1	gpn-loop gtpase 3 homolog um01243-like	GO:0005524
Aau_c32790_g1_i1	alpha-l rna-binding motif ribosomal protein s4 family protein	GO:0022627 GO:0004812 GO:0019843 GO:0006626 GO:0008152	EC:6.1.1
Aau_c25412_g2_i2	nad -binding rossmann-fold superfamily protein	GO:0008152
Aau_c23285_g1_i1	hypothetical protein SELMODRAFT_157803	GO:0009507 GO:0016020 GO:0016740 GO:0016835 GO:0046872 GO:0044238 GO:1901663
Aau_c44174_g1_i1	hypothetical protein JCGZ_21801	GO:0097159 GO:1901363
Aau_c30483_g1_i1	beta- -glucanase	GO:0016023
Aau_c3828_g1_i1	protein	GO:0005730 GO:0005840 GO:0003723 GO:0042254
Aau_c1004_g2_i1	transmembrane bax inhibitor motif-containing	GO:0016021
Aau_c30120_g3_i1	developmentally-regulated gtp-binding protein 1-like	GO:0005829 GO:0003924 GO:0005525 GO:0019003	EC:3.6.1 EC:3.6.1.15
Aau_c34821_g1_i1	tpa: arf gtpase activating domain protein with ankyrin repeat-containing protein	GO:0005737 GO:0008060 GO:0008270 GO:0032312 GO:0043547
Aau_c35312_g1_i1	hypothetical protein SELMODRAFT_176062	GO:0015934 GO:0003723 GO:0003735 GO:0006412
Aau_c27875_g1_i1	sterile nodes	GO:0003677 GO:0003682
Aau_c12653_g2_i1	phd finger-like domain-containing protein 5b	GO:0005689 GO:0000398
Aau_c16581_g1_i1	transcription factor jumonji domain-containing isoform 1	GO:0008270
Aau_c14345_g2_i1	serine threonine-protein kinase bri1-like 2-like	GO:0016020 GO:0004672 GO:0007165 GO:0010033 GO:0048731
Aau_CL1652Contig1	achain crystal structure of oxidized cytochrome c6a from arabidopsis thaliana	GO:0009055 GO:0020037
Aau_c8090_g1_i1	probable polygalacturonase	GO:0005576 GO:0005739 GO:0004650 GO:0005975 GO:0071555	EC:3.2.1.15
Aau_c29285_g8_i1	transcription factor emb1444-like	GO:0006810
Aau_c41210_g1_i1	psb3_picma ame: full=proteasome subunit beta type-3 ame: full=20s proteasome alpha subunit c ame: full=20s proteasome subunit beta-3	GO:0005634 GO:0005737 GO:0005839 GO:0004298 GO:0051603	EC:3.4.25
Aau_c21853_g3_i1	mrna splicing factor atp-dependent rna helicase	GO:0016787 GO:0097159 GO:1901363
Aau_c5705_g1_i2	probable folate-biopterin transporter 4	GO:0016021 GO:0006810 GO:0009627 GO:0009697
Aau_c32904_g1_i4	nac domain-containing protein 74-like isoform x2	GO:0003677 GO:0006355
Aau_c29798_g2_i1	low quality protein: ap-2 complex subunit alpha-1-like	GO:0030117 GO:0015031
Aau_c8673_g2_i1	rubisco subunit binding-protein alpha subunit	GO:0005737 GO:0005524 GO:0042026
Aau_c26651_g1_i4	programmed cell death protein 2-like protein	GO:0005737
Aau_c300_g1_i1	anaphase-promoting complex subunit 2-like	GO:0031461 GO:0031625 GO:0006511
Aau_c33335_g1_i1	wd repeat-containing protein dwa1-like	GO:0044238 GO:0044260 GO:0044763 GO:0048519 GO:0051716
Aau_c24828_g2_i1	superkiller viralicidic activity 2-like 2-like	GO:0005634 GO:0003676 GO:0005524 GO:0008026 GO:0000398 GO:0000724 GO:0000741 GO:0006406 GO:0006606 GO:0009560 GO:0009640 GO:0009909 GO:0010074 GO:0010212 GO:0010388 GO:0016567 GO:0016571 GO:0016579 GO:0030422 GO:0031125 GO:0035196 GO:0043687 GO:0045893 GO:0048825 GO:0051301	EC:3.6.1 EC:3.6.1.3 EC:3.6.1.15
Aau_c27662_g2_i1	40s ribosomal protein s30	GO:0005840 GO:0003735 GO:0006412
Aau_c28073_g3_i1	snf2 family chromodomain-helicase	GO:0097159 GO:1901363
Aau_c21679_g1_i1	probable protein phosphatase 2c 60-like	GO:0016787
Aau_c18427_g1_i1	autophagy 4a	GO:0008233 GO:0006810 GO:0008152
Aau_c20917_g2_i1	brefeldin a-inhibited guanine nucleotide-exchange protein 1-like	GO:0050789
Aau_c28023_g1_i1	beclin 1 protein	GO:0044699
Aau_c28605_g1_i1	bahd family clade iv	GO:0016746
Aau_c28027_g1_i1	rna-binding protein luc7-like 2	GO:0005685 GO:0003729 GO:0006376
Aau_c28509_g2_i1	nf-x1-type zinc finger protein nfxl2	GO:0046872 GO:0031323
Aau_c20865_g1_i1	mitochondrial phosphate carrier protein mitochondrial	GO:0005739 GO:0016020
Aau_c16766_g2_i1	probable metal-nicotianamine transporter partial	GO:0016021 GO:0055085
Aau_c35798_g1_i1	dna binding protein	GO:0003682 GO:0008270
Aau_c31055_g2_i1	u5 small nuclear ribonucleoprotein 200 kda helicase-like	GO:0003676 GO:0004386 GO:0005524 GO:0008152	EC:3.6.1 EC:3.6.1.15
Aau_c17337_g2_i1	PREDICTED: uncharacterized protein LOC103712249	GO:0005488
Aau_c17173_g1_i1	phosphate transporter	GO:0016021 GO:0005315 GO:0006817 GO:0055085
Aau_CL1437Contig1	hypothetical protein SELMODRAFT_409669	GO:0003677 GO:0003682
Aau_c38859_g1_i1	sensory histidine protein kinase	GO:0016021 GO:0000155 GO:0000160 GO:0023014	EC:2.7.3 EC:2.7.13.3
Aau_c22084_g1_i1	phototropin	GO:0000155 GO:0004674 GO:0005524 GO:0000160 GO:0006468 GO:0023014	EC:2.7.11 EC:2.7.3 EC:2.7.13.3
Aau_c33360_g1_i1	component of oligomeric golgi	GO:0044444
Aau_c33291_g2_i10	lysine--trna ligase-like	GO:0043231 GO:0044444 GO:0000166 GO:0004812 GO:0006418 GO:0009657 GO:0009791 GO:0044085 GO:0044702 GO:0048608	EC:6.1.1
Aau_c22317_g1_i1	golgi snap receptor complex member 1-2	GO:0000139 GO:0005789 GO:0005801 GO:0016021 GO:0006888 GO:0015031
Aau_c43666_g1_i1	tbc domain-containing protein	GO:0005794
Aau_c32176_g1_i1	phosphoacetylglucosamine mutase	GO:0005739 GO:0005829 GO:0009506 GO:0009507 GO:0004610 GO:0004614 GO:0000719 GO:0005975 GO:0006048 GO:0009411 GO:0019255	EC:5.4.2.2 EC:5.4.2.3
Aau_c5235_g1_i1	ftsZ1	GO:0005737 GO:0005874 GO:0003924 GO:0005525 GO:0007017 GO:0051258	EC:3.6.1 EC:3.6.1.15
Aau_c30348_g2_i1	peroxidase 15	GO:0005488 GO:0016491
Aau_c1744_g1_i1	formin 2a	GO:0005694 GO:0016459 GO:0003677 GO:0003774 GO:0003917 GO:0005524 GO:0006265	EC:3.6.1 EC:5.99.1 EC:5.99.1.2 EC:3.6.1.15
Aau_c32157_g1_i1	elicitor-responsive protein 1-like	GO:0005829 GO:0009506 GO:0006612 GO:0009611 GO:0009612 GO:0009646 GO:0010200 GO:0010363 GO:0030968 GO:0043069 GO:0052542
Aau_c31877_g1_i1	thioredoxin-like chloroplastic isoform x1	GO:0044710
Aau_c32408_g3_i1	hypothetical protein SELMODRAFT_438368	GO:0003978 GO:0050662 GO:0006012	EC:5.1.3.2
Aau_c17808_g1_i1	t-complex protein 1 subunit alpha-like	GO:0005737 GO:0005524 GO:0051082 GO:0006457
Aau_c18671_g2_i2	hypothetical protein M569_15401, partial	GO:0009507 GO:0010196
Aau_c11293_g1_i1	udp-glucuronic acid decarboxylase 6-like	GO:0003824 GO:0050662 GO:0008152
Aau_CL1883Contig1	gtp pyrophosphokinase-like	GO:0009507 GO:0000166 GO:0008728 GO:0043167	EC:2.7.6.5
Aau_c40514_g1_i1	protein disulfide isomerase-like 1-4-like	GO:0016853 GO:0008152 GO:0009987
Aau_c17333_g1_i1	2-oxoglutarate and fe -dependent oxygenase superfamily protein isoform 1	GO:0043167
Aau_c29504_g1_i2	hypothetical protein SELMODRAFT_82622	GO:0005215
Aau_c34946_g1_i1	pentatricopeptide repeat-containing protein chloroplastic-like	GO:0009536 GO:0016070
Aau_c5228_g1_i1	centromere protein c homolog	GO:0006259 GO:0022402 GO:0043412 GO:0043933 GO:0044710 GO:0050794 GO:0060255 GO:1902589
Aau_c31389_g1_i3	deoxynucleoside triphosphate triphosphohydrolase samhd1 homolog isoform x1	GO:0016787 GO:0008152
Aau_c39402_g1_i1	cyclin-dependent kinases regulatory subunit 1	GO:0016538 GO:0007049 GO:0045859 GO:0051301	EC:2.7.1
Aau_c25953_g1_i1	upf0468 protein cg5343	GO:0005737 GO:0005874 GO:0036064 GO:0060271 GO:0060296 GO:2000147 GO:2000253
Aau_c33162_g6_i1	sister-chromatid cohesion protein 3 isoform x1	GO:0000278 GO:0007127 GO:0044237 GO:0044238 GO:0045132 GO:0048856 GO:0050794 GO:0051276 GO:0071704
Aau_c31984_g4_i1	actin 2	GO:0005737 GO:0005856 GO:0005524
Aau_c19122_g1_i1	metal tolerance protein	GO:0005770 GO:0005794 GO:0044446 GO:0098588 GO:0005384 GO:0010038 GO:0098655 GO:1990267
Aau_c32818_g1_i1	ribosomal protein l2	GO:0005739 GO:0009507 GO:0015934 GO:0003723 GO:0003735 GO:0016740 GO:0006412
Aau_c26192_g2_i1	leucine-rich repeat receptor-like serine threonine-protein kinase at2g14440-like	GO:0012505 GO:0043231 GO:0044444
Aau_c2154_g1_i1	probable leucine-rich repeat receptor-like serine threonine-protein kinase at5g15730	GO:0004672
Aau_c8430_g1_i1	hypothetical protein VITISV_041885	GO:0003676 GO:0015074
Aau_c37056_g1_i1	calcium-dependent protein kinase	GO:0004674 GO:0005509 GO:0005524 GO:0006468	EC:2.7.11
Aau_CL42Contig1	serine carboxypeptidase s28 family protein isoform 1	GO:0070011
Aau_c22666_g1_i1	probable glycerol-3-phosphate dehydrogenase	GO:0005829 GO:0009331 GO:0004367 GO:0051287 GO:0005975 GO:0046168 GO:0055114	EC:1.1.1.8 EC:1.1.1.94
Aau_c27723_g2_i1	kynurenine-oxoglutarate transaminase	GO:0003824 GO:0030170 GO:0009058
Aau_c29590_g2_i1	acyl- synthetase	GO:0003824 GO:0008152
Aau_c31812_g1_i1	serine carboxypeptidase-like enzyme	GO:0004180
Aau_c2211_g1_i1	probable leucine-rich repeat receptor-like protein kinase at2g28990-like	GO:0012505 GO:0043231 GO:0044444
Aau_CL1190Contig1	unknown	GO:0005829 GO:0003755 GO:0000413 GO:0006457	EC:5.2.1.8
Aau_c36474_g1_i1	sensory histidine protein kinase	GO:0009987
Aau_CL268Contig1	proline iminopeptidase-like	GO:0009536 GO:0008233 GO:0044238 GO:0071704
Aau_c8680_g1_i1	arm repeat superfamily protein	GO:0005737 GO:0005886 GO:0005086 GO:0006891 GO:0050790 GO:0061025
Aau_c1766_g2_i1	gamma-glutamylcysteine synthetase	GO:0004357 GO:0006750	EC:6.3.2.2
Aau_CL1070Contig1	chitinase a	GO:0004553 GO:0005975
Aau_c21831_g1_i1	hydroxymethylglutaryl- mitochondrial- partial	GO:0004419 GO:0008152	EC:4.1.3.4
Aau_c26251_g1_i1	quinolinate chloroplastic	GO:0005488 GO:0044281 GO:0044711 GO:0044763 GO:0072525
Aau_c29793_g1_i1	plant vamp (vesicle-associated membrane protein) family protein isoform 1	GO:0005783 GO:0005198 GO:0006499
Aau_c3845_g2_i1	heavy metal atpase 1	GO:0016021 GO:0000166 GO:0019829 GO:0043167 GO:0098655	EC:3.6.1 EC:3.6.1.3 EC:3.6.1.15
Aau_c27830_g1_i1	acyl- -binding	GO:0005829 GO:0005886 GO:0000062 GO:0031210 GO:0006816 GO:0006869 GO:0007030 GO:0009646 GO:0009651 GO:0010264 GO:0019344 GO:0050826
Aau_c17551_g1_i1	exonuclease family protein	GO:0003676 GO:0004527 GO:0016740 GO:0090305	EC:3.1
Aau_c43096_g1_i1	ac074355_7 protein phosphatidylinositol glycan	GO:0005739 GO:0016020 GO:0003824 GO:0008152
Aau_c33059_g1_i1	predicted protein	GO:0003677 GO:0003682 GO:0008270
Aau_c40575_g1_i1	nadh dehydrogenase subunit 4	GO:0005739 GO:0008137 GO:0042773	EC:1.6.99.5 EC:1.6.99.3 EC:1.6.5.3
Aau_c35832_g1_i1	beta-hexosaminidase 2-like	GO:0016798
Aau_c25474_g5_i1	protein kinase family protein	GO:0005886 GO:0016021 GO:0016023 GO:0004674 GO:0005524 GO:0006468 GO:0007020 GO:0016998	EC:2.7.11
Aau_c44863_g1_i1	predicted protein	GO:0016020 GO:0005216 GO:0006811 GO:0055085
Aau_c43681_g1_i1	copper chaperone	GO:0000785 GO:0005829 GO:0046872 GO:0006825
Aau_c44668_g1_i1	dna mismatch repair carboxy-terminal domain protein	GO:0009987
Aau_c41258_g1_i1	transportin-3 isoform x2	GO:0008536 GO:0006886
Aau_c25753_g1_i1	PREDICTED: uncharacterized protein LOC103494851 isoform X2	GO:0044763
Aau_c2119_g1_i1	hypothetical protein SELMODRAFT_119124	GO:0016874
Aau_c17114_g1_i2	dna-directed rna polymerase ii	GO:0005634 GO:0003677 GO:0003899 GO:0006351	EC:2.7.7.6
Aau_CL1590Contig1	probable acyl-	GO:0016746 GO:0006796 GO:0008610 GO:0019637 GO:0044249 GO:0044255 GO:1901135
Aau_c24725_g1_i2	mate efflux family protein 5-like	GO:0016020 GO:0022857 GO:0055085
Aau_c23272_g1_i1	e3 ubiquitin-protein ligase at3g02290	GO:0046872
Aau_c19963_g1_i1	phosphatidylinositol 4-phosphate 5-kinase 9-like isoform x4	GO:0016307 GO:0046488	EC:2.7.1
Aau_c37450_g1_i1	serine carboxypeptidase-like enzyme	GO:0008233
Aau_c13581_g1_i1	dna-binding protein	GO:0003677
Aau_c28621_g1_i2	PREDICTED: uncharacterized protein LOC102608947	GO:0003723 GO:0004525 GO:0006396 GO:0090502	EC:3.1.30 EC:3.1 EC:3.1.26 EC:3.1.26.3
Aau_c27890_g1_i1	d-tyrosyl-trna deacylase isoform x2	GO:0005737 GO:0016788 GO:0019478
Aau_c22478_g1_i1	xylem cysteine proteinase 2	GO:0016787
Aau_c27504_g1_i2	atpase family aaa domain-containing protein	GO:0005524
Aau_c44577_g1_i1	Gag-Pol	GO:0046872
Aau_c20076_g1_i2	predicted protein	GO:0003824 GO:0030170 GO:0008152
Aau_c21927_g3_i1	proline-rich receptor-like protein kinase perk3	GO:0004674 GO:0005524 GO:0006468	EC:2.7.11
Aau_c26584_g1_i1	brca1-associated protein	GO:0005488
Aau_c9193_g1_i2	dna binding protein	GO:0005634 GO:0003677 GO:0006338 GO:0006355 GO:0008284 GO:0009909 GO:0042742
Aau_c34682_g1_i1	ribosome biogenesis protein bms1 homolog	GO:0000166
Aau_c29794_g1_i1	haloacid dehalogenase-like hydrolase domain-containing protein at4g39970	GO:0016787 GO:0008152
Aau_c35718_g1_i1	mitochondrial substrate carrier family protein	GO:0016020 GO:0006810
Aau_c26981_g1_i1	light-harvesting complex	GO:0009522 GO:0009523 GO:0009535 GO:0016021 GO:0016168 GO:0046872 GO:0009765 GO:0018298
Aau_c32583_g1_i4	probable fibrillarin	GO:0003723 GO:0008168 GO:0006364 GO:0008033 GO:0032259
Aau_c36392_g1_i1	dolichyl-phosphate-mannose-glycolipid alpha-mannosyltransferase	GO:0016757 GO:0008152
Aau_c7206_g1_i1	peptidyl-prolyl cis-trans isomerase pasticcino1-like	GO:0043231 GO:0044444 GO:0007275 GO:0009725 GO:0044237 GO:0044238 GO:0044763 GO:0048856 GO:0071704
Aau_c27735_g1_i1	protein twin lov 1-like isoform x1	GO:0007165
Aau_c9558_g1_i1	d-amino acid dehydrogenase small subunit-like	GO:0009536 GO:0016491 GO:0055114
Aau_c32462_g2_i1	ubiquitin-like modifier-activating enzyme 1	GO:0005524 GO:0008641 GO:0006464
Aau_c24498_g1_i1	methyl- -binding domain-containing protein 9-like isoform x1	GO:0005488 GO:0043933 GO:0044238 GO:0044260 GO:0048731 GO:1902589
Aau_c22916_g2_i1	protein	GO:0004805 GO:0005992 GO:0016311	EC:3.1 EC:3.1.3.12 EC:3.1.3.41
Aau_c1031_g1_i2	hypothetical protein SELMODRAFT_445107	GO:0003676
Aau_c24965_g2_i1	probable inactive receptor kinase at2g26730	GO:0009987 GO:0044238 GO:0044699 GO:0071704
Aau_c4815_g1_i1	hypothetical protein SELMODRAFT_233006	GO:0003779 GO:0005509
Aau_c31695_g1_i1	arginine serine-rich splicing factor rs27 transcript i	GO:0000166 GO:0003676
Aau_c24685_g2_i1	uncharacterized tpr repeat-containing protein at1g05150-like isoform x2	GO:0005509 GO:0008270
Aau_CL1325Contig1	hypothetical protein SELMODRAFT_446107	GO:0003824 GO:0044238 GO:0044710 GO:0071704
Aau_c3841_g1_i1	9-cis-epoxycarotenoid dioxygenase	GO:0051213 GO:0055114
Aau_c28891_g1_i1	importin alpha isoform 2	GO:0044424 GO:0015031
Aau_c31707_g1_i1	methionine aminopeptidase chloroplastic mitochondrial	GO:0009536 GO:0046872 GO:0070006 GO:0006508 GO:0070084	EC:3.4.11
Aau_c32576_g1_i1	gag-pol polyprotein	GO:0003676 GO:0008270 GO:0015074
Aau_c31208_g3_i2	cbl-interacting protein kinase 24	GO:0004674 GO:0005524 GO:0006468 GO:0007165	EC:2.7.11
Aau_c43185_g1_i1	photosystem i reaction center subunit chloroplastic-like	GO:0009522 GO:0016168 GO:0015979
Aau_c30227_g1_i1	protein	GO:0000166 GO:0003676
Aau_c26169_g1_i3	probable xaa-pro aminopeptidase 3	GO:0016787
Aau_c17251_g1_i2	ras-related protein rab8-2	GO:0005622 GO:0016020 GO:0003924 GO:0005525 GO:0006886 GO:0006913 GO:0007264	EC:3.6.1 EC:3.6.1.15
Aau_c20493_g2_i1	phosphatidylinositol-4-phosphate 5-kinase family isoform 3	GO:0016740 GO:0044237 GO:0044699
Aau_c27642_g3_i1	abc transporter g family member 26-like	GO:0016020 GO:0000166 GO:0017111 GO:0009555	EC:3.6.1 EC:3.6.1.15
Aau_c39272_g1_i1	glutathione s-transferase zeta 1 isoform 1	GO:0003824
Aau_c39717_g1_i1	p-loop containing nucleoside triphosphate hydrolases superfamily protein	GO:0005524 GO:0016887 GO:0008152	EC:3.6.1 EC:3.6.1.3 EC:3.6.1.15
Aau_c38037_g1_i1	upf0678 fatty acid-binding protein at1g79260-like	GO:0005829 GO:0006810
Aau_c26388_g1_i1	fructose-bisphosphate cytoplasmic isozyme-like	GO:0004332 GO:0006096	EC:4.1.2.13
Aau_c22509_g2_i1	predicted protein	GO:0006464 GO:0009653 GO:0009888 GO:0010638 GO:0016043 GO:0044249 GO:0044763 GO:0048731
Aau_c32251_g2_i2	membrane-bound transcription factor site-1 protease isoform x1	GO:0004252 GO:0006508	EC:3.4.21
Aau_c28042_g1_i1	hypothetical protein JCGZ_14235	GO:0048046 GO:0005507 GO:0052716 GO:0046274 GO:0055114	EC:1.10.3 EC:1.10.3.2
Aau_c37648_g1_i1	glycosyl hydrolase family 81 protein	GO:0052736	EC:3.2.1
Aau_c35828_g1_i1	alpha- -mannosyl-glycoprotein 2-beta-n-acetylglucosaminyltransferase-like	GO:0016757 GO:0044723
Aau_c37372_g1_i1	hypothetical protein EUGRSUZ_C02885	GO:0044763 GO:0050789
Aau_c1768_g1_i1	protein transparent testa 1- partial	GO:0003676 GO:0046872
Aau_c32133_g1_i2	pre-mrna-splicing factor slu7-like	GO:0005488
Aau_CL1845Contig1	triacylglycerol lipase sdp1	GO:0006629
Aau_c43961_g1_i1	protease family protein	GO:0004252 GO:0006508	EC:3.4.21
Aau_c32223_g1_i1	tata-binding protein associated factor-like protein	GO:0003676
Aau_c20984_g1_i1	predicted protein	GO:0004674 GO:0005524 GO:0006468	EC:2.7.11
Aau_c17878_g3_i1	tho complex subunit 5 b	GO:0016491 GO:0046872 GO:0055114
Aau_c35363_g1_i1	monodehydroascorbate reductase	GO:0016491 GO:0050660 GO:0045454 GO:0055114
Aau_c18091_g2_i1	zinc finger ccch domain-containing protein 62-like	GO:0005488
Aau_c16481_g1_i1	protein	GO:0005488
Aau_c33409_g1_i1	receptor protein	GO:0016301 GO:0008152
Aau_c31984_g1_i1	actin 2	GO:0005737 GO:0005856 GO:0005524
Aau_c6617_g1_i1	protection of telomeres 1 protein	GO:0003677
Aau_c36977_g1_i1	hypothetical protein SELMODRAFT_167931	GO:0005789 GO:0032541 GO:0003755 GO:0000413 GO:0006457 GO:0009658 GO:0010274	EC:5.2.1.8
Aau_c20422_g3_i1	14-3-3 protein lil 1433-2	GO:0019904
Aau_c8511_g1_i1	sphingolipid delta -desaturase des1-like	GO:0016021 GO:0042284 GO:0006633 GO:0009827 GO:0009860 GO:0030148 GO:0055114
Aau_c26773_g3_i1	branchpoint-bridging	GO:0097159 GO:1901363
Aau_CL1742Contig1	glycerol-3-phosphate transporter 1	GO:0016021 GO:0005215 GO:0055085
Aau_c41332_g1_i1	bloom syndrome protein	GO:0005634 GO:0003676 GO:0005524 GO:0008026 GO:0046872 GO:0006261 GO:0006310	EC:3.6.1 EC:3.6.1.3 EC:3.6.1.15
Aau_c37502_g1_i1	histone-lysine n-methyltransferase atx4-like	GO:0005634 GO:0008168 GO:0008270 GO:0032259
Aau_c37490_g1_i1	nadh dehydrogenase	GO:0005739 GO:0008137 GO:0055114	EC:1.6.99.5 EC:1.6.99.3 EC:1.6.5.3
Aau_c12766_g1_i1	rrna-processing protein fcf1 homolog	GO:0032040
Aau_c31280_g2_i1	non-specific lipid transfer protein	GO:0005618 GO:0009506 GO:0006810 GO:0044699
Aau_c25864_g2_i1	cytochrome p450 cyp736a12-like	GO:0004497 GO:0005488 GO:0016705
Aau_c41625_g1_i1	atcat6 cat6	GO:0005886 GO:0016021 GO:0031969 GO:0015171 GO:0003333
Aau_c44388_g1_i1	squalene-hopene cyclase	GO:0016866 GO:0019746
Aau_c40103_g1_i1	calcium-dependent protein kinase 3	GO:0000166 GO:0004672 GO:0043167 GO:0016310
Aau_c30382_g1_i3	light-harvesting complex	GO:0009507 GO:0009522 GO:0009523 GO:0016021 GO:0016168 GO:0046872 GO:0009765 GO:0018298
Aau_c19497_g1_i1	arsenite transporter	GO:0016021 GO:0008508 GO:0015103 GO:0006814 GO:0015698 GO:0015721 GO:0055085
Aau_c24033_g1_i1	PREDICTED: uncharacterized protein LOC103323787	GO:0012505 GO:0043231 GO:0044444 GO:0007127
Aau_c19177_g3_i1	serine carboxypeptidase precursor	GO:0004180
Aau_c29435_g1_i2	glutaminyl-peptide cyclotransferase	GO:0005886 GO:0009507 GO:0016603 GO:0009723 GO:0017186 GO:0031348	EC:2.3.2.5
Aau_c29299_g3_i1	amidophosphoribosyltransferase chloroplastic-like	GO:0004044 GO:0046872 GO:0051536 GO:0006189 GO:0009113 GO:0009116	EC:2.4.2.14
Aau_c25855_g1_i1	electron transfer flavoprotein subunit mitochondrial	GO:0005759 GO:0009055 GO:0006552 GO:0015996 GO:0019243 GO:0055114
Aau_c6727_g1_i2	proline iminopeptidase-like protein	GO:0005773 GO:0005829 GO:0004177 GO:0006508 GO:0019344	EC:3.4.11
Aau_c26258_g1_i1	two-pore channel 1	GO:0005773 GO:0016020 GO:0005216 GO:0006811 GO:0016043 GO:0050794 GO:0055085
Aau_c35860_g1_i1	lysosomal alpha-mannosidase-like	GO:0004559 GO:0008270 GO:0030246 GO:0006013	EC:3.2.1.24 EC:3.2.1
Aau_c31832_g1_i1	potassium transporter 11-like	GO:0006811
Aau_c11640_g2_i1	dna-binding protein bin4-like	GO:0005634 GO:0009330 GO:0003690 GO:0000278 GO:0003002 GO:0006325 GO:0007062 GO:0007131 GO:0007155 GO:0008284 GO:0009410 GO:0009913 GO:0010090 GO:0030307 GO:0033044 GO:0042023 GO:0042138 GO:0043687 GO:0045010 GO:0045132 GO:0045893 GO:0048449 GO:0048765 GO:0071555
Aau_c9576_g1_i1	lon protease mitochondrial-like	GO:0004176 GO:0004252 GO:0005524 GO:0006515	EC:3.4.21 EC:3.6.1 EC:3.6.1.3 EC:3.6.1.15
Aau_c36251_g1_i1	eukaryotic translation initiation factor 3 subunit i-like isoform x2	GO:0005852 GO:0016282 GO:0033290 GO:0003743 GO:0001731 GO:0006446
Aau_c31864_g2_i2	dead-box atp-dependent rna helicase chloroplastic-like isoform x2	GO:0009536 GO:0000166 GO:0003676 GO:0004386	EC:3.6.1 EC:3.6.1.15
Aau_c31016_g1_i1	transaldolase family protein	GO:0005739 GO:0009570 GO:0004801 GO:0006096 GO:0006098 GO:0009060 GO:0009809 GO:0033587	EC:2.2.1.2
Aau_c37318_g1_i1	60s ribosomal protein l12-like	GO:0005840 GO:0003735 GO:0006412
Aau_c44789_g1_i1	sensory histidine protein kinase	GO:0016021 GO:0000155 GO:0000160 GO:0023014	EC:2.7.3 EC:2.7.13.3
Aau_c28808_g1_i1	mads-box protein	GO:0005488
Aau_c22363_g2_i1	dead-box atp-dependent rna helicase 5	GO:0005730 GO:0005829 GO:0003723 GO:0005524 GO:0008026 GO:0001510 GO:0006364	EC:3.6.1 EC:3.6.1.3 EC:3.6.1.15
Aau_c38095_g1_i1	saccharopine dehydrogenase	GO:0005739 GO:0005774 GO:0005886 GO:0009941
Aau_c32915_g1_i2	isopentenyl diphosphate isomerase	GO:0004452 GO:0016787 GO:0008299	EC:5.3.3.2
Aau_c16713_g2_i1	map kinase 4	GO:0004707 GO:0005524 GO:0000165 GO:0006468	EC:2.7.11 EC:2.7.11.24
Aau_c16339_g2_i1	protein arginine n-methyltransferase prmt10-like isoform x1	GO:0005829 GO:0008469 GO:0016277 GO:0035241 GO:0035242 GO:0009909 GO:0010228 GO:0019919 GO:0034968 GO:0034969	EC:2.1.1 EC:2.1.1.125 EC:2.1.1.126
Aau_c9455_g1_i1	d h box rna helicase	GO:0005634 GO:0005773 GO:0003676 GO:0005524 GO:0008026 GO:0006813 GO:0007062 GO:0008152 GO:0031048 GO:0035864 GO:0045132	EC:3.6.1 EC:3.6.1.3 EC:3.6.1.15
Aau_c6627_g1_i1	flagellar associated protein	GO:0031514
Aau_c18481_g1_i1	electron transfer flavoprotein-ubiquinone mitochondrial-like	GO:0005739 GO:0004174 GO:0006552 GO:0019243 GO:0055114	EC:1.5.5.1
Aau_c8791_g1_i2	predicted protein	GO:0005737 GO:0016021 GO:0016627 GO:0006629 GO:0055114
Aau_c21038_g1_i1	3-phosphoinositide-dependent protein kinase-1	GO:0043231 GO:0016301 GO:0016310
Aau_c4129_g1_i1	aldose 1-epimerase-like	GO:0016853 GO:0005975
Aau_c20285_g2_i1	ferredoxin--nadp root-type chloroplastic isoform 2	GO:0009536 GO:0016491 GO:0055114
Aau_c33144_g1_i1	aterf#011 cej1	GO:0005634 GO:0003677 GO:0003700 GO:0002679 GO:0006351 GO:0006355 GO:0009409 GO:0009414 GO:0009611 GO:0009738 GO:0009873 GO:0010200 GO:0010941 GO:0042538 GO:0042742
Aau_c6742_g1_i1	rad3-like dna-binding helicase protein isoform 2	GO:0005634 GO:0003677 GO:0004003 GO:0005524 GO:0046872 GO:0051539 GO:0000394 GO:0000724 GO:0006289 GO:0006366 GO:0006457 GO:0009411 GO:0009644 GO:0010212 GO:0010286 GO:0032508 GO:0042542 GO:0043687 GO:0045893	EC:3.6.1 EC:3.6.1.3 EC:3.6.1.15
Aau_c30164_g1_i1	predicted protein	GO:0005737 GO:0008536 GO:0006886 GO:0018149
Aau_c30419_g4_i1	lysosomal beta glucosidase- partial	GO:0004553 GO:0005975
Aau_c31984_g6_i1	actin 2	GO:0005737 GO:0005856 GO:0005524
Aau_c31719_g1_i1	hypothetical protein SELMODRAFT_169461	GO:0016798
Aau_c16645_g2_i1	macpf domain-containing protein at4g24290-like	GO:0045087
Aau_c24964_g2_i1	probable phosphoribosylformylglycinamidine chloroplastic mitochondrial-like	GO:0005739 GO:0009507 GO:0004642 GO:0005524 GO:0006189 GO:0006541	EC:6.3.5.3
Aau_c44074_g1_i1	rad54 isoform partial	GO:0003676 GO:0006302 GO:0006310 GO:0007126 GO:0019219 GO:0060255 GO:1902589
Aau_c23917_g1_i1	protein	GO:0004315 GO:0006633	EC:2.3.1.41 EC:2.3.1.85
Aau_c21844_g1_i1	tubulin alpha-1c chain- partial	GO:0005874 GO:0003924 GO:0005200 GO:0005525 GO:0007017 GO:0051258	EC:3.6.1 EC:3.6.1.15
Aau_c7098_g1_i1	cyclase-like protein	GO:0016023 GO:0004061 GO:0019441	EC:3.5.1.9
Aau_c28546_g1_i1	tbc domain-containing family protein	GO:0005097 GO:0032851
Aau_c38841_g1_i1	peptidyl-prolyl cis-trans isomerase nima-interacting 4	GO:0003755 GO:0000413 GO:0006457	EC:5.2.1.8
Aau_c14279_g1_i1	flagellin n-methylase	GO:0008152 GO:0009987
Aau_c5539_g1_i1	abc transporter family protein	GO:0016021 GO:0005524 GO:0042626 GO:0055085	EC:3.6.1 EC:3.6.1.3 EC:3.6.1.15
Aau_c4251_g1_i1	histone h2b	GO:0000786 GO:0005634 GO:0003677 GO:0046982
Aau_c27462_g5_i1	regulator of chromosome condensation family with fyve zinc finger domain isoform 3	GO:0043167
Aau_c15989_g1_i1	atp-dependent clp protease atp-binding subunit clpx- mitochondrial-like	GO:0005524 GO:0051082 GO:0006457
Aau_CL1418Contig1	conserved oligomeric golgi complex subunit 8-like	GO:0017119
Aau_c19292_g1_i1	hypothetical protein SELMODRAFT_75361	GO:0009538 GO:0015979
Aau_c43371_g1_i1	hypothetical protein SELMODRAFT_111388	GO:0004674 GO:0005524 GO:0006468	EC:2.7.11
Aau_c28336_g2_i1	zinc transporter ztp29-like	GO:0016020 GO:0046873 GO:0030001 GO:0055085
Aau_c25741_g2_i1	mevalonate kinase-like	GO:0016772 GO:0008152
Aau_c38538_g1_i1	predicted protein	GO:0051260
Aau_c3062_g1_i1	protein	GO:0005488
Aau_c31521_g3_i2	protein da1-related 2 isoform x1	GO:0046872
Aau_c33232_g2_i3	atp-binding cassette transporter	GO:0000166
Aau_c20463_g1_i1	abc transporter c family member 14-like	GO:0016021 GO:0005524 GO:0042626 GO:0055085	EC:3.6.1 EC:3.6.1.3 EC:3.6.1.15
Aau_c8304_g1_i1	protein translation factor sui1 homolog isoform 1	GO:0003743 GO:0006413
Aau_c27303_g2_i1	morc family cw-type zinc finger protein 2b-like	GO:0008270
Aau_c29291_g1_i1	hypothetical protein SELMODRAFT_155690	GO:0008536 GO:0006886
Aau_c18149_g2_i1	callose synthase 10-like	GO:0016020 GO:0016740
Aau_c42196_g1_i1	formin-like protein 3	GO:0005819 GO:0005884 GO:0009524 GO:0009574 GO:0004721 GO:0008017 GO:0051015 GO:0009556 GO:0016311 GO:0045010	EC:3.1.3.16 EC:3.1 EC:3.1.3.41
Aau_c8856_g2_i1	aaa-type atpase family protein ankyrin repeat family protein isoform 2	GO:0005524
Aau_c20138_g2_i1	thiol methyltransferase 2	GO:0009941 GO:0018708 GO:0032259	EC:2.1.1.9 EC:2.1.1
Aau_c18910_g1_i2	predicted protein	GO:0000166
Aau_c31544_g1_i1	probable glutathione s-transferase parc-like isoform 1	GO:0016740 GO:0008152
Aau_c23967_g1_i1	keratinocyte-associated protein 2	GO:0071704
Aau_c37428_g1_i1	hypothetical protein 0_1055_01, partial	GO:0016020
Aau_c19543_g1_i1	e3 ubiquitin-protein ligase aip2 isoform x1	GO:0044424
Aau_c1573_g1_i1	dna ligase 4-like	GO:0003677 GO:0003910 GO:0005524 GO:0006260 GO:0006310 GO:0051103 GO:0071897	EC:6.5.1 EC:6.5.1.1
Aau_c25997_g2_i1	n-glycosylase dna lyase	GO:0005634 GO:0003684 GO:0008534 GO:0000737 GO:0006284 GO:0006289 GO:0006306	EC:3.1 EC:4.2.99.18 EC:3.2.2.23 EC:3.2.2
Aau_c28263_g3_i1	importin beta-	GO:0008536 GO:0006886
Aau_c32648_g2_i1	succinyl- ligase alpha-chain 2	GO:0005739 GO:0003878 GO:0004775 GO:0005524 GO:0048037 GO:0006099	EC:6.2.1.5 EC:2.3.3.8 EC:6.2.1
Aau_c20383_g1_i1	translocation protein sec63 homolog	GO:0005622 GO:0008565 GO:0031204
Aau_c28329_g3_i1	uncharacterized oxidoreductase chloroplastic-like	GO:0009505 GO:0009570 GO:0009941 GO:0000096 GO:0006098 GO:0006546 GO:0006636 GO:0006766 GO:0008652 GO:0009072 GO:0009106 GO:0009108 GO:0009695 GO:0009902 GO:0010027 GO:0015995 GO:0016117 GO:0019288 GO:0019761 GO:0034660 GO:0042793
Aau_c27099_g1_i1	serine threonine protein kinase endoribonuclease partial	GO:0004540 GO:0004674 GO:0005524 GO:0006397 GO:0006468 GO:0090501	EC:2.7.11 EC:3.1
Aau_c18816_g1_i1	fe(2+) transport protein chloroplastic-like isoform x2	GO:0044765
Aau_c39749_g1_i1	protein	GO:0008234 GO:0016758 GO:0036459 GO:0006511	EC:3.4
Aau_c34146_g1_i1	retrotransposon unclassified	GO:0097159 GO:1901363 GO:0008152
Aau_CL1807Contig1	subtilisin-like protease isoform x2	GO:0008233
Aau_c36944_g1_i1	activating signal cointegrator 1 complex subunit 3-like	GO:0017111 GO:0097159 GO:1901363	EC:3.6.1 EC:3.6.1.15
Aau_c32352_g1_i1	heat shock protein sti-like	GO:0044424 GO:0051879 GO:0070678 GO:0051131
Aau_c28830_g2_i1	predicted protein	GO:0016772 GO:0008152
Aau_CL1533Contig1	hypothetical protein SELMODRAFT_402429	GO:0016020 GO:0000166 GO:0043167
Aau_c5737_g1_i1	mitochondrial carrier family	GO:0016020 GO:0006810
Aau_c28982_g1_i1	predicted protein	GO:0004674 GO:0005524 GO:0006468	EC:2.7.11
Aau_c17310_g1_i1	cell division cycle protein 48-like protein	GO:0005524 GO:0016787 GO:0008152 GO:0051301
Aau_c17261_g2_i1	predicted protein	GO:0005768 GO:0005802 GO:0016021 GO:0004008 GO:0005507 GO:0005524 GO:0000303 GO:0006487 GO:0008219 GO:0009863 GO:0009873 GO:0010119 GO:0060003	EC:3.6.1 EC:3.6.1.3 EC:3.6.1.15 EC:3.6.3.4
Aau_c32678_g2_i1	serine threonine-protein kinase	GO:0004709 GO:0004713 GO:0005524 GO:0000165 GO:0000186 GO:0018108	EC:2.7.11.25 EC:2.7.10 EC:2.7.11
Aau_c29643_g1_i2	e3 ubiquitin ligase big brother-related-like	GO:0046872
Aau_c37144_g1_i1	hypothetical protein CISIN_1g0468601mg, partial	GO:0016772
Aau_c24365_g2_i1	e3 ubiquitin-protein ligase at1g12760-like isoform x4	GO:0008270
Aau_c38111_g1_i1	9-cis-epoxycarotenoid dioxygenase	GO:0051213 GO:0055114
Aau_c31612_g1_i2	probable trna n6-adenosine mitochondrial-like isoform x2	GO:0005743 GO:0004222 GO:0016747 GO:0046872 GO:0006508 GO:0009790 GO:0016556 GO:0070526	EC:3.4.24
Aau_c11538_g1_i1	nadh dehydrogenase	GO:0005747 GO:0009853 GO:0055114
Aau_c34777_g1_i1	sodium:dicarboxylate symporter	GO:0016021 GO:0017153 GO:0006835 GO:0055085
Aau_c39218_g1_i1	protein	GO:0019904
Aau_c39306_g1_i1	dna-directed rna polymerases iv and v subunit 8b-like	GO:0006351
Aau_c29424_g1_i2	phosphatidylglycerolphosphate synthase 1	GO:0005739 GO:0005886 GO:0009506 GO:0009941 GO:0005515 GO:0008444 GO:0010328 GO:0010329 GO:0006661 GO:0008361 GO:0009624 GO:0009637 GO:0009640 GO:0009733 GO:0009926 GO:0009958 GO:0010315 GO:0043481 GO:0048443	EC:2.7.8.5
Aau_c27640_g1_i1	serine threonine protein phosphatase 2a 55 kda regulatory subunit b beta isoform-like	GO:0000159 GO:0008601 GO:0007165 GO:0050790
Aau_c12244_g1_i1	predicted protein	GO:0003723
Aau_c39227_g1_i1	acetyltransferase nsi-like	GO:0008080 GO:0008152	EC:2.3.1
Aau_c29323_g1_i1	autophagy 8f	GO:0006914
Aau_c31195_g1_i1	protein	GO:0005840 GO:0003735 GO:0006412
Aau_c22691_g1_i1	vacuolar protein sorting-associated protein 32-2	GO:0000815 GO:0005515 GO:0015031 GO:0070676
Aau_c43903_g1_i1	r- vamp72-family	GO:0016021 GO:0016192
Aau_c26499_g2_i1	g-type lectin s-receptor-like serine threonine-protein kinase sd2-5-like	GO:0016020 GO:0044464 GO:0000166 GO:0004672 GO:0006468
Aau_c33047_g1_i1	signal recognition particle 72 kda protein	GO:0044424
Aau_c28319_g1_i1	cationic amino acid transporter 2 isoform 1	GO:0005739 GO:0016020
Aau_c26844_g1_i2	br-signaling kinase 1	GO:0005773 GO:0005886 GO:0009506 GO:0004672 GO:0005515 GO:0005524 GO:0006468 GO:0006499 GO:0009737 GO:0009742
Aau_c4888_g1_i1	dna repair protein reca homolog mitochondrial-like	GO:0003697 GO:0005524 GO:0008094 GO:0006281 GO:0006310 GO:0009432	EC:3.6.1 EC:3.6.1.3 EC:3.6.1.15
Aau_c29392_g1_i1	calcium-dependent lipid-binding ( domain) plant phosphoribosyltransferase family protein isoform 2	GO:0016021 GO:0016740
Aau_c19239_g2_i1	protein	GO:0005886 GO:0003924 GO:0005525 GO:0016655 GO:0055114	EC:3.6.1 EC:3.6.1.15
Aau_c31656_g1_i1	glycosylransferase-like protein	GO:0016740 GO:0008152
Aau_c19076_g1_i1	aspartyl protease-like protein	GO:0005618
Aau_c31090_g2_i1	serine threonine-protein kinase expressed	GO:0004672 GO:0016310
Aau_c7167_g1_i1	hypothetical protein SELMODRAFT_440485	GO:0003824
Aau_c24706_g1_i2	serine acetyltransferase 5-like	GO:0016740
Aau_c24425_g2_i1	gamma-tubulin complex component 2-like	GO:0000922 GO:0005815 GO:0000226
Aau_c27235_g1_i1	serine threonine-protein kinase at3g07070-like	GO:0005886 GO:0004674 GO:0005524 GO:0006468	EC:2.7.11
Aau_c41389_g1_i1	protein mitochondrial intermembrane space assembly machinery 40	GO:0005739 GO:0005777 GO:0009507 GO:0006625 GO:0006626
Aau_c31148_g2_i1	protein	GO:0016301
Aau_c23966_g1_i2	tpa_inf: class iv hd-zip protein hdz41	GO:0005488
Aau_c33634_g1_i1	rab2 -family small gtpase	GO:0005525 GO:0007264 GO:0015031
Aau_c42018_g1_i1	anaphase-promoting complex subunit 5	GO:0005634 GO:0007067 GO:0007276 GO:0016567 GO:0032875 GO:0042023 GO:0043161 GO:0043248 GO:0051301 GO:0051302 GO:0051510 GO:0051788
Aau_c27858_g2_i1	asparagine synthetase	GO:0004066 GO:0005524 GO:0070981	EC:6.3.5.4
Aau_c16314_g1_i1	bhlh transcriptional partial	GO:0005488 GO:0009813 GO:0009889 GO:0009987 GO:0044699 GO:0050896 GO:0080090
Aau_c32193_g1_i1	unknown	GO:0005840 GO:0003735 GO:0006412
Aau_c32084_g2_i2	phospholipase a-2-activating protein	GO:0005829 GO:0009506
Aau_c16116_g1_i1	xylulose kinase	GO:0005829 GO:0004856 GO:0005997 GO:0046835	EC:2.7.1.17
Aau_c39236_g1_i1	phenylalanine ammonia-lyase	GO:0005737 GO:0045548 GO:0006559 GO:0009800	EC:4.3.1.24 EC:4.3.1.25
Aau_c29464_g1_i1	histone deacetylase 2 isoform 2	GO:0016787 GO:0008152
Aau_c25734_g2_i1	t-complex protein 1 subunit eta-like	GO:0005829 GO:0005524 GO:0051082 GO:0006094 GO:0006096 GO:0006457 GO:0009651 GO:0009664 GO:0042545
Aau_c27176_g2_i1	subtilisin-like protease-like	GO:0016787
Aau_c43434_g1_i1	ras-related partial	GO:0005525 GO:0007264 GO:0015031
Aau_c30117_g1_i2	ubiquitin-related modifier 1 homolog 2-like isoform 1	GO:0005829 GO:0002098 GO:0032447 GO:0034227
Aau_c21184_g1_i1	nadp-specific glutamate dehydrogenase-like isoform x2	GO:0016491 GO:0006520 GO:0008295 GO:0010413 GO:0045492 GO:0055114
Aau_c11918_g1_i1	BnaA02g04650D	GO:0005524 GO:0016740 GO:0008033
Aau_c34691_g1_i1	uncharacterized loc101222679	GO:0005524 GO:0016301 GO:0016773 GO:0016310
Aau_c29357_g3_i1	beta-amylase 2	GO:0016161 GO:0000272	EC:3.2.1.2 EC:3.2.1
Aau_c18494_g1_i1	low quality protein: polyribonucleotide nucleotidyltransferase-like	GO:0005739 GO:0000175 GO:0003723 GO:0004654 GO:0000957 GO:0000963 GO:0006364 GO:0006397 GO:0006402 GO:0008033 GO:0042991 GO:0090503	EC:3.1 EC:3.1.13 EC:3.1.15 EC:2.7.7.8
Aau_c28626_g3_i1	zinc phosphodiesterase elac protein 2-like	GO:0016070
Aau_c27336_g2_i1	receptor protein kinase crinkly4-like isoform x1	GO:0005768 GO:0016020 GO:0000166 GO:0004672 GO:0042803 GO:0006464 GO:0006996 GO:0009628 GO:0009653 GO:0009793 GO:0010033 GO:0016310 GO:0048364 GO:0050794 GO:0051301 GO:1901700
Aau_c44265_g1_i1	rna polymerase i largest subunit	GO:0005634 GO:0003677 GO:0003899 GO:0008270 GO:0006351	EC:2.7.7.6
Aau_c18989_g1_i1	mitogen-activated protein kinase kinase kinase a-like	GO:0000166 GO:0004672
Aau_c20944_g1_i3	prolyl 4-hydroxylase subunit alpha-1-like	GO:0005739 GO:0005794 GO:0004656 GO:0005506 GO:0031418 GO:0006487 GO:0018401 GO:0055114	EC:1.14.11 EC:1.14.11.2
Aau_c30115_g3_i1	chlorophyllide a oxygenase	GO:0005506 GO:0010277 GO:0016705 GO:0051537 GO:0055114	EC:1.13.12 EC:1.14.13.122
Aau_CL1607Contig1	hypothetical protein POPTR_0012s053602g, partial	GO:0016787
Aau_c31055_g3_i1	u5 small nuclear ribonucleoprotein isoform 1	GO:0097159 GO:1901363
Aau_c8960_g1_i1	chaperonin cpn60-2 family protein	GO:0005737 GO:0005524 GO:0042026
Aau_c43406_g1_i1	hypothetical protein AMTR_s00086p00044830	GO:0005681 GO:0000398
Aau_c41896_g1_i1	glucose-induced degradation protein 4 homolog	GO:0006661
Aau_c34426_g1_i1	e3 ubiquitin protein ligase	GO:0004842 GO:0016874 GO:0016567
Aau_c41387_g1_i1	unknown	GO:0016020 GO:0044464
Aau_c33123_g1_i1	xylem cysteine proteinase 2	GO:0016787
Aau_c32855_g1_i1	cytochrome p450 90b1-like	GO:0016491
Aau_c34679_g1_i1	hypothetical retrotransposon	GO:0016787
Aau_c23454_g1_i1	fk506 binding protein	GO:0009543 GO:0003755 GO:0005528 GO:0000413 GO:0061077	EC:5.2.1.8
Aau_c13347_g1_i1	myosin class 11-1	GO:0016459 GO:0003774 GO:0003779 GO:0005524 GO:0008152	EC:3.6.1 EC:3.6.1.15
Aau_c39300_g1_i1	hypothetical protein SELMODRAFT_402429	GO:0005488
Aau_c29093_g3_i1	nadp-dependent malic enzyme- partial	GO:0004470 GO:0005488 GO:0044710
Aau_c23971_g1_i1	hypothetical protein SELMODRAFT_437605	GO:0016491
Aau_c12458_g1_i1	formin-like protein 5-like	GO:0044424 GO:0044699
Aau_c21772_g3_i1	pre-mrna-splicing factor atp-dependent rna helicase	GO:0005488
Aau_c40358_g1_i1	dna tbp-interacting protein	GO:0005524 GO:0043141 GO:0008152 GO:0032508	EC:3.6.1 EC:3.6.1.3 EC:3.6.1.15
Aau_c13205_g2_i1	af312747_1map kinase phosphatase	GO:0005829 GO:0004725 GO:0016301 GO:0017017 GO:0000188 GO:0006487 GO:0006499 GO:0006888 GO:0006952 GO:0009409 GO:0009651 GO:0010224 GO:0010225 GO:0010374 GO:0016310 GO:0035335 GO:0035556 GO:0043090 GO:0048481	EC:3.1.3.16 EC:3.1 EC:3.1.3.48 EC:3.1.3.41 EC:3.1.3
Aau_c13392_g1_i1	translation factor guf1 chloroplastic isoform x2	GO:0003676 GO:0003924 GO:0005525	EC:3.6.1 EC:3.6.1.15
Aau_c37410_g1_i1	3 -5 -exoribonuclease family protein isoform 2	GO:0005829 GO:0004527 GO:0090305	EC:3.1
Aau_c38173_g1_i1	ahk3 histidine kinase-like partial	GO:0016301 GO:0000160 GO:0016310
Aau_c3270_g1_i1	gtp binding protein beta 1 isoform 1	GO:0016020 GO:0044424 GO:0007165 GO:0009725 GO:0031323 GO:0044237 GO:0048513 GO:0048519 GO:0048583 GO:0071229 GO:0071310 GO:0098542 GO:1901701
Aau_c31575_g2_i1	hypoxanthine-guanine phosphoribosyltransferase-like	GO:0005737 GO:0004422 GO:0006166	EC:2.4.2.8
Aau_c28926_g1_i1	glucan synthase like 1	GO:0016020
Aau_c29624_g2_i1	apocytochrome b	GO:0005743 GO:0016021 GO:0070469 GO:0005506 GO:0016491 GO:0020037 GO:0045158 GO:0022904
Aau_c31369_g2_i1	nac transcription factor 046	GO:0003677 GO:0003700 GO:0006355
Aau_c28464_g4_i1	uncharacterized cdp-alcohol phosphatidyltransferase class-i family protein 3-like	GO:0016020 GO:0016780 GO:0008654
Aau_c28783_g1_i1	tubulin beta chain-like	GO:0005737 GO:0005874 GO:0003924 GO:0005200 GO:0005525 GO:0007017 GO:0051258	EC:3.6.1 EC:3.6.1.15
Aau_c14839_g1_i1	class iii homeodomain-leucine zipper protein c3hdz2	GO:0005488
Aau_c23832_g1_i1	calcium-dependent protein kinase 1-like	GO:0004672 GO:0005509 GO:0005524 GO:0006468
Aau_c32159_g2_i2	serine carboxypeptidase-like enzyme	GO:0004180
Aau_CL1501Contig1	l-galactose-1-phosphate phosphatase	GO:0008934 GO:0052832 GO:0052833 GO:0016311 GO:0046854	EC:3.1 EC:3.1.3.25 EC:3.1.3.41 EC:3.1.3
Aau_c33669_g1_i1	unknown	GO:0009706 GO:0016021 GO:0009658
Aau_c28099_g2_i1	atp-binding cassette transporter	GO:0000166 GO:0016887 GO:0006810	EC:3.6.1 EC:3.6.1.3 EC:3.6.1.15
Aau_c18540_g2_i1	atp-dependent rna helicase	GO:0005634 GO:0005739 GO:0005829 GO:0009506 GO:0003723 GO:0005524 GO:0008026 GO:0000226 GO:0000911 GO:0006397 GO:0006486 GO:0008380	EC:3.6.1 EC:3.6.1.3 EC:3.6.1.15
Aau_c32176_g4_i1	intramolecular transferase	GO:0016868 GO:0006974 GO:0044238 GO:0071704
Aau_c26431_g1_i1	at3g55020 t15c9_20	GO:0032313
Aau_c38461_g1_i1	lysm receptor-like kinase	GO:0016301
Aau_c32765_g3_i1	nadh-plastoquinone oxidoreductase subunit k	GO:0005886 GO:0009535 GO:0005506 GO:0008137 GO:0048038 GO:0051539 GO:0006810 GO:0019684 GO:0055114	EC:1.6.99.5 EC:1.6.99.3 EC:1.6.5.3
Aau_c32568_g1_i4	cbl-interacting serine threonine-protein kinase 23	GO:0005634 GO:0005829 GO:0005886 GO:0009536 GO:0004674 GO:0005267 GO:0005524 GO:0000911 GO:0006468 GO:0007584 GO:0009723 GO:0009738 GO:0010107 GO:0010118 GO:0016036 GO:0019375 GO:0019722 GO:0042631	EC:2.7.11
Aau_c25332_g1_i1	calcium calmodulin-dependent protein kinase	GO:0004683 GO:0005524 GO:0006468	EC:2.7.11 EC:2.7.11.17
Aau_c43169_g1_i1	serine threonine protein kinase	GO:0016772
Aau_c22242_g1_i1	pectin lyase-like superfamily protein	GO:0005618 GO:0030599 GO:0045330 GO:0042545 GO:0043170 GO:0044238	EC:3.1.1.11 EC:3.1.1.1
Aau_c24137_g2_i1	mediator of rna polymerase ii transcription subunit 23-like	GO:0005634 GO:0034645 GO:0044723 GO:0044763 GO:0045491
Aau_CL37Contig1	12-oxophytodienoate reductase 3-like	GO:0003824
Aau_c31404_g1_i1	short-chain dehydrogenase reductase family protein	GO:0008152
Aau_c24712_g2_i1	hypothetical protein SELMODRAFT_270353	GO:0046872
Aau_c20328_g1_i1	ubiquitin-conjugating enzyme e2	GO:0016881 GO:0008152
Aau_c18436_g1_i1	glycosyl hydrolase-like partial	GO:0052861 GO:0052862 GO:0016998	EC:3.2.1.6 EC:3.2.1
Aau_c29590_g1_i2	amp-binding enzyme family expressed	GO:0003824 GO:0008152
Aau_c37207_g1_i1	receptor-like kinase	GO:0004674 GO:0005524 GO:0006468	EC:2.7.11
Aau_c28855_g1_i1	predicted protein	GO:0009793 GO:0044763 GO:0048827 GO:0050794 GO:0050896
Aau_c43065_g1_i1	actin-related protein arp7	GO:0043229 GO:0006325 GO:0044237 GO:0044238 GO:0044763 GO:0048316 GO:0048367 GO:0050789 GO:0050896 GO:0071704
Aau_c13928_g2_i1	dna methyltransferase 1-associated protein	GO:0005634 GO:0005488 GO:0016573
Aau_c8798_g1_i1	5 -3 exonuclease family protein isoform 1	GO:0016788
Aau_c29342_g1_i1	probable serine threonine-protein kinase at1g09600-like	GO:0005886 GO:0004674 GO:0005524 GO:0006468 GO:0051301	EC:2.7.11
Aau_c24785_g1_i1	probable 2-oxoglutarate fe -dependent dioxygenase-like isoform x1	GO:0016491
Aau_c30462_g1_i1	beta-amylase 9	GO:0005886 GO:0009570 GO:0004674 GO:0005524 GO:0016161 GO:0033612 GO:0000023 GO:0000272 GO:0006468 GO:0007169 GO:0007389 GO:0008361 GO:0009664 GO:0009740 GO:0009825 GO:0009832 GO:0009926 GO:0009932 GO:0009934 GO:0010075 GO:0010162 GO:0010480 GO:0019252 GO:0043481 GO:0048229 GO:0048767	EC:2.7.11 EC:3.2.1.2 EC:3.2.1
Aau_c6051_g1_i1	mitogen-activated protein kinase kinase kinase yoda-like	GO:0000166 GO:0004672 GO:0009653 GO:0016043 GO:0016310 GO:0044763 GO:0048731 GO:0050794 GO:0090558
Aau_c23139_g1_i1	glycerol-3-phosphate acyltransferase 6	GO:0016020 GO:0016740
Aau_c11433_g1_i1	elongation factor tu gtp-binding domain-containing protein 1-like isoform 1	GO:0097159 GO:1901363
Aau_c4185_g1_i1	unknown	GO:0006810
Aau_c21361_g1_i1	dna polymerase iii subunit gamma tau	GO:0016740 GO:0097159 GO:1901363
Aau_c32956_g1_i1	hypothetical protein SELMODRAFT_107780	GO:0044699
Aau_c31577_g5_i1	plastid-lipid-associated chloroplastic-like	GO:0009536
Aau_c8912_g1_i1	g-type lectin s-receptor-like serine threonine-protein kinase sd2-5-like	GO:0016020 GO:0000166 GO:0004672 GO:0005515 GO:0006468
Aau_c31951_g1_i2	pinoresinol-lariciresinol reductase	GO:0010283 GO:0010284 GO:0016787 GO:0097159 GO:1901363 GO:1902123 GO:1902125 GO:1902128 GO:1902129 GO:1902132 GO:1902135
Aau_c18615_g1_i1	atp-binding cassette subfamily member cluster 1	GO:0000166 GO:0016887 GO:0006810	EC:3.6.1 EC:3.6.1.3 EC:3.6.1.15
Aau_c25922_g2_i1	protein transport protein sec23	GO:0030127 GO:0008270 GO:0006886 GO:0006888
Aau_c22135_g1_i2	protein	GO:0016831 GO:0006596 GO:0097164
Aau_c8989_g1_i1	pleckstrin homology domain-containing protein 1	GO:0005737 GO:0005543
Aau_c25922_g1_i1	protein transport protein sec23	GO:0006810
Aau_c31184_g6_i1	brefeldin a-inhibited guanine nucleotide-exchange protein 1-like	GO:0005086 GO:0032012 GO:0043547
Aau_c5193_g1_i1	mads-box protein	GO:0005634 GO:0003677 GO:0003700 GO:0046983 GO:0006351 GO:0006355
Aau_c35432_g1_i1	pre-mrna-splicing factor 38	GO:0036459 GO:0006511
Aau_c12046_g1_i1	b3 domain-containing protein os05g0481400	GO:0005634 GO:0003677 GO:0006351 GO:0006355
Aau_c3507_g1_i1	protein phosphatase	GO:0004722 GO:0046872 GO:0006470	EC:3.1.3.16 EC:3.1 EC:3.1.3.41
Aau_c32040_g1_i1	ubiquitin carboxyl-terminal	GO:0008233 GO:0006508
Aau_c28568_g1_i2	kinase superfamily protein isoform 1	GO:0004674 GO:0005524 GO:0006468	EC:2.7.11
Aau_c9410_g1_i1	1433_lillo ame: full=14-3-3-like protein	GO:0019904
Aau_c27224_g1_i1	squalene monooxygenase-like isoform x2	GO:0009536 GO:0016021 GO:0016023 GO:0004506 GO:0050660 GO:0055114	EC:1.14.13.132 EC:1.14.13
Aau_c22779_g2_i1	flowering time control protein fpa isoform x2	GO:0097159 GO:1901363
Aau_c21376_g1_i1	5 -3 exoribonuclease 3 isoform x2	GO:0005634 GO:0003676 GO:0004534 GO:0008270 GO:0090503	EC:3.1 EC:3.1.13 EC:3.1.15
Aau_c32731_g3_i4	auxin response	GO:0005634 GO:0003677 GO:0046983 GO:0006351 GO:0006355 GO:0009734
Aau_c27807_g1_i2	2-hydroxychromene-2-carboxylate isomerase	GO:0003824 GO:0008152
Aau_c33043_g11_i1	hypothetical protein AMTR_s00119p00095770	GO:0005622
Aau_c32535_g1_i2	unknown	GO:0009570 GO:0009579 GO:0005507 GO:0006098 GO:0009073 GO:0009658 GO:0009790 GO:0009817 GO:0010027 GO:0016226 GO:0019288 GO:0019408 GO:0032544
Aau_c30558_g2_i1	low quality protein: dna damage-binding protein 1-like	GO:0005634 GO:0003676
Aau_c36433_g1_i1	met-10+ like family protein isoform 2	GO:0005737 GO:0043231 GO:0008168 GO:0008152
Aau_c40230_g1_i1	predicted protein	GO:0031981 GO:0032991 GO:0006364 GO:0006605 GO:0016482 GO:0042273 GO:0072594 GO:1902580
Aau_c38624_g1_i1	cyclin-dependent kinase f-1-like	GO:0000166 GO:0004672
Aau_c29215_g2_i1	predicted protein	GO:0031072 GO:0051082
Aau_c20785_g1_i1	subtilase family protein	GO:0004252 GO:0006508	EC:3.4.21
Aau_c28016_g1_i1	pyridoxine pyridoxamine 5 -phosphate oxidase 2-like	GO:0019438 GO:0044711 GO:0044763 GO:0072525 GO:1901617
Aau_c3282_g1_i1	auxin response factor 10 16 partial	GO:0005634 GO:0003677 GO:0046983 GO:0006351 GO:0006355 GO:0009734
Aau_c27298_g1_i1	beta subunit isoform 1	GO:0030117 GO:0005198 GO:0006886 GO:0016192
Aau_c4215_g1_i1	predicted protein	GO:0003676 GO:0046872
Aau_c17417_g1_i1	low quality protein: phospholipid-transporting atpase 2-like	GO:0016787 GO:0043167 GO:0006811
Aau_c6281_g1_i2	xyloglucan endotransglucosylase hydrolase protein 23	GO:0003824
Aau_c33076_g1_i2	3-ketoacyl- synthase 4-like	GO:0016020 GO:0016747 GO:0006633
Aau_c33515_g1_i1	gdp-mannose -epimerase 1-like	GO:0003824 GO:0050662 GO:0008152
Aau_c41626_g1_i1	predicted protein	GO:0004075 GO:0005524 GO:0046872 GO:0008152	EC:6.3.4.14
Aau_CL1458Contig1	branched-chain-amino-acid aminotransferase chloroplastic-like	GO:0052654 GO:0052655 GO:0052656 GO:0009081	EC:2.6.1.42
Aau_c9050_g1_i1	tpa: fyve zinc finger containing actin-binding-domain protein family	GO:0046872 GO:0006914
Aau_c30734_g4_i1	phosphoenolpyruvate carboxylase 3 isoform 1	GO:0008964 GO:0006099 GO:0015977	EC:4.1.1 EC:4.1.1.31
Aau_c30078_g1_i3	protein pollen defective in guidance 1-like isoform x1	GO:0005788 GO:0016021 GO:0009790 GO:0010183 GO:0035437
Aau_c41772_g1_i1	microsomal omega-6-desaturase	GO:0016717 GO:0006629 GO:0055114	EC:1.14.19
Aau_c6222_g1_i1	predicted protein	GO:0005524
Aau_c29825_g1_i1	s-adenosyl-l-methionine-dependent methyltransferase-like protein	GO:0016740
Aau_c32908_g1_i1	pentatricopeptide repeat-containing protein	GO:0007059 GO:0007126 GO:0065007 GO:0090304 GO:1902589 GO:1903046
Aau_c29502_g1_i1	short-chain dehydrogenase reductase 3b-like	GO:0008152
Aau_c17082_g2_i1	cell division cycle 5 isoform 1	GO:0003677 GO:0003682
Aau_c8673_g1_i1	ru large subunit-binding protein subunit alpha-like	GO:0005737 GO:0005524 GO:0042026
Aau_c25730_g2_i1	uridine-cytidine kinase c	GO:0016772 GO:0009220 GO:0046132
Aau_c41774_g1_i1	rna binding	GO:0000166 GO:0003676
Aau_c27850_g2_i1	mediator of rna polymerase ii transcription subunit 7a-like isoform x2	GO:0016592 GO:0001104 GO:0006357 GO:0006366
Aau_c4251_g2_i1	histone h2b	GO:0000786 GO:0005634 GO:0003677 GO:0046982
Aau_c40052_g1_i1	phytosulfokine receptor 2-like	GO:0016772
Aau_c21580_g1_i1	at2g28350-like protein	GO:0005634 GO:0003677 GO:0006351 GO:0006355
Aau_c43832_g1_i1	pentatricopeptide repeat-containing protein mitochondrial-like	GO:0006996 GO:0022402
Aau_c22553_g1_i1	probable serine threonine-protein kinase gcn2-like	GO:0004674 GO:0004713 GO:0005524 GO:0018108	EC:2.7.10 EC:2.7.11
Aau_c18584_g1_i1	probable glycerol-3-phosphate dehydrogenase	GO:0009331 GO:0004367 GO:0051287 GO:0005975 GO:0046168 GO:0055114	EC:1.1.1.8 EC:1.1.1.94
Aau_CL138Contig1	alanine--trna ligase-like	GO:0005739 GO:0000049 GO:0004813 GO:0005524 GO:0008270 GO:0070143	EC:6.1.1.7 EC:6.1.1
Aau_c33233_g1_i1	white-brown complex protein 11 isoform 3	GO:0000166
Aau_c25259_g1_i1	aminotransferase class iv family protein	GO:0005739 GO:0008483 GO:0008152
Aau_c32505_g4_i4	hypothetical protein SELMODRAFT_443853	GO:0016021 GO:0015079 GO:0071805
Aau_c23722_g3_i1	peroxin 6 isoform 3	GO:0005737 GO:0005524 GO:0017111 GO:0006635 GO:0016558	EC:3.6.1 EC:3.6.1.15
Aau_c20580_g1_i2	clathrin adaptor complexes medium subunit family protein	GO:0030131 GO:0006886 GO:0016192
Aau_c23930_g1_i1	rna helicase family protein isoform partial	GO:0000166 GO:0004386	EC:3.6.1 EC:3.6.1.15
Aau_c19114_g1_i1	protein	GO:0016021 GO:0004674 GO:0005524 GO:0006468	EC:2.7.11
Aau_c42540_g1_i1	eh domain-containing protein 1-like	GO:0003924 GO:0005509 GO:0005525	EC:3.6.1 EC:3.6.1.15
Aau_c26346_g3_i1	regulator of nonsense transcripts 2-like	GO:0003723
Aau_c19276_g1_i2	unknown	GO:0016597 GO:0019752
Aau_c28128_g1_i1	sumo-activating enzyme subunit 2-like	GO:0005524 GO:0008641 GO:0006464
Aau_c7693_g1_i1	trna (guanine -n1)-methyltransferase 1 isoform x2	GO:0044424 GO:0016740 GO:0008152
Aau_c43283_g1_i1	predicted protein	GO:0000166 GO:0043167
Aau_c14439_g1_i1	dna repair family protein isoform 1	GO:0003824 GO:0097159 GO:1901363
Aau_CL1242Contig1	serine carboxypeptidase-like 42-like isoform x1	GO:0005576 GO:0005618 GO:0004185 GO:0006508	EC:3.4.21 EC:3.4.16
Aau_c24599_g1_i1	mitochondrial substrate carrier family protein b-like isoform x1	GO:0016020 GO:0006810
Aau_c23300_g1_i1	armadillo repeat-containing kinesin-like protein 2-like isoform x1	GO:0005871 GO:0005874 GO:0003777 GO:0005524 GO:0008017 GO:0007018 GO:0008152	EC:3.6.1 EC:3.6.1.15
Aau_c35841_g1_i1	protein	GO:0005840 GO:0003735 GO:0019843 GO:0006412
Aau_c26446_g2_i1	uncharacterized protein LOC100274218	GO:0005524
Aau_c30838_g1_i1	dna polymerase delta small	GO:0003677 GO:0003887 GO:0006261 GO:0006306 GO:0006346 GO:0007020 GO:0008283 GO:0009560 GO:0009909 GO:0031048 GO:0048449 GO:0051567 GO:0071897	EC:2.7.7.7
Aau_c30073_g2_i1	uvr3 3-like 6-4 dna photolyase protein	GO:0000166 GO:0003677 GO:0003914 GO:0006281 GO:0009411	EC:4.1.99 EC:4.1.99.13
Aau_c20422_g1_i1	protein	GO:0019904
Aau_c33131_g1_i1	short-chain dehydrogenase reductase 3b-like	GO:0016491 GO:0008152
Aau_c13417_g1_i1	hypothetical protein SELMODRAFT_420117	GO:0044424
Aau_c28214_g1_i1	signal peptidase complex catalytic subunit sec11c-like	GO:0016020 GO:0016787 GO:0019538
Aau_c27627_g1_i1	hypothetical protein EUTSA_v10004747mg	GO:0005743 GO:0008177 GO:0009055 GO:0046872 GO:0051537 GO:0051538 GO:0051539 GO:0006099	EC:1.3.99.1 EC:1.3.5.1
Aau_c26013_g1_i2	sphingoid long-chain bases kinase mitochondrial-like isoform x2	GO:0005739 GO:0003951 GO:0004143 GO:0005524 GO:0017050 GO:0006671 GO:0007205 GO:0009409 GO:0016310	EC:2.7.1.23 EC:2.7.1.107
Aau_c33217_g1_i2	mrp-like abc transporter	GO:0009536 GO:0016020
Aau_c33138_g1_i1	hypothetical protein SELMODRAFT_236807	GO:0004488 GO:0009396 GO:0055114	EC:1.5.1.5
Aau_c15984_g1_i1	tubulin alpha chain-like isoform x1	GO:0005737 GO:0005874 GO:0003924 GO:0005200 GO:0005525 GO:0007017 GO:0051258	EC:3.6.1 EC:3.6.1.15
Aau_c31253_g3_i1	actin-related protein arp6	GO:0043229 GO:0006952 GO:0009909 GO:0016568 GO:0044699
Aau_c35591_g1_i1	zinc finger	GO:0008270 GO:0042393
Aau_c43194_g1_i1	at1g04240	GO:0005515 GO:0044212 GO:0009733 GO:0044699
Aau_c30330_g4_i1	non-lysosomal glucosylceramidase-like	GO:0016020 GO:0016787 GO:0006629
Aau_c34025_g1_i1	elongation factor 2- partial	GO:0003746 GO:0003924 GO:0005525 GO:0006414	EC:3.6.1 EC:3.6.1.15
Aau_c41052_g1_i1	BnaC03g45860D	GO:0003677 GO:0003682 GO:0008146 GO:0008270 GO:0008152
Aau_c29142_g2_i1	probable serine threonine-protein kinase at1g09600-like	GO:0005886 GO:0004674 GO:0005524 GO:0006468 GO:0051301	EC:2.7.11
Aau_c16734_g1_i1	atp-dependent dna helicase q-like 1	GO:0016787 GO:0097159 GO:1901363
Aau_c28671_g1_i1	u-box domain-containing protein 14-like	GO:0003824
Aau_c25163_g1_i1	dof-type zinc finger protein	GO:0005634 GO:0003677 GO:0003700 GO:0046872 GO:0006351 GO:0006863 GO:0045893
Aau_c31151_g3_i1	aldehyde dehydrogenase family 2 member c4-like	GO:0005739 GO:0016620 GO:0055114
Aau_c29250_g1_i2	protein	GO:0005524
Aau_c37405_g1_i1	branchpoint-bridging isoform x1	GO:0097159 GO:1901363
Aau_c17955_g1_i1	dna (cytosine-5)-	GO:0016740 GO:0032259
Aau_c19462_g3_i1	rna polymerase large subunit	GO:0016779 GO:0097159 GO:1901363
Aau_c18782_g1_i1	protein	GO:0005840 GO:0003735 GO:0006412
Aau_c13279_g1_i1	hypothetical protein SELMODRAFT_48688, partial	GO:0009570 GO:0044183 GO:0061077
Aau_CL1001Contig1	vacuolar protein sorting 11 isoform partial	GO:0046872 GO:0006810
Aau_c32819_g2_i1	wrky transcription factor 13	GO:0005634 GO:0003700 GO:0043565 GO:0006351 GO:0006355
Aau_c19613_g1_i1	ndh subunit 5	GO:0009534 GO:0016020 GO:0031977 GO:0005488 GO:0016853 GO:0044267
Aau_c25286_g1_i1	rna-binding family protein	GO:0097159 GO:1901363
Aau_c18858_g1_i1	carboxylesterase ester hydrolase	GO:0016787
Aau_c13356_g2_i1	glycosyltransferase cazy family gt28	GO:0016740 GO:0044237 GO:0044238 GO:0071704
Aau_c31380_g1_i4	udp-n-acetylglucosamine transferase subunit alg13 homolog	GO:0005975
Aau_c30578_g1_i1	protein ariadne-	GO:0046872
Aau_c24984_g2_i1	ascorbate oxidase-like protein	GO:0005507 GO:0016491 GO:0055114
Aau_c17502_g1_i1	hypothetical protein SELMODRAFT_102845	GO:0016020 GO:0008375 GO:0008152	EC:2.4.1
Aau_c24665_g1_i3	14-3-3 protein lil 1433-1	GO:0019904
Aau_c32787_g2_i1	binding isoform 2	GO:0006913 GO:0033036 GO:0044699 GO:0071702 GO:0071704
Aau_c21429_g2_i1	gsk3-like protein	GO:0004674 GO:0005524 GO:0006468	EC:2.7.11
Aau_c43660_g1_i1	unknown	GO:0005840 GO:0003735 GO:0006412
Aau_c29626_g1_i4	cinnamoyl- reductase	GO:0016621 GO:0045552 GO:0050662 GO:0055114	EC:1.1.1.219 EC:1.2.1.44
Aau_c25154_g2_i1	probable protein phosphatase 2c 43	GO:0004722 GO:0046872 GO:0006470	EC:3.1.3.16 EC:3.1 EC:3.1.3.41
Aau_c16603_g1_i1	protein	GO:0005634 GO:0003677 GO:0003700 GO:0006351 GO:0006355
Aau_c12401_g1_i1	heat shock factor	GO:0005634 GO:0005737 GO:0003700 GO:0043565 GO:0006351 GO:0006355 GO:0009408
Aau_c27889_g1_i1	hypothetical protein SELMODRAFT_116847	GO:0016020 GO:0000166 GO:0022892 GO:0043492 GO:0046872 GO:0006812 GO:0015914 GO:0044763	EC:3.6.1 EC:3.6.1.3 EC:3.6.1.15
Aau_c18166_g1_i1	beta-galactosidase 3	GO:0005576 GO:0004553 GO:0006694 GO:0046165
Aau_c32932_g1_i1	glutamate-rich wd repeat-containing protein 1	GO:0005634 GO:0080008
Aau_c27555_g1_i2	abc transporter b family member 20-like	GO:0000166 GO:0016887 GO:0006810	EC:3.6.1 EC:3.6.1.3 EC:3.6.1.15
Aau_c7569_g2_i1	unnamed protein product	GO:0005634
Aau_c25952_g1_i1	glycerol-3-phosphate 2-o-acyltransferase 6-like	GO:0016746 GO:0010027 GO:0016556
Aau_c35298_g1_i1	callose synthase 5-like	GO:0000148 GO:0016021 GO:0003843 GO:0006075 GO:0008360 GO:0009556 GO:0009827 GO:0009846 GO:0009860 GO:0010584 GO:0080092	EC:2.4.1.34 EC:2.4.1
Aau_c27305_g1_i1	low quality protein: abc transporter d family member 1-like	GO:0016021 GO:0005524 GO:0042626 GO:0055085	EC:3.6.1 EC:3.6.1.3 EC:3.6.1.15
Aau_c4824_g1_i1	rhomboid-like protein 14	GO:0005886
Aau_c8644_g2_i1	no apical meristem-like protein	GO:0005634 GO:0003677 GO:0003700 GO:0006355 GO:0007275
Aau_c26606_g2_i1	hypothetical protein SELMODRAFT_35436, partial	GO:0031323 GO:0044763 GO:0050896
Aau_c558_g2_i1	biotin synthase-like	GO:0005739 GO:0004076 GO:0008270 GO:0051537 GO:0051539 GO:0006084 GO:0007020 GO:0009102 GO:0010075 GO:0016126 GO:0016132 GO:0048653	EC:2.8.1.6
Aau_c22506_g3_i1	cationic amino acid transporter	GO:0005774 GO:0016021 GO:0031969 GO:0015171 GO:0003333 GO:0006635 GO:0016558
Aau_c25370_g1_i1	protein kinase-coding resistance protein	GO:0004672 GO:0016310
Aau_c33770_g1_i1	auxin transport protein big-like	GO:0007275 GO:0009987 GO:0048856 GO:0050896
Aau_c3072_g1_i1	phosphomannomutase family protein	GO:0005737 GO:0004615 GO:0009298 GO:0019307	EC:5.4.2.8
Aau_c30296_g1_i1	cellulose synthase-like c1- glycosyltransferase family 2 protein	GO:0016020
Aau_c30585_g1_i2	kinase family protein	GO:0004674 GO:0005524 GO:0006468	EC:2.7.11
Aau_c8875_g1_i1	hypothetical protein JCGZ_08143	GO:0004252 GO:0070008 GO:0006508	EC:3.4.21
Aau_c42611_g1_i1	chitinase 2-like	GO:0016798 GO:0008152
Aau_c39238_g1_i1	aspartate aminotransferase isoform 1	GO:0009570 GO:0004069 GO:0030170 GO:0033853 GO:0033854 GO:0080130 GO:0009094	EC:2.6.1.9 EC:2.6.1.78 EC:2.6.1.57 EC:2.6.1.79 EC:2.6.1.5 EC:2.6.1.1
Aau_c4017_g2_i1	probable lrr receptor-like serine threonine-protein kinase at5g37450-like	GO:0016740
Aau_c30071_g6_i1	protein arginine n-methyltransferase	GO:0005634 GO:0005829 GO:0008469 GO:0006351 GO:0006355 GO:0009909 GO:0034968 GO:0034969 GO:0035246	EC:2.1.1 EC:2.1.1.125
Aau_c28584_g3_i1	imidazole glycerol-phosphate partial	GO:0009507 GO:0016763 GO:0016829 GO:0008652 GO:0018130 GO:0019438 GO:0034641 GO:1901362 GO:1901605
Aau_c20212_g1_i1	mrna-capping enzyme isoform x1	GO:0004721 GO:0006259 GO:0006397 GO:0006470	EC:3.1.3.16 EC:3.1 EC:3.1.3.41
Aau_CL1105Contig1	hypothetical protein JCGZ_12993	GO:0005886
Aau_c27516_g1_i1	unknown	GO:0008270
Aau_c25261_g2_i1	4-diphosphocytidyl-2-c-methyl-d-erythritol chloroplastic chromoplastic-like	GO:0009534 GO:0000166 GO:0016301 GO:0006796 GO:0008299 GO:0009639
Aau_c20713_g4_i1	cytokinin dehydrogenase	GO:0016491
Aau_c32358_g1_i1	probable pectate lyase 4	GO:0016829
Aau_c23313_g1_i1	ghmp kinase-like	GO:0005737
Aau_c25103_g2_i2	bah and coiled-coil domain-containing protein 1-like	GO:0003682 GO:0008270
Aau_c39233_g1_i1	unknown	GO:0044424 GO:0016787
Aau_CL966Contig1	general transcription factor iih subunit 3-like	GO:0044260 GO:0090304
Aau_c21710_g1_i1	glucan endo- -beta-glucosidase 8-like	GO:0016787
Aau_c28852_g1_i1	protein	GO:0009654 GO:0019898 GO:0005509 GO:0015979
Aau_c418_g1_i1	crooked neck-like protein 1	GO:0005634 GO:0006396
Aau_c27543_g2_i2	dna gyrase subunit	GO:0005694 GO:0003677 GO:0003918 GO:0005524 GO:0006265	EC:3.6.1 EC:3.6.1.3 EC:5.99.1 EC:5.99.1.3 EC:3.6.1.15
Aau_c24630_g1_i3	predicted protein	GO:0051536
Aau_c11365_g1_i1	hypothetical protein	GO:0006812 GO:0055085
Aau_c24561_g3_i1	lipoyl synthase, mitochondrial	GO:0005739 GO:0016992 GO:0046872 GO:0051539 GO:0009107 GO:0009249	EC:2.8.1.8 EC:6.3.4
Aau_c23458_g1_i1	atp binding	GO:0016772
Aau_c27249_g1_i1	cytochrome oxidase subunit 2	GO:0016020
Aau_c15244_g1_i1	death domain-associated protein 6-like isoform x2	GO:0009535 GO:0009414 GO:0009658 GO:0010286 GO:0042538 GO:0048564 GO:0080183
Aau_c9503_g1_i1	hypothetical protein SELMODRAFT_100915	GO:0016020 GO:0015031
Aau_c27372_g1_i1	predicted protein	GO:0044424
Aau_c27095_g3_i1	tpa: chlorophyllase-2	GO:0009536 GO:0016023 GO:0047746	EC:3.1.1.14 EC:3.1.1.1
Aau_c32434_g1_i1	pin-like partial	GO:0016021 GO:0055085
Aau_c31945_g9_i1	family 2 glycosyltransferase	GO:0005886 GO:0016021 GO:0008270 GO:0016760 GO:0030244 GO:0071555	EC:2.4.1.12 EC:2.4.1
Aau_c28479_g1_i2	predicted protein	GO:0005515
Aau_c21775_g1_i2	leaf catalase	GO:0005618 GO:0005739 GO:0005777 GO:0009941 GO:0022626 GO:0004096 GO:0020037 GO:0050897 GO:0006979 GO:0042744 GO:0055114	EC:1.11.1.7 EC:1.11.1.6
Aau_c43368_g1_i1	n-alpha-acetyltransferase 11-like	GO:0000166 GO:0003676 GO:0008080 GO:0010228 GO:0051604	EC:2.3.1
Aau_c27598_g2_i1	exosome complex component rrp42	GO:0016070 GO:0071840
Aau_c11438_g2_i1	glycosyl hydrolase family protein	GO:0005576 GO:0005773 GO:0004553 GO:0005975
Aau_c14593_g1_i1	mitochondrial substrate carrier family protein	GO:0005743 GO:0016021 GO:0015141 GO:0006839 GO:0071422
Aau_c13061_g1_i1	dna replication licensing factor mcm4	GO:0005829 GO:0042555 GO:0003677 GO:0003678 GO:0005524 GO:0000280 GO:0000911 GO:0006268 GO:0006270 GO:0006275 GO:0006306 GO:0006342 GO:0007000 GO:0008283 GO:0009165 GO:0009909 GO:0051567 GO:0051726	EC:3.6.1 EC:3.6.1.15
Aau_c31613_g1_i1	isoprenylcysteine alpha-carbonyl methylesterase icme-like	GO:0000139 GO:0005789 GO:0010296 GO:0008152	EC:3.1.1 EC:3.1.1.1
Aau_c29789_g1_i3	receptor-like kinase	GO:0004674 GO:0004713 GO:0005524 GO:0018108	EC:2.7.10 EC:2.7.11
Aau_c43781_g1_i1	transcriptional adaptor family protein	GO:0005488
Aau_c3498_g1_i1	aminophospholipid atpase isoform 3	GO:0016021 GO:0000287 GO:0004012 GO:0005524 GO:0019829 GO:0008152 GO:0045332 GO:0098655	EC:3.6.1 EC:3.6.1.3 EC:3.6.3.1 EC:3.6.1.15
Aau_c26312_g1_i1	uncharacterized exonuclease domain-containing protein at3g15140-like	GO:0005739 GO:0003676 GO:0004527 GO:0046872 GO:0009220 GO:0090305	EC:3.1
Aau_c18669_g2_i1	arginine decarboxylase	GO:0003824
Aau_c22155_g1_i1	diacylglyceryl- -trimethylhomoserine synthesis protein	GO:0008168 GO:0032259
Aau_c23090_g3_i1	histone-lysine n- h3 lysine-9 specific suvh1-like	GO:0043229 GO:0005488 GO:0008168 GO:0016571
Aau_c33130_g4_i1	Mitochondrial protein, putative	GO:0005739
Aau_c11311_g1_i1	palmitoyl-acyl carrier protein chloroplastic-like	GO:0016790 GO:0006633
Aau_c31960_g2_i1	histone-lysine n-methyltransferase suv39h2	GO:0016740
Aau_c28906_g1_i1	phosphate transporter	GO:0009528 GO:0009941 GO:0015291 GO:0006817 GO:0055085
Aau_c30417_g2_i1	sugar transport protein 13	GO:0016021 GO:0022891 GO:0008643 GO:0055085
Aau_c3738_g2_i1	late embryogenesis abundant-like protein	GO:0009269
Aau_c16302_g2_i2	pnas-3 related isoform 4	GO:0000178 GO:0003723
Aau_c29041_g1_i1	yeats family protein	GO:0005634 GO:0006355
Aau_c4980_g1_i1	splicing regulatory glutamine lysine-rich protein 1-like	GO:0000166 GO:0003676
Aau_c30466_g1_i1	hypothetical protein SELMODRAFT_117990	GO:0004751 GO:0009052	EC:5.3.1.6
Aau_c28189_g4_i1	probable sulfate transporter isoform x1	GO:0016021 GO:0008271 GO:1902358
Aau_c13606_g1_i1	importin-related family protein	GO:0008536 GO:0006886
Aau_c3595_g1_i1	swr1 complex snf2 family dna-dependent atpase	GO:0003677 GO:0003682 GO:0005524
Aau_c37369_g1_i1	atp synthase subunit mitochondrial-like	GO:0000275 GO:0046933 GO:0046961 GO:0009853 GO:0015986	EC:3.6.1 EC:3.6.1.3 EC:3.6.1.15
Aau_c26609_g2_i2	polyunsaturated fatty acid delta-5-desaturase	GO:0005488 GO:0006629
Aau_c8069_g2_i1	probable receptor-like protein kinase at5g15080-like	GO:0000166 GO:0004674 GO:0016310 GO:0050794	EC:2.7.11
Aau_c31859_g1_i1	cinnamyl alcohol dehydrogenase	GO:0005622 GO:0016616 GO:0046872 GO:0044249 GO:0044710 GO:1901576
Aau_c30203_g1_i4	alpha-galactosidase alpha-n-	GO:0004557 GO:0007165 GO:0033036 GO:0044238 GO:0071702 GO:0071704 GO:1902582	EC:3.2.1.22 EC:3.2.1
Aau_c29362_g1_i1	mediator of rna polymerase ii transcription subunit 16-like	GO:0009987 GO:0044699 GO:0050789
Aau_c16743_g1_i1	unknown	GO:0016021 GO:0015385 GO:0006885 GO:0035725 GO:1902600
Aau_c25470_g2_i1	dna (cytosine-5-)-methyltransferase	GO:0008168 GO:0006306
Aau_c6521_g1_i1	l-type lectin-domain containing receptor kinase -like	GO:0000166 GO:0004672
Aau_c26541_g1_i1	pre-mrna-splicing factor atp-dependent rna helicase prp1	GO:0003676 GO:0005524 GO:0008026 GO:0008152	EC:3.6.1 EC:3.6.1.3 EC:3.6.1.15
Aau_c9064_g1_i1	nucleoporin isoform 2	GO:0005643 GO:0016973
Aau_c22547_g1_i1	serine acetyl transferase	GO:0005737 GO:0009001 GO:0006535	EC:2.3.1.30 EC:2.3.1
Aau_c13865_g1_i1	hypothetical protein SELMODRAFT_164298	GO:0005622
Aau_c26671_g2_i1	ubiquitin-protein pub43	GO:0003824
Aau_CL1708Contig1	predicted protein	GO:0006301
Aau_c3754_g1_i1	predicted protein	GO:0004222 GO:0046872 GO:0006508	EC:3.4.24
Aau_c44680_g1_i1	atpase aaa	GO:0003677 GO:0005524 GO:0006260
Aau_c28818_g1_i1	sphingomyelin synthetase family protein isoform 4	GO:0016020 GO:0003824 GO:0008152
Aau_c31334_g1_i1	eukaryotic peptide chain release factor subunit 1-3-like	GO:0005737 GO:0016149 GO:0006415
Aau_c34362_g1_i1	achain solution structure of calcium bound soybean calmodulin isoform 1 n-terminal domain	GO:0000922 GO:0005654 GO:0005813 GO:0005829 GO:0005876 GO:0005886 GO:0030017 GO:0030426 GO:0034704 GO:0070062 GO:0005509 GO:0008179 GO:0019901 GO:0019904 GO:0030235 GO:0031432 GO:0031800 GO:0031996 GO:0031997 GO:0043274 GO:0043539 GO:0043548 GO:0044325 GO:0048306 GO:0050998 GO:0072542 GO:0001975 GO:0002027 GO:0002576 GO:0005513 GO:0005980 GO:0006006 GO:0006936 GO:0007005 GO:0007173 GO:0007190 GO:…	EC:1.97.1
Aau_c3512_g1_i1	sirohydrochlorin ferrochelatase	GO:0009507 GO:0016852 GO:0046872 GO:0051266 GO:0006979 GO:0009236 GO:0019354	EC:4.99.1.3 EC:4.99.1.4 EC:4.99.1.1
Aau_c30407_g2_i1	r2r3-myb transcription factor myb7	GO:0003677 GO:0003682
Aau_c4848_g1_i1	heat stress transcription factor a-1d	GO:0003677
Aau_c37416_g1_i1	predicted protein	GO:0046872
Aau_c31310_g1_i1	sulfite reductase	GO:0042644 GO:0003677 GO:0019424 GO:0045892
Aau_c29640_g1_i4	phosphoenolpyruvate carboxykinase 1	GO:0004612 GO:0005524 GO:0016301 GO:0006094 GO:0016310	EC:4.1.1 EC:4.1.1.49
Aau_c26289_g1_i1	PREDICTED: uncharacterized protein LOC102706019	GO:0003824 GO:0044237
Aau_c39722_g1_i1	class iv sirtuin	GO:0005634 GO:0016787 GO:0046872 GO:0070403 GO:0008152
Aau_c16689_g1_i1	glutamate dehydrogenase 1-like isoform x1	GO:0016639 GO:0006520 GO:0055114
Aau_c27166_g2_i1	probable serine threonine-protein kinase at5g41260-like isoform x4	GO:0005783 GO:0005794 GO:0004157 GO:0006212 GO:0006635 GO:0016558	EC:3.5.2.2
Aau_c5068_g2_i1	serine threonine-protein kinase-like protein acr4-like	GO:0016772
Aau_CL734Contig1	mitochondrial arginine transporter bac1-like isoform x2	GO:0005739 GO:0016020 GO:0008324 GO:0015174 GO:0015179 GO:0015817 GO:0015819 GO:0015822 GO:0098655 GO:1902475
Aau_c32354_g1_i1	short-chain dehydrogenase tic chloroplastic	GO:0016491 GO:0055114
Aau_c26511_g1_i1	amino acid binding	GO:0044434 GO:0016597 GO:0008152
Aau_c24445_g2_i1	protein	GO:0030529 GO:0042254
Aau_c21316_g2_i1	glycine--trna ligase chloroplastic mitochondrial-like isoform x2	GO:0009507 GO:0000166 GO:0004812 GO:0006412 GO:0009791 GO:0044702 GO:0048608	EC:6.1.1
Aau_c32610_g5_i1	histone h2b	GO:0000786 GO:0005634 GO:0003677 GO:0046982
Aau_c31560_g1_i1	predicted protein	GO:0016772 GO:0016787 GO:0097159 GO:1901363 GO:0044238 GO:0044260
Aau_c26139_g1_i2	protein	GO:0005634 GO:0005737 GO:0019773 GO:0004298 GO:0006511	EC:3.4.25
Aau_c12604_g1_i1	peroxisomal-coenzyme a synthetase	GO:0009507 GO:0000166 GO:0016874 GO:0019752 GO:0050896
Aau_c19419_g1_i1	unknown	GO:0005737 GO:0004871 GO:0006811 GO:0007165 GO:2000026
Aau_c28859_g2_i1	pleckstrin homology domain-containing	GO:0005622 GO:0005096 GO:0007165 GO:0043547
Aau_c31043_g1_i2	BnaC07g39530D	GO:0005730 GO:0005829 GO:0003755 GO:0042393 GO:0000413 GO:0001510 GO:0006334 GO:0006457 GO:0034976	EC:5.2.1.8
Aau_c12334_g2_i1	glucan synthase-like 12 isoform partial	GO:0003843 GO:0008152	EC:2.4.1.34 EC:2.4.1
Aau_c28324_g1_i1	starch isoform v	GO:0009536 GO:0016740 GO:0006073 GO:0044249 GO:0044711 GO:0044763 GO:1901576
Aau_c23354_g1_i1	dna polymerase zeta catalytic subunit-like	GO:0000166 GO:0003677 GO:0003887 GO:0006260 GO:0071897	EC:2.7.7.7
Aau_c4807_g1_i1	ribosomal rna small subunit methyltransferase g	GO:0005737 GO:0008649 GO:0031167	EC:2.1.1
Aau_c16446_g1_i1	peptidyl-prolyl cis-trans isomerase cyp26- chloroplastic	GO:0016853 GO:0043412 GO:0044267
Aau_c38753_g1_i1	hypothetical protein EUTSA_v10024188mg	GO:0005634
Aau_c2444_g1_i2	predicted protein	GO:0003824 GO:2001070 GO:0008152
Aau_CL1376Contig1	glycosyltransferase-like protein	GO:0016020 GO:0016757
Aau_c32713_g2_i1	bifunctional aspartokinase homoserine dehydrogenase chloroplastic-like	GO:0004072 GO:0016491 GO:0016597 GO:0009089 GO:0016310	EC:2.7.2.4
Aau_c31511_g1_i1	PREDICTED: uncharacterized protein LOC101220602 isoform 1	GO:0016021
Aau_c11971_g1_i1	protein transport protein sec61 gamma subunit	GO:0016020 GO:0015450 GO:0006605 GO:0071806
Aau_c24456_g1_i1	rab2 -family small gtpase	GO:0005525 GO:0007264 GO:0015031
Aau_c26794_g2_i1	isovaleryl- mitochondrial	GO:0005759 GO:0005524 GO:0008470 GO:0050660 GO:0006552 GO:0009744 GO:0009750 GO:0055114	EC:1.3.99.10 EC:1.3.99.3
Aau_c29579_g1_i1	cytochrome c	GO:0005758 GO:0070469 GO:0005506 GO:0009055 GO:0020037 GO:0055114
Aau_c25848_g2_i1	uncharacterized mitochondrial protein ymf11	GO:0044260 GO:0090304
Aau_c27636_g2_i2	serine threonine kinase	GO:0004672 GO:0005524 GO:0006468
Aau_c25915_g1_i1	predicted protein	GO:0016021 GO:0031966 GO:0006839
Aau_c3784_g1_i1	peptidyl-trna hydrolase ptrhd1	GO:0004045 GO:0004725 GO:0035335	EC:3.1.3.16 EC:3.1 EC:3.1.3.48 EC:3.1.3.41 EC:3.1.1.29 EC:3.1.1.1
Aau_c30308_g4_i1	rna-dependent rna polymerase	GO:0016740 GO:0008152 GO:0019222 GO:0044763 GO:0050794 GO:0050896
Aau_c29316_g1_i1	unknown	GO:0003824 GO:0050662 GO:0008152
Aau_c32293_g1_i2	e3 ubiquitin-protein ligase sis3	GO:0046872
Aau_c31783_g1_i1	family 2 glycosyltransferase	GO:0005886 GO:0016021 GO:0008270 GO:0016760 GO:0030244 GO:0071555	EC:2.4.1.12 EC:2.4.1
Aau_c28093_g1_i1	cspl6_pteaa ame: full=casp-like protein ontig9166	GO:0016020
Aau_c28416_g1_i1	predicted protein	GO:0044710
Aau_c18828_g1_i1	pentatricopeptide repeat-containing protein	GO:0005739
Aau_c15495_g1_i1	probable anion transporter chloroplastic-like isoform x2	GO:0016021 GO:0031969 GO:0005315 GO:0015706 GO:0055085
Aau_c3684_g1_i1	plastid transcriptionally active 16	GO:0009295 GO:0009534 GO:0016020 GO:0009639 GO:0009657 GO:0015979 GO:0034660 GO:0044249 GO:0044281 GO:0044763 GO:0046148 GO:0051186 GO:1901135 GO:1901564 GO:1901576
Aau_c25120_g3_i1	xaa-pro aminopeptidase 3	GO:0016787 GO:0046872 GO:0008152
Aau_c41166_g1_i1	atp synthase gamma chain chloroplastic-like	GO:0045261 GO:0046933 GO:0046961 GO:0015986	EC:3.6.1 EC:3.6.1.3 EC:3.6.1.15
Aau_c7536_g1_i1	hypothetical protein SELMODRAFT_130316	GO:0009507 GO:0009526 GO:0016020 GO:0016491 GO:0051536
Aau_c41314_g1_i1	phosphorylase isoform 1	GO:0005829 GO:0009507 GO:0008184 GO:0030170 GO:0009414 GO:0019252	EC:2.4.1.1
Aau_c20288_g2_i1	low quality protein: protein argonaute pnh1-like	GO:0003676 GO:0031047
Aau_CL1401Contig1	xanthine dehydrogenase 1 isoform 1	GO:0016614 GO:0016725 GO:0046872 GO:0051536
Aau_c30667_g3_i1	predicted protein	GO:0003676
Aau_c36939_g1_i1	callose synthase 12-like	GO:0000148 GO:0003843 GO:0006075	EC:2.4.1.34 EC:2.4.1
Aau_c28398_g1_i1	protein	GO:0046872
Aau_c28018_g1_i1	atp-dependent zinc metalloprotease ftsh chloroplastic-like isoform x4	GO:0051536 GO:0009228
Aau_c4121_g1_i1	beta-galactosidase 8 isoform 1	GO:0004565 GO:0030246 GO:0005975	EC:3.2.1.23 EC:3.2.1
Aau_c29362_g2_i1	mediator of rna polymerase ii transcription subunit 16- partial	GO:0043231 GO:0016043 GO:0044237 GO:0044707 GO:0044763 GO:0044767 GO:0048583 GO:0048856 GO:0050794
Aau_c15213_g1_i1	hypothetical protein SELMODRAFT_131134	GO:0004674 GO:0005524 GO:0006468	EC:2.7.11
Aau_c28533_g1_i1	unknown	GO:0004553 GO:0005975
Aau_c23024_g1_i1	predicted protein	GO:0005739 GO:0005774 GO:0046872
Aau_CL460Contig1	fad-binding monooxygenase	GO:0016491 GO:0008152
Aau_c32692_g1_i1	pectinesterase isoform x1	GO:0044464 GO:0016788 GO:0008152
Aau_c22734_g4_i1	protein kinase and pp2c-like domain-containing protein isoform 1	GO:0000166 GO:0004672 GO:0016787 GO:0043167 GO:0016310
Aau_CL194Contig1	serine threonine-protein kinase sepa-like	GO:0016301
Aau_c5713_g2_i1	gtpase -like	GO:0005525
Aau_c3531_g1_i1	pyruvate kinase family protein isoform 1	GO:0005488
Aau_c17069_g2_i1	probable alpha- -mannosyltransferase mnn10	GO:0016021 GO:0016758 GO:0008152
Aau_c17578_g3_i1	PREDICTED: importin-9-like	GO:0044763
Aau_c28925_g1_i1	probable serine threonine-protein kinase at5g41260-like	GO:0005576 GO:0005886 GO:0009506 GO:0004650 GO:0004672 GO:0005524 GO:0005975 GO:0006468 GO:0071555	EC:3.2.1.15
Aau_c35891_g1_i1	u4 tri-snrnp-associated protein 1 isoform x2	GO:0005730 GO:0006346 GO:0009640 GO:0009845 GO:0009855 GO:0009908 GO:0009909 GO:0010014 GO:0010073 GO:0010087 GO:0010162 GO:0010182 GO:0010228 GO:0010305 GO:0010588 GO:0016246 GO:0016567 GO:0019915 GO:0048528 GO:0050826
Aau_c31177_g1_i1	dynamin- isoform 2	GO:0003924 GO:0005525	EC:3.6.1 EC:3.6.1.15
Aau_c11122_g1_i1	mitochondrial substrate carrier family protein	GO:0016020 GO:0006810
Aau_c34023_g1_i1	thioredoxin superfamily protein isoform 2	GO:0044699
Aau_c13167_g1_i2	zinc finger ccch domain-containing protein 3-like	GO:0003676 GO:0008270
Aau_c29190_g2_i1	hypothetical protein NCAS_0B07030	GO:0005634 GO:0008168 GO:0016568 GO:0032259
Aau_c19149_g1_i3	unknown	GO:0016020
Aau_c19790_g1_i1	ubiquitin-protein upl1	GO:0003824 GO:0008152
Aau_c37312_g1_i1	thiol-disulfide oxudoreductase dcc	GO:0005739
Aau_c28459_g2_i2	map kinase 6	GO:0004707 GO:0005524 GO:0000165 GO:0006468 GO:0006952	EC:2.7.11 EC:2.7.11.24
Aau_c12233_g1_i1	protochlorophyllide reductase subunit	GO:0009507 GO:0005524 GO:0016636 GO:0016730 GO:0046872 GO:0051539 GO:0019685 GO:0036068 GO:0055114
Aau_c8522_g1_i1	ribosome biogenesis protein nsa2 homolog	GO:0005840 GO:0000398 GO:0051604
Aau_c33025_g1_i2	g-type lectin s-receptor serine threonine-protein kinase	GO:0016740
Aau_c40501_g1_i1	tubulin-folding cofactor c-like	GO:0005737 GO:0000226 GO:0000902 GO:0007021 GO:0007023
Aau_c30233_g3_i1	rna polymerase beta subunit	GO:0009507 GO:0003677 GO:0003899 GO:0032549 GO:0006351	EC:2.7.7.6
Aau_c37563_g1_i1	myosin class 11-2	GO:0016459 GO:0003774 GO:0003779 GO:0005524 GO:0008152 GO:0016043 GO:0030029 GO:0051640	EC:3.6.1 EC:3.6.1.15
Aau_c17548_g1_i1	callose synthase 3-like	GO:0016020 GO:0016740
Aau_c15187_g1_i1	histone deacetylase	GO:0016787 GO:0008152
Aau_c22065_g1_i1	zinc finger family protein	GO:0005488
Aau_c1234_g1_i1	phosphatidylinositol n-acetylglucosaminyltransferase subunit a	GO:0016757 GO:0006506
Aau_c26647_g1_i2	PREDICTED: omega-amidase,chloroplastic	GO:0016810 GO:0006807
Aau_c22011_g1_i1	predicted protein	GO:0016616 GO:0044710
Aau_c29079_g1_i2	haloacid dehalogenase-like hydrolase domain-containing protein 3	GO:0016787 GO:0008152 GO:0046685 GO:0048573
Aau_c32104_g1_i1	cycloartenol synthase	GO:0016871 GO:0008152	EC:5.4.99.8
Aau_c37806_g1_i1	protease do-like chloroplastic isoform x8	GO:0009543 GO:0004252 GO:0006508 GO:0010206 GO:0016556	EC:3.4.21
Aau_c19625_g1_i1	myosin class 11-2	GO:0016459 GO:0003774 GO:0003779 GO:0005524 GO:0008152	EC:3.6.1 EC:3.6.1.15
Aau_c22056_g1_i1	rna helicase	GO:0003676 GO:0005524 GO:0008026 GO:0008152	EC:3.6.1 EC:3.6.1.3 EC:3.6.1.15
Aau_c13994_g1_i1	myotubularin-like phosphatase ii-like protein	GO:0016791 GO:0016311	EC:3.1 EC:3.1.3.41
Aau_c32823_g1_i1	unknown	GO:0016491 GO:0055114
Aau_c31378_g1_i1	unknown	GO:0009507
Aau_c17868_g2_i1	adenylate kinase b-like	GO:0005737 GO:0004017 GO:0005524 GO:0006163 GO:0046939	EC:2.7.4.3
Aau_c17300_g2_i1	peroxisome defective 1 family protein	GO:0016747 GO:0008152
Aau_c3858_g1_i1	ion channel dmi1-like isoform x2	GO:0008324 GO:0006813 GO:0098655
Aau_c31658_g2_i1	atp-binding cassette subfamily member group mdr pgp protein 16	GO:0005886 GO:0016021 GO:0000166 GO:0005515 GO:0010329 GO:0042626 GO:0000271 GO:0008361 GO:0009637 GO:0009640 GO:0009733 GO:0009825 GO:0009932 GO:0009958 GO:0010048 GO:0010160 GO:0010218 GO:0010540 GO:0010541 GO:0043481 GO:0048440 GO:0048443 GO:0048527 GO:0048767 GO:0050794 GO:0055085 GO:0071555	EC:3.6.1 EC:3.6.1.3 EC:3.6.1.15
Aau_c41989_g1_i1	pentatricopeptide repeat-containing protein at5g01110	GO:0044699
Aau_c29220_g1_i1	mitochondrial carrier protein mtm1 isoform x3	GO:0016020
Aau_c21041_g1_i3	sn1-specific diacylglycerol lipase beta-like isoform x2	GO:0006629
Aau_c4209_g1_i2	lysophospholipid acyltransferase lpeat1-like isoform x2	GO:0016746 GO:0008152
Aau_c22653_g1_i1	fkbp-rapamycin associated	GO:0005524 GO:0008144 GO:0016301 GO:0016773 GO:0016310
Aau_c24903_g3_i1	probable plastidic glucose transporter 2-like isoform x1	GO:0016020 GO:0022857 GO:0006810
Aau_c18212_g1_i1	glucose-6-phosphate 1-epimerase isoform x2	GO:0016853 GO:0030246 GO:0005975
Aau_c32378_g1_i1	glyceraldehyde-3-phosphate dehydrogenase b subunit	GO:0009535 GO:0009570 GO:0010319 GO:0031969 GO:0048046 GO:0004365 GO:0047100 GO:0050661 GO:0051287 GO:0006006 GO:0006098 GO:0006364 GO:0006636 GO:0009637 GO:0009644 GO:0009749 GO:0009773 GO:0009902 GO:0010114 GO:0010155 GO:0010207 GO:0010218 GO:0010304 GO:0015995 GO:0019216 GO:0019253 GO:0019288 GO:0019344 GO:0031408 GO:0042742 GO:0042744	EC:1.2.1.13 EC:1.2.1.12
Aau_c34189_g1_i1	hypothetical protein SELMODRAFT_233367	GO:0003779 GO:0005509
Aau_c37809_g1_i1	cellulose synthase-like d3	GO:0000139 GO:0016021 GO:0016760 GO:0030244 GO:0071555	EC:2.4.1.12 EC:2.4.1
Aau_c30873_g1_i1	gag-pol identical	GO:0003676 GO:0008270 GO:0015074
Aau_c24700_g1_i1	e3 ubiquitin-protein ligase ubr4	GO:0016020 GO:0003824 GO:0046872 GO:0009733 GO:0009886 GO:0044763 GO:0048364 GO:0065007
Aau_c42510_g1_i1	ctp synthase-like	GO:0003883 GO:0005524 GO:0006541 GO:0044210	EC:6.3.4.2
Aau_c28532_g1_i1	msra_lacsa ame: full=peptide methionine sulfoxide reductase ame: full=peptide-methionine -s-oxide reductase short=peptide met reductase ame: full=protein-methionine-s-oxide reductase	GO:0008113 GO:0006979 GO:0030091 GO:0055114	EC:1.8.4 EC:1.8.4.11
Aau_c33675_g1_i1	myb-related protein 3r-1-like	GO:0003677 GO:0003682
Aau_c30944_g2_i1	unknown	GO:0007165 GO:0009725
Aau_CL691Contig1	cytoplasmic trna 2-thiolation protein 2-like	GO:0006400
Aau_c37905_g1_i1	homeobox-leucine zipper protein protodermal factor 2-like	GO:0003677
Aau_c26290_g1_i2	calmodulin-binding ion transporter-like protein	GO:0006813
Aau_c33175_g1_i1	bifunctional 3-dehydroquinate dehydratase shikimate chloroplastic isoform x2	GO:0009507 GO:0016491 GO:0016829 GO:0008652
Aau_c27982_g2_i2	mnd1-interacting protein 1-like	GO:0046872
Aau_c22361_g2_i1	60s ribosomal protein l18	GO:0005840 GO:0003735 GO:0006412
Aau_c39815_g1_i1	hypothetical protein SELMODRAFT_410613	GO:0019013 GO:0030529 GO:0003700 GO:0005524 GO:0008026 GO:0043565 GO:0006355 GO:0008152	EC:3.6.1 EC:3.6.1.3 EC:3.6.1.15
Aau_c39365_g1_i1	histone h2b	GO:0000786 GO:0005634 GO:0003677 GO:0046982
Aau_c32676_g1_i4	ser arg-rich protein 34a isoform 2	GO:0097159 GO:1901363
Aau_c4865_g1_i1	predicted protein	GO:0016021 GO:0005516 GO:0005524 GO:0019829 GO:0046872 GO:0006952 GO:0008152 GO:0009607 GO:0030001 GO:0098655	EC:3.6.1 EC:3.6.1.3 EC:3.6.1.15
Aau_c15135_g1_i1	hypothetical protein SELMODRAFT_114224, partial	GO:0097159 GO:1901363
Aau_c35120_g1_i1	strictosidine synthase	GO:0016844 GO:0009058 GO:0032501 GO:0032989 GO:0045229	EC:4.3.3.2
Aau_c17908_g1_i1	hypothetical protein SELMODRAFT_81021	GO:0016301
Aau_c11337_g1_i1	atp-dependent clp protease proteolytic subunit chloroplastic	GO:0004252 GO:0006508	EC:3.4.21
Aau_c28778_g1_i3	snf1 protein	GO:0000152 GO:0004674 GO:0005524 GO:0003006 GO:0006007 GO:0006468 GO:0006486 GO:0006633 GO:0009594 GO:0009738 GO:0010050 GO:0010182 GO:0010260 GO:0042128 GO:0080022	EC:2.7.11
Aau_c39246_g1_i1	atp-dependent rna helicase dhx29	GO:0003676 GO:0005524 GO:0008026 GO:0008152	EC:3.6.1 EC:3.6.1.3 EC:3.6.1.15
Aau_c33248_g3_i1	cytochrome c oxidase subunit 3	GO:0005739 GO:0016021 GO:0004129 GO:0019646 GO:1902600	EC:1.9.3.1
Aau_c34101_g1_i1	60s ribosomal protein l21 isoform 1	GO:0005840 GO:0003735 GO:0006412
Aau_c32478_g1_i1	nadp-dependent glyceraldehyde-3-phosphate dehydrogenase	GO:0005737 GO:0004028 GO:0008886 GO:0009902 GO:0019344 GO:0055114	EC:1.2.1.9 EC:1.2.1
Aau_c3645_g1_i1	dihydrofolate reductase-thymidylate synthase	GO:0004146 GO:0004799 GO:0006231 GO:0006545 GO:0006730 GO:0032259 GO:0046654 GO:0055114	EC:2.1.1.45 EC:1.5.1.3
Aau_c30639_g1_i1	dead-box rna helicase 1	GO:0005634 GO:0044434 GO:0003723 GO:0004386 GO:0005524 GO:0008270 GO:0008152	EC:3.6.1 EC:3.6.1.15
Aau_c32328_g1_i1	regulator of chromosome condensation family protein isoform 2	GO:0044763
Aau_c8517_g1_i1	adp-glucose pyrophosphorylase small subunit	GO:0009507 GO:0008878 GO:0005978 GO:0019252	EC:2.7.7.27
Aau_c42398_g1_i1	hypothetical protein precursor	GO:0016023 GO:0016787
Aau_c33043_g2_i1	hypothetical protein AMTR_s00119p00095770	GO:0005840 GO:0016023 GO:0003735 GO:0006412
Aau_c21216_g1_i1	unknown protein	GO:0009507
Aau_c33916_g1_i1	peptide deformylase chloroplastic-like	GO:0005506 GO:0042586 GO:0008152	EC:3.5.1.88
Aau_c16822_g1_i1	predicted protein	GO:0008536 GO:0006886
Aau_c27191_g2_i1	cell cycle related isoform cra_e	GO:0042995 GO:0043226 GO:0044424 GO:0000166 GO:0004674 GO:0005515 GO:0016310 GO:0044763	EC:2.7.11
Aau_c20452_g1_i1	cobra-like protein 5-like	GO:0044763
Aau_c30559_g3_i1	hypothetical protein CISIN_1g0025642mg, partial	GO:0032040 GO:0006364 GO:0044699
Aau_c31890_g1_i1	atp phosphoribosyltransferase chloroplastic-like	GO:0005737 GO:0000287 GO:0003879 GO:0000105	EC:2.4.2.17
Aau_CL896Contig1	pentatricopeptide repeat protein 79	GO:0032502
Aau_c28700_g1_i1	theta class glutathione s-transferase	GO:0004364 GO:0008152	EC:2.5.1.18
Aau_c32417_g2_i1	dof-type zinc finger protein	GO:0003677 GO:0006355
Aau_c7813_g1_i1	leucine-rich repeat receptor-like protein kinase pxl2-like	GO:0004672
Aau_c30861_g1_i1	predicted protein	GO:0016787 GO:0006629
Aau_c19002_g2_i1	hypothetical protein SELMODRAFT_108564	GO:0004385 GO:0016787 GO:0006163 GO:0046939	EC:2.7.4.8
Aau_c28014_g1_i1	beta- partial	GO:0005874 GO:0005200 GO:0005525 GO:0007017
Aau_c31603_g1_i1	probable potassium transporter 11	GO:0016020 GO:0015079 GO:0016616 GO:0050662 GO:0015936 GO:0055114 GO:0071805
Aau_c12440_g1_i1	o-fucosyltransferase family protein isoform 2	GO:0016740
Aau_c32722_g2_i1	phenylalanine ammonia partial	GO:0005737 GO:0045548 GO:0006559 GO:0009800	EC:4.3.1.24 EC:4.3.1.25
Aau_c26276_g2_i1	cyclic nucleotide-binding transporter 1	GO:0044765
Aau_c24950_g1_i1	plastid transcriptionally active protein	GO:0016020 GO:0000166 GO:0004672 GO:0016310
Aau_c21773_g3_i1	solute carrier family 25 member 44-like	GO:0016021 GO:0006810
Aau_c28404_g1_i1	leucine--trna ligase-like	GO:0005739 GO:0009570 GO:0002161 GO:0004823 GO:0005524 GO:0006364 GO:0006429 GO:0006450 GO:0009658 GO:0010027 GO:0010103 GO:0010228 GO:0016226 GO:0016556	EC:6.1.1.4 EC:6.1.1 EC:3.1.1.1
Aau_c37994_g1_i1	ceramide beta-glucosyltransferase	GO:0016757 GO:0008152
Aau_c24986_g1_i1	homoserine dehydrogenase family protein	GO:0016491 GO:0009067 GO:0009082
Aau_c29845_g1_i1	chloride conductance regulatory protein icln	GO:0044444 GO:0044238 GO:0044260 GO:0044699
Aau_c27073_g4_i1	purple acid phosphatase 3 isoform 1	GO:0003993 GO:0016311	EC:3.1 EC:3.1.3.41 EC:3.1.3.2
Aau_c32883_g2_i1	galacturonosyltransferase-like 7 isoform 1	GO:0016740
Aau_c16434_g3_i1	transcription factor vip1-like	GO:0044424 GO:0003700 GO:0043565 GO:0006355 GO:0006810 GO:0007154 GO:0033554 GO:0042221 GO:0048523
Aau_c3371_g1_i2	at1g61040 t7p1_17	GO:0009910 GO:0010467 GO:0016070 GO:0044710 GO:0044763 GO:0045893 GO:0050896
Aau_c33560_g1_i1	dna excision repair protein ercc-6-like 2	GO:0016020 GO:0003677 GO:0004386 GO:0005524 GO:0008152	EC:3.6.1 EC:3.6.1.15
Aau_c8074_g2_i1	phospholipid-transporting atpase 2-like	GO:0016021 GO:0000287 GO:0004012 GO:0005524 GO:0045332	EC:3.6.1 EC:3.6.1.3 EC:3.6.3.1 EC:3.6.1.15
Aau_c3866_g1_i1	homeobox protein, putative	GO:0005488
Aau_c33144_g4_i2	hypothetical protein SELMODRAFT_86715, partial	GO:0016772
Aau_c30118_g2_i1	nuclease harbi1	GO:0009719 GO:0010033
Aau_c25855_g1_i4	electron transfer flavoprotein subunit mitochondrial	GO:0005739 GO:0019752 GO:0044248 GO:0044282 GO:1901565
Aau_c44053_g1_i1	formin-like protein 14	GO:0005819 GO:0005884 GO:0009524 GO:0009574 GO:0004721 GO:0008017 GO:0051015 GO:0009556 GO:0016311 GO:0045010	EC:3.1.3.16 EC:3.1 EC:3.1.3.41
Aau_c29232_g2_i3	probable polyamine oxidase 2-like	GO:0016491 GO:0055114
Aau_c29323_g1_i3	autophagy 8	GO:0006914
Aau_c4889_g1_i1	probable protein phosphatase 2c 27-like	GO:0004721 GO:0008152	EC:3.1.3.16 EC:3.1 EC:3.1.3.41
Aau_c41239_g1_i1	outer envelope protein chloroplastic-like	GO:0019867
Aau_c27424_g3_i1	predicted protein	GO:0004721 GO:0006470	EC:3.1.3.16 EC:3.1 EC:3.1.3.41
Aau_c24957_g1_i1	spx domain-containing membrane protein at4g22990	GO:0016021 GO:0055085
Aau_c20312_g1_i2	transcription factor pif3-like	GO:0046983
Aau_c23156_g1_i1	glycosyl transferase family 1 family protein	GO:0004376 GO:0008152	EC:2.4.1
Aau_c22287_g2_i1	vicilin	GO:0045735
Aau_c8472_g1_i1	low quality protein: spx and exs domain-containing protein 5-like	GO:0016021
Aau_c28629_g1_i1	hypothetical protein SELMODRAFT_183972	GO:0004553 GO:0005975
Aau_CL920Contig1	hypothetical protein SORBIDRAFT_03g036010	GO:0015031
Aau_c43675_g1_i1	pyridoxal phosphate-dependent transferases superfamily protein	GO:0003992 GO:0030170 GO:0008152	EC:2.6.1.11
Aau_c39822_g1_i1	gdsl-like lipase acylhydrolase superfamily protein	GO:0016787
Aau_c13510_g1_i1	hypothetical protein SELMODRAFT_89724	GO:0009941
Aau_c37973_g1_i1	tetratricopeptide repeat-like superfamily protein	GO:0016740 GO:0008152
Aau_c749_g1_i1	hypothetical protein SELMODRAFT_443317	GO:0005506 GO:0020037
Aau_c33124_g2_i2	isoleucine--trna cytoplasmic-like isoform x3	GO:0005737 GO:0002161 GO:0004822 GO:0005524 GO:0006428 GO:0006450	EC:6.1.1.5 EC:6.1.1 EC:3.1.1.1
Aau_c32297_g1_i1	hypothetical protein EUGRSUZ_J01904	GO:0005488
Aau_c30598_g3_i1	tubulin alpha-2 partial	GO:0005737 GO:0005874 GO:0003924 GO:0005200 GO:0005525 GO:0007017 GO:0051258	EC:3.6.1 EC:3.6.1.15
Aau_c22082_g1_i2	zinc finger ccch domain-containing protein 18 isoform x1	GO:0005488
Aau_c28408_g1_i1	receptor protein kinase perk1	GO:0004672 GO:0016310
Aau_c28163_g2_i1	auxin transport protein big	GO:0004842 GO:0008270 GO:0016567
Aau_c27898_g1_i1	ferredoxin--nitrite chloroplastic-like	GO:0016491 GO:0020037 GO:0051536 GO:0055114
Aau_c32066_g1_i2	cyclin-dependent protein	GO:0019901 GO:0000079
Aau_c28189_g3_i1	sulfate transporter isoform 2	GO:0016021 GO:0008271 GO:1902358
Aau_c44917_g1_i1	ac037197_10 copia-type polyprotein	GO:0097159 GO:1901363 GO:0008152
Aau_c25594_g1_i1	mitotic spindle checkpoint protein mad2-like	GO:0000777 GO:0005635 GO:0005737 GO:0005828 GO:0010369 GO:0003677 GO:0007067 GO:0007094 GO:0008283 GO:0016572 GO:0042023 GO:0043161 GO:0043248 GO:0051301 GO:0051510 GO:0051788
Aau_c44759_g1_i1	protein phosphatase 2c	GO:0004722 GO:0046872 GO:0006569 GO:0009684 GO:0016311	EC:3.1.3.16 EC:3.1 EC:3.1.3.41
Aau_c43817_g1_i1	protein	GO:0005840 GO:0003735 GO:0006412
Aau_c36256_g1_i1	9-cis-epoxycarotenoid dioxygenase	GO:0051213 GO:0055114
Aau_c32292_g3_i2	o-linked c transferase like protein	GO:0016757 GO:0006493 GO:0007275
Aau_c21187_g1_i2	unknown	GO:0043231 GO:0044444 GO:0000166 GO:0004812 GO:0006418 GO:0009658 GO:0009791 GO:0022607 GO:0031323 GO:0044702 GO:0044711 GO:0048513 GO:0048608 GO:0048827 GO:0060255 GO:0080090	EC:6.1.1
Aau_c24926_g1_i1	lipase class 3 family protein	GO:0016787 GO:0006629
Aau_c28338_g3_i1	probable serine threonine-protein kinase at1g54610	GO:0004674 GO:0005524 GO:0006468	EC:2.7.11
Aau_c24499_g1_i1	pleiotropic drug resistance 4	GO:0016021 GO:0005524 GO:0016887 GO:0006810	EC:3.6.1 EC:3.6.1.3 EC:3.6.1.15
Aau_c12844_g2_i1	hypothetical protein EUTSA_v10012707mg	GO:0016020 GO:0005524 GO:0016301 GO:0016310
Aau_c31695_g1_i4	arginine serine-rich splicing factor rs27 transcript i	GO:0000166 GO:0003676
Aau_c41112_g1_i1	serine threonine-protein kinase-like protein acr4-like	GO:0005886 GO:0009986 GO:0016021 GO:0030139 GO:0032585 GO:0004674 GO:0005524 GO:0019199 GO:0042803 GO:0000280 GO:0000911 GO:0006468 GO:0007000 GO:0008356 GO:0009640 GO:0009737 GO:0009786 GO:0009845 GO:0009909 GO:0009933 GO:0010162 GO:0010182 GO:0010228 GO:0010311 GO:0016567 GO:0019915 GO:0048825 GO:0048829 GO:0050826	EC:2.7.11
Aau_c39214_g1_i1	replication factor c subunit 3-like	GO:0005634 GO:0003677 GO:0005524 GO:0017111 GO:0000398 GO:0006260 GO:0006312 GO:0006346 GO:0006952 GO:0009909 GO:0016246 GO:0031048 GO:0031348 GO:0051567	EC:3.6.1 EC:3.6.1.15
Aau_c25101_g3_i1	trypsin family protein	GO:0003824 GO:0008152
Aau_c41144_g1_i1	lob domain-containing protein 4	GO:0007389 GO:0048507
Aau_c32841_g2_i1	hypothetical protein 0_5786_01, partial	GO:0004672
Aau_c38888_g1_i1	recombinase a	GO:0000166 GO:0003677 GO:0008094 GO:0006310 GO:0006974 GO:0009432	EC:3.6.1 EC:3.6.1.3 EC:3.6.1.15
Aau_c28230_g1_i3	probable envelope carrier chloroplastic-like	GO:0016021 GO:0055085
Aau_c23140_g2_i1	abc transporter b family member 2-like	GO:0000166 GO:0016887 GO:0006810	EC:3.6.1 EC:3.6.1.3 EC:3.6.1.15
Aau_c35308_g1_i1	unknown	GO:0005622
Aau_c29016_g1_i1	chloroplast ribulose -bisphosphate carboxylase oxygenase small subunit	GO:0009536 GO:0016491 GO:0016829 GO:0009058 GO:0015977 GO:0015979
Aau_c28383_g1_i1	hypothetical protein SELMODRAFT_270370	GO:0008270 GO:0016491 GO:0055114
Aau_c6202_g1_i1	predicted protein	GO:0016740
Aau_c27181_g3_i1	map kinase	GO:0004707 GO:0005524 GO:0000165 GO:0006468	EC:2.7.11 EC:2.7.11.24
Aau_c16778_g1_i1	transducin wd40 repeat-like superfamily protein	GO:0005634 GO:0080008 GO:0000166
Aau_c12799_g1_i1	3-oxoacyl-(acyl-carrier-protein) reductase chloroplastic	GO:0008152
Aau_c9030_g1_i1	hypersensitive-induced response protein 2-like	GO:0016020
Aau_c44920_g1_i1	pentatricopeptide repeat-containing protein at4g30700	GO:0016070
Aau_c41747_g1_i1	carotenoid (9 )-cleavage dioxygenase	GO:0005774 GO:0005794 GO:0005886 GO:0009506 GO:0045549 GO:0046872 GO:0006098 GO:0006636 GO:0006655 GO:0006950 GO:0010304 GO:0015995 GO:0016117 GO:0016121 GO:0016124 GO:0019288 GO:0055114	EC:1.13.11 EC:1.13.11.51
Aau_c33206_g2_i1	cytochrome p450 734a6-like	GO:0005488 GO:0016491
Aau_c25996_g1_i1	26s proteasome non-atpase regulatory subunit rpn12a-like	GO:0005838 GO:0006508
Aau_c43369_g1_i1	psi antenna protein lhca3	GO:0009507 GO:0009522 GO:0009523 GO:0016021 GO:0016168 GO:0046872 GO:0009765 GO:0018298
Aau_c18496_g1_i2	transmembrane protein 56-like	GO:0016020
Aau_c8704_g1_i1	regulator of telomere elongation helicase 1	GO:0005634 GO:0005739 GO:0003677 GO:0004003 GO:0005524 GO:0006346 GO:0007267 GO:0009616 GO:0009855 GO:0010014 GO:0010073 GO:0010267 GO:0032508 GO:0035196	EC:3.6.1 EC:3.6.1.3 EC:3.6.1.15
Aau_c22047_g1_i1	ferredoxin-dependent glutamate chloroplastic isoform x1	GO:0016041 GO:0006537 GO:0055114	EC:1.4 EC:1.4.7.1
Aau_c34619_g1_i1	callose synthase 9-like	GO:0000148 GO:0003843 GO:0006075	EC:2.4.1.34 EC:2.4.1
Aau_c29152_g1_i1	beta subunit of acetyl-coenzyme a partial	GO:0009317 GO:0009570 GO:0003989 GO:0005524 GO:0008270 GO:0016740 GO:0006633 GO:2001295	EC:6.4.1 EC:6.4.1.2
Aau_c20606_g2_i1	unknown	GO:0005488
Aau_c12568_g1_i1	unknown	GO:0005576 GO:0016491 GO:0046872 GO:0044710
Aau_c39619_g1_i1	phospholipid glycerol acyltransferase family protein	GO:0008152
Aau_c28356_g2_i1	fatty acid amide hydrolase-like	GO:0016020 GO:0043231 GO:0044444 GO:0003824
Aau_c18383_g1_i1	atp-binding cassette subfamily member group llp protein 1	GO:0009941 GO:0016020 GO:0000166 GO:0005215 GO:0016887 GO:0006810	EC:3.6.1 EC:3.6.1.3 EC:3.6.1.15
Aau_c4983_g1_i2	ferredoxin-thioredoxin reductase catalytic chloroplastic	GO:0009507 GO:0009055 GO:0016740 GO:0030385 GO:0046872 GO:0051539 GO:0055114
Aau_c25629_g1_i3	atp-binding cassette partial	GO:0016021 GO:0005524 GO:0042626 GO:0055085	EC:3.6.1 EC:3.6.1.3 EC:3.6.1.15
Aau_c31690_g1_i2	glutamate dehydrogenase 2	GO:0016639 GO:0006520 GO:0055114
Aau_c26098_g1_i1	p300 cbp acetyltransferase-related protein	GO:0016740 GO:0046872 GO:0008152
Aau_c30385_g1_i1	hypothetical protein SELMODRAFT_408842	GO:0005488
Aau_c28414_g2_i1	probable trehalose-phosphate phosphatase j	GO:0005634 GO:0005737 GO:0004805 GO:0005992 GO:0046686	EC:3.1 EC:3.1.3.12 EC:3.1.3.41
Aau_c39639_g1_i1	scp1-like small phosphatase 5 isoform 2	GO:0016791 GO:0016311	EC:3.1 EC:3.1.3.41
Aau_c30719_g1_i1	nep1-interacting 2 isoform x1	GO:0046872
Aau_c12027_g1_i1	microtubule-associated protein 70-2-like	GO:0008017 GO:0007010
Aau_c32603_g1_i1	adenosine 5 phosphosulfate reductase	GO:0004604 GO:0019344 GO:0019419 GO:0045454	EC:1.8.4.8
Aau_c21799_g2_i1	unknown	GO:0000166 GO:0003676
Aau_c25969_g1_i1	protein kinase chloroplastic-like	GO:0000166 GO:0004672 GO:0016310
Aau_c19133_g1_i1	diaminopimelate decarboxylase	GO:0008836 GO:0009089	EC:4.1.1.20
Aau_CL299Contig1	chaperone activity of bc1 complex- mitochondrial-like	GO:0005746 GO:0005215 GO:0016772 GO:0006810 GO:0015996 GO:0017004
Aau_c32143_g1_i1	predicted protein	GO:0016020 GO:0006897
Aau_c19932_g1_i1	protease 10 isoform 3	GO:0004252 GO:0006508	EC:3.4.21
Aau_c36412_g1_i1	inositol-tetrakisphosphate 1-kinase 4-like	GO:0005488 GO:0016301
Aau_c26027_g2_i1	actin-related protein 2 3 complex subunit 4 isoform x2	GO:0005885 GO:0030041 GO:0034314
Aau_c33723_g1_i1	clathrin assembly protein at5g35200	GO:0016020 GO:0043229 GO:0044444 GO:0005488
Aau_c31668_g2_i5	e3 ubiquitin-protein ligase sinat3-like	GO:0005634 GO:0004842 GO:0008270 GO:0016874 GO:0006511 GO:0007275 GO:0016567
Aau_c17015_g1_i1	pseudouridylate synthase	GO:0016853 GO:0009451
Aau_c18978_g1_i3	oligopeptide transporter 1	GO:0016021 GO:0005215 GO:0006857
Aau_c5536_g1_i1	trna rrna methyltransferase family protein	GO:0005737 GO:0016740 GO:0008152
Aau_c29117_g1_i1	pyridoxal phosphate-dependent transferases superfamily protein	GO:0003824
Aau_c30561_g2_i2	thioredoxin-like 3- chloroplastic	GO:0015035 GO:0006662 GO:0045454 GO:0055114
Aau_c14714_g1_i1	unknown	GO:0046872 GO:0006914
Aau_c28836_g1_i1	atp -trna ligase isoform 4	GO:0000166 GO:0004812 GO:0006418	EC:6.1.1
Aau_c17617_g1_i2	histone deacetylase 9 isoform 11	GO:0005634 GO:0032041 GO:0046969 GO:0046970 GO:0097372 GO:0006351 GO:0006355 GO:0061647 GO:0070932 GO:0070933	EC:3.5.1 EC:3.5.1.98
Aau_c39733_g1_i1	class iii homeodomain-leucine zipper protein c3hdz1	GO:0005634 GO:0003677 GO:0008289
Aau_c30286_g2_i1	dihydrolipoyllysine-residue acetyltransferase component 1 of pyruvate dehydrogenase mitochondrial isoform x1	GO:0044444 GO:0016746 GO:0008152
Aau_c35207_g1_i1	rna-dependent rna polymerase 6	GO:0097159 GO:1901363
Aau_c20892_g1_i1	ubiquitin-conjugating enzyme e2-18	GO:0016881 GO:0008152
Aau_c17268_g1_i1	kinase superfamily protein isoform 1	GO:0004672 GO:0016310
Aau_c32917_g2_i3	unknown	GO:0005488 GO:0016491
Aau_c33988_g1_i1	atp-dependent 6-phosphofructokinase 3-like isoform x2	GO:0016301 GO:0005975 GO:0016310
Aau_c32552_g1_i5	e3 ubiquitin-protein ligase ring1-like isoform 1	GO:0008270
Aau_c17140_g1_i1	protein	GO:0003676 GO:0005524 GO:0008276 GO:0031072 GO:0046872 GO:0051082 GO:0006457 GO:0006479 GO:0009408	EC:2.1.1
Aau_c32011_g2_i1	pfkb family carbohydrate kinase	GO:0009507 GO:0004747 GO:0006014 GO:0046835	EC:2.7.1.15
Aau_c41783_g1_i1	flagellar inner arm dynein light chain tctex1	GO:0031514
Aau_c24428_g1_i1	Os08g0389500	GO:0043167 GO:0097159 GO:1901363
Aau_c24090_g1_i3	shaggy-related protein kinase theta-like	GO:0004674 GO:0005524 GO:0006468	EC:2.7.11
Aau_c22016_g1_i1	pentatricopeptide repeat-containing protein at2g34400-like	GO:0032502
Aau_c19921_g2_i1	carbamoyl phosphate synthetase b	GO:0005739 GO:0005829 GO:0005951 GO:0009570 GO:0016020 GO:0004088 GO:0005524 GO:0046872 GO:0006094 GO:0006342 GO:0006526 GO:0007010 GO:0010498 GO:0016036 GO:0051567	EC:6.3.5.5
Aau_c28380_g2_i1	voltage-dependent calcium channel partial	GO:0005216 GO:0006811 GO:0055085
Aau_c386_g1_i1	pentatricopeptide repeat-containing protein at1g11290-like	GO:0009536
Aau_c4111_g1_i1	cll4a clavata1-like receptor s t protein kinase protein	GO:0004674 GO:0005524 GO:0006468	EC:2.7.11
Aau_c30417_g4_i2	sugar transport protein 13	GO:0016020 GO:0009679 GO:0008645 GO:0055085
Aau_c20584_g1_i1	glucose-6-phosphate phosphate translocator-related	GO:0016021 GO:0005215 GO:0006810
Aau_c22185_g1_i2	ribulose bisphosphate carboxylase oxygenase chloroplastic-like	GO:0009535 GO:0005524 GO:0010027 GO:0016117
Aau_c27797_g2_i1	unknown	GO:0005654 GO:0005730 GO:0030687 GO:0043021 GO:0000463 GO:0000466 GO:0006605 GO:0016482 GO:0072594 GO:1902580
Aau_c33090_g2_i1	lysine--trna ligase-like isoform x2	GO:0005829 GO:0009506 GO:0003676 GO:0004824 GO:0005524 GO:0006430 GO:0009165 GO:0009640 GO:0010388	EC:6.1.1.6 EC:6.1.1
Aau_c24988_g1_i1	hypothetical protein M569_05805, partial	GO:0005773 GO:0016020 GO:0000166 GO:0005215 GO:0016887 GO:0006810	EC:3.6.1 EC:3.6.1.3 EC:3.6.1.15
Aau_c12076_g1_i1	protoporphyrin ix magnesium chelatase	GO:0009522 GO:0009523 GO:0009535 GO:0016021 GO:0016168 GO:0046872 GO:0009765 GO:0018298
Aau_c37837_g1_i1	transmembrane amino acid transporter family protein	GO:0016020
Aau_c16930_g1_i1	multidrug resistance protein	GO:0016021 GO:0005524 GO:0042626 GO:0055085	EC:3.6.1 EC:3.6.1.3 EC:3.6.1.15
Aau_c29749_g1_i1	udp-arabinose mutase	GO:0016866 GO:0030244
Aau_c27937_g1_i1	zinc finger family protein	GO:0008270
Aau_c18958_g1_i1	g patch domain-containing protein	GO:0003723 GO:0006396
Aau_c16448_g1_i1	farnesyltranstransferase subunit beta	GO:0004659 GO:0044237 GO:0044238 GO:0050789 GO:0071704	EC:2.5.1
Aau_c21305_g1_i1	hypothetical protein SELMODRAFT_27470, partial	GO:0009535 GO:0006098 GO:0010207 GO:0019288
Aau_c34794_g1_i1	zinc finger isoform 2	GO:0008270
Aau_c23876_g2_i1	PREDICTED: uncharacterized protein LOC100788705	GO:0016070
Aau_c18384_g3_i1	mitochondrial cytochrome p450 monooxygenase	GO:0005506 GO:0020037 GO:0070330 GO:0055114	EC:1.14.14.1 EC:1.14.14
Aau_c30822_g4_i1	hypothetical protein SELMODRAFT_105578	GO:0016491
Aau_CL1298Contig1	probable importin-7 homolog	GO:0008536 GO:0006886
Aau_c27117_g1_i1	chaperone activity of bc1 complex- mitochondrial	GO:0005746 GO:0005215 GO:0016772 GO:0006810 GO:0015996 GO:0017004
Aau_c31316_g3_i2	acylpyruvase mitochondrial-like	GO:0003824 GO:0008152
Aau_c4521_g1_i1	5 -aminoimidazole ribonucleotide synthetase	GO:0005739 GO:0009570 GO:0004641 GO:0005507 GO:0005524 GO:0006189 GO:0006744 GO:0009220	EC:6.3.3.1
Aau_c17698_g1_i1	abc transporter i family member 17	GO:0005774 GO:0005886 GO:0005215 GO:0005524 GO:0016887	EC:3.6.1 EC:3.6.1.3 EC:3.6.1.15
Aau_c34265_g1_i1	zinc finger protein 330-like	GO:0005634 GO:0008270
Aau_c44233_g1_i1	cytokinin receptor 4-like protein	GO:0016020 GO:0004673 GO:0004888 GO:0005057 GO:0019900 GO:0006950 GO:0009628 GO:0016310 GO:0031323 GO:0032502 GO:0032870 GO:0035556 GO:0048580 GO:0048831 GO:0051171 GO:0080090	EC:2.7.13.3
Aau_c27623_g1_i1	polynucleotide kinase- 3 -	GO:0005654 GO:0003677 GO:0008270 GO:0016301 GO:0046403 GO:0006261 GO:0006281 GO:0006351 GO:0006355 GO:0016310 GO:0098506	EC:3.1 EC:3.1.3.32 EC:3.1.3.41
Aau_c21413_g1_i1	conserved hypothetical chloroplast protein ycf2	GO:0009570 GO:0005524
Aau_c30369_g1_i1	predicted protein	GO:0009536
Aau_c21294_g1_i1	hypothetical protein SELMODRAFT_134814	GO:0016740 GO:0006364 GO:0010467 GO:0010468 GO:0016043 GO:0032259 GO:0044710 GO:0044763 GO:0050896
Aau_c31253_g1_i3	actin-related protein 6	GO:0044424 GO:0009987 GO:0044699 GO:0050789 GO:0050896
Aau_c39290_g1_i1	sal1 phosphatase-like	GO:0006796
Aau_c22802_g1_i1	inactive receptor kinase	GO:0016021 GO:0004672 GO:0005524 GO:0006468
Aau_c6231_g2_i1	dna repair endonuclease uvh1-like	GO:0005634 GO:0000014 GO:0003677 GO:0000724 GO:0000737 GO:0006289 GO:0006979	EC:3.1
Aau_c29441_g2_i1	bel1-like homeodomain protein 1	GO:0042221 GO:0044763 GO:0050789
Aau_c21061_g2_i1	ein3b transcription factor	GO:0005634 GO:0003700 GO:0006355
Aau_c31993_g1_i1	low quality protein: phospholipid-transporting atpase 9-like	GO:0016021 GO:0000287 GO:0004012 GO:0005524 GO:0019829 GO:0008152 GO:0045332 GO:0098655	EC:3.6.1 EC:3.6.1.3 EC:3.6.3.1 EC:3.6.1.15
Aau_c19772_g2_i1	lysine-specific histone demethylase 1 homolog 1	GO:0003677 GO:0016491 GO:0009987 GO:0055114
Aau_c12282_g2_i1	trehalose-6-phosphate synthase	GO:0003824 GO:0005992
Aau_c37262_g1_i1	methylenetetrahydrofolate reductase	GO:0004489 GO:0006555 GO:0035999 GO:0055114	EC:1.5.1.20
Aau_c17417_g2_i1	phospholipid-transporting atpase 2 isoform x1	GO:0016021 GO:0000287 GO:0004012 GO:0005524 GO:0019829 GO:0045332 GO:0098655	EC:3.6.1 EC:3.6.1.3 EC:3.6.3.1 EC:3.6.1.15
Aau_c16504_g1_i2	phosphatase 2c family protein	GO:0016787
Aau_CL118Contig1	abc transporter b family member 28	GO:0005886 GO:0009941 GO:0016021 GO:0005524 GO:0015421 GO:0035672	EC:3.6.1 EC:3.6.1.3 EC:3.6.3.23 EC:3.6.3.43 EC:3.6.1.15
Aau_c25841_g1_i1	adp-ribosylation factor family protein	GO:0005794 GO:0009536 GO:0005525 GO:0016004 GO:0016787 GO:0006499 GO:0007264 GO:0043085
Aau_c26684_g1_i1	adagio protein 1	GO:0004871 GO:0007165
Aau_c19896_g1_i1	calcium-transporting atpase plasma membrane-type-like	GO:0016021 GO:0005388 GO:0005516 GO:0005524 GO:0046872 GO:0008152 GO:0070588	EC:3.6.1 EC:3.6.1.3 EC:3.6.3.8 EC:3.6.1.15
Aau_c39968_g1_i1	high affinity k+ transporter 5	GO:0016021 GO:0015079 GO:0071805
Aau_c29499_g1_i3	hypothetical protein At2g04790	GO:0005634 GO:0009507 GO:0009965 GO:0030154 GO:0045893
Aau_c39439_g1_i1	s-adenosyl methionine decarboxylase	GO:0016831 GO:0006596 GO:0097164
Aau_c30311_g3_i3	splicing factor u2af small subunit b-like	GO:0003676
Aau_c28798_g4_i1	unnamed protein product	GO:0012505 GO:0043231 GO:0044444
Aau_c25743_g1_i1	l-arabinokinase-like isoform x3	GO:0005737 GO:0005524 GO:0016301 GO:0016773 GO:0016310
Aau_c14443_g1_i1	histidine kinase 1	GO:0009987
Aau_c15905_g1_i1	predicted protein	GO:0009507 GO:0009987
Aau_c29046_g1_i1	glucose-1-phosphate adenylyltransferase small chloroplastic-like	GO:0009507 GO:0008878 GO:0005978 GO:0019252	EC:2.7.7.27
Aau_c18503_g2_i1	ribonuclease ii r family	GO:0000932 GO:0000175 GO:0003723 GO:0046872 GO:0010587 GO:0034427 GO:0090503 GO:1990074	EC:3.1 EC:3.1.13 EC:3.1.15
Aau_c17596_g1_i1	leucine-rich repeat protein kinase family protein isoform 3	GO:0016301
Aau_c30069_g5_i1	phospholipid-transporting atpase 9-like	GO:0016787 GO:0043167 GO:0006811
Aau_c25253_g3_i1	atp-binding cassette	GO:0000166 GO:0016887	EC:3.6.1 EC:3.6.1.3 EC:3.6.1.15
Aau_c25372_g2_i2	glucan endo- -beta-glucosidase 6- partial	GO:0016798 GO:0008152
Aau_c30146_g1_i2	protein	GO:0015935 GO:0003723 GO:0003735 GO:0006412
Aau_c41268_g1_i1	20s proteasome alpha subunit c1 isoform 1	GO:0005634 GO:0005737 GO:0019773 GO:0004298 GO:0006511	EC:3.4.25
Aau_c25865_g3_i1	peroxisomal membrane protein 11-3-like	GO:0005779 GO:0042802 GO:0016559 GO:0044375
Aau_c25803_g2_i1	probable beta- -xylosyltransferase irx10l isoform x3	GO:0016740 GO:0008152
Aau_c37660_g1_i1	50s ribosomal protein chloroplastic- partial	GO:0030529
Aau_c35283_g1_i1	probable mitochondrial intermediate mitochondrial isoform x1	GO:0009507 GO:0008237 GO:0071704
Aau_c34738_g1_i1	serine-threonine protein	GO:0005886 GO:0009506 GO:0016772 GO:0009987
Aau_c32633_g1_i1	ribosomal protein s5 domain 2-like superfamily protein	GO:0005840 GO:0003735 GO:0006412
Aau_c32900_g1_i1	two-component response regulator arr1-like isoform x2	GO:0005488
Aau_c27765_g1_i1	peptide chain release factor 2- partial	GO:0009570 GO:0016149 GO:0006364 GO:0006396 GO:0006415 GO:0009902 GO:0009965 GO:0010027 GO:0010207 GO:0030154 GO:0035304 GO:0042793 GO:0045893
Aau_c24712_g3_i1	PREDICTED: uncharacterized protein LOC103408849 isoform X1	GO:0046872
Aau_c25418_g1_i1	receptor-like serine threonine-protein kinase ale2-like	GO:0016772
Aau_c34593_g1_i1	phd finger alfin-like protein	GO:0008270 GO:0042393 GO:0006355
Aau_c24464_g1_i1	dna-(apurinic or apyrimidinic site) lyase 2 isoform x1	GO:0004518 GO:0005488 GO:0044699 GO:0050896 GO:0090304	EC:3.1
Aau_c21055_g2_i1	hsp70-like protein	GO:0005524
Aau_c32971_g1_i3	protein	GO:0016020 GO:0009987 GO:0044765
Aau_c7087_g1_i1	callose synthase 3	GO:0000148 GO:0003843 GO:0006075	EC:2.4.1.34 EC:2.4.1
Aau_c30072_g1_i2	probable serine threonine-protein kinase wnk2-like	GO:0004674 GO:0005524 GO:0006468	EC:2.7.11
Aau_c35775_g1_i1	nucleoside diphosphate kinase 7-like	GO:0004550 GO:0005524 GO:0006165 GO:0006183 GO:0006228 GO:0006241	EC:2.7.4.6
Aau_c43499_g1_i1	dna large subunit family isoform 1	GO:0003896 GO:0006269	EC:2.7.7 EC:2.7.7.6
Aau_c31232_g1_i3	protein	GO:0005524 GO:0019538
Aau_c32886_g1_i1	mediator of rna polymerase ii transcription subunit 31	GO:0016592 GO:0001104 GO:0006357 GO:0006366
Aau_c9350_g2_i1	uncharacterized loc101208298	GO:0016740 GO:0008152
Aau_c18467_g2_i1	calcium-binding ef hand protein	GO:0005768 GO:0009506 GO:0016020 GO:0003924 GO:0005509 GO:0005525 GO:0006623 GO:0006897 GO:0032456 GO:0042538 GO:0048193	EC:3.6.1 EC:3.6.1.15
Aau_c40805_g1_i1	hypothetical protein SELMODRAFT_107145	GO:0004252 GO:0006508	EC:3.4.21
Aau_c33797_g1_i1	hypothetical protein SELMODRAFT_169778	GO:0009507 GO:0008878 GO:0005978 GO:0019252	EC:2.7.7.27
Aau_c16883_g1_i2	polyadenylate-binding protein rbp47b -like	GO:0097159 GO:1901363
Aau_c28674_g1_i1	calcium-transporting atpase chloroplastic-like isoform x1	GO:0005488 GO:0016787 GO:0006812
Aau_c41376_g1_i1	50s ribosomal protein chloroplastic	GO:0005840 GO:0009570 GO:0009941 GO:0003735 GO:0019843 GO:0019288 GO:0032544
Aau_c25266_g2_i1	glycosyltransferase family protein	GO:0031227 GO:0016758 GO:0008152
Aau_c43757_g1_i1	26s proteasome regulatory subunit family protein	GO:0000502
Aau_c41464_g1_i1	60s ribosomal protein l10a-2	GO:0015934 GO:0003723 GO:0003735 GO:0006412
Aau_c30525_g2_i1	60s ribosomal protein l23	GO:0005730 GO:0009507 GO:0022625 GO:0003735 GO:0001510 GO:0006412 GO:0009793
Aau_c370_g1_i1	protein	GO:0003924 GO:0005525	EC:3.6.1 EC:3.6.1.15
Aau_c32112_g1_i1	dna acid bindin isoform 2	GO:0003677 GO:0005524
Aau_c12677_g1_i1	sensory histidine protein kinase	GO:0016772 GO:0007165
Aau_c31154_g1_i2	probable receptor-like serine threonine-protein kinase at5g57670	GO:0004674 GO:0005524 GO:0006468	EC:2.7.11
Aau_c29220_g1_i3	mitochondrial carrier protein mtm1 isoform x3	GO:0016020
Aau_CL199Contig1	endoglucanase 25-like	GO:0004553 GO:0000272
Aau_c31633_g1_i4	transcription factor bim1-like	GO:0046983
Aau_c43307_g1_i1	adenosine deaminase	GO:0008270 GO:0052717 GO:0002100	EC:3.5.4 EC:3.5.4.4
Aau_c18105_g2_i1	adenosylhomocysteinase isoform x1	GO:0004013 GO:0006730	EC:3.3.1.1 EC:3.3.1
Aau_c42916_g1_i1	protein	GO:0016772
Aau_c12747_g1_i1	glycine-rich rna-binding protein blt801-like	GO:0000166 GO:0003676
Aau_c30254_g2_i1	myosin viii d	GO:0016459 GO:0003774 GO:0005524 GO:0008152	EC:3.6.1 EC:3.6.1.15
Aau_CL1231Contig1	2-hydroxy-6-oxo-6-phenylhexa- -dienoate hydrolase	GO:0003824
Aau_CL1668Contig1	phosphatidylinositol 4-phosphate 5-kinase 9-like isoform x4	GO:0016307 GO:0046488	EC:2.7.1
Aau_c29811_g1_i1	class iii homeodomain-leucine zipper protein c3hdz1	GO:0005634 GO:0003677 GO:0008289
Aau_c20483_g1_i1	nucleotide-sugar transporter family protein	GO:0005794 GO:0016020 GO:0015075 GO:1901505 GO:0006811 GO:0006862 GO:0044763 GO:1901264
Aau_c37347_g1_i1	60s ribosomal protein l37a-like isoform x2	GO:0005840 GO:0003735 GO:0006412
Aau_c32553_g1_i1	dna-directed rna polymerase ii	GO:0003677 GO:0003899 GO:0046983 GO:0006351	EC:2.7.7.6
Aau_c25603_g1_i2	hypothetical protein SELMODRAFT_97046	GO:0003824 GO:0008152
Aau_c41298_g1_i1	abc transporter f family member 4-like isoform x1	GO:0000166
Aau_c38717_g1_i1	zn-dependent peptidase	GO:0003824
Aau_c43643_g1_i1	cation calcium exchanger 3	GO:0005774 GO:0012505 GO:0030659 GO:0005384 GO:0015079 GO:0015081 GO:0030003 GO:0035725 GO:0043157
Aau_c42063_g1_i1	hypothetical protein SELMODRAFT_84776	GO:0004044 GO:0046872 GO:0051536 GO:0006189 GO:0009113 GO:0009116	EC:2.4.2.14
Aau_CL620Contig1	dead deah box isoform 2	GO:0003676 GO:0004386 GO:0005524 GO:0008152	EC:3.6.1 EC:3.6.1.15
Aau_c12628_g1_i1	fatty acid amide hydrolase-like	GO:0005773 GO:0005783 GO:0044425 GO:0044446 GO:0098588 GO:0016787 GO:0008152
Aau_c16385_g1_i2	hypothetical protein SELMODRAFT_171538	GO:0005777 GO:0003857 GO:0070403 GO:0006631 GO:0009853 GO:0046685 GO:0048193 GO:0055114	EC:1.1.1.35
Aau_c30412_g3_i1	g-type lectin s-receptor-like serine threonine-protein kinase sd2-5	GO:0016772
Aau_c44546_g1_i1	3-epi-6-deoxocathasterone 23-monooxygenase	GO:0005783 GO:0044425 GO:0004497 GO:0016705 GO:0046872 GO:0006694 GO:0048437 GO:0048438 GO:0048827
Aau_c28159_g1_i1	trna-dihydrouridine(16 17) synthase	GO:0003824 GO:0008033
Aau_c24083_g2_i1	hypothetical protein SELMODRAFT_103506, partial	GO:0005886 GO:0009506 GO:0004672 GO:0005524 GO:0006468
Aau_c27620_g3_i1	structural maintenance of chromosomes protein	GO:0009506 GO:0030915 GO:0000724 GO:0007062 GO:0010267 GO:0035196 GO:0051607
Aau_c13211_g1_i1	hypothetical protein CISIN_1g0106251mg, partial	GO:0005488 GO:0016491
Aau_c33165_g1_i4	laccase 1a	GO:0005576 GO:0016491 GO:0046872 GO:0044710
Aau_c41692_g1_i1	serine threonine-protein kinase nek5- partial	GO:0004674 GO:0005524 GO:0006468	EC:2.7.11
Aau_c33676_g1_i1	sensory histidine protein kinase	GO:0004871 GO:0016301 GO:0007165 GO:0016310
Aau_c2414_g1_i1	30s ribosomal protein chloroplastic-like	GO:0005622
Aau_c2467_g1_i1	dead deah box rna helicase family isoform 2	GO:0016787 GO:0097159 GO:1901363
Aau_c12915_g2_i1	hypothetical protein ZEAMMB73_479006	GO:0005840 GO:0003735 GO:0004190 GO:0006412 GO:0006508	EC:3.4.23
Aau_c19559_g1_i1	chlorophyll chloroplastic-like	GO:0016021 GO:0046408 GO:0015995	EC:2.5.1 EC:2.5.1.62
Aau_c21497_g1_i1	serine threonine-protein kinase ht1-like isoform x1	GO:0004672
Aau_c30449_g1_i4	probable protein phosphatase 2c 8-like	GO:0003824
Aau_c23260_g2_i1	4-hydroxy-tetrahydrodipicolinate chloroplastic-like	GO:0008840 GO:0009089	EC:4.3.3.7
Aau_c31688_g2_i4	sr-rich pre-mrna splicing activator	GO:0006396
Aau_c25467_g1_i1	mar-binding filament-like protein 1-1-like isoform x2	GO:0043231 GO:0044237 GO:0044238 GO:0044710 GO:0044763 GO:0071704
Aau_c41444_g1_i1	kinase superfamily protein	GO:0004674 GO:0005524 GO:0006468	EC:2.7.11
Aau_c3598_g1_i1	probable pectinesterase 53	GO:0005618 GO:0005737 GO:0016787
Aau_c40681_g1_i1	eukaryotic translation initiation factor ncbp-like isoform x1	GO:0005737 GO:0003743 GO:0006413
Aau_c28571_g2_i1	low quality protein: probable ubiquitin-conjugating enzyme e2 23	GO:0000166 GO:0016874 GO:0044238 GO:0044260
Aau_c44653_g1_i1	atp-binding cassette partial	GO:0016021 GO:0005524 GO:0042626 GO:0055085	EC:3.6.1 EC:3.6.1.3 EC:3.6.1.15
Aau_c26710_g1_i2	trigger factor-like	GO:0044237 GO:0044238 GO:0071704
Aau_c42054_g1_i1	transcription factor bhlh80-like	GO:0046983
Aau_c26710_g2_i1	trigger factor	GO:0009507 GO:0015031 GO:0019752 GO:0022607 GO:0034660 GO:0044249 GO:0044711 GO:1901576
Aau_CL1303Contig1	glycine--trna ligase mitochondrial-like	GO:0005737 GO:0004820 GO:0005524 GO:0006426	EC:6.1.1.14 EC:6.1.1
Aau_c15005_g1_i1	metal tolerance protein 2-like	GO:0006810
Aau_c27256_g1_i2	mitochondrial prohibitin 1	GO:0005743 GO:0016021
Aau_c17080_g1_i1	predicted protein	GO:0005488
Aau_c24303_g2_i1	protein sco1 homolog mitochondrial	GO:0005743 GO:0005507 GO:0006825 GO:0006878 GO:0008535
Aau_CL1078Contig1	gamma-tubulin complex component 4 homolog	GO:0015630 GO:0043234 GO:0044430 GO:0000226 GO:0071822
Aau_c36520_g1_i1	unknown	GO:0016020 GO:0043170 GO:0044238
Aau_c38162_g1_i1	jasmonate-regulated protein jrg21	GO:0016491 GO:0044699
Aau_c29969_g1_i1	mitogen-activated protein kinase phosphatase 1	GO:0005737 GO:0008138 GO:0006470 GO:0006970 GO:0009411 GO:0009791 GO:0034645 GO:0044763 GO:0044765 GO:0048856 GO:0050794	EC:3.1.3.16 EC:3.1 EC:3.1.3.41 EC:3.1.3
Aau_c22638_g1_i1	o-fucosyltransferase family protein	GO:0005794 GO:0016757
Aau_c33064_g1_i14	fus3-complementing gene 2 isoform 1	GO:0004672 GO:0016310
Aau_c24996_g2_i1	dna mismatch repair protein mitochondrial	GO:0097159 GO:1901363 GO:0006259 GO:0006974 GO:0006996 GO:0010468 GO:0019219 GO:0043412 GO:0044710 GO:0044763 GO:2000112
Aau_c23861_g1_i1	callose synthase	GO:0000148 GO:0003843 GO:0006075	EC:2.4.1.34 EC:2.4.1
Aau_c21265_g1_i1	serine threonine-protein kinase chloroplastic	GO:0009507 GO:0009579 GO:0000166 GO:0004672 GO:0016310
Aau_c19404_g1_i3	predicted protein	GO:0008703 GO:0008835 GO:0050661 GO:0009231 GO:0055114	EC:3.5.4.26 EC:1.1.1.193
Aau_c43297_g1_i1	plas_dryca ame: full=plastocyanin	GO:0009535 GO:0005507 GO:0009055 GO:0055114
Aau_c19133_g3_i1	hypothetical protein CISIN_1g0120981mg, partial	GO:0008836 GO:0009089	EC:4.1.1.20
Aau_c4346_g1_i1	fatty acid multifunctional protein	GO:0016836 GO:0016853 GO:0006631 GO:0055114
Aau_c13641_g1_i1	golgin candidate 6-like	GO:0000139 GO:0008565 GO:0006886 GO:0048280
Aau_c18467_g1_i1	eh domain-containing protein 1	GO:0003924 GO:0005509 GO:0005525	EC:3.6.1 EC:3.6.1.15
Aau_CL1900Contig1	unnamed protein product, partial	GO:0016829
Aau_c26490_g2_i2	superkiller viralicidic activity 2-like 2-like	GO:0005634 GO:0005829 GO:0003676 GO:0003724 GO:0005524 GO:0008026 GO:0000278 GO:0000398 GO:0007155 GO:0009640 GO:0009793 GO:0009845 GO:0009909 GO:0009933 GO:0010090 GO:0010093 GO:0010162 GO:0010182 GO:0010228 GO:0010388 GO:0016567 GO:0016571 GO:0016579 GO:0019915 GO:0030422 GO:0035196 GO:0043687 GO:0045010 GO:0045893 GO:0050826	EC:3.6.1 EC:3.6.1.3 EC:2.7.7 EC:3.6.1.15
Aau_c42027_g1_i1	phospholipid--sterol o-acyltransferase-like	GO:0005783 GO:0016021 GO:0016023 GO:0031090 GO:0004607 GO:0080095 GO:0080096 GO:0010150 GO:0016127 GO:0034434	EC:2.3.1.43 EC:2.3.1
Aau_c1766_g1_i1	glutamate--cysteine chloroplastic-like	GO:0042398
Aau_c32235_g1_i2	amino acid permease aap1 family protein	GO:0016021
Aau_c9040_g1_i1	rna polymerase iv largest partial	GO:0003677 GO:0003899 GO:0006351 GO:0006355 GO:0035194 GO:0044710 GO:0050896	EC:2.7.7.6
Aau_c41860_g1_i1	hypothetical protein AMTR_s00108p00092680	GO:0005488
Aau_c34375_g1_i1	n-alpha-acetyltransferase 20-like isoform x2	GO:0008080 GO:0008152	EC:2.3.1
Aau_c19538_g1_i1	pre-mrna-splicing factor syf1-like isoform x1	GO:0005634 GO:0006397
Aau_c31933_g1_i2	predicted protein	GO:0004360 GO:0030246 GO:0016051	EC:2.6.1.16
Aau_c33291_g3_i2	low quality protein: protein translocase subunit chloroplastic-like	GO:0015031
Aau_c23042_g3_i1	dynein light chain type 1 family protein	GO:0005875 GO:0007017
Aau_c44296_g1_i1	bifunctional aspartate aminotransferase and glutamate aspartate-prephenate aminotransferase isoform x2	GO:0005829 GO:0010326 GO:0030170 GO:0009641 GO:0009851 GO:0010366 GO:1901997	EC:2.6.1
Aau_c27452_g2_i1	predicted protein	GO:0005871 GO:0005874 GO:0003777 GO:0005524 GO:0008017 GO:0007018 GO:0008152	EC:3.6.1 EC:3.6.1.15
Aau_c28853_g2_i1	protein translation factor sui1	GO:0003743 GO:0006413
Aau_c3670_g1_i2	carbamoyl-phosphate synthase small chain-like	GO:0005951 GO:0009570 GO:0004088 GO:0005524 GO:0001510 GO:0006164 GO:0006526 GO:0006543 GO:0044205 GO:0070409	EC:6.3.5.5
Aau_c27831_g2_i1	trehalose-6-phosphate synthase	GO:0003824
Aau_c435_g1_i1	transcription initiation factor tfiid subunit 9b	GO:0006351
Aau_c15588_g1_i1	eukaryotic translation initiation factor 5	GO:0005634 GO:0005737 GO:0003743 GO:0005525 GO:0006413 GO:0006446 GO:0006865 GO:0016070
Aau_c8777_g2_i1	calpain-type cysteine protease dek1-like	GO:0008233
Aau_CL1646Contig1	predicted protein	GO:0005739 GO:0009535 GO:0009941 GO:0016021 GO:0004176 GO:0004222 GO:0005524 GO:0046872 GO:0006508 GO:0009658 GO:0010304	EC:3.4.24 EC:3.6.1 EC:3.6.1.3 EC:3.6.1.15
Aau_c11766_g1_i1	predicted protein	GO:0046872
Aau_c42570_g1_i1	hypothetical protein SELMODRAFT_232639	GO:0016021 GO:0015079 GO:0071805
Aau_c19963_g2_i1	hypothetical protein SELMODRAFT_230263	GO:0005524 GO:0016308 GO:0046854	EC:2.7.1 EC:2.7.1.68
Aau_c32408_g1_i2	udp-glucose 4-epimerase family protein	GO:0003978 GO:0050662 GO:0006012	EC:5.1.3.2
Aau_c24769_g1_i2	atp binding	GO:0016772
Aau_c36566_g1_i1	single myb histone 4-like isoform x2	GO:0003677 GO:0003682
Aau_c30545_g3_i1	endo- -beta-xylanase z-like isoform 2	GO:0016787 GO:0008152
Aau_c32402_g1_i1	phosphatase methylesterase 1 isoform 2	GO:0005773 GO:0052689 GO:0000394 GO:0006482 GO:0009086	EC:3.1.1.1
Aau_c32331_g1_i2	cytoplasmic dynein light	GO:0005875 GO:0007017
Aau_c30673_g1_i1	hypothetical protein SELMODRAFT_88012	GO:0005488 GO:0016491
Aau_c30386_g3_i2	predicted protein	GO:0016772
Aau_c24592_g1_i1	type iii-like fold	GO:0005488 GO:0044763
Aau_c31090_g3_i1	predicted protein	GO:0004672
Aau_CL1864Contig1	malate dehydrogenase family protein	GO:0030060 GO:0006099 GO:0006108 GO:0044262	EC:1.1.1.37
Aau_c30670_g1_i2	60s ribosomal protein l35-like	GO:0005840 GO:0003735 GO:0006412
Aau_c27337_g1_i1	arm repeat superfamily protein isoform 2	GO:0008536 GO:0006886
Aau_c21442_g1_i1	hma5- partial	GO:0000166 GO:0016787 GO:0046872 GO:0006812
Aau_c13610_g1_i1	cyclin family isoform 1	GO:0019901 GO:0000079 GO:0006355
Aau_CL1288Contig1	calcium-dependent lipid-binding ( domain) plant phosphoribosyltransferase family protein isoform 1	GO:0016757 GO:0008152
Aau_c33666_g1_i1	hypothetical protein SELMODRAFT_84550	GO:0005634 GO:0003700 GO:0004871 GO:0006355 GO:0007165
Aau_c41908_g1_i1	growth regulator like protein isoform x1	GO:0005794 GO:0016740
Aau_CL1321Contig1	probable sucrose-phosphate synthase 2	GO:0009058
Aau_c412_g1_i1	macrophage migration inhibitory factor homolog isoform x2	GO:0009507
Aau_c33035_g4_i1	protein	GO:0005488
Aau_c31174_g2_i1	atp synthase subunit mitochondrial-like	GO:0000275 GO:0005524 GO:0046933 GO:0015986 GO:0015991	EC:3.6.1 EC:3.6.1.3 EC:3.6.1.15
Aau_c20471_g1_i2	flap endonuclease 1 isoform x2	GO:0005654 GO:0005730 GO:0005739 GO:0005829 GO:0000287 GO:0003677 GO:0008409 GO:0017108 GO:0000737 GO:0006284 GO:0010228 GO:0043137	EC:3.1.30 EC:3.1.21 EC:3.1
Aau_c30912_g1_i2	cyclin family protein isoform 2	GO:0031323 GO:0060255 GO:0080090
Aau_c20223_g1_i1	anaphase-promoting complex subunit 5 isoform x1	GO:0007049 GO:0044238 GO:0044260 GO:0050794
Aau_c29014_g1_i2	homeodomain-like superfamily protein isoform 1	GO:0003677 GO:0003682
Aau_c8146_g1_i1	serine threonine-protein kinase atm-like	GO:0016772
Aau_c16098_g1_i1	unknown	GO:0016020 GO:0005215 GO:0055085
Aau_c16520_g2_i1	katanin p60 atpase-containing subunit a1-like isoform x1	GO:0005737 GO:0005874 GO:0005524 GO:0008017 GO:0008568 GO:0008152 GO:0051013	EC:3.6.1 EC:3.6.1.3 EC:3.6.1.15 EC:3.6.4.3
Aau_CL1199Contig1	mki67 fha domain-interacting nucleolar phospho	GO:0000166 GO:0003676
Aau_c33085_g2_i2	mlo-like protein 1	GO:0016020
Aau_c4852_g1_i1	protein	GO:0005634 GO:0003700 GO:0043565 GO:0006355
Aau_c21169_g1_i1	callose synthase 12-like	GO:0016020
Aau_c31119_g1_i1	protein	GO:0005840 GO:0003735 GO:0006412
Aau_c28263_g1_i1	predicted protein	GO:0008536 GO:0006886
Aau_c27693_g1_i1	protein	GO:0000166 GO:0003676
Aau_c27738_g5_i1	probable carboxylesterase 16-like	GO:0016787 GO:0008152
Aau_c32150_g2_i1	m13 protein	GO:0005634 GO:0003677 GO:0046983 GO:0006351 GO:0006355
Aau_CL521Contig1	protein	GO:0016790 GO:0006633
Aau_c12679_g1_i1	atpase plasma membrane-type	GO:0016020 GO:0000166 GO:0019829 GO:0043167 GO:0008152 GO:0098655	EC:3.6.1 EC:3.6.1.3 EC:3.6.1.15
Aau_c25163_g1_i2	dof-type zinc finger protein	GO:0005634 GO:0003677 GO:0003700 GO:0046872 GO:0006351 GO:0006863 GO:0045893
Aau_c24500_g1_i1	dead-box atp-dependent rna helicase	GO:0003676 GO:0004386 GO:0005524 GO:0008270 GO:0008152	EC:3.6.1 EC:3.6.1.15
Aau_c38529_g1_i1	dnaj homolog subfamily c grv2-like isoform x1	GO:0005774 GO:0005783 GO:0005802 GO:0031902 GO:0000578 GO:0006623 GO:0006897 GO:0007032 GO:0007033 GO:0009638 GO:0009660 GO:0009793 GO:0009959 GO:0042594 GO:0045324 GO:0051301
Aau_c41525_g1_i1	predicted protein	GO:0044710
Aau_c4135_g1_i1	pseudouridine synthase	GO:0003723 GO:0009982 GO:0001522	EC:5.4.99.12
Aau_c28314_g1_i2	ubiquitin-like protein atg12-like	GO:0005737 GO:0000045
Aau_c43744_g1_i1	ribonucleotide reductase large subunit partial	GO:0006260 GO:0055114
Aau_c28044_g1_i1	predicted protein	GO:0005634 GO:0019901 GO:0000079 GO:0007049 GO:0051301
Aau_c44459_g1_i1	amp dependent	GO:0003824
Aau_c37659_g1_i1	50s ribosomal protein chloroplastic-like	GO:0009536 GO:0030529 GO:0003723
Aau_c33103_g1_i2	ammonium transporter 3 member 2	GO:0016021 GO:0008519 GO:0072488
Aau_c32132_g4_i1	unnamed protein product	GO:0016787
Aau_c28286_g1_i1	ankyrin repeat family protein with dhhc zinc finger domain isoform 1	GO:0031090 GO:0031410 GO:0044431 GO:0016417 GO:0046872 GO:0000902 GO:0006605 GO:0008152 GO:0016049 GO:0016192 GO:0016482 GO:0072594 GO:1902580	EC:2.3.1
Aau_c7824_g1_i1	profilin 1	GO:0044424
Aau_c41411_g1_i1	phosphoserine aminotransferase	GO:0004648 GO:0030170 GO:0006564	EC:2.6.1.52
Aau_c22557_g2_i1	kinesin-like protein kif9	GO:0005871 GO:0005874 GO:0005886 GO:0003777 GO:0005524 GO:0008017 GO:0007018 GO:0008152	EC:3.6.1 EC:3.6.1.15
Aau_c32926_g2_i1	predicted protein	GO:0006355
Aau_c26262_g1_i2	udp-glucuronate 4-epimerase 1-like	GO:0016857 GO:0050662 GO:0005975
Aau_c29139_g2_i1	unknown	GO:0005634 GO:0007049
Aau_c33041_g1_i2	beta glucosidase 41 isoform 1	GO:0016798 GO:0008152
Aau_c18705_g1_i1	phosphatidylinositol-4-phosphate 5-kinase 4	GO:0016301 GO:0006796
Aau_c30022_g1_i1	dad-1 protein	GO:0008250 GO:0016021 GO:0004579 GO:0006486	EC:2.4.1.119 EC:2.4.1
Aau_c33029_g2_i1	wall-associated receptor kinase-like 9-like	GO:0016772
Aau_c31390_g2_i1	concanavalin a-like lectin protein kinase family	GO:0016772
Aau_CL1385Contig1	ubiquitin ligase protein	GO:0000151 GO:0044428 GO:0016491 GO:0046872 GO:0009605 GO:0009791 GO:0010017 GO:0044238 GO:0044260 GO:0044710 GO:0048608
Aau_c19027_g1_i1	tubulin beta-2 chain	GO:0005737 GO:0005874 GO:0003924 GO:0005200 GO:0005525 GO:0007017 GO:0051258	EC:3.6.1 EC:3.6.1.15
Aau_c17955_g1_i2	trna (cytosine -c )-methyltransferase-like isoform x2	GO:0016740 GO:0032259
Aau_c30758_g5_i1	potassium channel skor-like isoform x2	GO:0006811
Aau_c28180_g1_i1	e3 ubiquitin-protein ligase rha1b-like	GO:0046872
Aau_c42094_g1_i1	trna (adenine -n )-methyltransferase catalytic subunit trmt61a-like	GO:0008168 GO:0032259
Aau_c25140_g2_i1	PREDICTED: uncharacterized protein LOC101766206	GO:0009570 GO:0015979
Aau_c19708_g1_i2	hypothetical protein PRUPE_ppa021503mg, partial	GO:0005488
Aau_c37500_g1_i1	hypothetical protein CARUB_v10013639mg, partial	GO:0005739 GO:0005768 GO:0005802 GO:0000394 GO:0009086
Aau_c32970_g3_i1	wd-40 protein pcn	GO:0005634 GO:0009793 GO:0010073 GO:0010305 GO:0010311 GO:0010449 GO:0048366 GO:2000012
Aau_c8557_g1_i1	cell division control protein 48 homolog c-like isoform x1	GO:0005737 GO:0043229 GO:0000166 GO:0006355 GO:0006810 GO:0007049 GO:0035194 GO:0070646 GO:0070918
Aau_c10644_g1_i1	uncharacterized mitochondrial protein g00810-like	GO:0005488
Aau_c25589_g1_i1	alpha- -mannosyl-glycoprotein 2-beta-n-acetylglucosaminyltransferase-like	GO:0008375 GO:0006486	EC:2.4.1
Aau_c28420_g1_i1	long chain base2 isoform 2	GO:0016740 GO:0030170 GO:0009058
Aau_c9565_g1_i1	histone acetyltransferase hac1-like isoform 2	GO:0046872
Aau_c5415_g1_i1	phospholipase d	GO:0004620 GO:0008081 GO:0016491 GO:0008152	EC:3.1 EC:3.1.1
Aau_c37928_g1_i1	eukaryotic initiation factor 4a-3-like	GO:0003676 GO:0004386 GO:0005524 GO:0008152	EC:3.6.1 EC:3.6.1.15
Aau_c39900_g1_i1	anthranilate synthase beta subunit chloroplastic-like	GO:0008152
Aau_c29731_g1_i1	uncharacterized sodium-dependent transporter yocs-like	GO:0016020 GO:0008508 GO:0006814 GO:0015721
Aau_c41910_g1_i1	low quality protein: midasin	GO:0000166
Aau_c32507_g3_i2	gpn-loop gtpase 1 homolog isoform x2	GO:0005525 GO:0007264
Aau_c12979_g1_i1	lon protease 2-like	GO:0004176 GO:0006508	EC:3.6.1 EC:3.6.1.3 EC:3.6.1.15
Aau_c26525_g1_i1	kinase-like protein	GO:0016772
Aau_c21407_g1_i1	glutaredoxin-related-like protein	GO:0016853 GO:0044267 GO:0044763 GO:0050794
Aau_c24337_g1_i1	probable choline kinase partial	GO:0016772
Aau_c21045_g1_i1	respiratory burst oxidase homolog protein a- partial	GO:0016021 GO:0016491 GO:0055114
Aau_c8541_g1_i1	rna pseudourine synthase 2	GO:0009507 GO:0009982 GO:0009451	EC:5.4.99.12
Aau_c15745_g1_i1	coumarate 3- partial	GO:0005488 GO:0016491
Aau_CL1922Contig1	ubiquitin-conjugating enzyme e2	GO:0016881 GO:0008152
Aau_c19560_g1_i1	pci domain-containing protein 2	GO:0000502 GO:0005634 GO:0000303 GO:0008219 GO:0009651 GO:0009733 GO:0009737 GO:0009743 GO:0009863 GO:0009873 GO:0016973 GO:0048364
Aau_c32323_g2_i1	substrate carrier family protein	GO:0005739 GO:0016021 GO:0031969 GO:0015297 GO:0051724 GO:0043132 GO:0055085
Aau_c12260_g1_i1	translation initiation factor eif-2b subunit alpha-like	GO:0044237
Aau_c39902_g1_i1	succinyl- ligase	GO:0005739 GO:0004775 GO:0005507 GO:0005524 GO:0006094 GO:0006096 GO:0006099 GO:0006511 GO:0009651 GO:0009853 GO:0019243 GO:0051788 GO:0080129	EC:6.2.1.5 EC:6.2.1
Aau_c29827_g2_i1	set domain protein	GO:0016740
Aau_c26650_g1_i1	shoot gravitropism 2 isoform 3	GO:0046872
Aau_c19908_g2_i1	hypothetical protein SELMODRAFT_92613	GO:0005097 GO:0032851
Aau_c44076_g1_i1	double-stranded rna rna-dna hybrid binding protein	GO:0003676 GO:0004523 GO:0090502	EC:3.1.30 EC:3.1 EC:3.1.26 EC:3.1.26.4
Aau_CL1614Contig1	ppgpp pyrophosphohydrolase	GO:0005739 GO:0008893 GO:0010945 GO:0006104 GO:0006914 GO:0015937	EC:3.6.1 EC:3.1 EC:3.1.7.2
Aau_c30189_g2_i2	potassium transporter 6	GO:0016020 GO:0006813
Aau_c30714_g2_i1	26s proteasome non-atpase regulatory subunit 1 homolog a-like	GO:0019222
Aau_c23624_g1_i1	low quality protein: dna repair protein xrcc1-like	GO:0019222
Aau_c20052_g1_i1	mrna cap guanine-n7 methyltransferase 1-like	GO:0008168 GO:0006397 GO:0009452 GO:0032259
Aau_c39596_g1_i1	unknown	GO:0005783 GO:0005509 GO:0051082 GO:0006457
Aau_c25573_g1_i1	hypothetical protein SELMODRAFT_175390	GO:0005737 GO:0004042 GO:0006526	EC:2.3.1.1 EC:2.3.1
Aau_c471_g1_i1	probable lrr receptor-like serine threonine-protein kinase at4g20940-like	GO:0016020 GO:0004672 GO:0005524 GO:0006468
Aau_c41809_g1_i1	dimethylglycine mitochondrial-like isoform x1	GO:0009507 GO:0004047 GO:0006546 GO:0016226 GO:0032259	EC:2.1.2.10
Aau_c31184_g2_i1	brefeldin a-inhibited guanine nucleotide-exchange protein 1	GO:0005086 GO:0032012 GO:0043547
Aau_c20701_g1_i1	serinc-domain containing serine and sphingolipid biosynthesis protein	GO:0016020
Aau_c31360_g2_i1	ethylene overproducer1-like protein	GO:0006396 GO:0006520 GO:0007275 GO:0019222 GO:0071310
Aau_c39350_g1_i1	glycerol-3-phosphate transporter 1	GO:0016020 GO:0044763 GO:0044765
Aau_CL783Contig1	hypothetical protein SELMODRAFT_1983, partial	GO:0003723
Aau_c37559_g1_i1	methyl- -binding domain-containing protein 9-like	GO:0009987 GO:0044699
Aau_c26038_g1_i1	eukaryotic translation initiation factor 3 subunit d-like	GO:0005852 GO:0016282 GO:0033290 GO:0003743 GO:0001731 GO:0006446
Aau_c30884_g2_i1	rna polymerase ii subunit a c-terminal domain phosphatase ssu72	GO:0005634 GO:0009507 GO:0004721 GO:0006397 GO:0006470	EC:3.1.3.16 EC:3.1 EC:3.1.3.41
Aau_c27488_g1_i1	dead-box atp-dependent rna helicase 7	GO:0097159 GO:1901363
Aau_c29837_g2_i1	receptor protein kinase perk1	GO:0004674 GO:0005524 GO:0006468	EC:2.7.11
Aau_c22351_g1_i1	ubiquitin-protein ufd2	GO:0000151 GO:0005829 GO:0016874 GO:0034450 GO:0006511 GO:0010413 GO:0016567 GO:0045492
Aau_c12258_g1_i1	hypothetical protein SELMODRAFT_75877	GO:0010368 GO:0019156 GO:0043169 GO:0000023 GO:0005977 GO:0010021 GO:0019252 GO:0043085	EC:3.2.1.68
Aau_c30237_g1_i1	sulfate transporter	GO:0016020 GO:0015116 GO:0008272 GO:0055085
Aau_c21681_g1_i1	predicted protein	GO:0090501
Aau_c21150_g3_i1	protein kinase family protein	GO:0005829 GO:0005886 GO:0004674 GO:0046777	EC:2.7.11
Aau_c25154_g3_i1	protein phosphatase expressed	GO:0004722 GO:0046872 GO:0006470	EC:3.1.3.16 EC:3.1 EC:3.1.3.41
Aau_c30230_g1_i2	integral membrane single c2 domain protein	GO:0016021
Aau_c27668_g1_i2	methylesterase chloroplastic	GO:0009536
Aau_c15477_g1_i1	rna-binding protein 3	GO:0000166 GO:0003723
Aau_c24054_g1_i4	hypothetical protein SELMODRAFT_96881	GO:0005886 GO:0004722 GO:0046872 GO:0006470	EC:3.1.3.16 EC:3.1 EC:3.1.3.41
Aau_c30501_g1_i1	3-hydroxy-3-methylglutaryl- -synthase	GO:0004421 GO:0008299	EC:2.3.3.10
Aau_c24135_g1_i2	hypothetical protein CARUB_v10004941mg, partial	GO:0004151 GO:0019856	EC:3.5.2.3
Aau_c37572_g1_i1	chaperone protein	GO:0051082 GO:0006457
Aau_c32780_g1_i6	unknown	GO:0004721	EC:3.1.3.16 EC:3.1 EC:3.1.3.41
Aau_c28405_g1_i1	PREDICTED: uncharacterized protein LOC101311375	GO:0005622
Aau_c20703_g1_i1	retrotransposon unclassified	GO:0043170 GO:0044238
Aau_c41703_g1_i1	stabilizer of iron transporter polynucleotidyl transferase isoform 1	GO:0003676 GO:0008152 GO:0009987
Aau_CL1128Contig1	transferring glycosyl	GO:0016020 GO:0016757
Aau_c25307_g1_i1	sec-independent protein translocase protein chloroplastic-like	GO:0005886 GO:0016021 GO:0008565 GO:0009306
Aau_c27648_g1_i1	probable potassium transporter 2 isoform x1	GO:0016021 GO:0015079 GO:0071805
Aau_c30286_g1_i1	dihydrolipoamide long form protein isoform 2	GO:0016740
Aau_c25408_g1_i2	udp-glycosyltransferase superfamily protein	GO:0016758 GO:0005975
Aau_c29277_g1_i1	probable receptor-like protein kinase at1g11050-like	GO:0000166 GO:0004672
Aau_c25259_g3_i1	low quality protein: branched-chain-amino-acid aminotransferase-like protein 1	GO:0016740 GO:0008152
Aau_c1838_g1_i1	calcium-transporting endoplasmic reticulum-type-like isoform x1	GO:0005783 GO:0016021 GO:0005388 GO:0005524 GO:0046872 GO:0008152 GO:0070588	EC:3.6.1 EC:3.6.1.3 EC:3.6.3.8 EC:3.6.1.15
Aau_c20203_g1_i1	hypothetical protein MIMGU_mgv1a006675mg	GO:0016787 GO:0008152
Aau_c17300_g1_i1	3-ketoacyl- thiolase-like protein	GO:0016747 GO:0008152
Aau_c1858_g1_i1	PREDICTED: uncharacterized protein LOC102593653	GO:0009579 GO:0044434
Aau_c20944_g1_i2	prolyl 4-hydroxylase subunit alpha-1-like	GO:0005739 GO:0005794 GO:0004656 GO:0005506 GO:0031418 GO:0006487 GO:0018401 GO:0055114	EC:1.14.11 EC:1.14.11.2
Aau_c20211_g1_i1	probable inactive purple acid phosphatase 27-like	GO:0016787 GO:0008152
Aau_c26385_g1_i1	ring u-box superfamily	GO:0008270 GO:0019789 GO:0008152
Aau_c16573_g2_i1	nuclear pore complex protein nup155-like	GO:0043231
Aau_c24911_g2_i1	rnp-1 like rna-binding protein	GO:0019013 GO:0030529 GO:0000166 GO:0003676
Aau_c37293_g1_i1	oxygen-evolving enhancer protein 1	GO:0009279 GO:0009654 GO:0016021 GO:0019898 GO:0005509 GO:0015979 GO:0042549
Aau_c25635_g2_i1	uncharacterized ring finger	GO:0005634 GO:0003676 GO:0008270
Aau_c19308_g1_i1	purple acid phosphatase-like	GO:0016787 GO:0008152
Aau_CL762Contig1	tetratricopeptide repeat -like superfamily	GO:0044699
Aau_c28476_g2_i1	3-oxoacyl-(acyl-carrier protein) reductase	GO:0004316 GO:0051287 GO:0006633 GO:0055114	EC:2.3.1.85 EC:1.1.1.100
Aau_c26099_g1_i1	unknown	GO:0031966 GO:0045271 GO:0016043 GO:0044238 GO:0044260
Aau_c27405_g1_i2	phospholipid sterol acyl transferase 1 isoform 2	GO:0016020 GO:0043231 GO:0008374 GO:0008202	EC:2.3.1
Aau_c5480_g1_i1	endoplasmic reticulum retention defective 2b	GO:0005783 GO:0016021 GO:0046923 GO:0006621 GO:0015031
Aau_c30064_g1_i3	udp-n-acetylglucosamine transporter family isoform 1	GO:0016020
Aau_CL963Contig1	hypothetical protein SELMODRAFT_142186	GO:0000166 GO:0003676
Aau_c27891_g1_i1	hypothetical protein SELMODRAFT_446465	GO:0005739 GO:0016021 GO:0070469 GO:0009916 GO:0046872 GO:0007165 GO:0009725 GO:0055114	EC:1.10.3
Aau_c32307_g2_i1	violaxanthin de- chloroplastic	GO:0009535 GO:0031977 GO:0046422 GO:0000096 GO:0006098 GO:0006364 GO:0006546 GO:0006636 GO:0006655 GO:0006766 GO:0008652 GO:0009072 GO:0009106 GO:0009108 GO:0009408 GO:0009416 GO:0009695 GO:0009965 GO:0010028 GO:0015995 GO:0016117 GO:0019216 GO:0019288 GO:0019748 GO:0030154 GO:0031408 GO:0044272 GO:0045893 GO:0055114	EC:1.10.99.3
Aau_c30831_g1_i2	unknown	GO:0009570 GO:0009941 GO:0010319 GO:0048046 GO:0000287 GO:0004614 GO:0000023 GO:0000272 GO:0006006 GO:0006098 GO:0009590 GO:0009664 GO:0019252 GO:0019288 GO:0019761 GO:0042742 GO:0043085	EC:5.4.2.2
Aau_c32469_g1_i1	o-fucosyltransferase family protein isoform 1	GO:0016757 GO:0008152
Aau_c31737_g2_i4	subtilisin protease	GO:0044464 GO:0008233
Aau_c31319_g1_i2	ubiquinol-cytochrome c reductase complex 14 kda protein	GO:0005739 GO:0016020
Aau_c16855_g1_i1	hypothetical protein SELMODRAFT_419186	GO:0006796
Aau_c27967_g2_i1	peptide transporter ptr2-like	GO:0016020 GO:0006810
Aau_c30624_g2_i1	hypothetical protein AMTR_s00166p00076690	GO:0044699
Aau_c38431_g1_i1	calcium-dependent protein kinase	GO:0000166 GO:0004672 GO:0043167 GO:0016310
Aau_c16728_g1_i1	dna mismatch repair protein msh2	GO:0097159 GO:1901363
Aau_c33087_g1_i1	alpha-dioxygenase 1-like	GO:0016491
Aau_c19123_g1_i1	caffeic acid o-3-methyltransferase	GO:0016740
Aau_c41388_g1_i1	dna mismatch repair protein msh2	GO:0005634 GO:0003677 GO:0006281 GO:0016569 GO:0031047 GO:0040029 GO:0043412 GO:0045934 GO:0048449 GO:0051726 GO:1902589 GO:2000112
Aau_CL1504Contig1	beta-amylase 2 isoform 1	GO:0016161 GO:0000272	EC:3.2.1.2 EC:3.2.1
Aau_c24682_g1_i2	ubiquitin carboxyl-terminal hydrolase 26	GO:0005634 GO:0008234 GO:0036459 GO:0006508 GO:0009628 GO:0009793 GO:0009933 GO:0010431 GO:0044267 GO:0044763 GO:0048366 GO:0050793 GO:0050794	EC:3.4
Aau_c19711_g1_i1	nucleolar gtp-binding protein 1-like partial	GO:0016021 GO:0005525 GO:0015093 GO:0015684
Aau_c31932_g1_i1	beta-carotene hydroxylase isoform x1	GO:0016021 GO:0005506 GO:0016491 GO:0006633 GO:0055114
Aau_c28892_g1_i1	short-chain dehydrogenase	GO:0016491 GO:0008152
Aau_c27876_g4_i1	grip and coiled-coil domain-containing protein 2	GO:0051641 GO:1902578
Aau_CL1022Contig1	dolichol phosphate-mannose biosynthesis regulatory family protein	GO:0030176 GO:0033185 GO:0016757 GO:0009059
Aau_c41310_g1_i1	ribonuclease j	GO:0009536 GO:0003677 GO:0003682 GO:0003723 GO:0016788 GO:0046872 GO:0008152
Aau_c44613_g1_i1	dna repair and recombination protein rad54	GO:0003677 GO:0004386 GO:0005524 GO:0007129 GO:0007131 GO:0007140 GO:0010212 GO:0010228 GO:0016444 GO:0032204 GO:0043247 GO:0043687 GO:0045003 GO:0045893	EC:3.6.1 EC:3.6.1.15
Aau_c32333_g2_i2	e3 ubiquitin-protein ligase rglg2-like	GO:0046872
Aau_c31509_g1_i3	6-phosphofructo-2-kinase fructose- -biphosphatase 3	GO:0005737 GO:0016020 GO:0000166 GO:0016301 GO:0016787 GO:0030246 GO:0005996 GO:0016310 GO:0019637 GO:1901135
Aau_c12563_g1_i1	gsk3 shaggy-like protein kinase	GO:0005829 GO:0004674 GO:0005524 GO:0046777	EC:2.7.11
Aau_c28216_g1_i1	elongation factor mitochondrial-like	GO:0005739 GO:0003746 GO:0003924 GO:0005525 GO:0070125	EC:3.6.1 EC:3.6.1.15
Aau_c20213_g1_i1	histone acetyltransferase hac1-like isoform x1	GO:0046872
Aau_c19434_g1_i1	probable lrr receptor-like serine threonine-protein kinase at1g06840-like	GO:0016020 GO:0016301
Aau_c18703_g1_i1	PREDICTED: uncharacterized protein LOC101301137	GO:0006464
Aau_c40494_g1_i1	achain the role of an inner loop in the catalytic mechanism of soybean beta-amylase	GO:0016161 GO:0000272	EC:3.2.1.2 EC:3.2.1
Aau_c39117_g1_i1	tetratricopeptide repeat-like superfamily protein isoform 2	GO:0043231 GO:0044444 GO:0000959 GO:0009451
Aau_c5308_g2_i1	armadillo repeat-containing protein 8-like	GO:0016020
Aau_c41455_g1_i1	translocon-associated beta	GO:0005783 GO:0016021
Aau_c29627_g1_i1	tpa: protein phosphatase 2c family protein	GO:0004721 GO:0046872 GO:0016311	EC:3.1.3.16 EC:3.1 EC:3.1.3.41
Aau_c21956_g1_i1	heterogeneous nuclear ribonucleoprotein 1-like	GO:0000166 GO:0003676
Aau_c4988_g1_i1	cysteine protease	GO:0016787
Aau_CL1150Contig1	hypothetical protein SELMODRAFT_158414	GO:0003824
Aau_c43265_g1_i1	general transcription factor iie subunit 2-like	GO:0005673 GO:0006367
Aau_c28163_g4_i1	low quality protein: auxin transport protein big-like	GO:0004842 GO:0008270 GO:0016567
Aau_c27017_g1_i1	protein kinase-like resistance protein	GO:0016772
Aau_c37899_g1_i1	aminoacyl-t-rna synthetase	GO:0009507 GO:0004820 GO:0005524 GO:0006426	EC:6.1.1.14 EC:6.1.1
Aau_c30570_g1_i5	hnh endonuclease isoform 1	GO:0003676 GO:0004519 GO:0090305	EC:3.1
Aau_c15510_g1_i1	hypothetical protein CISIN_1g0050431mg, partial	GO:0005829 GO:0006869
Aau_c31330_g1_i1	glyoxylate succinic semialdehyde reductase 1-like	GO:0005829 GO:0003858 GO:0004616 GO:0008442 GO:0030267 GO:0051287 GO:0006098 GO:0006573 GO:0006979 GO:0007020 GO:0019288 GO:0019344 GO:0055114	EC:1.1.1.44 EC:1.1.1.30 EC:1.1.1.31 EC:1.1.1.79
Aau_c18463_g1_i1	transcription factor myb39-like	GO:0003677 GO:0003682
Aau_c19609_g1_i2	gsk3 shaggy-like protein kinase	GO:0004674 GO:0005524 GO:0006468	EC:2.7.11
Aau_c30450_g2_i1	uncharacterized loc101203804	GO:0010264
Aau_c30421_g2_i1	ysl14_orysj ame: full=probable metal-nicotianamine transporter ysl14 ame: full=protein yellow stripe like 14 short= 14	GO:0016020 GO:0006810
Aau_c30670_g1_i1	60s ribosomal protein l35-like	GO:0005840 GO:0003735 GO:0006412
Aau_c2613_g2_i1	protein binding protein	GO:0046872
Aau_c22567_g2_i1	predicted protein	GO:0005634
Aau_c25551_g3_i1	multispanning membrane protein	GO:0005739 GO:0016021 GO:0016023
Aau_c23201_g2_i1	at4g38510 f20m13_70	GO:0033180 GO:0005524 GO:0016820 GO:0015991 GO:0046034
Aau_c12098_g1_i1	hypothetical protein SELMODRAFT_11342, partial	GO:0004672
Aau_c254_g1_i1	long chain base biosynthesis protein 1 isoform x1	GO:0005783 GO:0044425 GO:0016746 GO:0030170 GO:0006665 GO:0009058
Aau_c37625_g1_i1	predicted protein	GO:0097159 GO:1901363
Aau_c18019_g2_i1	histone acetyltransferase of the gnat family	GO:0016747 GO:0016568 GO:0044238 GO:0044260 GO:0044763
Aau_c6366_g1_i1	hypothetical protein SELMODRAFT_402635	GO:0004674 GO:0005509 GO:0005524 GO:0030246 GO:0006468	EC:2.7.11
Aau_c28169_g2_i2	carrier protein	GO:0005743 GO:0016021 GO:0005215 GO:0055085
Aau_CL439Contig1	dna primases isoform 3	GO:0006260
Aau_c44338_g1_i1	set domain group protein 37	GO:0043229 GO:0016740
Aau_c14016_g2_i1	snf2 family dna-dependent atpase	GO:0000166 GO:0003676 GO:0016818 GO:0046872 GO:0008152 GO:0009987
Aau_c11680_g2_i1	crs2-associated factor chloroplastic-like	GO:0009507 GO:0008380 GO:0034660 GO:0071840
Aau_c20976_g1_i1	basic region leucine zipper transcription factor 16	GO:0003677 GO:0006355
Aau_c26483_g1_i1	hypothetical protein SELMODRAFT_441953	GO:0016592 GO:0001104 GO:0006357 GO:0006366
Aau_c33750_g1_i1	hypothetical protein SELMODRAFT_91129	GO:0005576 GO:0009664
Aau_c27509_g3_i1	glycosyl hydrolase-like partial	GO:0004553 GO:0005975
Aau_c32475_g1_i6	protein translation factor sui1 homolog isoform 1	GO:0003743 GO:0006413
Aau_c8066_g2_i1	abc transporter b family member 19- partial	GO:0005886 GO:0016021 GO:0005524 GO:0010329 GO:0042626 GO:0000271 GO:0008361 GO:0009637 GO:0009640 GO:0009734 GO:0009825 GO:0009932 GO:0009958 GO:0010048 GO:0010160 GO:0010218 GO:0010315 GO:0010540 GO:0010541 GO:0043481 GO:0048440 GO:0048443 GO:0048527 GO:0048767 GO:0055085 GO:0071555	EC:3.6.1 EC:3.6.1.3 EC:3.6.1.15
Aau_c4726_g1_i1	poly-a binding	GO:0097159 GO:1901363
Aau_c39926_g1_i1	polynucleotidyl ribonuclease h-like superfamily protein isoform 2	GO:0003676 GO:0004527 GO:0016740 GO:0090305	EC:3.1
Aau_c30376_g1_i1	polyprotein	GO:0003824 GO:0005488 GO:0006259
Aau_c29535_g4_i1	class iii hd-zip protein partial	GO:0008289
Aau_c20835_g1_i1	phospholipid glycerol acyltransferase-like protein	GO:0016020 GO:0016740 GO:0008152 GO:0009987
Aau_c30540_g1_i2	hypothetical protein	GO:0043436 GO:0044238 GO:0044249 GO:0044711 GO:1901135 GO:1901576
Aau_c36242_g1_i1	methionine s-methyltransferase	GO:0005737 GO:0008757 GO:0044237
Aau_c15498_g1_i1	type i inositol -trisphosphate 5-phosphatase 1-like isoform x2	GO:0009536
Aau_c8903_g1_i1	dolichyl-diphosphooligosaccharide--protein glycosyltransferase 67 kdasubunit precursor	GO:0016020 GO:0016740 GO:0034645 GO:0044238 GO:0044710 GO:0044763
Aau_c21328_g3_i1	predicted protein	GO:0005737 GO:0008173 GO:0051536 GO:0000278 GO:0001510 GO:0006364 GO:0006396	EC:2.1.1
Aau_c13242_g1_i1	bifunctional phosphatase chloroplastic isoform 1	GO:0004401 GO:0016311 GO:0046854	EC:3.1 EC:3.1.3.15 EC:3.1.3.41
Aau_c38001_g1_i1	acetoin: -dichlorophenolindophenol oxidoreductase subunit beta	GO:0005783 GO:0003755 GO:0000413 GO:0006457	EC:5.2.1.8
Aau_c31994_g1_i2	gpn-loop gtpase 2	GO:0044699
Aau_c25087_g3_i1	calcium-dependent protein kinase	GO:0004674 GO:0005509 GO:0005524 GO:0006468	EC:2.7.11
Aau_c8921_g1_i1	hypothetical protein VITISV_022618	GO:0080008 GO:0000226 GO:0009825 GO:0010235
Aau_c28806_g1_i1	125 kda kinesin-related	GO:0005871 GO:0005874 GO:0003777 GO:0005524 GO:0008017 GO:0007018 GO:0008152	EC:3.6.1 EC:3.6.1.15
Aau_c20778_g1_i1	long-chain-alcohol oxidase fao4a-like	GO:0016491
Aau_c29727_g1_i1	f box partial	GO:0007275 GO:0050896 GO:0065007
Aau_c41891_g1_i1	50s ribosomal protein l17-like	GO:0030529
Aau_c41095_g1_i1	regulator of vps4 activity in the mvb pathway protein	GO:0048573
Aau_c42432_g1_i1	mrna turnover protein 4 homolog	GO:0022626 GO:0001510 GO:0042254
Aau_c28338_g1_i1	kinase superfamily protein	GO:0000166 GO:0004672 GO:0016310
Aau_c24647_g1_i1	probable folate-biopterin transporter 7	GO:0016020 GO:0001101 GO:0006950 GO:0009628 GO:1901700
Aau_c24859_g1_i1	hypothetical protein CICLE_v100041201mg, partial	GO:0005506 GO:0010181 GO:0016040 GO:0050660 GO:0051536 GO:0006537 GO:0055114	EC:1.4.1.14 EC:1.4 EC:1.4.1
Aau_c28056_g2_i2	protein	GO:0005618 GO:0005730 GO:0005774 GO:0005840 GO:0003735 GO:0006412 GO:0006511 GO:0006623 GO:0016192
Aau_c27322_g1_i1	predicted protein	GO:0000502 GO:0005634 GO:0005737 GO:0006499 GO:0009640 GO:0010388 GO:0051604
Aau_c256_g1_i2	pyruvate dehydrogenase e1 component subunit beta- mitochondrial	GO:0004739 GO:0006086 GO:0055114	EC:1.2.4.1
Aau_c40851_g1_i1	type a von willebrand factor domain-containing protein	GO:0000166
Aau_c12241_g2_i1	predicted protein	GO:0005634 GO:0009055 GO:0006396 GO:0007062 GO:0007067 GO:0007131 GO:0007276 GO:0008284 GO:0009410 GO:0009640 GO:0010332 GO:0010388 GO:0010413 GO:0016567 GO:0016571 GO:0016579 GO:0031048 GO:0032204 GO:0032875 GO:0042023 GO:0042138 GO:0043161 GO:0043247 GO:0043248 GO:0043687 GO:0045132 GO:0045454 GO:0045492 GO:0045893 GO:0051301 GO:0051302 GO:0051510 GO:0051788
Aau_c24964_g1_i1	probable phosphoribosylformylglycinamidine chloroplastic partial	GO:0009536 GO:0004642 GO:0006189	EC:6.3.5.3
Aau_c17014_g1_i3	nuclear transcription factor y subunit b-like isoform x1	GO:0005634 GO:0043565 GO:0046982 GO:0006355
Aau_c42511_g1_i1	hypothetical protein SELMODRAFT_73552	GO:0016021 GO:0055085
Aau_c37561_g1_i1	probable polyribonucleotide nucleotidyltransferase chloroplastic-like	GO:0009507 GO:0000175 GO:0003723 GO:0004654 GO:0006396 GO:0006402 GO:0008299 GO:0034470 GO:0046148 GO:0090503	EC:3.1 EC:3.1.13 EC:3.1.15 EC:2.7.7.8
Aau_c21112_g1_i1	hypothetical protein EUGRSUZ_A01447	GO:0016787
Aau_c39924_g1_i1	proteasome subunit alpha type-3-like	GO:0005634 GO:0005737 GO:0019773 GO:0004298 GO:0006511	EC:3.4.25
Aau_c32119_g1_i1	aspartate transaminase	GO:0009570 GO:0009941 GO:0010319 GO:0048046 GO:0004069 GO:0030170 GO:0080130 GO:0006520 GO:0009693	EC:2.6.1.9 EC:2.6.1.57 EC:2.6.1.5 EC:2.6.1.1
Aau_c29285_g7_i1	uncharacterized basic helix-loop-helix protein at1g06150-like	GO:0016021 GO:0015299 GO:0046983 GO:1902600
Aau_c31771_g3_i1	transportin-1- partial	GO:0008536 GO:0006886
Aau_CL986Contig1	carotenoid cleavage dioxygenase 8 homolog chloroplastic-like	GO:0009507 GO:0051213 GO:0006721 GO:0008300 GO:0010016
Aau_c32298_g3_i1	ribosomal protein l2	GO:0009507 GO:0015934 GO:0003735 GO:0016740 GO:0019843 GO:0006412
Aau_c11267_g2_i1	atp-binding cassette subfamily member group atm protein 10	GO:0005743 GO:0005886 GO:0016021 GO:0016459 GO:0003774 GO:0005524 GO:0042626 GO:0006879 GO:0030048 GO:0046686 GO:0055085	EC:3.6.1 EC:3.6.1.3 EC:3.6.1.15
Aau_c29684_g4_i1	kinesin motor family protein	GO:0005871 GO:0005874 GO:0003777 GO:0005524 GO:0008017 GO:0007018 GO:0008152	EC:3.6.1 EC:3.6.1.15
Aau_c28748_g2_i1	low quality protein: callose synthase 5-like	GO:0016020
Aau_c24411_g1_i1	ribosomal protein s16	GO:0005840 GO:0009507 GO:0003735 GO:0006412
Aau_c16331_g1_i1	glycosyl hydrolase superfamily protein	GO:0016798 GO:0008152
[truncated: 10,103 more rows]

## Sheet: Table S5
Supplementary Table S5. Annotations and GO results of A. speciosum.
Sequence id	Sequence description	GO term	EC number
Asp_c5427_g1_i1	dead-box atp-dependent rna helicase 22-like	GO:0016787 GO:0097159 GO:1901363
Asp_c12532_g1_i4	protein-ribulosamine 3- chloroplastic	GO:0016740 GO:0008152
Asp_c10913_g1_i1	mitochondrial editing factor 7	GO:0009451
Asp_c19875_g1_i1	protein transparent testa 1-like	GO:0005634 GO:0003676 GO:0003700 GO:0046872 GO:0006355
Asp_c13287_g1_i2	helicase sen1-like	GO:0016787 GO:0008152
Asp_c7037_g1_i1	mms19 nucleotide excision repair protein homolog	GO:0007017
Asp_c7815_g1_i1	unknown	GO:0016021
Asp_c5606_g1_i1	ormdl family protein	GO:0016021 GO:0006661 GO:0010286
Asp_c28663_g1_i1	histidine--trna cytoplasmic-like	GO:0005737 GO:0004821 GO:0005524 GO:0006427	EC:6.1.1.21 EC:6.1.1
Asp_c4152_g1_i1	glycosyl transferase family 1 family protein	GO:0016740 GO:0009058
Asp_c6437_g1_i1	ethanolaminephosphotransferase family protein	GO:0016020 GO:0016780 GO:0008654
Asp_c20445_g1_i1	ctp synthase 2- partial	GO:0003883 GO:0005524 GO:0006541 GO:0044210	EC:6.3.4.2
Asp_c13459_g1_i1	acyl- n-acyltransferases superfamily protein	GO:0016740
Asp_c30229_g1_i1	regulator of chromosome condensation family with fyve zinc finger domain isoform 1	GO:0005634 GO:0005938 GO:0003677 GO:0005543 GO:0016874 GO:0046872 GO:0008152 GO:0032065
Asp_c25739_g1_i1	cationic amino acid transporter chloroplastic-like	GO:0016021 GO:0015171 GO:0003333
Asp_c10820_g2_i2	receptor-like serine threonine-protein kinase	GO:0016301
Asp_c9067_g1_i1	transcription initiation factor subunit taf1	GO:0003743 GO:0008270 GO:0006413
Asp_CL805Contig1	mitochondrial substrate carrier family protein ucpb-like	GO:0016020 GO:0006810
Asp_c2232_g1_i1	protein tic 20- chloroplastic-like	GO:0009528 GO:0009941 GO:0006810
Asp_c27297_g1_i1	nudix hydrolase	GO:0016787 GO:0006793 GO:0071704
Asp_c13480_g1_i1	u4 u6 small nuclear ribonucleoprotein prp4-like	GO:0008380
Asp_c22694_g1_i1	thioredoxin-like chloroplastic-like	GO:0015035 GO:0006662 GO:0045454 GO:0055114
Asp_c14362_g1_i1	g10 family protein	GO:0005634 GO:0005829
Asp_c8634_g1_i1	multidrug resistance-associated protein 3 isoform 1	GO:0016021 GO:0005524 GO:0042626 GO:0055085	EC:3.6.1 EC:3.6.1.3 EC:3.6.1.15
Asp_c7910_g1_i1	glyeraldehyde-3-phosphate partial	GO:0016620 GO:0050661 GO:0051287 GO:0006006 GO:0055114
Asp_c21195_g1_i1	u5 small nuclear ribonucleoprotein helicase isoform 2	GO:0000166 GO:0004386	EC:3.6.1 EC:3.6.1.15
Asp_c16765_g1_i1	proline--trna ligase-like	GO:0005737 GO:0004827 GO:0005524 GO:0006433	EC:6.1.1 EC:6.1.1.15
Asp_c12589_g1_i2	dna methyltransferase 1-associated protein 1	GO:0016568 GO:0044238 GO:0044260 GO:0044710 GO:0044763
Asp_c17327_g1_i5	poly polymerase type 3-like isoform x1	GO:0005634 GO:0003723 GO:0004652 GO:0043631	EC:2.7.7.19
Asp_c4293_g2_i1	protein phosphatase 2c	GO:0003824 GO:0008152
Asp_CL431Contig1	choline ethanolamine kinase-like	GO:0016772 GO:0006796
Asp_c9982_g2_i1	hypothetical chloroplast rf21	GO:0009570 GO:0005524
Asp_c13767_g1_i2	tricin synthase 1-like	GO:0008171 GO:0032259	EC:2.1.1
Asp_c1893_g2_i1	nuclear pore complex protein nup155-like	GO:0005643 GO:0017056 GO:0006913
Asp_c16656_g1_i1	yellow stripe like 6	GO:0055085
Asp_c7768_g1_i1	rna polymerase ii assessory factor cdc73p	GO:0005634 GO:0009911 GO:0010228 GO:0051568
Asp_c60_g1_i1	protein	GO:0003677 GO:0003682
Asp_c18198_g1_i1	hypothetical protein OsJ_05755	GO:0005739 GO:0004315 GO:0000038 GO:0006633 GO:0009409 GO:0042335	EC:2.3.1.85 EC:2.3.1.41
Asp_c28338_g1_i1	nibrin isoform x1	GO:0005634 GO:0005515 GO:0000724 GO:0006312 GO:0006325 GO:0006355 GO:0007131 GO:0030154 GO:0032504 GO:0033044 GO:0045132 GO:0048438 GO:0048449 GO:0048522 GO:0048827 GO:0070646 GO:0071479 GO:1903047
Asp_c14437_g2_i1	pyruvate kinase isozyme chloroplastic-like	GO:0043231 GO:0044444 GO:0003824 GO:0043167 GO:0008152 GO:0044699
Asp_c30035_g1_i1	big map kinase	GO:0004707 GO:0005524 GO:0000165 GO:0006468	EC:2.7.11 EC:2.7.11.24
Asp_c16477_g1_i5	12-oxophytodienoate reductase 11	GO:0010181 GO:0016491 GO:0055114
Asp_c15053_g1_i1	long form dihydrolipoamide acetyltransferase	GO:0016740
Asp_c27394_g1_i1	nodulin 3 family protein	GO:0005886 GO:0016021 GO:0008643
Asp_c27655_g1_i1	homeobox-leucine zipper protein hdg2-like isoform x1	GO:0005488
Asp_c16502_g1_i1	hypothetical protein SELMODRAFT_48560, partial	GO:0019901 GO:0000079
Asp_c17053_g1_i2	predicted protein	GO:0016161 GO:0000272	EC:3.2.1.2 EC:3.2.1
Asp_c16833_g2_i2	abc transporter family protein	GO:0005886 GO:0044425 GO:0000166 GO:0017111 GO:0006950 GO:0044765 GO:0071702	EC:3.6.1 EC:3.6.1.15
Asp_c14563_g1_i1	calcium-dependent arf-type gtpase activating protein family isoform 1	GO:0005096 GO:0046872 GO:0043087
Asp_c14677_g1_i1	unknown	GO:0043189 GO:0006355 GO:0006626
Asp_c17285_g2_i2	formate acetyltransferase	GO:0003824
Asp_c14921_g1_i2	p-coumarate 3-hydroxylase	GO:0004497 GO:0005506 GO:0016705 GO:0020037 GO:0055114
Asp_c7800_g1_i3	adenine phosphoribosyltransferase 1	GO:0005737 GO:0003999 GO:0006168 GO:0009116	EC:2.4.2.7
Asp_c18914_g1_i1	dna excision repair protein ercc-6-like 2 isoform x2	GO:0016020 GO:0003677 GO:0004386 GO:0005524 GO:0008152	EC:3.6.1 EC:3.6.1.15
Asp_c13679_g2_i3	udp-d-xylose synthase	GO:0005739 GO:0003824 GO:0050662 GO:0044237
Asp_c3719_g1_i1	hypothetical protein SELMODRAFT_156843	GO:0016020 GO:0004427 GO:0009678 GO:0008152 GO:0015992 GO:0055085	EC:3.6.1.1 EC:3.6.1
Asp_c4069_g1_i1	unknown	GO:0009536 GO:0016746 GO:0016810 GO:0006807 GO:0009744 GO:0009749 GO:0009750
Asp_CL454Contig1	galactoside 2-alpha-l-fucosyltransferase-like	GO:0016740
Asp_c25047_g1_i1	family protein	GO:0030118 GO:0000155 GO:0005545 GO:0030276 GO:0000160 GO:0023014 GO:0048268	EC:2.7.3 EC:2.7.13.3
Asp_c2684_g2_i1	acyl- dehydrogenase	GO:0016627 GO:0006631 GO:0055114
Asp_c6269_g2_i1	abc transporter b family member 2-like	GO:0000166 GO:0016887 GO:0006810	EC:3.6.1 EC:3.6.1.3 EC:3.6.1.15
Asp_c358_g1_i1	probable beta- -xylosyltransferase irx14-like	GO:0005794 GO:0016020 GO:0016757 GO:0016043 GO:0044763 GO:0048731
Asp_c18077_g1_i1	phytochromobilin synthase	GO:0009536 GO:0016636 GO:0050897 GO:0010024 GO:0055114
Asp_c16168_g1_i1	psbp domain-containing protein chloroplastic-like isoform x1	GO:0009507 GO:0009523 GO:0009987 GO:0044767
Asp_c13734_g1_i1	rubisco subunit binding-protein beta	GO:0005737 GO:0005524 GO:0042026
Asp_c9830_g3_i1	transcription initiation factor subunit taf1	GO:0003743 GO:0008270 GO:0006413
Asp_c10256_g1_i1	eukaryotic translation initiation factor eif2a family protein isoform 2	GO:0006412
Asp_c3508_g1_i2	hypothetical protein AMTR_s00171p00054690	GO:0009536
Asp_c13553_g1_i2	cspl4_pteaa ame: full=casp-like protein ontig2897	GO:0005886 GO:0016021
Asp_c10384_g1_i1	glycogen phosphorylase 1-like	GO:0004645 GO:0043168 GO:0008152	EC:2.4.1.1
Asp_c15139_g1_i4	mitochondrial protein import protein zim17-like	GO:0008270
Asp_c16982_g1_i1	acetolactate synthase chloroplastic-like	GO:0000287 GO:0003984 GO:0030976 GO:0050660 GO:0009097 GO:0009099	EC:2.2.1.6
Asp_c24673_g1_i1	hem2_selma ame: full=delta-aminolevulinic acid chloroplastic short=alad short=aladh ame: full=porphobilinogen synthase flags: precursor	GO:0009507 GO:0004655 GO:0046872 GO:0006782 GO:0015995	EC:4.2.1.24
Asp_c23808_g1_i1	nitrate reductase	GO:0005506 GO:0009055 GO:0020037 GO:0030151 GO:0043546 GO:0046857 GO:0050660 GO:0042128 GO:0055114
Asp_c16774_g1_i1	low quality protein: s-adenosylmethionine decarboxylase proenzyme-like	GO:0016831 GO:0006596 GO:0097164
Asp_CL779Contig1	zinc finger family protein	GO:0003676 GO:0046872
Asp_c346_g1_i1	abc transporter b family member 20-like	GO:0005634 GO:0005886 GO:0009506 GO:0016021 GO:0005524 GO:0042626 GO:0006487 GO:0010048 GO:0043481 GO:0048440 GO:0055085	EC:3.6.1 EC:3.6.1.3 EC:3.6.1.15
Asp_c29207_g1_i1	protein gamma response 1-like	GO:0005634 GO:0000706 GO:0007276
Asp_c27019_g1_i1	pullulanase chloroplastic-like	GO:0043169 GO:0051060 GO:0005975	EC:3.2.1.41
Asp_c12615_g1_i3	hypothetical protein AMTR_s00009p00267190	GO:0003676
Asp_c16501_g1_i3	hypothetical protein SELMODRAFT_163608	GO:0003676 GO:0004674 GO:0005524 GO:0006468	EC:2.7.11
Asp_c10140_g1_i1	pre-mrna-splicing factor atp-dependent rna helicase dhx16-like isoform x1	GO:0000166 GO:0004386	EC:3.6.1 EC:3.6.1.15
Asp_c9000_g1_i1	probable wrky transcription factor 35-like	GO:0003700 GO:0043565 GO:0006355
Asp_c15773_g1_i3	udp-d-glucose udp-d-galactose 4-epimerase 5 isoform 1	GO:0003978 GO:0050662 GO:0006012	EC:5.1.3.2
Asp_c1482_g1_i1	receptor-like protein kinase 5-like	GO:0016772
Asp_c18350_g1_i1	arp2 3 34 kd subunit p34-arc isoform 1	GO:0005737 GO:0005885 GO:0042995 GO:0003779 GO:0007015 GO:0010090 GO:0030833
Asp_c9354_g1_i3	cyclin family isoform 1	GO:0005634 GO:0019901 GO:0000079 GO:0006355 GO:0007049 GO:0051301
Asp_c12689_g1_i1	plasma intrinsic protein	GO:0016021 GO:0005215 GO:0006810
Asp_c11359_g3_i1	hypothetical protein OsJ_17908	GO:0003676 GO:0003700 GO:0046872 GO:0006355
Asp_c25229_g1_i1	phosphatidylinositol-4-phosphate 5-kinase family protein	GO:0005524 GO:0016308 GO:0046854	EC:2.7.1 EC:2.7.1.68
Asp_c14794_g1_i1	cytochrome c heme attachment protein	GO:0009535 GO:0016021 GO:0020037 GO:0017004
Asp_c28680_g1_i1	unknown	GO:0016620 GO:0055114
Asp_c8119_g1_i1	dead-box atp-dependent rna helicase 14	GO:0003676 GO:0005524 GO:0008026 GO:0008152	EC:3.6.1 EC:3.6.1.3 EC:3.6.1.15
Asp_c5227_g1_i2	protein	GO:0005634 GO:0005737 GO:0019773 GO:0004298 GO:0006511	EC:3.4.25
Asp_c11752_g1_i1	aquaporin nip6-1-like	GO:0016020 GO:0022891 GO:0044763 GO:0044765
Asp_c2559_g1_i1	rho gtpase-activating protein 4-like	GO:0005622 GO:0007165
Asp_c16728_g1_i1	ribosomal rna	GO:0016740 GO:0001510 GO:0006364
Asp_c1264_g1_i1	protein	GO:0030117 GO:0015031 GO:0016192 GO:0046907
Asp_c22111_g1_i1	proliferating cell nuclear antigen gene-controlling element binding	GO:0005634 GO:0003677 GO:0003700 GO:0006351 GO:0006355 GO:0007623
Asp_c14684_g1_i1	shaggy-related protein kinase 3	GO:0004674 GO:0005524 GO:0006468	EC:2.7.11
Asp_c20113_g1_i1	proliferation-associated protein 2g4-like	GO:0004177 GO:0008235 GO:0006508	EC:3.4.11
Asp_c12065_g1_i1	u6 snrna-associated sm-like protein lsm2 isoform x2	GO:0006397
Asp_c24971_g1_i1	type i inositol -trisphosphate 5-phosphatase 11-like	GO:0034595 GO:0052745	EC:3.1 EC:3.1.3.41 EC:3.1.3
Asp_c24950_g1_i1	arf family gtpase	GO:0005622 GO:0005525 GO:0007264
Asp_c26870_g1_i1	ac010704_13 aminotransferase 101422-99564	GO:0009507 GO:0008483 GO:0030170 GO:0009058
Asp_c7993_g1_i1	oxygen-evolving enhancer protein 2	GO:0009523 GO:0009534 GO:0031977 GO:0042651 GO:0005488 GO:0006725 GO:0006807 GO:0007165 GO:0009639 GO:0009719 GO:0009814 GO:0016043 GO:0019684 GO:0031347 GO:0044085 GO:0044238 GO:0046394 GO:0071229 GO:0071310 GO:1901360 GO:1901701
Asp_c4204_g1_i2	secretory carrier-associated membrane protein 2-like isoform x1	GO:0016021 GO:0015031
Asp_CL212Contig1	protein	GO:0005634 GO:0003700 GO:0043565 GO:0006355
Asp_c17001_g1_i1	protein nsp-interacting kinase 1-like	GO:0016020 GO:0000166 GO:0004672 GO:0016310
Asp_c27567_g1_i1	leucine-rich repeat protein kinase family protein	GO:0005886 GO:0016301 GO:0009987
Asp_c22838_g1_i1	l-ascorbate peroxidase 6-like	GO:0005829 GO:0016688 GO:0020037 GO:0046872 GO:0006979 GO:0042744 GO:0055114	EC:1.11.1.7 EC:1.11.1.11
Asp_c10236_g2_i1	hypothetical protein CICLE_v10008504mg	GO:0016616 GO:0044710
Asp_c5853_g1_i1	cytosolic invertase 2 isoform 1	GO:0033926 GO:0008152	EC:3.2.1.97
Asp_c2662_g1_i1	unknown	GO:0031023 GO:0051225
Asp_c29897_g1_i1	retrotransposon unclassified	GO:0016020 GO:0005488 GO:0009987 GO:0015696
Asp_c14010_g1_i2	cyclin-t1-3-like isoform x4	GO:0019901 GO:0000079 GO:0006355
Asp_c12758_g1_i1	methylmalonate-semialdehyde dehydrogenase	GO:0016491
Asp_c7421_g1_i1	exostosin-like 2	GO:0005794 GO:0031227 GO:0008194 GO:0016758 GO:0008152 GO:0050896
Asp_c1848_g2_i1	subtilase family protein	GO:0008233
Asp_c11418_g1_i1	e3 ubiquitin-protein ligase listerin isoform x2	GO:0009791 GO:0044763 GO:0048731 GO:0050896
Asp_c17705_g1_i1	hypothetical protein VITISV_039116	GO:0016021 GO:0016811 GO:0006672
Asp_c14076_g1_i3	glyoxysomal fatty acid beta-oxidation multifunctional protein mfp-a-like	GO:0003857 GO:0050662 GO:0006631 GO:0055114	EC:1.1.1.35
Asp_c23547_g1_i1	udp-glycosyltransferase 85a3-like	GO:0016740
Asp_c16335_g1_i1	protein	GO:0000159 GO:0008601 GO:0007165 GO:0050790
Asp_c15991_g1_i2	protein	GO:0019904
Asp_c15412_g1_i2	protein	GO:0005840 GO:0003735 GO:0006412
Asp_c11288_g1_i2	nadh dehydrogenase	GO:0005743 GO:0070469 GO:0044237
Asp_c6248_g1_i1	predicted protein	GO:0043231 GO:0003676 GO:0015078 GO:0019829 GO:0044769 GO:0006259 GO:0044249 GO:0044710 GO:0044763 GO:1901576	EC:3.6.1 EC:3.6.1.3 EC:3.6.1.15
Asp_c17136_g2_i2	protein kinase chloroplast	GO:0000166 GO:0004674 GO:0016310 GO:0050794	EC:2.7.11
Asp_c14723_g1_i3	hypothetical protein SELMODRAFT_135642, partial	GO:0016021 GO:0005267 GO:0005509 GO:0071805
Asp_c8164_g1_i1	ribosomal rna small subunit methyltransferase b-like	GO:0006364
Asp_c17146_g1_i1	pectin methylesterase 1 family protein	GO:0016787
Asp_c9373_g1_i1	hypothetical protein SELMODRAFT_88152	GO:0003876 GO:0032264	EC:3.5.4.17 EC:3.5.4.6
Asp_c9423_g1_i2	unknown	GO:0012505 GO:0016020 GO:0043231 GO:0044444 GO:0016780 GO:0008654
Asp_c16419_g1_i1	wall-associated kinase 4-like	GO:0000166 GO:0004672 GO:0016310
Asp_c4462_g1_i1	pyruvate cytosolic isozyme	GO:0000287 GO:0004743 GO:0030955 GO:0006096 GO:0016310	EC:2.7.1.40
Asp_c10021_g2_i1	e3 ubiquitin-protein ligase aip2-like	GO:0044424
Asp_c30023_g1_i1	kinesin-like calmodulin-binding	GO:0015630 GO:0043234 GO:0044430 GO:0000166 GO:0003824 GO:0008152 GO:0044699
Asp_c27015_g1_i1	snf2 family dna-dependent atpase	GO:0097159 GO:1901363
Asp_c28774_g1_i1	ubiquitin-conjugating enzyme e2	GO:0016881 GO:0008152
Asp_c22206_g1_i1	nltp5_lencu ame: full=non-specific lipid-transfer protein 5 short=ltp5 flags: precursor	GO:0009611 GO:0009723 GO:0009751 GO:0042542
Asp_c17057_g1_i1	leucine--trna cytoplasmic-like	GO:0005737 GO:0002161 GO:0004823 GO:0005524 GO:0006429 GO:0006450	EC:6.1.1.4 EC:6.1.1 EC:3.1.1.1
Asp_c22727_g1_i1	hypothetical protein POPTR_0001s39065g	GO:0005488
Asp_c14901_g1_i8	serine threonine-protein kinase afc1-like	GO:0000166 GO:0004672 GO:0006468
Asp_c11621_g1_i1	nucleolar gtp-binding protein 2-like	GO:0005730 GO:0003924 GO:0005525 GO:0042254	EC:3.6.1 EC:3.6.1.15
Asp_c11095_g1_i1	peptidyl-prolyl cis-trans isomerase pin1-like	GO:0003755 GO:0000413	EC:5.2.1.8
Asp_c14116_g1_i1	carboxyphosphonoenolpyruvate mutase	GO:0009570 GO:0003824 GO:0008152
Asp_c26937_g1_i1	dead-box atp-dependent rna helicase 39 isoform 1	GO:0003676 GO:0004386 GO:0005524 GO:0008152	EC:3.6.1 EC:3.6.1.15
Asp_c28812_g1_i1	superoxide dismutase	GO:0004784 GO:0046872 GO:0019430 GO:0055114	EC:1.15.1.1
Asp_c17121_g1_i1	non-imprinted in prader-willi angelman syndrome region	GO:0016020 GO:0015095 GO:0015693
Asp_c16020_g2_i4	protein kinase chloroplast	GO:0004709 GO:0005524 GO:0000165 GO:0000186 GO:0006468	EC:2.7.11.25 EC:2.7.11
Asp_c15607_g1_i5	malate glyoxysomal	GO:0009514 GO:0030060 GO:0006097 GO:0006099 GO:0006108	EC:1.1.1.37
Asp_c7468_g2_i1	probable sulfate transporter	GO:0016021 GO:0008271 GO:0017153 GO:0006835 GO:1902358
Asp_c17354_g1_i2	2-hydroxyacyl- lyase-like isoform x2	GO:0005829 GO:0000287 GO:0016831 GO:0030976 GO:0009407 GO:0010583 GO:0046482
Asp_c22535_g1_i1	hypothetical protein SELMODRAFT_74353, partial	GO:0016772
Asp_c30458_g1_i1	dnaj homolog subfamily c grv2-like	GO:0005774 GO:0005783 GO:0005802 GO:0031902 GO:0000578 GO:0006623 GO:0006897 GO:0007032 GO:0007033 GO:0009638 GO:0009660 GO:0009793 GO:0009959 GO:0042594 GO:0045324 GO:0051301
Asp_c16703_g1_i1	rna-binding protein 3	GO:0019013 GO:0030529 GO:0000166 GO:0003676
Asp_c15381_g1_i1	chorismate mutase 1	GO:0005737 GO:0004106 GO:0009073 GO:0046417	EC:5.4.99.5
Asp_c3088_g1_i2	probable anion transporter chloroplastic-like isoform x1	GO:0009507 GO:0016020 GO:0044765
Asp_c9982_g1_i1	hypothetical chloroplast rf21	GO:0009570 GO:0005524
Asp_c27513_g1_i1	receptor-like kinase	GO:0004674 GO:0005524 GO:0006468	EC:2.7.11
Asp_c13903_g1_i1	unknown	GO:0005488
Asp_c5150_g1_i1	rnase j	GO:0009507 GO:0003723 GO:0016788 GO:0046872 GO:0044237 GO:0044699
Asp_c9430_g1_i2	abc transporter g family member 11-like	GO:0005886 GO:0044425 GO:0000166 GO:0017111 GO:0006950 GO:0044765 GO:0071702	EC:3.6.1 EC:3.6.1.15
Asp_c16290_g1_i1	sec14 cytosolic	GO:0050896
Asp_c1539_g1_i1	serine arginine repetitive matrix protein 2-like isoform x1	GO:0008152
Asp_c25088_g1_i1	at1g68530-like partial	GO:0016740 GO:0008152
Asp_c12894_g1_i1	magnesium-dependent phosphatase 1	GO:0004725 GO:0035335	EC:3.1.3.16 EC:3.1 EC:3.1.3.48 EC:3.1.3.41
Asp_c6631_g2_i1	pentatricopeptide repeat-containing protein	GO:0005739 GO:0009507 GO:0000963 GO:0016554 GO:0080156
Asp_c16571_g3_i1	pentatricopeptide repeat	GO:0016023 GO:0007275 GO:0048856
Asp_c13522_g1_i1	clathrin adaptor complexes medium subunit family protein isoform 1	GO:0005829 GO:0030131 GO:0006623 GO:0016192
Asp_c11561_g1_i2	unknown	GO:0005794 GO:0016021 GO:0004252 GO:0006508 GO:0006816 GO:0007030 GO:0009651	EC:3.4.21
Asp_c16961_g1_i7	snare-like superfamily protein	GO:0005801 GO:0006888
Asp_c11343_g1_i1	3-ketoacyl- thiolase peroxisomal-like	GO:0016746
Asp_c2331_g2_i1	dhhc zinc finger domain containing protein	GO:0016020 GO:0016740
Asp_c5623_g1_i1	probable rna methyltransferase	GO:0005737 GO:0008176 GO:0008276 GO:0006400 GO:0009640 GO:0010388 GO:0016567 GO:0016571 GO:0016579 GO:0036265 GO:0045893	EC:2.1.1.33 EC:2.1.1
Asp_c11025_g1_i1	probable receptor-like protein kinase at5g47070-like	GO:0016772
Asp_c4323_g1_i2	queuine trna-ribosyltransferase	GO:0008479 GO:0008616	EC:2.4.2.29
Asp_c17742_g1_i1	atp-dependent rna helicase dhx29	GO:0016787 GO:0097159 GO:1901363
Asp_c5601_g2_i1	protein translation factor sui1 homolog isoform 1	GO:0003743 GO:0006413
Asp_c12315_g1_i1	long-chain acyl- synthetase 4	GO:0003824 GO:0008152
Asp_c24760_g1_i1	predicted protein	GO:0003676 GO:0004386 GO:0005524 GO:0009220	EC:3.6.1 EC:3.6.1.15
Asp_c613_g1_i1	sialyltransferase-like protein	GO:0016740
Asp_c12293_g2_i1	ribosomal protein s5 elongation factor g iii v family protein	GO:0044444 GO:0000166
Asp_c18223_g1_i1	cnl class nucleotide-binding site partial	GO:0043531
Asp_c8315_g1_i1	ubiquitin-protein ufd2	GO:0000151 GO:0005829 GO:0016874 GO:0034450 GO:0006511 GO:0010413 GO:0016567 GO:0045492
Asp_c169_g1_i1	2-oxoacid dioxygenase	GO:0016491
Asp_c10713_g1_i1	glycosyltransferase cazy family gt28	GO:0016740 GO:0044237 GO:0044238 GO:0071704
Asp_c5967_g2_i1	probable galacturonosyltransferase-like 3-like	GO:0005794 GO:0016020 GO:0016757 GO:0008152
Asp_c14165_g1_i1	methyltransferase at1g22800 isoform x1	GO:0008168 GO:0032259
Asp_c2515_g1_i2	protein	GO:0005739 GO:0005774 GO:0046872
Asp_c14240_g1_i1	probable histone -like isoform 1	GO:0000786 GO:0005634 GO:0003677 GO:0046982
Asp_c20242_g1_i1	thiol protease aleurain-like isoform 1	GO:0008234 GO:0006508	EC:3.4
Asp_c1818_g2_i1	serine threonine-protein kinase-like protein acr4	GO:0044464 GO:0004672 GO:0005488 GO:0009791 GO:0044237 GO:0048731
Asp_c17000_g1_i1	protein gamete expressed 1-like	GO:0016020
Asp_c13897_g1_i1	phospholipid-transporting atpase 4	GO:0016021 GO:0000287 GO:0004012 GO:0005524 GO:0019829 GO:0008152 GO:0045332 GO:0098655	EC:3.6.1 EC:3.6.1.3 EC:3.6.3.1 EC:3.6.1.15
Asp_c3951_g2_i1	swirm domain protein	GO:0003677 GO:0016491 GO:0055114
Asp_c14787_g2_i1	probable prefoldin subunit 3	GO:0016272 GO:0051082 GO:0006457
Asp_c25682_g1_i1	two-component response regulator arr1-like isoform x2	GO:0003677 GO:0003682 GO:0016301 GO:0000160 GO:0016310
Asp_c3143_g1_i2	serine threonine-protein	GO:0000166 GO:0004674 GO:0016310	EC:2.7.11
Asp_c17314_g1_i2	low quality protein: cmp-n-acetylneuraminate-beta-galactosamide-alpha- -sialyltransferase 1-like	GO:0008373 GO:0006486 GO:0097503	EC:2.4.99
Asp_c14678_g1_i1	endoplasmin homolog	GO:0044434 GO:0005488 GO:0001101 GO:0006950 GO:0009628 GO:0009791 GO:0009987 GO:0010035 GO:1901700
Asp_c17323_g1_i1	abc transporter f family member 3	GO:0005829 GO:0005215 GO:0005524 GO:0016887 GO:0006094 GO:0006096 GO:0006406 GO:0006606 GO:0007010 GO:0009651 GO:0010498 GO:0042742	EC:3.6.1 EC:3.6.1.3 EC:3.6.1.15
Asp_c14939_g1_i3	alpha n-terminal protein methyltransferase 1-like	GO:0008168 GO:0032259
Asp_c13780_g1_i2	3-hydroxy-3-methylglutaryl-coenzyme a reductase 1-like	GO:0005789 GO:0016021 GO:0004420 GO:0050661 GO:0008299 GO:0015936 GO:0055114	EC:1.1.1.34
Asp_c26774_g1_i1	chloroplast thylakoid membrane	GO:0009535
Asp_c12957_g1_i1	tyrosine--trna cytoplasmic	GO:0004831 GO:0005524 GO:0006418	EC:6.1.1.1 EC:6.1.1
Asp_c27325_g1_i1	mitochondria fission 1 protein	GO:0000266
Asp_c19809_g1_i1	pentatricopeptide repeat-containing protein	GO:0009793
Asp_CL990Contig1	metal transporter nramp3-like	GO:0016020 GO:0005215 GO:0006810
Asp_c11797_g2_i1	protein zinc induced facilitator-like 1-like isoform x3	GO:0016020
Asp_c13030_g1_i3	shaggy-related protein kinase 1	GO:0004674 GO:0005524 GO:0006468	EC:2.7.11
Asp_c7974_g1_i1	10 kda chaperonin-like	GO:0005737 GO:0005524 GO:0006457
Asp_c18204_g1_i1	low quality protein: probable serine threonine-protein kinase at1g18390	GO:0016023 GO:0004674 GO:0005524 GO:0006468	EC:2.7.11
Asp_c9101_g1_i2	trans- -dihydrobenzene- -diol dehydrogenase-like	GO:0016491 GO:0055114
Asp_c16604_g3_i1	mitogen-activated protein kinase 16-like	GO:0044464 GO:0000166 GO:0004674 GO:0016310 GO:0044699 GO:0050789	EC:2.7.11
Asp_c22428_g1_i1	geranylgeranyl diphosphate synthase	GO:0004311 GO:0008299	EC:2.5.1 EC:2.5.1.29
Asp_c14625_g1_i1	hypothetical protein JCGZ_00428	GO:0009941 GO:0005976 GO:0009987 GO:0044699
Asp_c16413_g2_i3	arf-like gtpase	GO:0005622 GO:0005525 GO:0007264
Asp_c14925_g1_i1	hypothetical protein AMTR_s00016p00239400	GO:0016021 GO:0015079 GO:0071805
Asp_c12089_g1_i2	CRHB7	GO:0005634 GO:0043565 GO:0006355
Asp_c1195_g1_i2	potassium transporter 10-like	GO:0006811
Asp_c10558_g5_i1	1-phosphatidylinositol-3-phosphate 5-kinase fab1a-like isoform x3	GO:0005524 GO:0016307 GO:0046872 GO:0044267 GO:0046854	EC:2.7.1
Asp_c12921_g1_i1	arf-like gtpase	GO:0005622 GO:0005525 GO:0007264
Asp_c11220_g1_i2	serine threonine-protein kinase ht1	GO:0004674 GO:0005524 GO:0006468	EC:2.7.11
Asp_c24796_g1_i1	hypothetical protein SELMODRAFT_24892, partial	GO:0046983
Asp_c152_g1_i1	golgi nucleotide sugar transporter 1	GO:0000139 GO:0016021 GO:0005458 GO:0008643 GO:0015784 GO:1901679
Asp_c21914_g1_i1	act-like protein tyrosine kinase family protein isoform partial	GO:0004674 GO:0005524 GO:0016597 GO:0006468	EC:2.7.11
Asp_c27134_g1_i1	unknown	GO:0000166 GO:0003676
Asp_c8134_g1_i1	cytochrome p450 reductase	GO:0005789 GO:0003958 GO:0005506 GO:0010181 GO:0055114	EC:1.6.2.4
Asp_c16631_g1_i1	unknown	GO:0000166
Asp_c640_g1_i1	dipeptidyl aminopeptidases acylaminoacyl-peptidases	GO:0016020 GO:0004177 GO:0008236 GO:0006508	EC:3.4.11
Asp_c7771_g1_i2	allene oxide cyclase	GO:0016853
Asp_c17245_g1_i1	carbamoyl-phosphate synthase large chain	GO:0003824 GO:0005524 GO:0046872 GO:0006807
Asp_c12804_g1_i1	histone-lysine n-methyltransferase atx5	GO:0018024 GO:0046872 GO:0051568	EC:2.1.1.43 EC:2.1.1
Asp_c27959_g1_i1	atp-binding cassette transporter	GO:0005524 GO:0016887	EC:3.6.1 EC:3.6.1.3 EC:3.6.1.15
Asp_c6416_g1_i1	phytosulfokine receptor	GO:0016301 GO:0006796
Asp_c521_g2_i1	protein scar2 isoform x2	GO:0005856 GO:0003779 GO:0030036
Asp_c16432_g1_i1	receptor protein	GO:0004672 GO:0016310
Asp_c22075_g1_i1	unknown	GO:0000023 GO:0010103 GO:0019252 GO:0019288 GO:0045893
Asp_c13831_g1_i1	protein	GO:0004674 GO:0005524 GO:0006468	EC:2.7.11
Asp_c24582_g1_i1	signal peptide peptidase-like 1	GO:0005802 GO:0010008 GO:0016021 GO:0004190 GO:0006508	EC:3.4.23
Asp_c11872_g1_i1	protein reversion-to-ethylene sensitivity1 isoform x1	GO:0005783 GO:0005794 GO:0044425 GO:0044446 GO:0098588
Asp_c20326_g1_i1	protein	GO:0008234 GO:0016758 GO:0036459 GO:0006511	EC:3.4
Asp_c6385_g1_i1	ribonuclease p family protein rpp14 family protein isoform 1	GO:0016070
Asp_c16045_g1_i7	hypothetical protein AMTR_s00056p00191650	GO:0016772
Asp_c14885_g1_i1	heme oxygenase	GO:0004392 GO:0006788	EC:1.14.99.3
Asp_c11523_g1_i2	protein	GO:0003677 GO:0003682
Asp_c892_g1_i1	hexose transporter protein	GO:0005886 GO:0009506 GO:0016021 GO:0005358 GO:0015758 GO:0035428 GO:0043090
Asp_c11939_g2_i1	atp synthase f1 subunit alpha	GO:0005743 GO:0045261 GO:0005524 GO:0046933 GO:0046961 GO:0015986 GO:0015991	EC:3.6.1 EC:3.6.1.3 EC:3.6.1.15
Asp_c16619_g3_i1	cytochrome b6 f complex subunit v	GO:0009512 GO:0009535 GO:0016021 GO:0045158 GO:0015979 GO:0017004 GO:0055114
Asp_c15998_g1_i1	3-isopropylmalate dehydrogenase	GO:0009536 GO:0000287 GO:0003862 GO:0051287 GO:0009098 GO:0055114	EC:1.1.1.85
Asp_c6672_g1_i1	hypothetical chloroplast rf2	GO:0009570 GO:0005524
Asp_c15168_g1_i1	dehydrodolichyl diphosphate synthase 2-like	GO:0000166 GO:0016740 GO:0008152
Asp_c15780_g1_i1	atp-dependent clp protease proteolytic subunit 4	GO:0004252 GO:0006508	EC:3.4.21
Asp_c5707_g1_i1	nadh-plastoquinone oxidoreductase subunit 1	GO:0009535 GO:0016021 GO:0016655 GO:0048038 GO:0019684 GO:0055114
Asp_c3166_g1_i1	golgin candidate 6	GO:0005794 GO:0009987 GO:1902582
Asp_c7444_g1_i1	PREDICTED: uncharacterized protein LOC101301526	GO:0009507
Asp_c10292_g1_i1	mitogen-activated protein kinase homolog ntf3-like	GO:0000166 GO:0004674 GO:0016310	EC:2.7.11
Asp_c11775_g1_i1	predicted protein	GO:0003676 GO:0005524 GO:0008026 GO:0008152	EC:3.6.1 EC:3.6.1.3 EC:3.6.1.15
Asp_c12968_g1_i1	cbs domain-containing protein	GO:0005739 GO:0030554 GO:0050897 GO:0006096 GO:0006833 GO:0006972 GO:0007030 GO:0009266 GO:0009651 GO:0045454 GO:0046686
Asp_c9539_g1_i2	protein	GO:0003676 GO:0004386 GO:0005524 GO:0008152	EC:3.6.1 EC:3.6.1.15
Asp_c7138_g1_i1	inositol -trisphosphate 5 6-kinase family protein isoform 2	GO:0005622 GO:0000287 GO:0005524 GO:0047325 GO:0052725 GO:0052726 GO:0016310 GO:0032957	EC:2.7.1.134 EC:2.7.1.159
Asp_c14106_g1_i1	triacylglycerol lipase sdp1-like	GO:0006629
Asp_c5112_g1_i1	l-type lectin-domain containing receptor kinase	GO:0005886 GO:0000166 GO:0004672 GO:0016310
Asp_c14967_g3_i2	protein transparent testa 1- partial	GO:0005488
Asp_c14831_g2_i3	protein	GO:0009522 GO:0009523 GO:0009535 GO:0016021 GO:0016168 GO:0046872 GO:0009765 GO:0018298
Asp_c28922_g1_i1	phosphatase 2c family protein	GO:0004722 GO:0046872 GO:0006470	EC:3.1.3.16 EC:3.1 EC:3.1.3.41
Asp_c28241_g1_i1	probable ubiquitin conjugation factor e4	GO:0003824
Asp_c8441_g1_i1	eukaryotic translation initiation factor 2 subunit alpha-like	GO:0005850 GO:0003743 GO:0006413
Asp_c9679_g1_i2	nad -binding protein	GO:0016491 GO:0055114
Asp_c3567_g1_i1	atp-dependent rna helicase mitochondrial-like	GO:0016817 GO:0097159 GO:1901363 GO:0008152
Asp_c2391_g1_i2	pre-mrna-splicing factor spf27 homolog	GO:0005634 GO:0002376 GO:0006396 GO:0006952
Asp_c8930_g1_i1	ras-related protein rabe1c	GO:0005525 GO:0007264 GO:0015031
Asp_c14974_g1_i2	c04c1_pinta ame: full=cytochrome p450 704c1 ame: full=cytochrome p450 cypd	GO:0005488 GO:0016491
Asp_c1799_g1_i1	uncharacterized protein LOC100803864	GO:0009507 GO:0009579 GO:0009657 GO:0016070 GO:0044249 GO:0044711 GO:0044763 GO:0044767 GO:1901576
Asp_c12862_g1_i2	ribosomal protein s5 elongation factor g iii v family protein	GO:0005840 GO:0003746 GO:0003924 GO:0005525 GO:0006414	EC:3.6.1 EC:3.6.1.15
Asp_c28813_g1_i1	nitrate transporter family protein	GO:0016020 GO:0022857 GO:0001101 GO:0005976 GO:0006950 GO:0009664 GO:0010035 GO:0043436 GO:0044711 GO:0044765 GO:0071705 GO:1901576 GO:1901700
Asp_c13407_g1_i1	clathrin assembly protein	GO:0043229 GO:0044444
Asp_c4356_g1_i1	dna topoisomerase i	GO:0016853 GO:0043167 GO:0097159 GO:1901363
Asp_c13151_g1_i1	methionine aminopeptidase chloroplastic mitochondrial-like	GO:0009507 GO:0046872 GO:0070006 GO:0006508 GO:0070084	EC:3.4.11
Asp_c23528_g1_i1	pentatricopeptide repeat-containing protein at2g39620	GO:0005739 GO:0010182 GO:0080156
Asp_c15613_g1_i1	rna recognition motif-containing protein	GO:0044424 GO:0043170 GO:0044237 GO:0044238 GO:0044699
Asp_c19802_g1_i1	ll-diaminopimelate chloroplastic-like	GO:0010285 GO:0030170 GO:0009089	EC:2.6.1.83
Asp_c10351_g1_i1	replication factor c subunit 1 isoform x2	GO:0005634 GO:0005663 GO:0009360 GO:0003689 GO:0003887 GO:0005524 GO:0000712 GO:0006260 GO:0006281 GO:0009737 GO:0031935 GO:0051570 GO:0071897	EC:3.6.1 EC:3.6.1.3 EC:2.7.7.7 EC:3.6.1.15
Asp_c5956_g1_i1	unknown	GO:0046872
Asp_c12241_g1_i1	polyunsaturated fatty acid delta-5-desaturase	GO:0005488 GO:0006629
Asp_c26588_g1_i1	protein aspartic protease in guard cell 1-like	GO:0008233
Asp_c25548_g1_i1	acetyltransferase acyltransferase	GO:0016740
Asp_c20067_g1_i1	pectin methylesterase 31 isoform 1	GO:0005618 GO:0030599 GO:0045330 GO:0042545 GO:0045490	EC:3.1.1.11 EC:3.1.1.1
Asp_c15689_g1_i1	kinase superfamily protein	GO:0004672
Asp_c14286_g1_i1	cyclin-t1-5-like isoform x1	GO:0005634 GO:0019901 GO:0000079 GO:0006355
Asp_c16146_g4_i1	red aleurone1	GO:0016491
Asp_c19116_g1_i1	probable monogalactosyldiacylglycerol synthase chloroplastic	GO:0009706 GO:0030246 GO:0046509 GO:0009247 GO:0009611 GO:0009620 GO:0009695 GO:0009753 GO:0009790 GO:0010027 GO:0030259	EC:2.4.1.46 EC:2.4.1
Asp_c23159_g1_i1	octicosapeptide phox bem1p domain kinase superfamily protein	GO:0004674 GO:0005524 GO:0006468	EC:2.7.11
Asp_c9065_g1_i1	aminoacyl trna synthase complex-interacting multifunctional protein 1-like	GO:0009507 GO:0000049
Asp_c13570_g1_i4	probable dimethyladenosine transferase-like	GO:0016433 GO:0000154 GO:0001510	EC:2.1.1
Asp_CL781Contig1	sphingosine-1-phosphate lyase	GO:0005789 GO:0016021 GO:0008117 GO:0016831 GO:0030170 GO:0006635 GO:0006888 GO:0009407 GO:0030149 GO:0043161 GO:0051788 GO:0080129	EC:4.1.2.27
Asp_c5013_g1_i1	alternative nad h dehydrogenase 1	GO:0016491 GO:0050660 GO:0055114
Asp_c24163_g1_i1	probable lrr receptor-like serine threonine-protein kinase at4g26540	GO:0016301
Asp_c18029_g1_i1	ribosomal protein l14	GO:0005840 GO:0003735 GO:0006412
Asp_c14448_g1_i1	early response to drought 3	GO:0008168 GO:0032259
Asp_c1327_g1_i1	hypothetical protein SELMODRAFT_428458	GO:0003682
Asp_c9828_g1_i1	dead-box atp-dependent rna helicase 7-like	GO:0005634 GO:0000166 GO:0003676 GO:0004386 GO:0004672 GO:0019538 GO:0043412 GO:0044260	EC:3.6.1 EC:3.6.1.15
Asp_c28276_g1_i1	endoribonuclease dicer homolog 1	GO:0003677 GO:0003723 GO:0004386 GO:0004525 GO:0005524 GO:0006396 GO:0016075 GO:0090502	EC:3.1.30 EC:3.6.1 EC:3.1 EC:3.1.26 EC:3.1.26.3 EC:3.6.1.15
Asp_c18892_g1_i1	leucine-rich repeat protein kinase family protein	GO:0016740
Asp_c23427_g1_i1	conserved hypothetical chloroplast protein ycf1	GO:0016021 GO:0031969
Asp_CL107Contig1	low quality protein: atp-dependent zinc metalloprotease -like	GO:0016021 GO:0004222 GO:0005524 GO:0008270 GO:0006508	EC:3.4.24
Asp_c8566_g1_i1	signal recognition particle 19 kda	GO:0048500 GO:0003723
Asp_c22759_g1_i1	notchless protein homolog	GO:0005730 GO:0080008 GO:0051604
Asp_c24541_g1_i1	protein kinase chloroplastic	GO:0004674 GO:0005524 GO:0006468	EC:2.7.11
Asp_c13120_g1_i2	d-tyrosyl-trna isoform x2	GO:0016787
Asp_c10397_g1_i1	glycine-rich rna-binding protein mitochondrial- partial	GO:0097159 GO:1901363
Asp_c28810_g1_i1	probable lrr receptor-like serine threonine-protein kinase at1g06840 isoform x1	GO:0016772
Asp_c14657_g1_i3	PREDICTED: uncharacterized protein LOC101259284	GO:0009535 GO:0010287
Asp_c3956_g1_i1	phosphoglycerate mutase	GO:0004619 GO:0006096	EC:5.4.2.1
Asp_c11450_g1_i3	atp synthase subunit	GO:0042626 GO:0008152 GO:0055085	EC:3.6.1 EC:3.6.1.3 EC:3.6.1.15
Asp_c14044_g2_i2	glucuronosyltransferase pgsip8	GO:0016757 GO:0008152
Asp_c12261_g1_i1	multiple rna-binding domain-containing protein 1	GO:0000166 GO:0003676
Asp_c10899_g1_i3	cs domain protein	GO:0046872
Asp_c15423_g1_i1	mads-box transcription factor 23 isoform x1	GO:0003677 GO:0009628 GO:0010076 GO:0048440 GO:0048441 GO:0048442 GO:0048443
Asp_c15911_g1_i1	polyubiquitin-like protein	GO:0005737
Asp_c1464_g1_i1	receptor protein kinase perk1	GO:0004674 GO:0005524 GO:0006468	EC:2.7.11
Asp_c4384_g1_i1	methyltransferase-like protein 13	GO:0008168 GO:0032259
Asp_c27669_g1_i1	neutral alpha-glucosidase c-like	GO:0009507 GO:0004553 GO:0030246 GO:0005975
Asp_c17041_g1_i1	lysine histidine transporter 1-like	GO:0016021
Asp_c4509_g2_i1	cardiolipin mitochondrial	GO:0016780 GO:0044763
Asp_c11190_g2_i1	pyrophosphate-energized vacuolar membrane proton pump	GO:0016020 GO:0004427 GO:0009678 GO:0008152 GO:0015992 GO:0055085	EC:3.6.1.1 EC:3.6.1
Asp_c382_g1_i1	serine threonine-protein kinase atr	GO:0004674 GO:0005524 GO:0006468	EC:2.7.11
Asp_c17243_g1_i4	serine threonine-protein kinase afc1	GO:0004674 GO:0005524 GO:0006468 GO:0010468 GO:0080090 GO:2000112	EC:2.7.11
Asp_c14902_g1_i1	endoplasmic reticulum-golgi intermediate compartment protein 3	GO:0005783
Asp_c13357_g1_i4	unknown	GO:0016021
Asp_c17641_g1_i1	probable serine threonine-protein kinase yaka-like isoform x3	GO:0016772
Asp_c9683_g1_i1	sec14p-like phosphatidylinositol transfer family protein	GO:0005886 GO:0005215 GO:0006810
Asp_c8383_g1_i1	probable calcium-binding protein cml18	GO:0005509
Asp_c17106_g2_i1	multidrug resistance protein	GO:0016021 GO:0005524 GO:0042626 GO:0042886 GO:0055085	EC:3.6.1 EC:3.6.1.3 EC:3.6.1.15
Asp_c2812_g1_i1	predicted protein	GO:0000166 GO:0003676 GO:0004386	EC:3.6.1 EC:3.6.1.15
Asp_c1038_g1_i1	nit4 family protein	GO:0016810 GO:0006807
Asp_c14736_g1_i1	predicted protein	GO:0046872
Asp_c6429_g1_i1	beta- -mannosyl-glycoprotein 4-beta-n-acetylglucosaminyltransferase	GO:0016020 GO:0003830 GO:0006487	EC:2.4.1.144 EC:2.4.1
Asp_c16526_g1_i1	cysteine protease	GO:0016787
Asp_c4281_g2_i1	uncharacterized loc101207486	GO:0046872
Asp_c6166_g2_i1	glycosyl hydrolase family 17 protein	GO:0003824
Asp_c5219_g1_i1	hypothetical protein SELMODRAFT_451607	GO:0016021 GO:0004601 GO:0005509 GO:0050664 GO:0055114	EC:1.11.1.7
Asp_c14572_g1_i4	small nuclear ribonucleoprotein e-like isoform x2	GO:0005681 GO:0000398
Asp_c17427_g1_i2	u-box domain-containing protein 35	GO:0016740
Asp_c12549_g1_i1	calcium-dependent protein kinase 1-like	GO:0004674 GO:0005509 GO:0005524 GO:0006468	EC:2.7.11
Asp_c25772_g1_i1	gdp-man:man c -pp-dol alpha- -mannosyltransferase-like	GO:0005783 GO:0044425 GO:0016757 GO:0006486 GO:0050896
Asp_c28038_g1_i1	hypothetical protein SELMODRAFT_406383	GO:0016021 GO:0017153 GO:0006835 GO:0055085
Asp_c21996_g1_i1	wrky transcription	GO:0003700 GO:0043565 GO:0006355
Asp_c16927_g1_i2	cinnamyl alcohol dehydrogenase	GO:0005622 GO:0016616 GO:0046872 GO:0009699
Asp_c21700_g1_i1	d-mannose binding lectin receptor-like protein kinase family protein	GO:0005886 GO:0016021 GO:0004674 GO:0005516 GO:0005524 GO:0030246 GO:0031625 GO:0046777	EC:2.7.11
Asp_c20448_g1_i1	predicted protein	GO:0005747 GO:0009853
Asp_c10662_g2_i1	starch synthase chloroplastic amyloplastic-like	GO:0009501 GO:0009507 GO:0009011 GO:0019252	EC:2.4.1.21 EC:2.4.1
Asp_c18103_g1_i1	microsomal glutathione s-transferase 3-like isoform 1	GO:0012505 GO:0043231 GO:0044444
Asp_c11562_g1_i1	ice-like protease p20 domain protein	GO:0008233 GO:0006508
Asp_CL934Contig1	glycosyl hydrolase family 81 protein	GO:0016787
Asp_c26694_g1_i1	PREDICTED: beta-ureidopropionase-like	GO:0005829 GO:0003837 GO:0006212	EC:3.5.1.6
Asp_c14483_g1_i4	trnahis guanylyltransferase	GO:0016779
Asp_c8713_g1_i4	unknown	GO:0000166 GO:0003676
Asp_c18228_g1_i1	predicted protein	GO:0005737 GO:0003743 GO:0006413
Asp_c11175_g1_i1	er lumen protein-retaining receptor isoform x2	GO:0016021 GO:0046923 GO:0006621
Asp_c5391_g1_i1	respiratory burst oxidase homolog	GO:0016020 GO:0016491
Asp_c16609_g2_i1	PREDICTED: uncharacterized protein LOC103696468	GO:0006635
Asp_c13830_g1_i2	hypothetical protein SELMODRAFT_83500	GO:0046872
Asp_c17387_g2_i5	probable lrr receptor-like serine threonine-protein kinase at1g56140-like	GO:0004674 GO:0005524 GO:0006468	EC:2.7.11
Asp_c79_g1_i1	abc transporter g family member 7-like	GO:0016020 GO:0005524 GO:0016887	EC:3.6.1 EC:3.6.1.3 EC:3.6.1.15
Asp_c12006_g1_i1	cytosolic malate dehydrogenase	GO:0016746 GO:0030060 GO:0006099 GO:0006108 GO:0044262	EC:1.1.1.37
Asp_c28762_g1_i1	vacuolar proton atpase a3-like	GO:0000220 GO:0016021 GO:0015078 GO:0015991
Asp_c28998_g1_i1	histidine kinase- dna gyrase	GO:0016301 GO:0016310
Asp_c7915_g2_i1	hypothetical protein M569_12152, partial	GO:0005840 GO:0003735 GO:0006412
Asp_c22248_g1_i1	grpe like protein	GO:0005739 GO:0005515
Asp_c6115_g1_i1	protein arginine n-methyltransferase prmt10-like	GO:0008168 GO:0006479
Asp_c27498_g1_i1	glucan endo- -beta-glucosidase 11-like	GO:0004553 GO:0005975
Asp_c1852_g1_i1	mapkkk family protein kinase	GO:0000166 GO:0004672 GO:0016310
Asp_c1987_g1_i1	dnaj homolog subfamily b member 11-like	GO:0051082 GO:0006457
Asp_c22086_g1_i1	suppressor of	GO:0043229 GO:0006355 GO:0010467 GO:0034645 GO:0044238
Asp_c440_g1_i1	60s ribosomal protein l18a-2	GO:0005840 GO:0003735 GO:0006412
Asp_c28836_g1_i1	protein kish-a-like	GO:0016021
Asp_c10877_g1_i1	Proline iminopeptidase, putative	GO:0008233
Asp_c12472_g1_i1	ethylene-responsive transcription factor rap2-7-like isoform x2	GO:0005634 GO:0003677 GO:0003700 GO:0006351 GO:0006355
Asp_c11031_g1_i1	60s ribosomal protein l11	GO:0005840 GO:0003735 GO:0006412
Asp_c18983_g1_i1	e3 ubiquitin-protein ligase upl1-like isoform x2	GO:0004842 GO:0016874 GO:0016567
Asp_c16104_g3_i2	citrate synthase	GO:0046912 GO:0006099 GO:0044262
Asp_c14223_g1_i1	40s ribosomal protein	GO:0005840 GO:0003735 GO:0006412
Asp_c26627_g1_i1	phosphoserine chloroplastic-like	GO:0009534 GO:0009570 GO:0004648 GO:0030170 GO:0006564	EC:2.6.1.52
Asp_c7220_g1_i1	3-ketoacyl- synthase	GO:0016740 GO:0008152
Asp_c16802_g1_i3	hypothetical protein SELMODRAFT_187658	GO:0005840 GO:0003735 GO:0019843 GO:0006412
Asp_c14967_g1_i3	predicted protein	GO:0003676 GO:0046872
Asp_c17526_g1_i1	lactosylceramide 4-alpha-	GO:0016740
Asp_c502_g1_i1	gdsl-like lipase	GO:0016787 GO:0006629
Asp_c5461_g2_i1	glycerol kinase	GO:0005829 GO:0004370 GO:0005524 GO:0006072 GO:0006635 GO:0016310 GO:0019563 GO:0042742	EC:2.7.1.30
Asp_c19094_g1_i1	potassium transporter	GO:0016021 GO:0015079 GO:0071805
Asp_c2764_g1_i1	pleiotropic drug resistance protein 3- partial	GO:0016020 GO:0005524 GO:0016887	EC:3.6.1 EC:3.6.1.3 EC:3.6.1.15
Asp_c12070_g1_i1	erf transcription factor 06	GO:0005634 GO:0003677 GO:0003700 GO:0006351 GO:0006355
Asp_c22870_g1_i1	unnamed protein product	GO:0004674 GO:0000077 GO:0000723 GO:0006281 GO:0010212 GO:0016572 GO:0090399	EC:2.7.11
Asp_c13843_g1_i3	pyrophosphate--fructose 6-phosphate 1-phosphotransferase subunit beta-like	GO:0003872 GO:0005524 GO:0047334 GO:0006002 GO:0006096 GO:0046835	EC:2.7.1 EC:2.7.1.90 EC:2.7.1.11
Asp_c3572_g1_i1	ribosomal protein l2	GO:0005739 GO:0009507 GO:0015934 GO:0003723 GO:0003735 GO:0016740 GO:0006412
Asp_c13260_g1_i3	spermatogenesis-associated protein 20	GO:0009507 GO:0003824 GO:0008152
Asp_c5693_g1_i2	hypothetical protein SELMODRAFT_102435	GO:0003676 GO:0016787
Asp_c13278_g1_i1	hypothetical protein SELMODRAFT_84151	GO:0003676 GO:0046872
Asp_c2067_g1_i1	probable dolichyl pyrophosphate glc1man9 c2 alpha- -glucosyltransferase-like	GO:0005783 GO:0044425 GO:0016757 GO:0006950 GO:0009628 GO:0044267 GO:0044763
Asp_c7988_g1_i2	myosin class 11-1	GO:0016459 GO:0003774 GO:0003779 GO:0005524 GO:0008152	EC:3.6.1 EC:3.6.1.15
Asp_c12611_g1_i2	ubiquinol oxidase mitochondrial-like	GO:0016021 GO:0070469 GO:0009916 GO:0046872 GO:0055114	EC:1.10.3
Asp_c11728_g1_i1	inositol polyphosphate phosphatase	GO:0046856
Asp_c4940_g1_i1	high affinity k+ transporter 5	GO:0016021 GO:0015079 GO:0071805
Asp_c4774_g1_i1	hydroxyphenylpyruvate dioxygenase	GO:0003868 GO:0046872 GO:0009072 GO:0055114	EC:1.13.11 EC:1.13.11.27
Asp_c2551_g1_i1	serine threonine-protein kinase smg1-like	GO:0005524 GO:0016301 GO:0016773 GO:0016310
Asp_c5930_g1_i1	probable trehalose-phosphate phosphatase j-like	GO:0016787 GO:0044237
Asp_c8357_g1_i2	aspartic proteinase-like protein 2-like	GO:0016787
Asp_c2432_g1_i1	glucan synthase like 7	GO:0000148 GO:0003843 GO:0006075	EC:2.4.1.34 EC:2.4.1
Asp_c9424_g1_i1	probable 3-deoxy-d-manno-octulosonic acid mitochondrial	GO:0006629 GO:0044237 GO:0044763
Asp_c2964_g2_i1	protein	GO:0044699
Asp_c24507_g1_i1	dna topoisomerase 6 subunit a-like	GO:0005634 GO:0005694 GO:0009330 GO:0000287 GO:0003677 GO:0003918 GO:0005524 GO:0042802 GO:0000737 GO:0006265 GO:0009957	EC:3.6.1 EC:3.6.1.3 EC:5.99.1 EC:5.99.1.3 EC:3.6.1.15
Asp_c11635_g1_i1	unknown	GO:0000166 GO:0003676
Asp_c11492_g1_i1	hypothetical protein PRUPE_ppa007234mg	GO:0009535 GO:0016021 GO:0009902 GO:0010027 GO:0034660 GO:0042793
Asp_c24033_g1_i1	ubiquitin-specific protease 23	GO:0008234 GO:0036459 GO:0044237 GO:0044238 GO:0071704	EC:3.4
Asp_c23763_g1_i1	cll6 clavata1-like receptor s t protein kinase protein	GO:0016020 GO:0004674 GO:0005524 GO:0006468 GO:0009791 GO:0048367 GO:0050896	EC:2.7.11
Asp_c16935_g1_i1	conserved oligomeric golgi complex subunit 4-like	GO:0005794 GO:0016020 GO:0016192 GO:0044763 GO:0044765 GO:0051649
Asp_c16893_g2_i1	fatty acid hydroxylase superfamily	GO:0005783 GO:0044425 GO:0006631 GO:0042335 GO:0044249 GO:0044711 GO:1901576
Asp_c16098_g1_i1	leucine-rich repeat receptor-like protein kinase tdr-like	GO:0016301
Asp_c16121_g1_i1	bifunctional polymyxin resistance protein	GO:0003824 GO:0050662 GO:0008152
Asp_c12304_g1_i1	hnh endonuclease	GO:0005634 GO:0004519 GO:0009269 GO:0009409 GO:0009651 GO:0009737	EC:3.1
Asp_c25245_g1_i1	cation h(+) antiporter 20-like	GO:0044765
Asp_c10208_g2_i1	protein mei2-like 2-like	GO:0097159 GO:1901363
Asp_c16009_g1_i1	gpi transamidase subunit pig-u	GO:0005886 GO:0044238 GO:0044710 GO:0071704
Asp_c12994_g1_i1	ribosome maturation factor rimm	GO:0044237 GO:0044238 GO:0071704
Asp_c10155_g1_i1	xyloglucan alpha- -xylosyltransferase	GO:0016021 GO:0016758 GO:0008152
Asp_c23220_g1_i1	predicted protein	GO:0004842 GO:0008270 GO:0016567
Asp_c11886_g1_i3	uncharacterized rna-binding	GO:0000166 GO:0003676
Asp_c15206_g2_i1	atp-dependent clp protease atp-binding subunit clpa homolog chloroplastic	GO:0005524 GO:0019538
Asp_c533_g1_i1	histone-lysine n- h3 lysine-9 specific suvh4-like	GO:0005634 GO:0005694 GO:0008270 GO:0018024 GO:0042393 GO:0034968	EC:2.1.1.43 EC:2.1.1
Asp_c3809_g1_i2	protein	GO:0000287 GO:0016791 GO:0009117 GO:0016311	EC:3.1 EC:3.1.3.41
Asp_c14895_g1_i1	protein reveille 6-like isoform x1	GO:0003677 GO:0003682
Asp_CL209Contig1	hypothetical protein AMTR_s00022p00016600	GO:0005730 GO:0030896 GO:0000077 GO:0006281
Asp_c9288_g1_i1	beta- -galactosyltransferase-like protein	GO:0016740
Asp_c12849_g1_i1	probable trans-2-enoyl- mitochondrial-like	GO:0043231 GO:0044444 GO:0016491 GO:0046914 GO:0006631
Asp_c15591_g2_i3	uncharacterized oxidoreductase chloroplastic-like	GO:0009505 GO:0009570 GO:0009941 GO:0000096 GO:0006098 GO:0006546 GO:0006636 GO:0006766 GO:0008652 GO:0009072 GO:0009106 GO:0009108 GO:0009695 GO:0009902 GO:0010027 GO:0015995 GO:0016117 GO:0019288 GO:0019761 GO:0034660 GO:0042793
Asp_c16784_g1_i1	valyl-trna synthetase-like	GO:0005737 GO:0002161 GO:0004832 GO:0005524 GO:0006438 GO:0006450	EC:6.1.1 EC:6.1.1.9 EC:3.1.1.1
Asp_c10179_g1_i2	patatin t5	GO:0008152
Asp_c16707_g1_i6	kelch repeat-containing protein at3g27220-like	GO:0005768 GO:0005802 GO:0008270 GO:0006869
Asp_c16108_g1_i1	ribosomal rna-processing protein 8-like	GO:0008168 GO:0032259
Asp_c16240_g1_i1	arginine n-methyltransferase family protein	GO:0008152 GO:0009987 GO:0044699
Asp_c6064_g1_i1	muts isoform 1	GO:0005634 GO:0003684 GO:0005524 GO:0030983 GO:0006270 GO:0006275 GO:0006290 GO:0006298 GO:0048451 GO:0048453 GO:0051726
Asp_c30032_g1_i1	subtilisin-like protease-like	GO:0016787
Asp_c1286_g2_i1	cellulose partial	GO:0005886 GO:0016021 GO:0016760 GO:0046872 GO:0009834 GO:0010413 GO:0030244 GO:0042742 GO:0045492 GO:0050832	EC:2.4.1.12 EC:2.4.1
Asp_c11376_g1_i3	loc100285628 isoform x1	GO:0016607 GO:0000166 GO:0003676 GO:0000398 GO:0007062 GO:0007129 GO:0007131 GO:0033044 GO:0042138
Asp_c13608_g1_i2	peptidyl-prolyl cis-trans isomerase chloroplastic-like	GO:0009543 GO:0003755 GO:0000413 GO:0006457	EC:5.2.1.8
Asp_c11541_g1_i2	predicted protein	GO:0016021
Asp_c10577_g1_i1	unknown	GO:0009536
Asp_c975_g1_i1	atp-dependent rna helicase dhx29- partial	GO:0000166 GO:0004386	EC:3.6.1 EC:3.6.1.15
Asp_c8028_g1_i1	peptidyl-prolyl cis-trans isomerase chloroplastic-like	GO:0003755 GO:0000413 GO:0006457	EC:5.2.1.8
Asp_c11643_g1_i2	hypothetical protein SELMODRAFT_167789	GO:0016021 GO:0004222 GO:0005524 GO:0008270 GO:0006508	EC:3.4.24
Asp_CL956Contig1	protein brittle- chloroplastic amyloplastic	GO:0005743 GO:0009706 GO:0016021 GO:0015215 GO:0006612 GO:0006888 GO:0006950 GO:0009165 GO:0010363 GO:0015696 GO:0015802 GO:0043069 GO:0043090 GO:0043269 GO:1901679
Asp_c2516_g1_i1	udp-galactose udp-glucose transporter 3-like	GO:0016021 GO:0055085
Asp_c17325_g9_i1	unknown	GO:0016597 GO:0008152
Asp_c14142_g1_i2	purple acid phosphatase	GO:0005576 GO:0005829 GO:0009505 GO:0003993 GO:0046872 GO:0016311	EC:3.1 EC:3.1.3.41 EC:3.1.3.2
Asp_CL902Contig1	glucan endo- -beta-glucosidase 8-like	GO:0016787
Asp_c14290_g1_i1	40s ribosomal protein s5-2-like isoform x1	GO:0015935 GO:0003723 GO:0003735 GO:0006412
Asp_c12875_g2_i2	unknown	GO:0004719 GO:0006479	EC:2.1.1.77 EC:2.1.1
Asp_c22688_g1_i1	nucleoside diphosphate	GO:0005739 GO:0009507 GO:0004550 GO:0005524 GO:0008270 GO:0006165 GO:0006183 GO:0006228 GO:0006241	EC:2.7.4.6
Asp_c21986_g1_i1	probable leucine-rich repeat receptor-like serine threonine-protein kinase at5g15730	GO:0016301
Asp_c25176_g1_i1	snf2 family dna-dependent atpase	GO:0003677 GO:0005524
Asp_c21234_g1_i1	metal tolerance protein c1-like	GO:0005773 GO:0016020 GO:0006812 GO:0055085
Asp_c15543_g2_i3	cbl-interacting serine threonine-protein kinase 9	GO:0005737 GO:0005886 GO:0004674 GO:0005515 GO:0005524 GO:0006468 GO:0007165 GO:0009409 GO:0009611 GO:0009651 GO:0010555 GO:0043266 GO:0051365 GO:0055075	EC:2.7.11
Asp_c3472_g1_i1	hypothetical protein SELMODRAFT_449209	GO:0016020 GO:0000155 GO:0000160 GO:0023014	EC:2.7.3 EC:2.7.13.3
Asp_c11142_g1_i1	prokaryotic dna	GO:0003677 GO:0003917 GO:0006265	EC:5.99.1 EC:5.99.1.2
Asp_c16990_g2_i1	abscisic acid 8 -hydroxylase 1	GO:0005576 GO:0010295 GO:0019825 GO:0046872 GO:0009639 GO:0009687 GO:0048838 GO:0050832	EC:1.14.13.93 EC:1.14.13
Asp_c10165_g2_i1	hypothetical protein SELMODRAFT_447032	GO:0008234 GO:0036459 GO:0006511	EC:3.4
Asp_c29070_g1_i1	oligopeptide transporter 1	GO:0016021 GO:0005215 GO:0006857
Asp_c18256_g1_i1	mitochondrial substrate carrier family protein b	GO:0016021 GO:0055085
Asp_c13986_g1_i1	fatty acid amide hydrolase-like	GO:0005773 GO:0005783 GO:0044425 GO:0044446 GO:0098588 GO:0016787 GO:0008152
Asp_c18115_g1_i1	protein rmd5 homolog a-like	GO:0046872
Asp_CL788Contig1	pti1-like tyrosine-protein kinase at3g15890-like	GO:0004674 GO:0005524 GO:0006468	EC:2.7.11
Asp_c18739_g1_i1	nitrate transporter	GO:0006810 GO:0042221 GO:0044763 GO:0071704
Asp_c5623_g2_i1	7sk snrna methylphosphate capping enzyme-like	GO:0008168 GO:0006464 GO:0032259
Asp_c24606_g1_i1	rhodanese-like domain-containing protein chloroplastic-like	GO:0009535 GO:0009941 GO:0000023 GO:0006098 GO:0019252 GO:0043085
Asp_c20367_g1_i1	flavonoid 3 hydroxylase-like protein	GO:0005488 GO:0016491
Asp_c14947_g1_i2	motile sperm domain-containing protein 2-like	GO:0043231 GO:0044444
Asp_c1756_g2_i1	glucan synthase like 3	GO:0016020
Asp_c8086_g1_i2	protein	GO:0005622 GO:0008270
Asp_c17367_g1_i3	hypothetical protein AMTR_s00014p00234760	GO:0016746 GO:0008610
Asp_c19452_g1_i1	beach domain-containing protein lvsa-like isoform x3	GO:0007033 GO:0009737 GO:0009825 GO:0010090
Asp_c4144_g1_i1	mitochondrial import inner membrane translocase subunit tim23-2-like	GO:0016021
Asp_c24660_g1_i1	ubiquitin-conjugating enzyme e2	GO:0016881 GO:0008152
Asp_c16070_g1_i2	at4g02410 t14p8_3	GO:0016772
Asp_c15838_g1_i1	phenylalanine ammonia partial	GO:0005737 GO:0045548 GO:0006559 GO:0009800	EC:4.3.1.24 EC:4.3.1.25
Asp_c14740_g1_i2	probable purine permease 5	GO:0016020 GO:0006810
Asp_c4347_g1_i1	serine carboxypeptidase	GO:0008233
Asp_c17107_g1_i3	leucine-rich repeat protein kinase family protein isoform 1	GO:0016020 GO:0016301 GO:0016310
Asp_c4683_g1_i1	coatomer subunit gamma-2	GO:0005829 GO:0005886 GO:0009506 GO:0009507 GO:0030126 GO:0005198 GO:0006094 GO:0006487 GO:0006886 GO:0007010 GO:0010498 GO:0016192
Asp_c9278_g1_i2	u4 tri-snrnp-associated protein 1 isoform x2	GO:0007389 GO:0009653 GO:0044763 GO:0048316 GO:0048367 GO:0048507 GO:0050789 GO:0050896
Asp_c161_g1_i2	nadp-dependent glyceraldehyde-3-phosphate dehydrogenase	GO:0005737 GO:0008886 GO:0055114	EC:1.2.1.9
Asp_c8045_g1_i1	abc transporter i family member 17	GO:0005774 GO:0005886 GO:0005215 GO:0005524 GO:0016887 GO:0006810	EC:3.6.1 EC:3.6.1.3 EC:3.6.1.15
Asp_c26759_g1_i1	brefeldin a-inhibited guanine nucleotide-exchange protein 1-like	GO:0005086 GO:0032012 GO:0043547
Asp_c16775_g2_i1	phospho-2-dehydro-3-deoxyheptonate aldolase chloroplastic-like	GO:0003849 GO:0009073	EC:2.5.1.54
Asp_c10141_g1_i2	quinolinate phoshoribosyltransferase isoform 1	GO:0009536 GO:0004514 GO:0009435	EC:2.4.2.19
Asp_c27521_g1_i1	zinc finger ccch domain-containing protein 56	GO:0046872
Asp_c16179_g2_i1	protein embryo defective 2219	GO:0009506 GO:0009507
Asp_c24646_g1_i1	dnaj protein homolog	GO:0003676 GO:0005524 GO:0008276 GO:0031072 GO:0046872 GO:0051082 GO:0006457 GO:0006479 GO:0009408	EC:2.1.1
Asp_c26460_g1_i1	u5 small nuclear ribonucleoprotein 200 kda helicase	GO:0003676 GO:0004386 GO:0005524 GO:0008152	EC:3.6.1 EC:3.6.1.15
Asp_c30129_g1_i1	glucan endo- -beta-glucosidase 11-like	GO:0016020 GO:0071944 GO:0004553 GO:0008152 GO:0044763 GO:0050794 GO:0050896
Asp_c16944_g1_i1	lectin protein kinase family protein	GO:0016020 GO:0005488 GO:0016772 GO:0009987
Asp_c16634_g1_i2	peroxisome biogenesis factor 10	GO:0005777 GO:0016020 GO:0044237 GO:0044699
Asp_c14261_g1_i1	probable amino-acid acetyltransferase chloroplastic	GO:0005737 GO:0004042 GO:0006526	EC:2.3.1.1 EC:2.3.1
Asp_c2832_g2_i1	Os09g0481600	GO:0005524 GO:0043531 GO:0007165
Asp_c4577_g1_i1	predicted protein	GO:0009507 GO:0000166 GO:0016301 GO:0043167 GO:0006796 GO:0019438 GO:0044272 GO:0072528
Asp_c15989_g1_i1	carrier protein mitochondrial	GO:0005743 GO:0016021 GO:0005215 GO:0006950 GO:0015711 GO:0015858 GO:0015868 GO:0051503 GO:0055085
Asp_c7401_g1_i1	ferritin ribonucleotide reductase-like family protein	GO:0016491 GO:0009186 GO:0055114
Asp_c17921_g1_i1	sulfite reductase	GO:0042644 GO:0003677 GO:0020037 GO:0046872 GO:0050311 GO:0051539 GO:0006260 GO:0006275 GO:0019424 GO:0045892 GO:1900160	EC:1.8.7.1
Asp_c11950_g1_i2	protein	GO:0004722 GO:0046872 GO:0006470	EC:3.1.3.16 EC:3.1 EC:3.1.3.41
Asp_c2995_g1_i1	ahk3 histidine kinase-like partial	GO:0016020 GO:0000155 GO:0000160 GO:0023014	EC:2.7.3 EC:2.7.13.3
Asp_c28689_g1_i1	bah and coiled-coil domain-containing protein 1-like	GO:0003682 GO:0008270
Asp_c16892_g1_i1	ribosome biogenesis protein tsr3 homolog isoform x1	GO:0005634 GO:0005829 GO:0006364
Asp_c9395_g2_i1	methyladenine glycosylase family protein	GO:0008725 GO:0006284	EC:3.2.2.21 EC:3.2.2.20 EC:3.2.2
Asp_c27457_g1_i1	callose synthase 12-like isoform x1	GO:0000148 GO:0003843 GO:0006075	EC:2.4.1.34 EC:2.4.1
Asp_c17300_g1_i1	signal recognition particle-related srp-related isoform 1	GO:0030529 GO:0044444 GO:0003723
Asp_c3721_g1_i2	abc transporter g family member 11-like	GO:0016020 GO:0005524 GO:0016887	EC:3.6.1 EC:3.6.1.3 EC:3.6.1.15
Asp_c26424_g1_i1	predicted protein	GO:0009535 GO:0009570 GO:0009941 GO:0010319 GO:0048046 GO:0003676 GO:0005524 GO:0008974 GO:0000165 GO:0006098 GO:0006364 GO:0006612 GO:0009595 GO:0009637 GO:0009697 GO:0009773 GO:0009862 GO:0009867 GO:0009902 GO:0010103 GO:0010114 GO:0010200 GO:0010207 GO:0010218 GO:0010310 GO:0010363 GO:0019253 GO:0019344 GO:0031348 GO:0035304 GO:0043900 GO:0050832	EC:2.7.1.19
Asp_c20470_g1_i1	rna polymerase i largest subunit	GO:0005634 GO:0003677 GO:0003899 GO:0008270 GO:0006351	EC:2.7.7.6
Asp_c16060_g1_i2	dwnn domain isoform 2	GO:0005488
Asp_c28889_g1_i1	unnamed protein product	GO:0016787 GO:0044237 GO:0044699 GO:0071704
Asp_c20210_g1_i1	probable n-acetyl-gamma-glutamyl-phosphate chloroplastic	GO:0005737 GO:0003942 GO:0046983 GO:0051287 GO:0006526 GO:0055114	EC:1.2.1.38
Asp_CL1008Contig1	protein	GO:0005524 GO:0051082 GO:0006457
Asp_c8840_g1_i1	protein	GO:0044238 GO:0071704
Asp_c15134_g1_i1	hypothetical protein JCGZ_11592	GO:0004519 GO:0006355 GO:0035194 GO:0042780 GO:0070918 GO:0090305	EC:3.1
Asp_CL703Contig1	hasty-like protein	GO:0007275
Asp_c25521_g1_i1	truncated nitrate transporter	GO:0016020 GO:0006810
Asp_c17312_g1_i1	hypothetical protein CARUB_v100166771mg, partial	GO:0003824 GO:0043167
Asp_c24825_g1_i1	ribosomal protein l12 atp-dependent clp protease adaptor protein family protein	GO:0030163
Asp_c12967_g1_i1	thiosulfate sulfurtransferase chloroplastic	GO:0004674 GO:0005524 GO:0030246 GO:0006468	EC:2.7.11
Asp_c10222_g1_i1	probable histone h2a variant 3	GO:0000786 GO:0005634 GO:0005773 GO:0003677 GO:0046982 GO:0006334 GO:0006338 GO:0009266 GO:0009909 GO:0010468 GO:0042742 GO:0044030
Asp_c9645_g2_i1	wrky transcription factor 65	GO:0006811
Asp_c14746_g2_i1	qa- sso1 syntaxin1- syp12a-group	GO:0006810
Asp_c16444_g1_i1	ring finger	GO:0046872
Asp_c16298_g1_i2	cytochrome p450 87a3-like	GO:0016491
Asp_c26968_g1_i1	organic cation carnitine transporter 7-like	GO:0016020 GO:0005215 GO:0006820 GO:0007165 GO:0016043 GO:0071310 GO:0071702 GO:0071705
Asp_c12261_g2_i1	multiple rna-binding domain-containing protein 1-like isoform x1	GO:0097159 GO:1901363
Asp_c17347_g3_i17	50s ribosomal protein	GO:0005622 GO:0010467 GO:0034645 GO:0044238
Asp_c16727_g2_i1	sugar carrier protein c-like	GO:0016020 GO:0022857 GO:0006810
Asp_c23033_g1_i1	hypothetical protein MTR_8g104400	GO:0008270
Asp_c10345_g1_i1	phosphate transporter	GO:0016021 GO:0005315 GO:0006817 GO:0055085
Asp_c19978_g1_i1	low affinity nitrate partial	GO:0016020 GO:0006810
Asp_c861_g2_i1	probable leucine-rich repeat receptor-like protein kinase at1g35710-like	GO:0016772
Asp_c29887_g1_i1	atp synthase cf0 subunit iv	GO:0005886 GO:0009535 GO:0016021 GO:0045263 GO:0046933 GO:0015986	EC:3.6.1 EC:3.6.1.3 EC:3.6.1.15
Asp_c27021_g1_i1	hypothetical protein SELMODRAFT_187058	GO:0015630 GO:0043234 GO:0044430 GO:0000166
Asp_c26771_g1_i1	kinesin heavy	GO:0044464 GO:0005488
Asp_c19941_g1_i1	hydroxypyruvate reductase	GO:0008465 GO:0051287 GO:0055114	EC:1.1.1.29
Asp_c19139_g1_i1	atp synthase subunit mitochondrial-like	GO:0033178 GO:0016817 GO:0015992 GO:0046034
Asp_c15543_g1_i2	cbl-interacting protein kinase 1	GO:0016301 GO:0008152 GO:0009987
Asp_c12929_g1_i1	ubiquinol-cytochrome c reductase	GO:0005740
Asp_c20815_g1_i1	abc transporter c family member 8-like	GO:0016020 GO:0044464 GO:0000166 GO:0016887 GO:0006810	EC:3.6.1 EC:3.6.1.3 EC:3.6.1.15
Asp_c20778_g1_i1	hypothetical protein SELMODRAFT_103994	GO:0005840
Asp_c11723_g2_i4	unknown	GO:0016787
Asp_c19056_g1_i1	hypothetical protein	GO:0016740
Asp_c1197_g1_i1	polygalacturonase inhibitor-like	GO:0016772
Asp_c11470_g2_i1	14-3-3 protein lil 1433-2	GO:0019904
Asp_c26672_g1_i1	PREDICTED: uncharacterized protein LOC100784275	GO:0044710
Asp_c27234_g1_i1	tpa: class iii peroxidase 131 precursor	GO:0016023 GO:0005488 GO:0016491
Asp_c15227_g1_i1	probable mitochondrial-processing peptidase subunit beta-like	GO:0004222 GO:0046872 GO:0006508	EC:3.4.24
Asp_c9951_g1_i1	ras-related protein ara-4	GO:0005886 GO:0005525 GO:0007264 GO:0009855 GO:0009944 GO:0010014 GO:0010075 GO:0015031
Asp_c8341_g2_i1	zip metal ion transporter family isoform 1	GO:0016020 GO:0006810
Asp_c16429_g1_i1	embryo defective 14 family protein	GO:0005681 GO:0017070 GO:0030623 GO:0000398
Asp_c13801_g1_i1	cyclic pyranopterin monophosphate synthase accessory mitochondrial	GO:0005759 GO:0009507 GO:0006777
Asp_c9550_g1_i1	tvp38 tmem64 family membrane protein slr0305-like	GO:0016020 GO:0016023
Asp_c3338_g1_i1	dna polymerase eta subunit	GO:0016779 GO:0006259
Asp_c14699_g1_i1	katanin p60 atpase-containing subunit a1-like isoform x1	GO:0005737 GO:0005874 GO:0005524 GO:0008017 GO:0008568 GO:0008152 GO:0051013	EC:3.6.1 EC:3.6.1.3 EC:3.6.1.15 EC:3.6.4.3
Asp_c20217_g1_i1	pathogenesis-related protein pr-1	GO:0005576
Asp_c12975_g1_i1	protein gar2-like	GO:0009536
Asp_c1068_g1_i1	unknown	GO:0009507 GO:0016020 GO:0006139 GO:0019684 GO:0044249 GO:0044260 GO:0044262 GO:0044711 GO:0044723 GO:0044763 GO:0051186 GO:1901564 GO:1901576
Asp_c27304_g1_i1	uncharacterized aarf domain-containing protein kinase chloroplastic-like	GO:0004672 GO:0005524 GO:0006468
Asp_CL65Contig1	ribose-phosphate pyrophosphokinase 1	GO:0009507 GO:0000287 GO:0004749 GO:0005524 GO:0016301 GO:0006486 GO:0006783 GO:0009156 GO:0009165 GO:0016310	EC:2.7.6.1
Asp_c10889_g1_i1	cytochrome p450 family protein	GO:0005488 GO:0016491
Asp_c1791_g1_i1	PREDICTED: uncharacterized protein LOC101266993	GO:0005622
Asp_c30497_g1_i1	ceramide beta-glucosyltransferase	GO:0016757 GO:0008152
Asp_c19759_g1_i1	abc transporter a family member 7	GO:0000166
Asp_c11838_g1_i3	glutaminyl-peptide cyclotransferase	GO:0005886 GO:0016603 GO:0017186	EC:2.3.2.5
Asp_c20032_g1_i1	serine threonine-protein kinase bri1-like 2-like	GO:0016020 GO:0004672 GO:0007165 GO:0010033 GO:0048731
Asp_CL220Contig1	sentrin sumo-specific	GO:0008233
Asp_c3663_g1_i1	predicted protein	GO:0004725 GO:0008138 GO:0035335	EC:3.1.3.16 EC:3.1 EC:3.1.3.48 EC:3.1.3.41 EC:3.1.3
Asp_c3953_g1_i2	leucine aminopeptidase 2	GO:0005773 GO:0005829 GO:0009570 GO:0004177 GO:0008235 GO:0030145 GO:0006508 GO:0010150	EC:3.4.11
Asp_c1876_g1_i1	prolyl 4-hydroxylase subunit alpha-1-like	GO:0005739 GO:0005794 GO:0004656 GO:0005506 GO:0031418 GO:0006487 GO:0018401 GO:0055114	EC:1.14.11 EC:1.14.11.2
Asp_c17719_g1_i1	lipoxygenase	GO:0051213 GO:0006631
Asp_c403_g1_i1	low quality protein: glyoxylate succinic semialdehyde reductase chloroplastic-like	GO:0009570 GO:0004616 GO:0008442 GO:0030267 GO:0051287 GO:0006098 GO:0006573 GO:0006950 GO:0055114	EC:1.1.1.44 EC:1.1.1.31 EC:1.1.1.79
Asp_c13368_g1_i2	adp-ribosylation factor gtpase-activating protein agd12-like	GO:0005096 GO:0046872 GO:0043087
Asp_c13900_g1_i1	calcium-dependent protein kinase 1	GO:0004674 GO:0005509 GO:0005524 GO:0006468	EC:2.7.11
Asp_c15034_g1_i2	glutamate-ammonia -ammonia ligases isoform 1	GO:0005515 GO:0016874 GO:0046394 GO:0050896 GO:1901566 GO:1901605
Asp_c13930_g1_i1	peptidyl-prolyl cis-trans isomerase family protein	GO:0005737 GO:0003755 GO:0042277 GO:0000413 GO:0006457	EC:5.2.1.8
Asp_c18316_g1_i1	rhodanese-like domain-containing protein 12-like	GO:0009507 GO:0016853 GO:0008152
Asp_c14470_g1_i1	unknown	GO:0010277 GO:0046872 GO:0051537 GO:0055114	EC:1.13.12 EC:1.14.13.122
Asp_c24885_g1_i1	integral membrane family protein	GO:0005886 GO:0016021
Asp_c10851_g1_i2	vesicle-associated protein 1-3-like	GO:0016020
Asp_c17304_g1_i1	vacuolar proton atpase a3-like	GO:0000220 GO:0016021 GO:0015078 GO:0015991
Asp_c12652_g1_i1	imidazole glycerol phosphate synthase subunit	GO:0005737 GO:0000107 GO:0016833 GO:0000105	EC:2.4.2
Asp_c20360_g1_i1	adp-ribosylation factor 1	GO:0005794 GO:0005525 GO:0016004 GO:0016787 GO:0006499 GO:0007264 GO:0043085
Asp_c16495_g1_i1	pentatricopeptide repeat protein 98	GO:0032502
Asp_c14733_g1_i1	gem-like protein 1	GO:0006810
Asp_c2562_g1_i1	ring-h2 finger protein atl58-like isoform x1	GO:0046872
Asp_c11086_g1_i1	periodic tryptophan protein 2 homolog isoform x1	GO:0044424 GO:0006913 GO:0016070 GO:0033036 GO:0044699 GO:0071702
Asp_c5085_g1_i1	amino acid permease family protein isoform 1	GO:0005886 GO:0016021 GO:0015171 GO:0015203 GO:0015293 GO:0003333 GO:0015996 GO:1902047
Asp_c8035_g1_i1	exosome complex component mtr3-like	GO:0005634 GO:0005737 GO:0008408 GO:0009845 GO:0009909 GO:0034968 GO:0048449 GO:0090305	EC:3.1
Asp_c16180_g1_i1	sterol-4alpha-methyl oxidase 1-1 isoform 1	GO:0016020 GO:0044710
Asp_c12205_g1_i1	guanosine-3 -bis 3 -	GO:0003824 GO:0008152
Asp_c27671_g1_i1	dna-directed rna polymerase ii	GO:0005634 GO:0003677 GO:0003899 GO:0006351	EC:2.7.7.6
Asp_c17026_g3_i1	wrky transcription factor 57	GO:0005634 GO:0003700 GO:0043565 GO:0006351 GO:0006355 GO:0009414 GO:0009651
Asp_c8976_g2_i1	gtp-binding protein erg-like	GO:0005622 GO:0003723 GO:0005525
Asp_c4725_g1_i1	dead box atp-dependent rna	GO:0003676 GO:0016787 GO:0046872
Asp_c15204_g2_i1	protein	GO:0046983
Asp_c1466_g1_i1	hypothetical protein SELMODRAFT_446525	GO:0016491 GO:0005975 GO:0044710
Asp_c13846_g1_i1	peroxisome biogenesis protein 2-like isoformx2	GO:0005778 GO:0005829 GO:0009506 GO:0004842 GO:0008270 GO:0006513 GO:0006635 GO:0006869 GO:0006888 GO:0006891 GO:0009640 GO:0010351 GO:0016558 GO:0044265
Asp_c20123_g1_i1	protein phosphatase	GO:0016787 GO:0008152
Asp_c13692_g1_i1	u2 small nuclear ribonucleoprotein a	GO:0005730 GO:0005829 GO:0009507 GO:0015030 GO:0030529 GO:0003723 GO:0000398 GO:0001510
Asp_c23867_g1_i1	methyl- -binding domain-containing protein 2-like	GO:0005634 GO:0003677 GO:0008270
Asp_c14033_g1_i2	probable apyrase 2-like	GO:0017111 GO:0008152	EC:3.6.1 EC:3.6.1.15
Asp_CL1014Contig1	hypothetical protein SELMODRAFT_134163, partial	GO:0004672
Asp_c27328_g1_i1	nucleotidyltransferase domain containing expressed	GO:0016740
Asp_c15177_g1_i1	unknown	GO:0004747 GO:0006014 GO:0046835	EC:2.7.1.15
Asp_c9852_g1_i1	gc-rich sequence dna-binding factor-like protein with tuftelin interacting domain	GO:0005681 GO:0003677 GO:0006355 GO:0006397 GO:0008380
Asp_c27857_g1_i1	linoleate 9s-lipoxygenase 2-like	GO:0044710
Asp_c15948_g1_i1	cationic amino acid transporter 2 isoform 1	GO:0005739 GO:0016020
Asp_c11124_g1_i2	probable trehalase isoform x1	GO:0016020 GO:0016787 GO:0008152
Asp_c1507_g2_i1	probable xyloglucan endotransglucosylase hydrolase protein 28-like	GO:0005576 GO:0016740 GO:0016798 GO:0005975 GO:0009987
Asp_c14164_g1_i2	light-harvesting complex	GO:0009507 GO:0009522 GO:0009523 GO:0016021 GO:0016168 GO:0046872 GO:0009765 GO:0018298
Asp_c12501_g1_i1	protein	GO:0005840 GO:0003735 GO:0006412
Asp_c8538_g1_i1	af250342_1smc-related protein mss2	GO:0009506 GO:0030915 GO:0000724 GO:0007062 GO:0010267 GO:0035196 GO:0051607
Asp_c25789_g1_i1	transmembrane amino acid transporter family protein isoform 1	GO:0016020 GO:0006810 GO:0044699
Asp_c16304_g1_i1	phosphoinositide phosphatase sac1	GO:0043231 GO:0044444 GO:0016787 GO:0006796 GO:0009653 GO:0016043 GO:0019637 GO:0044249 GO:0044260 GO:0044723 GO:0048869 GO:0071554 GO:1901576
Asp_c8954_g1_i1	hypothetical protein SELMODRAFT_402635	GO:0004674 GO:0005509 GO:0005524 GO:0030246 GO:0006468	EC:2.7.11
Asp_c229_g1_i1	receptor-like kinase tmk3	GO:0005576 GO:0005886 GO:0009505 GO:0009506 GO:0016021 GO:0004674 GO:0005524 GO:0006468 GO:0009555 GO:0009616 GO:0010050	EC:2.7.11
Asp_c6929_g1_i2	dicarboxylate transporter chloroplastic-like	GO:0016020 GO:0005215 GO:0006814 GO:0055085
Asp_c17192_g1_i2	ubiquitin-40s ribosomal protein s27a-like	GO:0005840 GO:0003735 GO:0006412
Asp_c15639_g1_i2	class iii rpd3 type histone deacetylase protein	GO:0016787 GO:0008152
Asp_c22538_g1_i1	PREDICTED: uncharacterized protein At4g37920, chloroplastic	GO:0009058
Asp_c6972_g1_i1	alpha-galactosidase alpha-n-	GO:0052692 GO:0005975	EC:3.2.1.22 EC:3.2.1
Asp_c14907_g1_i1	peptide methionine sulfoxide reductase msrb	GO:0009570 GO:0033743 GO:0046872 GO:0006979 GO:0030091 GO:0055114	EC:1.8.4 EC:1.8.4.12
Asp_c20091_g1_i1	protein disulfide isomerase-like 1-4-like	GO:0016853 GO:0008152 GO:0009987
Asp_c13926_g1_i1	ninja-family protein afp3	GO:0005634 GO:0005515 GO:0009738 GO:0045893
Asp_c28668_g1_i1	e3 ubiquitin-protein ligase at1g12760-like	GO:0016020 GO:0046872
Asp_c16785_g1_i1	inosine-5 -monophosphate dehydrogenase-like	GO:0005737 GO:0003938 GO:0030554 GO:0046872 GO:0006177 GO:0055114	EC:1.1.1.205
Asp_c14660_g1_i1	serine threonine-protein phosphatase 5-like isoform x1	GO:0005829 GO:0009506 GO:0016607 GO:0030176 GO:0031965 GO:0004722 GO:0046872 GO:0046906 GO:0006470 GO:0006913 GO:0010017 GO:0010019 GO:1902325	EC:3.1.3.16 EC:3.1 EC:3.1.3.41
Asp_c9814_g2_i1	predicted protein	GO:0005634 GO:0006464 GO:0006810 GO:0007275 GO:0033036 GO:0050789 GO:0050896
Asp_c14742_g1_i2	histidine-containing phosphotransfer protein 1 isoform 1	GO:0004871 GO:0000160
Asp_c12439_g1_i1	agc family serine threonine kinase family protein	GO:0016301
Asp_c26765_g1_i1	hypothetical protein SELMODRAFT_443425	GO:0004252 GO:0006508 GO:0006813	EC:3.4.21
Asp_c11835_g3_i2	atp-binding cassette partial	GO:0016021 GO:0005524 GO:0042626 GO:0055085	EC:3.6.1 EC:3.6.1.3 EC:3.6.1.15
Asp_c15354_g1_i1	mitochondrial amidoxime reducing component 2	GO:0043167
Asp_c26642_g1_i1	homogentisate phytyltransferase 1	GO:0016021 GO:0004659 GO:0008152	EC:2.5.1
Asp_c241_g1_i1	pentatricopeptide repeat-containing protein	GO:0005739 GO:0009507 GO:0000963 GO:0016554 GO:0080156
Asp_c12076_g1_i1	abc transporter b family member 20-like	GO:0005634 GO:0005886 GO:0016021 GO:0005524 GO:0042626 GO:0010048 GO:0043481 GO:0048440 GO:0055085	EC:3.6.1 EC:3.6.1.3 EC:3.6.1.15
Asp_c20300_g1_i1	scf ubiquitin ligase	GO:0016874 GO:0006511
Asp_c30629_g1_i1	atp-binding cassette transporter	GO:0016020 GO:0005524 GO:0016887	EC:3.6.1 EC:3.6.1.3 EC:3.6.1.15
Asp_c21105_g1_i1	cysteine protease cp1	GO:0016023 GO:0004197 GO:0005215 GO:0006508 GO:0006810	EC:3.4.22 EC:3.4
Asp_c449_g1_i1	xyloglucan alpha- -xylosyltransferase	GO:0016740
Asp_c23226_g1_i1	kinase family protein	GO:0004672 GO:0016310
Asp_c7101_g1_i1	microtubule-associated protein futsch-like	GO:0009570 GO:0009941 GO:0003746 GO:0006414 GO:0009902 GO:0010027 GO:0016117 GO:0019288 GO:0034660 GO:0042744
Asp_c24200_g1_i1	vacuolar protein sorting-associated protein 8 homolog	GO:0043167
Asp_c24317_g1_i1	trypsin family protein isoform partial	GO:0003824 GO:0008152
Asp_c13210_g1_i2	unnamed protein product	GO:0009987
Asp_c15716_g1_i1	chitinase domain-containing protein 1-like	GO:0005783 GO:0004553
Asp_c14421_g1_i1	4-diphosphocytidyl-2-c-methyl-d-erythritol chloroplastic-like	GO:0009535 GO:0009570 GO:0005524 GO:0050515 GO:0006783 GO:0009637 GO:0009644 GO:0009744 GO:0010114 GO:0010155 GO:0010218 GO:0016114 GO:0016310 GO:0019288	EC:2.7.1.148
Asp_c24458_g1_i1	udp-arabinose mutase	GO:0016866 GO:0030244
Asp_c2008_g1_i1	retinol dehydrogenase 11	GO:0008152
Asp_c13302_g1_i1	cinnamic acid 4-hydroxylase	GO:0005506 GO:0016710 GO:0020037 GO:0055114	EC:1.14.13 EC:1.14.13.11
Asp_c16214_g1_i2	fkbp12-interacting protein of 37 kda	GO:0005634 GO:0048024
Asp_c5068_g1_i2	predicted protein	GO:0002161 GO:0004812 GO:0006450 GO:0008152	EC:6.1.1 EC:3.1.1.1
Asp_c5484_g1_i1	dna-directed rna polymerase i subunit rpa12-like	GO:0005634 GO:0003676 GO:0003899 GO:0008270 GO:0006351	EC:2.7.7.6
Asp_c3035_g2_i1	pyruvate cytosolic isozyme-like	GO:0000287 GO:0004743 GO:0030955 GO:0006096 GO:0016310	EC:2.7.1.40
Asp_c24869_g1_i1	protein kinase g11a-like	GO:0016772
Asp_c16026_g1_i1	chaperone protein chloroplastic-like	GO:0009570 GO:0005524 GO:0017111 GO:0009408 GO:0009658 GO:0016485	EC:3.6.1 EC:3.6.1.15
Asp_CL233Contig1	probable lrr receptor-like serine threonine-protein kinase at1g56140-like	GO:0016772
Asp_c16807_g1_i1	chloroplast toc64-1	GO:0016884 GO:0008152
Asp_c17384_g1_i1	serine carboxypeptidase-like 51-like isoform x2	GO:0008233
Asp_c10171_g1_i1	phospholipase d	GO:0004620 GO:0008081 GO:0016491 GO:0008152	EC:3.1 EC:3.1.1
Asp_c9756_g1_i1	phosphatidylserine synthase 2-like isoform x1	GO:0006659
Asp_c3456_g1_i1	cleavage and polyadenylation specificity factor subunit 1 isoform 3	GO:0005634 GO:0003676
Asp_c15994_g1_i1	alpha beta fold family protein	GO:0003824
Asp_c15202_g2_i1	huntingtin-interacting protein k	GO:0005829 GO:0003677
Asp_c13835_g1_i1	nad -binding rossmann-fold superfamily protein isoform 1	GO:0003824 GO:0050662 GO:0008152
Asp_c16574_g2_i2	transducin wd40 repeat-like superfamily protein isoform 1	GO:0005654 GO:0005730 GO:0030687 GO:0043021 GO:0000463 GO:0000466
Asp_c16500_g1_i1	phosphatidylinositol 3- and 4-kinase family protein	GO:0016772
Asp_c15245_g1_i1	thiazole biosynthetic enzyme	GO:0005829 GO:0009570 GO:0046872 GO:0006950 GO:0009228 GO:0052837
Asp_c18937_g1_i1	histidine kinase 4 isoform x3	GO:0016020 GO:0044464 GO:0004673 GO:0005057 GO:0009884 GO:0016787 GO:0019901 GO:0006468 GO:0007275 GO:0009605 GO:0009744 GO:0009746 GO:0033554 GO:0035556 GO:0071310 GO:0080090 GO:2000026	EC:2.7.13.3
Asp_c15907_g2_i1	protein phosphatase 2c	GO:0016787
Asp_c15724_g1_i8	ferritin- chloroplastic precursor	GO:0009536 GO:0016491 GO:0046872 GO:0044699
Asp_c27642_g1_i1	p300 cbp acetyl-transferase	GO:0016740 GO:0044238 GO:0044260 GO:0044699
Asp_c6651_g1_i2	sugar transporter erd6-like 6	GO:0005794 GO:0005886 GO:0009705 GO:0005351 GO:0006810 GO:0009694 GO:0009753 GO:0010030 GO:0042593
Asp_c8617_g2_i1	pre-mrna-splicing factor atp-dependent rna helicase prp1	GO:0003676 GO:0005524 GO:0008026 GO:0008152	EC:3.6.1 EC:3.6.1.3 EC:3.6.1.15
Asp_c3418_g1_i1	pleiotropic drug resistance protein 12-like	GO:0016020 GO:0005524 GO:0016887	EC:3.6.1 EC:3.6.1.3 EC:3.6.1.15
Asp_c13024_g1_i5	calcineurin b-like protein 1	GO:0005509
Asp_c16961_g1_i5	snare-like superfamily protein	GO:0005801 GO:0006888
Asp_c6503_g1_i1	polygalacturonase family protein	GO:0016787
Asp_c16301_g3_i4	family 2 glycosyltransferase	GO:0005886 GO:0016021 GO:0008270 GO:0016760 GO:0030244 GO:0071555	EC:2.4.1.12 EC:2.4.1
Asp_c7690_g1_i1	atp synthase alpha beta family protein isoform 2	GO:0000275 GO:0005524 GO:0046933 GO:0015986 GO:0015991	EC:3.6.1 EC:3.6.1.3 EC:3.6.1.15
Asp_c17687_g1_i1	dna repair protein rad50	GO:0030870 GO:0004518 GO:0005524 GO:0008270 GO:0006281 GO:0090305	EC:3.1
Asp_c14266_g1_i1	predicted protein	GO:0044424 GO:0009987 GO:0071840
Asp_c24804_g1_i1	c2 domain-containing family protein	GO:0008152 GO:0044763
Asp_c6585_g2_i1	coronatine-insensitive protein 1-like	GO:0010033 GO:0044267 GO:0044763 GO:0050789 GO:0098542
Asp_c12895_g1_i1	cysteine synthase	GO:0004124 GO:0016740 GO:0006535	EC:2.5.1.47
Asp_c9306_g2_i1	protein	GO:0005488
Asp_c3098_g1_i1	g-type lectin s-receptor-like serine threonine-protein kinase sd2-5-like	GO:0016301
Asp_c2650_g1_i1	probable receptor-like protein kinase at5g15080-like	GO:0000166 GO:0004672 GO:0016310
Asp_c12041_g1_i1	aminodeoxychorismate synthase-like	GO:0003824 GO:0009396
Asp_c13691_g1_i1	transcription factor spatula	GO:0046983
Asp_c4580_g1_i1	peptide chain release factor 1- mitochondrial	GO:0009507 GO:0016149 GO:0006415 GO:0006783 GO:0009902 GO:0010027 GO:0016117 GO:0032544 GO:0034660 GO:0042793 GO:0045893
Asp_c13286_g1_i2	uncharacterized pkhd-type hydroxylase at1g22950-like isoform x1	GO:0005506 GO:0016706 GO:0031418 GO:0006629 GO:0055114	EC:1.14.11
Asp_c10070_g2_i2	dna mismatch repair protein msh5-like	GO:0097159 GO:1901363
Asp_c19876_g1_i1	cysteine proteinase rd21a-like	GO:0008233
Asp_c3386_g2_i1	lysosomal alpha-	GO:0004559 GO:0008270 GO:0030246 GO:0006013	EC:3.2.1.24 EC:3.2.1
Asp_c26858_g1_i1	protein	GO:0003676 GO:0005524 GO:0008026 GO:0008152	EC:3.6.1 EC:3.6.1.3 EC:3.6.1.15
Asp_c15625_g2_i1	vacuolar protein sorting-associated protein 41 homolog	GO:0006810
Asp_c4030_g1_i1	latex plastidic aldolase-like family protein	GO:0004332 GO:0006096	EC:4.1.2.13
Asp_c13438_g1_i1	predicted protein	GO:0044710
Asp_c9040_g2_i1	cell-wall invertase	GO:0004564 GO:0005975	EC:3.2.1.26
Asp_c5238_g1_i1	receptor protein kinase crinkly4-like isoform x1	GO:0016020 GO:0044464 GO:0016301 GO:0009791 GO:0044763 GO:0048608 GO:0050896 GO:0065007
Asp_c28952_g1_i1	homogentisate -dioxygenase	GO:0005829 GO:0004411 GO:0046872 GO:0006559 GO:0006572 GO:0006635 GO:0009744 GO:0009750 GO:0015996 GO:0016558 GO:1902000	EC:1.13.11 EC:1.13.11.5
Asp_c10812_g2_i1	predicted protein	GO:0005524 GO:0031072 GO:0046872 GO:0051082 GO:0006457 GO:0009408
Asp_c7471_g1_i1	chaperonin cpn60- mitochondrial	GO:0005737 GO:0005524 GO:0042026
Asp_c1201_g1_i1	hypothetical protein M569_06265, partial	GO:0003824 GO:0030170 GO:0009058
Asp_c393_g1_i1	pyrophosphate-energized vacuolar membrane proton pump	GO:0016020 GO:0004427 GO:0009678 GO:0008152 GO:0015992 GO:0055085	EC:3.6.1.1 EC:3.6.1
Asp_c16386_g2_i2	arogenate dehydratase prephenate dehydratase chloroplastic	GO:0004664 GO:0016597 GO:0009094	EC:4.2.1.51
Asp_c13326_g1_i1	116 kda u5 small nuclear ribonucleoprotein component-like	GO:0003924 GO:0005525	EC:3.6.1 EC:3.6.1.15
Asp_c10936_g1_i2	haloacid dehalogenase-like hydrolase domain-containing protein at3g48420 isoform x1	GO:0009570 GO:0015979
Asp_c16748_g1_i1	uridine kinase -like	GO:0009507 GO:0005524 GO:0016301 GO:0016787 GO:0016310
Asp_c16615_g1_i2	predicted protein	GO:0005634 GO:0003677
Asp_c20675_g1_i1	mtnd3_phypa ame: full= -dihydroxy-3-keto-5-methylthiopentene dioxygenase 3 ame: full=acireductone dioxygenase (fe(2+)-requiring) 3 short=ard 3 short=fe-ard 3	GO:0005634 GO:0005737 GO:0005506 GO:0010309 GO:0019509 GO:0055114	EC:1.13.11 EC:1.13.11.54
Asp_c27910_g1_i1	cdk5rap1-like partial	GO:0016740 GO:0051539 GO:0009451
Asp_c10129_g2_i1	atp-binding cassette subfamily member group mdr pgp protein 18	GO:0016021 GO:0003723 GO:0005524 GO:0042626 GO:0055085	EC:3.6.1 EC:3.6.1.3 EC:3.6.1.15
Asp_c20237_g1_i1	cytochrome p450 704c1-like	GO:0004497 GO:0005506 GO:0016705 GO:0020037 GO:0055114
Asp_c22005_g1_i1	transcription factor jumonji domain-containing	GO:0016570
Asp_c5082_g1_i1	nucleolin 2-like	GO:0000166 GO:0003676
Asp_c26659_g1_i1	26s protease regulatory subunit 6b homolog	GO:0005737 GO:0005524 GO:0008233 GO:0008568 GO:0006508 GO:0030163	EC:3.6.1 EC:3.6.1.3 EC:3.6.1.15 EC:3.6.4.3
Asp_c10875_g2_i1	protein	GO:0003743 GO:0006413
Asp_c1149_g1_i1	protein	GO:0019904
Asp_c3279_g1_i1	beta- -n-acetylglucosaminyltransferase-like protein	GO:0005794 GO:0008375	EC:2.4.1
Asp_c29769_g1_i1	probable xyloglucan glycosyltransferase 5-like isoform x2	GO:0005794 GO:0016020 GO:0016740
Asp_c20483_g1_i1	dna glycosylase	GO:0005488 GO:0016787 GO:0006281
Asp_c17530_g1_i1	unnamed protein product	GO:0044249 GO:0044763 GO:1901576
Asp_c16266_g1_i1	serine threonine-protein kinase ctr1-like	GO:0016301
Asp_c324_g1_i2	probable beta- -galactosyltransferase 2-like	GO:0000139 GO:0016021 GO:0008378 GO:0006486	EC:2.4.1
Asp_c18445_g1_i1	phosphoinositide phosphatase sac1-like isoform x2	GO:0005773 GO:0016020 GO:0042578 GO:0000902 GO:0007010 GO:0034645 GO:0042546 GO:0043647 GO:0044262 GO:0044711 GO:0044723 GO:0045491 GO:0048468 GO:0090558	EC:3.1
Asp_c14119_g1_i1	PREDICTED: uncharacterized protein LOC103488885	GO:0005515
Asp_c14930_g1_i1	p-loop containing nucleoside triphosphate hydrolases superfamily protein isoform 1	GO:0000166 GO:0016787 GO:0008152
Asp_c14829_g2_i1	probable tocopherol o- chloroplastic	GO:0009507 GO:0050342 GO:0010189 GO:0032259	EC:2.1.1.95 EC:2.1.1
Asp_c10389_g1_i2	mitochondrial inner membrane protease subunit 1-like	GO:0016020 GO:0008236 GO:0006508
Asp_c17457_g1_i1	kinesin-like calmodulin-binding protein	GO:0005871 GO:0005874 GO:0003777 GO:0005524 GO:0008017 GO:0016491 GO:0007018 GO:0055114	EC:3.6.1 EC:3.6.1.15
Asp_c11634_g2_i2	aaa-type atpase family protein ankyrin repeat family protein isoform 1	GO:0005524
Asp_c15338_g1_i1	probable copper-transporting atpase hma5 isoform x1	GO:0016021 GO:0005507 GO:0005524 GO:0019829 GO:0008152 GO:0030001 GO:0098655	EC:3.6.1 EC:3.6.1.3 EC:3.6.1.15
Asp_c15601_g1_i1	mitochondrial phosphate carrier protein mitochondrial-like	GO:0005618 GO:0005743 GO:0005774 GO:0009507 GO:0016021 GO:0006007 GO:0006098 GO:0006810 GO:0009651
Asp_c20461_g1_i1	e3 ubiquitin-protein ligase rglg2-like	GO:0046872
Asp_c7368_g1_i1	hypothetical protein SELMODRAFT_167345	GO:0008270 GO:0016491 GO:0050897 GO:0055114
Asp_c25351_g1_i1	d-xylose-proton symporter-like chloroplastic	GO:0009941 GO:0016021 GO:0022891 GO:0055085
Asp_c14036_g1_i2	rna-binding family protein	GO:0000166 GO:0003676
Asp_c1102_g1_i2	chaperone protein dnaj-related-like	GO:0009536 GO:0031072 GO:0051082
Asp_c28508_g1_i1	hypothetical protein SELMODRAFT_46169, partial	GO:0003824 GO:0006281
Asp_c22355_g1_i1	caffeoylshikimate esterase-like	GO:0016787 GO:0050896
Asp_c13017_g2_i1	mitogen-activated protein kinase	GO:0004707 GO:0005524 GO:0000165 GO:0006468	EC:2.7.11 EC:2.7.11.24
Asp_c30452_g1_i1	ribosomal protein s11	GO:0005739 GO:0005840 GO:0009536 GO:0003723 GO:0003735 GO:0006412
Asp_c16031_g1_i1	multidrug resistance-associated protein 3 isoform 2	GO:0000166 GO:0016887 GO:0006810	EC:3.6.1 EC:3.6.1.3 EC:3.6.1.15
Asp_c2478_g1_i1	asparagine synthetase	GO:0004066 GO:0005524 GO:0070981	EC:6.3.5.4
Asp_c18221_g1_i1	atp-dependent zinc metalloprotease	GO:0009941 GO:0004222 GO:0005524 GO:0017111 GO:0006364 GO:0006399 GO:0006508 GO:0009658 GO:0009790 GO:0016556	EC:3.4.24 EC:3.6.1 EC:3.6.1.15
Asp_c9023_g1_i1	autoinhibited ca(2+)-atpase 9 isoform 1	GO:0016021 GO:0005388 GO:0005516 GO:0005524 GO:0046872 GO:0008152 GO:0070588	EC:3.6.1 EC:3.6.1.3 EC:3.6.3.8 EC:3.6.1.15
Asp_c10587_g2_i1	PREDICTED: uncharacterized protein LOC101491492 isoform X1	GO:0005634 GO:0006260
Asp_c10865_g1_i1	hypothetical protein VITISV_012088	GO:0005488
Asp_c14221_g1_i1	unknown	GO:0005829 GO:0003755 GO:0000413 GO:0006457	EC:5.2.1.8
Asp_c13650_g3_i1	60s ribosomal protein l7a	GO:0005840 GO:0042254
Asp_c9257_g1_i1	receptor-like kinase	GO:0004672 GO:0016310
Asp_c3111_g1_i2	PREDICTED: uncharacterized protein LOC102620354 isoform X1	GO:0003824 GO:0008152
Asp_c19755_g1_i1	phosphoribosylaminoimidazole-succinocarboxamide chloroplastic-like	GO:0009570 GO:0004639 GO:0005524 GO:0006189 GO:0009407 GO:0009733	EC:6.3.2.6
Asp_c28588_g1_i1	beta-d-xylosidase 6	GO:0005774 GO:0004553
Asp_c28881_g1_i1	receptor protein kinase perk1	GO:0004674 GO:0005524 GO:0006468	EC:2.7.11
Asp_c30252_g1_i1	single-stranded nucleic acid binding r3h isoform 1	GO:0003676
Asp_c17009_g2_i3	hypothetical protein SELMODRAFT_137176	GO:0016020 GO:0006810
Asp_c3973_g1_i1	ribosomal rna	GO:0005737 GO:0008175 GO:0002128 GO:0002181 GO:0019243 GO:0051301	EC:2.1.1
Asp_c6859_g1_i2	mitochondrial import inner membrane translocase subunit tim17-2-like	GO:0005741 GO:0005744 GO:0016021 GO:0015450 GO:0006886 GO:0007067 GO:0048573 GO:0051604 GO:0071806
Asp_c5994_g1_i1	probable leucine-rich repeat receptor-like protein kinase at2g33170-like	GO:0016772
Asp_c25109_g1_i1	hypothetical protein SELMODRAFT_123930	GO:0005634 GO:0005694 GO:0003700 GO:0008270 GO:0018024 GO:0043565 GO:0006355 GO:0034968	EC:2.1.1.43 EC:2.1.1
Asp_c6893_g1_i1	rab family gtpase	GO:0005525 GO:0007264 GO:0015031
Asp_c9303_g1_i1	unknown	GO:0004514 GO:0004516 GO:0009435 GO:0019358	EC:2.4.2.19 EC:2.4.2.11
Asp_c6320_g1_i2	heterogeneous nuclear ribonucleoprotein 1-like	GO:0000166 GO:0003676
Asp_c3758_g1_i1	6-phosphogluconate decarboxylating chloroplastic	GO:0004616 GO:0050661 GO:0006098 GO:0055114	EC:1.1.1.44
Asp_c13750_g1_i1	protein chloroplastic	GO:0005488 GO:0003006 GO:0006997 GO:0009790 GO:0009791 GO:0044702 GO:0044763 GO:0071704
Asp_c13482_g1_i1	adenosylhomocysteinase 1	GO:0004013 GO:0006730	EC:3.3.1.1 EC:3.3.1
Asp_c17327_g1_i8	poly polymerase type 3-like isoform x1	GO:0005634 GO:0003723 GO:0004652 GO:0043631	EC:2.7.7.19
Asp_c14758_g1_i5	nad -binding rossmann-fold superfamily protein isoform 1	GO:0044710
Asp_c17293_g1_i3	acyl-coenzyme a oxidase peroxisomal	GO:0005777 GO:0003995 GO:0003997 GO:0050660 GO:0006635	EC:1.3.99.3 EC:1.3.3.6
Asp_c15275_g1_i3	probable pectin methyltransferase qua2-like	GO:0012505 GO:0043231 GO:0044444 GO:0044699
Asp_c28777_g1_i1	abc transporter c family member 4-like	GO:0016020 GO:0043231 GO:0044444 GO:0017111 GO:0009987 GO:0044765 GO:0050896	EC:3.6.1 EC:3.6.1.15
Asp_c3634_g1_i1	inositol oxygenase 2	GO:0005737 GO:0005506 GO:0050113 GO:0019310 GO:0055114	EC:1.13.99.1
Asp_c2953_g1_i1	gdsl esterase lipase at4g28780	GO:0016787
Asp_c14104_g3_i2	unknown	GO:0003677 GO:0006355
Asp_c9830_g1_i1	transcription initiation factor subunit taf1	GO:0003743 GO:0008270 GO:0016740 GO:0006413
Asp_c28738_g1_i1	peroxidase 5-like	GO:0016491 GO:0043167 GO:0097159 GO:1901363
Asp_c17255_g2_i3	sinapyl alcohol dehydrogenase	GO:0008270 GO:0016491 GO:0055114
Asp_c16619_g4_i4	photosystem ii 32 kda protein	GO:0009523 GO:0009535 GO:0016021 GO:0005506 GO:0016491 GO:0016787 GO:0045156 GO:0009635 GO:0009772
Asp_c4722_g1_i1	cytochrome family subfamily polypeptide 6	GO:0005783 GO:0016491 GO:0019825 GO:0046872
Asp_c11216_g1_i1	unknown	GO:0044425 GO:0008233 GO:0019538 GO:0035194 GO:0070918
Asp_c6386_g1_i1	hypothetical protein SELMODRAFT_132599	GO:0005783 GO:0005794 GO:0044425 GO:0044446 GO:0098588 GO:0006810 GO:0051716
Asp_c23847_g1_i1	stomatal cytokinesis defective scd1 protein isoform 2	GO:0005576 GO:0004650 GO:0005975 GO:0071555	EC:3.2.1.15
Asp_c10506_g2_i1	protein decapping 5-like isoform x2	GO:0005737 GO:0044238 GO:0044260 GO:0050794
Asp_c8427_g1_i1	pigment defective embryo 323 family protein	GO:0008233 GO:0019538 GO:0044260
Asp_c2082_g1_i2	protein phosphatase 2c	GO:0003824 GO:0044237 GO:0044238 GO:0071704
Asp_c11530_g1_i1	phytanoyl- dioxygenase family protein	GO:0051213
Asp_CL775Contig1	membrane related protein cp5	GO:0005773
Asp_c13402_g2_i1	uncharacterized loc101212713	GO:0005744 GO:0030150
Asp_c9565_g1_i2	ubiquitin-like domain-containing ctd phosphatase-like	GO:0005634 GO:0004721 GO:0016311	EC:3.1.3.16 EC:3.1 EC:3.1.3.41
Asp_c10224_g1_i1	protein	GO:0005886 GO:0003924 GO:0005525 GO:0016655 GO:0055114	EC:3.6.1 EC:3.6.1.15
Asp_c12655_g1_i4	gh3-like protein	GO:0010033
Asp_c12610_g1_i1	glrx_ricco ame: full=glutaredoxin	GO:0005737 GO:0009055 GO:0015035 GO:0045454 GO:0055114
Asp_c10773_g2_i1	calcineurin-like phosphoesterase	GO:0003993 GO:0046872 GO:0016311	EC:3.1 EC:3.1.3.41 EC:3.1.3.2
Asp_c14457_g1_i1	cca1b circadian clock protein cca1b	GO:0003677 GO:0003682
Asp_c17787_g1_i1	u5 small nuclear ribonucleoprotein helicase isoform 1	GO:0019013 GO:0030529 GO:0003676 GO:0005524 GO:0008026 GO:0008152	EC:3.6.1 EC:3.6.1.3 EC:3.6.1.15
Asp_c13894_g1_i3	wd repeat-containing protein 4	GO:0009451
Asp_c26598_g1_i1	transcription partial	GO:0005488
Asp_c18587_g1_i1	endoribonuclease dicer homolog partial	GO:0000166 GO:0003676 GO:0016891 GO:0043167 GO:0006355 GO:0006952 GO:0009791 GO:0009944 GO:0010267 GO:0010492 GO:0043412 GO:0048608 GO:0090501	EC:3.1.30 EC:3.1 EC:3.1.26
Asp_c19429_g1_i1	probable n -dimethylguanosine trna methyltransferase 2	GO:0003723 GO:0004809 GO:0030488	EC:2.1.1
Asp_c15351_g1_i1	unknown	GO:0016021 GO:0055085
Asp_c16045_g1_i4	hypothetical protein AMTR_s00056p00191650	GO:0016772
Asp_c11940_g1_i1	probable potassium transporter 2 isoform x1	GO:0016021 GO:0015079 GO:0071805
Asp_CL7Contig1	hypothetical protein SELMODRAFT_83891	GO:0016020
Asp_c15861_g1_i6	transcription initiation factor tfiid subunit 13-like	GO:0005634 GO:0046982 GO:0000394 GO:0006366 GO:0009793 GO:0009960
Asp_c16916_g2_i2	poly -mrna binding protein	GO:0000166 GO:0003723
Asp_c16665_g1_i1	snf1-related protein kinase regulatory subunit beta-3	GO:0016740 GO:0044237
Asp_c26705_g1_i1	7-hydroxymethyl chlorophyll a chloroplastic-like	GO:0009507 GO:0046872 GO:0051536 GO:0090415 GO:0033354 GO:0055114	EC:1.17.7
Asp_c603_g1_i1	protein kinase superfamily protein	GO:0004674 GO:0005524 GO:0006468	EC:2.7.11
Asp_c8737_g1_i1	malonyl- mitochondrial-like	GO:0005777 GO:0016020 GO:0004674 GO:0005524 GO:0016780 GO:0050080 GO:0006468 GO:0006633 GO:0008654	EC:2.7.11 EC:4.1.1.9
Asp_c22529_g1_i1	syntaxin 43	GO:0006810
Asp_c29357_g1_i1	plda1_vigun ame: full=phospholipase d alpha 1 short=pld alpha 1 ame: full=choline phosphatase 1 ame: full=phosphatidylcholine-hydrolyzing phospholipase d 1	GO:0004620 GO:0008081 GO:0006629	EC:3.1 EC:3.1.1
Asp_c22154_g1_i1	predicted protein	GO:0016021
Asp_c18407_g1_i1	beta-( )-xylosyltransferase-like	GO:0016020 GO:0044431 GO:0016757 GO:0006464 GO:0034645 GO:0044763
Asp_c9292_g1_i2	proline-rich polypeptide 6 isoform 1	GO:0016846 GO:0008152
Asp_c162_g1_i1	unknown	GO:0005576 GO:0016491 GO:0046872 GO:0044710
Asp_c9354_g1_i1	cct13_orysj ame: full=cyclin-t1-3 short= 1 3	GO:0005634 GO:0019901 GO:0000079 GO:0006355 GO:0007049 GO:0051301
Asp_c10456_g2_i1	general transcription factor iih subunit 4-like	GO:0000439 GO:0004003 GO:0006289 GO:0032508	EC:3.6.1 EC:3.6.1.3 EC:3.6.1.15
Asp_c15191_g1_i2	protein phosphatase	GO:0004721 GO:0016311	EC:3.1.3.16 EC:3.1 EC:3.1.3.41
Asp_c7147_g1_i1	anaphase promoting complex	GO:0005634 GO:0009055 GO:0006396 GO:0007062 GO:0007067 GO:0007131 GO:0007276 GO:0008284 GO:0009410 GO:0009640 GO:0010332 GO:0010388 GO:0010413 GO:0016567 GO:0016571 GO:0016579 GO:0031048 GO:0032204 GO:0032875 GO:0042023 GO:0042138 GO:0043161 GO:0043247 GO:0043248 GO:0043687 GO:0045132 GO:0045454 GO:0045492 GO:0045893 GO:0051301 GO:0051302 GO:0051510 GO:0051788
Asp_c15791_g1_i1	fructose- -bisphosphate aldolase	GO:0004332 GO:0006096	EC:4.1.2.13
Asp_c15686_g1_i1	protein	GO:0005840 GO:0003735 GO:0006412
Asp_c13046_g1_i1	glucan endo- -beta-glucosidase 13	GO:0016787
Asp_c20039_g1_i1	carboxylesterase ester hydrolase	GO:0016787
Asp_c16493_g1_i1	tyrosine kinase family protein isoform 3	GO:0004674 GO:0005524 GO:0006468	EC:2.7.11
Asp_c13478_g1_i1	unknown	GO:0016020 GO:0015171 GO:0003333
Asp_c17486_g1_i1	n-ethylmaleimide reductase	GO:0010181 GO:0016491 GO:0055114
Asp_c12663_g1_i1	glutamate dehydrogenase	GO:0016639 GO:0006520 GO:0055114
Asp_c4352_g1_i1	hypothetical protein MIMGU_mgv1a003802mg	GO:0046856
Asp_c22409_g1_i1	transcription factor pcf6	GO:0005634 GO:0003677 GO:0006351 GO:0006355 GO:0007275
Asp_c15718_g1_i1	protein plastid transcriptionally active 17	GO:0009508 GO:0009570
Asp_c8475_g1_i1	no apical meristem-like protein	GO:0003677 GO:0006355
Asp_c2250_g1_i1	u3 small nucleolar rna-associated	GO:0044424 GO:0016740 GO:0006464 GO:0006913 GO:0009628 GO:0009791 GO:0016070 GO:0033036 GO:0044763 GO:0048731 GO:0050793 GO:0050794 GO:0071702 GO:0071840
Asp_c8092_g1_i1	3-ketoacyl- synthase 4-like	GO:0016020 GO:0016747 GO:0006633
Asp_c10442_g1_i1	chromatin remodeling complex subunit	GO:0043167 GO:0097159 GO:1901363
Asp_c10747_g1_i1	low quality protein: gdp-l-galactose phosphorylase 1-like	GO:0080048 GO:0008152	EC:2.4.1.1
Asp_c26720_g1_i1	coiled-coil domain-containing	GO:0070652 GO:0051225 GO:0051297
Asp_c16285_g1_i2	heat shock family protein	GO:0005524 GO:0051082 GO:0006457 GO:0006950
Asp_c6360_g1_i1	1-phosphatidylinositol-3-phosphate 5-kinase fab1b-like	GO:0043167 GO:0046488
Asp_c5659_g1_i1	2-oxoglutarate and fe -dependent oxygenase superfamily protein isoform 1	GO:0016491 GO:0046872
Asp_c22265_g1_i1	mitochondrial substrate carrier family protein isoform 1	GO:0016021 GO:0006810
Asp_c14112_g1_i1	ubiquinone biosynthesis protein coq4	GO:0031314 GO:0006744
Asp_c3961_g1_i2	superoxide dismutase	GO:0004784 GO:0046872 GO:0019430 GO:0055114	EC:1.15.1.1
Asp_c16315_g2_i2	glycoside hydrolase family 1 protein	GO:0016798
Asp_c18809_g1_i1	hypothetical protein AMTR_s00038p00117280	GO:0005871 GO:0005874 GO:0016021 GO:0003777 GO:0005524 GO:0008017 GO:0015299 GO:0000226 GO:0000911 GO:0006342 GO:0007018 GO:0051567 GO:1902600	EC:3.6.1 EC:3.6.1.15
Asp_c17042_g1_i1	transcriptional corepressor	GO:0005634 GO:0003677 GO:0046982 GO:0060090 GO:0006351 GO:0006355 GO:0009790 GO:0009909 GO:0030154 GO:0042744 GO:0048481
Asp_c4100_g1_i1	trna rrna methyltransferase family protein	GO:0008168 GO:0016070 GO:0032259
Asp_CL1073Contig1	af105109_1 protein	GO:0003677 GO:0006355
Asp_c24600_g1_i1	euonymus lectin s3	GO:0005634 GO:0005737 GO:0030246
Asp_c9284_g1_i2	gdt1-like protein 3-like	GO:0016020 GO:0044723
Asp_c14763_g1_i1	plastocyanin-like domain-containing protein mavicyanin	GO:0016020 GO:0044036
Asp_CL25Contig1	chitinase a	GO:0004553 GO:0005975
Asp_c13800_g1_i1	arginine decarboxylase	GO:0008792 GO:0006527 GO:0008295	EC:4.1.1.19
Asp_c10000_g1_i2	unknown	GO:0005488 GO:0016740 GO:0009201 GO:0009260 GO:0042455
Asp_c1934_g1_i1	ribosomal l1 domain-containing protein 1	GO:0003723
Asp_c17785_g1_i1	clathrin adaptor complexes medium subunit family protein	GO:0006810
Asp_c14580_g1_i1	hypothetical protein SELMODRAFT_268499	GO:0008270 GO:0016491 GO:0055114
Asp_c27218_g1_i1	protease do-like chloroplastic	GO:0009579 GO:0044434 GO:0008233 GO:0009987 GO:0019538
Asp_c29674_g1_i1	cyclin-h1-1 isoform x1	GO:0070985 GO:0016538 GO:0019901 GO:0000079 GO:0006351 GO:0006355	EC:2.7.1
Asp_c8314_g1_i3	accelerated cell death 11 family protein	GO:0005319 GO:0006812 GO:0044763 GO:0050896 GO:0071702
Asp_c12864_g1_i3	zn-dependent exopeptidases superfamily protein	GO:0005773 GO:0009570 GO:0004177 GO:0008237 GO:0008270 GO:0006508	EC:3.4.11
Asp_c2792_g1_i1	dna repair protein rad50	GO:0043229 GO:0043167 GO:0000003 GO:0006259 GO:0006396 GO:0006974 GO:0007049 GO:0009628 GO:0009791 GO:0044702 GO:0044710 GO:0048608 GO:0050789 GO:0065008 GO:0071310 GO:1902589
Asp_c2346_g2_i1	dna repair protein reca homolog mitochondrial-like	GO:0003697 GO:0005524 GO:0008094 GO:0006281 GO:0006310 GO:0009432	EC:3.6.1 EC:3.6.1.3 EC:3.6.1.15
Asp_c16983_g1_i3	amino acid permease aap1 family protein	GO:0016020
Asp_CL854Contig1	tatd-related deoxyribonuclease family protein	GO:0016888 GO:0000737	EC:3.1.30 EC:3.1.21 EC:3.1
Asp_c33_g1_i1	plastidic type i signal peptidase 1 isoform 1	GO:0016020
Asp_c12330_g1_i1	oxalate oxidase 2	GO:0016491 GO:0046872
Asp_c7956_g1_i2	p-loop containing nucleoside triphosphate hydrolases superfamily protein isoform 1	GO:0003676 GO:0008270 GO:0016787 GO:0008152
Asp_c10280_g2_i1	u-box domain-containing protein 14-like	GO:0003824
Asp_CL1028Contig1	phytochrome-interacting factor 3 family protein	GO:0005488 GO:0007165 GO:0009639
Asp_c6031_g1_i1	death-inducer obliterator 1-like	GO:0005634 GO:0008270 GO:0006351
Asp_c11825_g2_i1	universal stress protein	GO:0005524 GO:0031072 GO:0046872 GO:0051082 GO:0006457 GO:0009408
Asp_c11562_g2_i1	phosphatidylinositol-4-phosphate 5-kinase 1	GO:0009536 GO:0004197 GO:0016301 GO:0006508 GO:0016310	EC:3.4.22 EC:3.4
Asp_c16812_g1_i3	protein uxt-like protein	GO:0016272 GO:0051082 GO:0006457
Asp_c22118_g1_i1	chloroplast 29 kda ribonucleoprotein	GO:0097159 GO:1901363
Asp_c12343_g1_i1	rna-binding protein 39-like	GO:0003676
Asp_c26716_g1_i1	atp-binding cassette subfamily member group wbc protein 7	GO:0016020 GO:0006810 GO:0050896
Asp_c8602_g1_i1	ahk3 histidine kinase-like partial	GO:0016020 GO:0000155 GO:0000160 GO:0023014	EC:2.7.3 EC:2.7.13.3
Asp_c7337_g1_i1	o-fucosyltransferase family protein	GO:0016757 GO:0008152
Asp_c12125_g1_i2	inositol monophosphatase family protein	GO:0005829 GO:0009570 GO:0008934 GO:0046872 GO:0052832 GO:0052833 GO:0000023 GO:0006021 GO:0016311 GO:0019243 GO:0019252 GO:0046854	EC:3.1 EC:3.1.3.25 EC:3.1.3.41 EC:3.1.3
Asp_c16340_g1_i2	tpa: atp-dependent clp protease proteolytic subunit	GO:0004252 GO:0006508	EC:3.4.21
Asp_c7976_g2_i1	autophagy-related protein 9-like isoform x1	GO:0044248
Asp_c7308_g1_i1	formylglycineamide ribotide amidotransferase	GO:0005739 GO:0009507 GO:0004642 GO:0005524 GO:0016740 GO:0006189 GO:0006541	EC:6.3.5.3
Asp_c10897_g1_i1	pleiotropic drug resistance protein 3- partial	GO:0016020 GO:0005524 GO:0016887	EC:3.6.1 EC:3.6.1.3 EC:3.6.1.15
Asp_c14654_g1_i4	asf sf2-like pre-mrna splicing factor srp32	GO:0000166 GO:0003676
Asp_c10269_g1_i1	chromatin structure-remodeling complex protein syd-like isoform x2	GO:0003677 GO:0005524 GO:0042393
Asp_c13577_g1_i1	transmembrane emp24 domain-containing protein p24delta9-like	GO:0016020
Asp_c13276_g1_i1	phosphatidylinositol 4-phosphate 5-kinase 9-like isoform x4	GO:0016307 GO:0046488	EC:2.7.1
Asp_c26161_g1_i1	auxin transport protein big	GO:0004842 GO:0008270 GO:0016567
Asp_c13655_g1_i3	ankyrin repeat-containing protein	GO:0005737
Asp_c28686_g1_i1	alpha-mannosidase 2x-like	GO:0005794 GO:0004559 GO:0046872 GO:0006486	EC:3.2.1.24 EC:3.2.1
Asp_c27762_g1_i1	low quality protein: beta-galactosidase	GO:0016798
Asp_c17355_g2_i1	2-oxoacid-dependent dioxygenase	GO:0016491
Asp_c15116_g1_i2	calcineurin b-like protein	GO:0005509
Asp_c22183_g1_i1	sugar transport protein 13	GO:0005886 GO:0009506 GO:0016021 GO:0005358 GO:0015758 GO:0035428 GO:0043090
Asp_c16800_g1_i2	potassium transporter 11-like	GO:0006811
Asp_c22482_g1_i1	csd-domain-containing protein	GO:0003677 GO:0008270 GO:0006355
Asp_c14160_g1_i2	rna-binding protein 39-like	GO:0003676
Asp_c3387_g1_i1	trna (guanine -n )-dimethyltransferase 2	GO:0003723 GO:0004809 GO:0030488	EC:2.1.1
Asp_c12031_g1_i4	molecular chaperone	GO:0005524 GO:0051082 GO:0006457
Asp_c26435_g1_i1	family 2 glycosyltransferase	GO:0005886 GO:0016021 GO:0008270 GO:0016760 GO:0030244 GO:0071555	EC:2.4.1.12 EC:2.4.1
Asp_c17509_g1_i1	asparagine synthetase domain-containing protein 1 isoform x6	GO:0005739 GO:0004066 GO:0006529	EC:6.3.5.4
Asp_c28843_g1_i1	hypothetical protein EUTSA_v10026415mg	GO:0009055 GO:0046872 GO:0051536 GO:0009688
Asp_c20680_g1_i1	the plant-specific rna polymerase iv largest subunit-like protein	GO:0003677 GO:0003899 GO:0006351	EC:2.7.7.6
Asp_c29078_g1_i1	unknown	GO:0005506 GO:0016165 GO:0031408 GO:0055114	EC:1.13.11 EC:1.13.11.12
Asp_c4334_g1_i1	kinesin motor family protein	GO:0005871 GO:0005874 GO:0003777 GO:0005524 GO:0008017 GO:0007018 GO:0008152	EC:3.6.1 EC:3.6.1.15
Asp_c6166_g1_i1	beta- -glucanase precursor	GO:0016023
Asp_c10869_g1_i1	hypothetical protein AALP_AA4G084400	GO:0005739 GO:0044237
Asp_c10460_g1_i1	methyltransferase-like protein 5	GO:0003676 GO:0008168 GO:0032259
Asp_c25506_g1_i1	solute carrier family 12 member 6	GO:0016020 GO:0006821 GO:0055085
Asp_c20550_g1_i1	origin recognition complex second largest subunit 2	GO:0000808 GO:0005634 GO:0003688 GO:0006260
Asp_c3073_g1_i1	probable beta- -galactosyltransferase 20	GO:0012505 GO:0016020 GO:0008378 GO:0006486	EC:2.4.1
Asp_c6603_g1_i1	predicted protein	GO:0009941 GO:0016020 GO:0007275 GO:0009657 GO:0044763 GO:0048856
Asp_c15122_g1_i1	dehydration-responsive element-binding protein 3-like	GO:0005634 GO:0003677 GO:0003700 GO:0006351 GO:0006355
Asp_c26676_g1_i1	photosystem ii polypeptide	GO:0009523 GO:0016021 GO:0030145 GO:0015979
Asp_c21221_g1_i1	hypothetical protein PHAVU_002G116900g	GO:0097159 GO:1901363 GO:0006259 GO:0044710 GO:0044763
Asp_c15710_g1_i1	nucleolar complex protein 3 homolog	GO:0006913 GO:0033036 GO:0044763 GO:0071702 GO:0071704
Asp_CL1347Contig1	hypothetical protein SELMODRAFT_77953	GO:0009507
Asp_c6610_g2_i1	centromere-associated protein e	GO:0044464 GO:0005488
Asp_c8113_g1_i1	topoisomerase 6 subunit b isoform 1	GO:0005634 GO:0005694 GO:0009330 GO:0003677 GO:0003918 GO:0005524 GO:0042802 GO:0000278 GO:0003002 GO:0006265 GO:0006396 GO:0007155 GO:0009741 GO:0010090 GO:0042023 GO:0043687 GO:0045010 GO:0045893 GO:0048449	EC:3.6.1 EC:3.6.1.3 EC:5.99.1 EC:5.99.1.3 EC:3.6.1.15
Asp_c11268_g1_i1	pentatricopeptide repeat-containing protein chloroplastic	GO:0009536
Asp_c27306_g1_i1	r2r3-myb transcription factor myb8	GO:0005488
Asp_c542_g1_i1	rab2 -family small gtpase	GO:0005525 GO:0007264 GO:0015031
Asp_c265_g1_i2	hypothetical protein PHAVU_010G154500g	GO:0003676
Asp_c10763_g1_i3	protein chloroplastic-like	GO:0009507 GO:0016021 GO:0000023 GO:0019252 GO:0043085
Asp_c26040_g1_i1	poly polymerase catalytic domain containing protein	GO:0003950 GO:0016881 GO:0008152	EC:2.4.2.30
Asp_c8473_g2_i1	unknown	GO:0003824 GO:0030554 GO:0008152
Asp_c8404_g1_i2	potassium channel akt1	GO:0005886 GO:0005242 GO:0042802 GO:0000041 GO:0009414 GO:0009651 GO:0010107 GO:0016043 GO:0048767 GO:0090333
Asp_c24454_g1_i1	wd-40 repeat-containing protein msi4-like	GO:0005634 GO:0004402 GO:0016573	EC:2.3.1.48 EC:2.3.1
Asp_c3363_g2_i1	zinc finger protein nutcracker isoform 2	GO:0003676 GO:0046872
Asp_c26248_g1_i1	iki3 family protein isoform 4	GO:0044424 GO:0007275 GO:0009737 GO:0032870 GO:0044260 GO:0044763 GO:0048856 GO:0050794 GO:0090304
Asp_c15669_g1_i1	unknown	GO:0042254
Asp_c14573_g1_i2	oligopeptide transporter 3-like	GO:0016021 GO:0007275 GO:0015031 GO:0015833 GO:0055085
Asp_c15505_g1_i1	hypothetical protein SELMODRAFT_125690	GO:0016740
Asp_c14114_g1_i1	udp-glucosyl transferase 85a1	GO:0016740
Asp_c8296_g1_i1	phosphorylase isoform 1	GO:0005829 GO:0009507 GO:0008184 GO:0030170 GO:0009414 GO:0019252	EC:2.4.1.1
Asp_c4172_g2_i1	btb poz domain-containing protein at5g48800-like	GO:0007275
Asp_c8794_g1_i3	starch synthase	GO:0009501 GO:0009507 GO:0009011 GO:0006950 GO:0019252 GO:1901137	EC:2.4.1.21 EC:2.4.1
Asp_c2204_g2_i1	probable xyloglucan glycosyltransferase 6 isoform x3	GO:0016020
Asp_c15570_g1_i1	transmembrane 9 superfamily member 3-like	GO:0016021
Asp_c1907_g1_i1	ds12 from 2d-page of leaf	GO:0009526 GO:0044434 GO:0016740 GO:0006950 GO:0008152 GO:0009987 GO:0044765
Asp_c7790_g1_i1	protein sco1 homolog mitochondrial-like	GO:0005743 GO:0016021 GO:0005507 GO:0006626 GO:0006825 GO:0006878 GO:0009790 GO:0019243 GO:0033617
Asp_c1963_g1_i1	hypothetical protein SELMODRAFT_421953	GO:0005488
Asp_c6448_g1_i1	ferredoxin family protein	GO:0009055 GO:0046872 GO:0051537 GO:0022900
Asp_c1704_g1_i1	hydrolase family protein had-superfamily protein	GO:0005739 GO:0005507 GO:0008270
Asp_c7883_g1_i1	uracil phosphoribosyltransferase	GO:0004845 GO:0006223	EC:2.4.2.9
Asp_c26204_g1_i1	hypothetical protein SELMODRAFT_89534	GO:0005634 GO:0003700 GO:0004871 GO:0006355 GO:0007165
Asp_c15771_g1_i3	f-172- partial	GO:0005634 GO:0003677 GO:0003700 GO:0006351 GO:0006355
Asp_c14369_g2_i1	udp-galactose transporter 1-like	GO:0016021
Asp_c17122_g1_i4	g protein alpha subunit	GO:0019001 GO:0007165
Asp_c22343_g1_i1	serine threonine-protein kinase at5g01020-like	GO:0005886 GO:0004674 GO:0005524 GO:0000394 GO:0006468 GO:0009086 GO:0032880	EC:2.7.11
Asp_c18418_g1_i1	probable phytol kinase chloroplastic-like	GO:0005739 GO:0009507 GO:0016020 GO:0016772 GO:0044237
Asp_c15918_g1_i1	delta-9 fatty acid desaturase	GO:0016021 GO:0004386 GO:0016717 GO:0097159 GO:1901363 GO:0006633 GO:0055114	EC:3.6.1 EC:1.14.19 EC:3.6.1.15
Asp_c11441_g1_i1	alcohol dehydrogenase class iii	GO:0000166 GO:0004022 GO:0008270 GO:0051903 GO:0006069	EC:1.1.1.284 EC:1.1.1.1
Asp_c24390_g1_i1	hypothetical protein PHAVU_003G075000g	GO:0003676 GO:0004386 GO:0005524 GO:0008152	EC:3.6.1 EC:3.6.1.15
Asp_c2248_g1_i1	pentatricopeptide repeat-containing protein at1g55630-like isoform x3	GO:0007275 GO:0048856
Asp_c13737_g1_i3	ribonuclease p protein subunit p25-like isoform x1	GO:0003676
Asp_CL1195Contig1	cmp-sialic acid transporter 1	GO:0000139 GO:0016021 GO:0005338 GO:0005351 GO:0015136 GO:0000394 GO:0008643 GO:0009086 GO:0015739 GO:0015780 GO:0015992 GO:1901679
Asp_c8446_g1_i1	actp1_antas ame: full=bandaporin short=bp-1 flags: precursor	GO:0046930 GO:0015267 GO:0006812 GO:0046931 GO:0052331 GO:0055085
Asp_c24561_g1_i1	gpn-loop gtpase 3 homolog um01243-like	GO:0005524
Asp_c8039_g1_i1	coronitine insensitive 1	GO:0019005 GO:0005515 GO:0009611 GO:0009625 GO:0009641 GO:0009867 GO:0009909 GO:0010118 GO:0010218 GO:0031146 GO:0031348 GO:0042742 GO:0050832
Asp_c15372_g1_i1	protein fam63a isoform x2	GO:0044424
Asp_c8835_g1_i1	outer envelope protein chloroplastic-like	GO:0019867
Asp_c13904_g1_i1	ethylene-responsive transcription factor erf036-like	GO:0005634 GO:0003677 GO:0003700 GO:0006351 GO:0006355
Asp_c17332_g1_i3	predicted protein	GO:0004674 GO:0005524 GO:0006468	EC:2.7.11
Asp_c18530_g1_i1	mitochondrial substrate carrier family protein	GO:0016020 GO:0006810
Asp_c16782_g1_i2	serine threonine-protein kinase ht1	GO:0004674 GO:0005524 GO:0006468	EC:2.7.11
Asp_c17683_g1_i1	ndpk5 nucleotide diphosphate kinase-like protein	GO:0004550 GO:0005524 GO:0006165 GO:0006183 GO:0006228 GO:0006241	EC:2.7.4.6
Asp_c22723_g1_i1	20s proteasome alpha subunit c1 isoform 1	GO:0005634 GO:0005737 GO:0019773 GO:0004298 GO:0006511	EC:3.4.25
Asp_c8504_g1_i1	nodule inception protein 4	GO:0005634 GO:0003700 GO:0009877
Asp_c1516_g1_i2	luc7-like protein 3	GO:0005685 GO:0003729 GO:0006376
Asp_c5098_g1_i1	csc1-like protein erd4	GO:0016020 GO:0043231 GO:0044444
Asp_c3447_g1_i1	hypothetical protein MTR_029s0005	GO:0004553 GO:0005975
Asp_CL847Contig1	oxidoreductase family protein	GO:0005777 GO:0008270 GO:0016491 GO:0055114
Asp_c16815_g1_i1	cell wall integrity and stress response component 4-like	GO:0012505 GO:0043231 GO:0044444
Asp_c17595_g1_i1	ubiquitin-protein cullin 4	GO:0031461 GO:0016874 GO:0031625 GO:0006511
Asp_c2869_g1_i1	hypothetical protein PRUPE_ppa020652mg, partial	GO:0009653 GO:0009888 GO:0016043 GO:0033043 GO:0044237 GO:0044763 GO:0048731
Asp_c1656_g1_i1	rgh3 splicing factor	GO:0005634 GO:0000166 GO:0003677 GO:0003723 GO:0046872
Asp_c14784_g1_i1	unnamed protein product	GO:0005634 GO:0043565 GO:0046982
Asp_c9840_g1_i2	dc1 domain-containing family protein	GO:0044699
Asp_c9947_g1_i1	unknown	GO:0044424 GO:0016787
Asp_c26754_g1_i1	hypothetical protein SELMODRAFT_442298	GO:0016757 GO:0008152
Asp_c16968_g1_i2	protein	GO:0003723 GO:0008168 GO:0006364 GO:0008033 GO:0032259
Asp_c26221_g1_i1	calcium-dependent calmodulin-independent protein kinase cdpk-like	GO:0000166 GO:0004672 GO:0006468
Asp_c22181_g1_i1	mediator of rna polymerase ii transcription subunit 23	GO:0005975 GO:0034645
Asp_c14798_g1_i2	transmembrane protein 87b-like isoform x2	GO:0016021
Asp_CL1193Contig1	methylketone synthase iia	GO:0016787 GO:0008152
Asp_CL778Contig1	conserved oligomeric golgi complex subunit 8-like	GO:0009506 GO:0017119
Asp_c13208_g1_i1	transducin beta-like protein 2	GO:0009987 GO:0016043
Asp_c15759_g1_i1	hypothetical protein SELMODRAFT_230720	GO:0005488
Asp_c13107_g1_i1	cell division control partial	GO:0005654 GO:0005730 GO:0005794 GO:0005829 GO:0005856 GO:0005886 GO:0009524 GO:0005524 GO:0017111 GO:0007049 GO:0008152 GO:0015031 GO:0045732 GO:0051301	EC:3.6.1 EC:3.6.1.15
Asp_c408_g1_i1	endosomal p24a protein	GO:0016021
Asp_c17607_g1_i1	hco3- transporter family isoform 3	GO:0005886 GO:0016021 GO:0005452 GO:0006820
Asp_c10685_g3_i1	uncharacterized loc100381489	GO:0004674 GO:0005524 GO:0006468	EC:2.7.11
Asp_c1796_g1_i1	protein	GO:0008168 GO:0006694 GO:0032259
Asp_c12478_g1_i1	protein	GO:0016772
Asp_c15142_g1_i2	serine threonine-protein kinase afc3-like	GO:0004674 GO:0005524 GO:0006468	EC:2.7.11
Asp_c7631_g1_i1	glycosyl transferase family 1 family protein	GO:0016740 GO:0044238 GO:0044711 GO:1901576
Asp_c24684_g1_i1	beta-galactosidase 8 isoform 1	GO:0016798
Asp_c15513_g1_i1	glycine-rich rna-binding protein mitochondrial-like	GO:0097159 GO:1901363
Asp_c11204_g1_i3	clathrin coat assembly protein ap-	GO:0030131 GO:0006886 GO:0016192
Asp_c26503_g1_i1	rrna methyltransferase -like	GO:0016740 GO:0006364 GO:0010467 GO:0010468 GO:0016043 GO:0032259 GO:0044710 GO:0044763 GO:0050896
Asp_c19399_g1_i1	probable serine threonine-protein kinase at1g54610-like	GO:0004674 GO:0005524 GO:0006468	EC:2.7.11
Asp_c17247_g1_i3	tpa: aldo keto reductase family protein	GO:0005634 GO:0003677 GO:0016491 GO:0055114
Asp_c24531_g1_i1	caffeoylshikimate esterase-like	GO:0005794 GO:0016787 GO:0008152
Asp_c16748_g1_i2	phosphoribulokinase uridine kinase family expressed	GO:0009507 GO:0005524 GO:0016301 GO:0016787 GO:0016310
Asp_c27318_g1_i1	polynucleotidyl ribonuclease h-like superfamily protein isoform 1	GO:0005634 GO:0005737 GO:0003723 GO:0004535 GO:0016740 GO:0046872 GO:0000902 GO:0006351 GO:0006355 GO:0007030 GO:0007033 GO:0010228 GO:0016049 GO:0048193 GO:0090503	EC:3.1 EC:3.1.13 EC:3.1.15 EC:3.1.13.4
Asp_c11368_g2_i1	ferredoxin:sulfite reductase isoform 2	GO:0042644 GO:0003677 GO:0020037 GO:0046872 GO:0050311 GO:0051539 GO:0006260 GO:0006275 GO:0019424 GO:0045892 GO:1900160	EC:1.8.7.1
Asp_c6959_g1_i1	chitin elicitor receptor kinase 1- partial	GO:0016020 GO:0000166 GO:0004672 GO:0008061 GO:0043621 GO:0010200 GO:0016310
Asp_c16622_g1_i1	xyloglucan galactosyltransferase katamari1 homolog	GO:0016740 GO:0044723
Asp_c15804_g1_i2	polynucleotidyl ribonuclease h-like superfamily protein isoform 1	GO:0003676 GO:0004527 GO:0090305	EC:3.1
Asp_c10937_g1_i1	mitogen-activated protein kinase homolog mmk2	GO:0004707 GO:0005524 GO:0000165 GO:0006355 GO:0006468 GO:0006612 GO:0009617 GO:0009862 GO:0009867 GO:0010310 GO:0010363 GO:0031348 GO:0035304	EC:2.7.11 EC:2.7.11.24
Asp_CL314Contig1	hypothetical protein SELMODRAFT_74260	GO:0016021 GO:0004601 GO:0005509 GO:0050664 GO:0055114	EC:1.11.1.7
Asp_c15937_g2_i1	unknown	GO:0000015 GO:0000287 GO:0004634 GO:0006096	EC:4.2.1.11
Asp_c22819_g1_i1	probable serine threonine-protein kinase at1g54610-like	GO:0005739 GO:0004674 GO:0005524 GO:0006468	EC:2.7.11
Asp_c10502_g1_i1	protein jade-1	GO:0046872
Asp_c11398_g1_i3	monocopper oxidase-like protein sku5	GO:0005507 GO:0016491 GO:0055114
Asp_c18366_g1_i1	pentatricopeptide repeat-containing protein	GO:0007059 GO:0007127 GO:0044710 GO:0090304
Asp_c6664_g1_i1	hypothetical protein AMTR_s00005p00200590	GO:0004316 GO:0051287 GO:0006633 GO:0055114	EC:2.3.1.85 EC:1.1.1.100
Asp_c18817_g1_i1	pci domain-containing protein 2	GO:0001101 GO:0007165 GO:0009725 GO:0071310 GO:1901700
Asp_c761_g1_i1	probable wrky transcription factor 21	GO:0003677
Asp_c4119_g1_i1	hypothetical protein AMTR_s00005p00269440	GO:0004518 GO:0090304	EC:3.1
Asp_c20666_g1_i1	integral membrane sensor protein	GO:0004871 GO:0016301 GO:0007165 GO:0016310
Asp_c24270_g1_i1	solanesyl diphosphate synthase family protein	GO:0009536 GO:0016765 GO:0008299 GO:0015979
Asp_c2467_g1_i2	uncharacterized hit-like protein bb_0379-like isoform x2	GO:0003824 GO:0008152
Asp_c9353_g1_i1	unknown	GO:0004722 GO:0046872 GO:0006470	EC:3.1.3.16 EC:3.1 EC:3.1.3.41
Asp_c22324_g1_i1	skp1-like protein	GO:0006511
Asp_c28179_g1_i1	udp-glycosyltransferase 73c3-like	GO:0016758
Asp_c17224_g1_i2	mate efflux family protein	GO:0016020 GO:0022857 GO:0055085
Asp_c16011_g1_i1	ankyrin repeat-containing	GO:0005618 GO:0000724 GO:0007062 GO:0007129 GO:0007131 GO:0007140 GO:0010332 GO:0016444 GO:0032204 GO:0032504 GO:0042023 GO:0042138 GO:0043161 GO:0043247 GO:0043248 GO:0051510 GO:0051788
Asp_c10807_g1_i2	metal transporter nramp6-like isoform x5	GO:0016020 GO:0005215 GO:0006810
Asp_c29001_g1_i1	udp-glucuronate 4-epimerase 1-like	GO:0016857 GO:0050662 GO:0005975
Asp_c28560_g1_i1	transmembrane amino acid transporter family protein isoform 2	GO:0016021
Asp_CL785Contig1	aminoimidazole ribonucleotide carboxylase	GO:0004638 GO:0005524 GO:0046872 GO:0006189	EC:4.1.1.21
Asp_c11184_g3_i1	dedicator of cytokinesis protein 9 isoform x3	GO:0005085 GO:0007264 GO:0043547
Asp_c29134_g1_i1	major facilitator superfamily protein	GO:0016021 GO:0022891 GO:0055085
Asp_c25008_g1_i1	fad-linked oxidases family protein isoform 1	GO:0004458 GO:0008762 GO:0050660 GO:0055114	EC:1.1.2.4 EC:1.1.1.158
Asp_c12906_g1_i2	zinc finger c-x8-c-x5-c-x3-h type family protein isoform 1	GO:0005634 GO:0000166 GO:0003723 GO:0046872
Asp_c12260_g2_i1	rab family gtpase	GO:0005525 GO:0007264 GO:0015031
Asp_c17416_g2_i1	vacuolar protein sorting-associated protein 18 homolog isoform x1	GO:0008270 GO:0006886 GO:0016192
Asp_c3305_g1_i1	histone-lysine n-methyltransferase ashh2-like isoform x2	GO:0016740
Asp_c14163_g1_i1	wall-associated receptor kinase 2-like	GO:0005488
Asp_c30305_g1_i1	hypothetical protein SELMODRAFT_402721	GO:0009536 GO:0016702 GO:0046872 GO:0006633 GO:0055114	EC:1.13.11
Asp_c9097_g2_i1	unknown	GO:0004713 GO:0005524 GO:0018108	EC:2.7.10
Asp_c19475_g1_i1	glucan endo- -beta-glucosidase 8-like	GO:0016787
Asp_c25572_g1_i1	cll4a clavata1-like receptor s t protein kinase protein	GO:0004674 GO:0005524 GO:0006468	EC:2.7.11
Asp_c9892_g1_i1	ubiquitin-conjugating enzyme e2	GO:0016881 GO:0008152
Asp_c7716_g1_i1	protein phosphatase	GO:0016787 GO:0008152
Asp_c4626_g1_i1	cation calcium exchanger 3	GO:0005774 GO:0012505 GO:0030659 GO:0005384 GO:0015079 GO:0015081 GO:0030003 GO:0035725 GO:0043157
Asp_c939_g1_i1	cyclin b 1	GO:0005634 GO:0019901 GO:0000079 GO:0007049 GO:0051301
Asp_c6034_g1_i1	atp-dependent rna helicase dhx36	GO:0097159 GO:1901363
Asp_c10456_g3_i1	low quality protein: general transcription factor iih subunit 4-like	GO:0005634 GO:0009987
Asp_c13353_g1_i3	anthranilate chloroplastic-like isoform 2	GO:0044434 GO:0004048 GO:0000162 GO:0098542	EC:2.4.2.18
Asp_c7262_g1_i1	transcription activator pirogi 121	GO:0031209 GO:0005515 GO:0006342 GO:0007020 GO:0009860 GO:0009965 GO:0010090 GO:0016572 GO:0045010 GO:0051225 GO:0051567
Asp_c10457_g2_i1	udp-glycosyltransferase superfamily protein isoform 1	GO:0016757 GO:0006506
Asp_c19948_g1_i1	palmitoyl-protein thioesterase 1	GO:0044444 GO:0043412
Asp_c3543_g1_i1	leucine-rich repeat transmembrane protein kinase-like protein	GO:0005886 GO:0009505 GO:0009570 GO:0016301 GO:0016458 GO:0040029 GO:0044237 GO:0050794
Asp_c19828_g1_i1	probable fructose-bisphosphate aldolase chloroplastic-like	GO:0004332 GO:0006096	EC:4.1.2.13
Asp_c7866_g1_i2	thioredoxin-like 3- chloroplastic	GO:0009570 GO:0009055 GO:0015035 GO:0006662 GO:0045454 GO:0055114
Asp_c13564_g1_i3	cytochrome b-c1 complex subunit 7-2-like	GO:0005750 GO:0006122
Asp_c11709_g1_i1	mitogen-activated protein kinase 16	GO:0005634 GO:0005739 GO:0005829 GO:0004707 GO:0005524 GO:0000165 GO:0006468 GO:0009738	EC:2.7.11 EC:2.7.11.24
Asp_c30205_g1_i1	hypothetical protein SELMODRAFT_406662	GO:0016020 GO:0015269 GO:0046872 GO:0071805
Asp_c17916_g1_i1	purple acid phosphatase 2-like	GO:0016787 GO:0008152
Asp_c15163_g1_i1	BnaC01g19630D	GO:0009535 GO:0009707 GO:0016630 GO:0009073 GO:0009965 GO:0015995 GO:0019252 GO:0019344 GO:0019684 GO:0030154 GO:0045893 GO:0055114	EC:1.3.1.33
Asp_c17188_g1_i1	beta-glucosidase 42	GO:0016798 GO:0008152
Asp_c15896_g1_i2	serine threonine-protein phosphatase pp1-like	GO:0004721 GO:0016311	EC:3.1.3.16 EC:3.1 EC:3.1.3.41
Asp_c24651_g1_i1	flap endonuclease gen-like 1	GO:0004519 GO:0043566 GO:0006259 GO:0044699 GO:0090305	EC:3.1
Asp_c14095_g1_i1	hypothetical protein SELMODRAFT_125981	GO:0009536
Asp_c4810_g1_i1	microtubule-associated protein tortifolia1	GO:0006270 GO:0006275 GO:0006346 GO:0007017 GO:0008283 GO:0009909 GO:0031048 GO:0051567 GO:0051726
Asp_c13902_g1_i1	protein	GO:0008152 GO:0009987
Asp_c13135_g1_i3	chloroplast envelope membrane	GO:0016021
Asp_c9464_g1_i2	zinc knuckle family protein	GO:0003676 GO:0006950
Asp_c11700_g1_i1	blue-light photoreceptor	GO:0003913 GO:0006281	EC:4.1.99
Asp_c27200_g1_i1	tubulin-folding cofactor d-like isoform x5	GO:0045735
Asp_c11382_g1_i1	peptidyl-trna hydrolase mitochondrial-like	GO:0003747 GO:0006415
Asp_c29178_g1_i1	cytokinin receptor 4-like protein	GO:0016020 GO:0004673 GO:0004888 GO:0005057 GO:0019900 GO:0006950 GO:0009628 GO:0016310 GO:0031323 GO:0032502 GO:0032870 GO:0035556 GO:0048580 GO:0048831 GO:0051171 GO:0080090	EC:2.7.13.3
Asp_c14789_g1_i2	cdp-diacylglycerol--glycerol-3-phosphate 3-phosphatidyltransferase isoform 1	GO:0005739 GO:0005886 GO:0009506 GO:0009941 GO:0016021 GO:0005516 GO:0008444 GO:0010328 GO:0010329 GO:0042626 GO:0006661 GO:0007155 GO:0008361 GO:0009624 GO:0009637 GO:0009640 GO:0009733 GO:0009793 GO:0009958 GO:0010048 GO:0010090 GO:0010228 GO:0010315 GO:0010540 GO:0010541 GO:0019243 GO:0043481 GO:0045010 GO:0048440 GO:0048443 GO:0048765 GO:0055085 GO:0071555	EC:3.6.1 EC:3.6.1.3 EC:2.7.8.5 EC:3.6.1.15
Asp_c26560_g1_i1	hypothetical protein SELMODRAFT_437238	GO:0009269
Asp_c14143_g1_i3	protein	GO:0016787 GO:0044237
Asp_c7486_g2_i1	root fnr 1 isoform 1	GO:0004324 GO:0055114	EC:1.18.1 EC:1.18.1.2
Asp_c14450_g2_i3	glycosyltransferase-like protein	GO:0005794 GO:0016021 GO:0008378 GO:0006486	EC:2.4.1
Asp_c1161_g1_i1	glutaredoxin c4	GO:0005783 GO:0005794 GO:0009055 GO:0015035 GO:0045454 GO:0055114
Asp_c7384_g2_i1	predicted protein	GO:0003676 GO:0008270
Asp_c22141_g1_i1	zinc finger	GO:0008270
Asp_c16062_g1_i1	zinc finger protein nutcracker-like	GO:0003676 GO:0046872
Asp_c15524_g1_i1	dead deah box helicase family protein	GO:0000166 GO:0003676 GO:0004386	EC:3.6.1 EC:3.6.1.15
Asp_c15522_g1_i1	predicted protein	GO:0016491 GO:0055114
Asp_c6478_g1_i1	hypothetical protein SELMODRAFT_127987	GO:0030554
Asp_c8037_g1_i1	histone-lysine n-methyltransferase atxr6-like	GO:0004674 GO:0005524 GO:0008270 GO:0018024 GO:0006260 GO:0006468 GO:0016568 GO:0022402 GO:0032259 GO:0044710 GO:0050794 GO:1902589	EC:2.7.11 EC:2.1.1.43 EC:2.1.1
Asp_c22137_g1_i1	cleavage stimulation factor subunit 3	GO:0005634 GO:0006397
Asp_c13258_g1_i3	hypothetical protein SELMODRAFT_231642	GO:0010038
Asp_c13241_g1_i1	s-adenosyl-l-methionine-dependent methyltransferases superfamily protein	GO:0008168 GO:0032259
Asp_c26836_g1_i1	serine threonine protein phosphatase 2a 55 kda regulatory subunit b beta isoform-like	GO:0000159 GO:0008601 GO:0007165 GO:0050790
Asp_c24565_g1_i1	metk2_catro ame: full=s-adenosylmethionine synthase 2 short= et synthase 2 ame: full=methionine adenosyltransferase 2 short=mat 2	GO:0005737 GO:0004478 GO:0005524 GO:0046872 GO:0006556 GO:0006730	EC:2.5.1.6
Asp_c14956_g1_i1	polyadenylate-binding protein-interacting protein 11-like	GO:0000166 GO:0003676
Asp_c4149_g2_i1	glutamate--glyoxylate aminotransferase 2	GO:0008483 GO:0030170 GO:0009058
Asp_c9902_g1_i2	5 -3 exonuclease-like protein	GO:0003824
Asp_CL1328Contig1	mannose-p-dolichol utilization defect 1 protein homolog	GO:0016020
Asp_c21995_g1_i1	protein	GO:0015935 GO:0003723 GO:0003735 GO:0006412
Asp_c13969_g2_i1	chromatin remodeling factor subunit	GO:0005634 GO:0003677 GO:0003682
Asp_c11893_g1_i1	4-hydroxybenzoate mitochondrial-like isoform x1	GO:0016021 GO:0004659 GO:0006744	EC:2.5.1
Asp_c1807_g1_i1	hypothetical protein AMTR_s00091p00037050	GO:0016301
Asp_c9598_g1_i1	protein	GO:0005840 GO:0003735 GO:0046872 GO:0006412
Asp_c804_g2_i1	urea-proton symporter dur3	GO:0005886 GO:0016021 GO:0015204 GO:0015293 GO:0071918
Asp_c8981_g1_i1	l-type lectin-domain containing receptor kinase -like	GO:0016740
Asp_c2744_g1_i1	ribosome biogenesis protein bms1 homolog	GO:0005634 GO:0003924 GO:0005525 GO:0042254	EC:3.6.1 EC:3.6.1.15
Asp_c6090_g1_i1	epsilon tubulin	GO:0005737 GO:0005874 GO:0003924 GO:0005525 GO:0007017 GO:0051258	EC:3.6.1 EC:3.6.1.15
Asp_c17541_g1_i1	photosystem ii reaction center psb29 protein	GO:0009523 GO:0010027 GO:0015979
Asp_c10643_g1_i1	heterogeneous nuclear ribonucleoprotein a3 homolog 2-like	GO:0000166 GO:0003676
Asp_c6600_g1_i1	manganese transport protein	GO:0016020 GO:0006952 GO:0009755 GO:0044765 GO:0051707
Asp_c25361_g1_i1	homeobox-leucine zipper protein protodermal factor 2-like	GO:0005488
Asp_c17618_g1_i1	hypothetical protein PHAVU_002G2190001g, partial	GO:0046872
Asp_c17330_g1_i1	dead-box atp-dependent rna helicase 35-like isoform x1	GO:0003676 GO:0004386 GO:0005524 GO:0008270 GO:0008152	EC:3.6.1 EC:3.6.1.15
Asp_c13085_g1_i1	cdk related protein kinase 5	GO:0004674 GO:0005509 GO:0005524 GO:0006468	EC:2.7.11
Asp_c18176_g1_i1	tetratricopeptide repeat-containing protein	GO:0005829 GO:0009506
Asp_c12538_g1_i1	10 kda chaperonin-like	GO:0005737 GO:0005524 GO:0006457
Asp_c5560_g1_i1	endonucleases isoform 2	GO:0004519 GO:0090305	EC:3.1
Asp_c14087_g1_i1	probable methyltransferase pmt17 isoform x2	GO:0008168 GO:0032259
Asp_c3734_g1_i2	probable protein phosphatase 2c 22	GO:0016787 GO:0008152
Asp_c30589_g1_i1	3 -5 exonuclease domain-containing family protein	GO:0003676 GO:0008408 GO:0090305	EC:3.1
Asp_c20618_g1_i1	proteasome subunit beta type-7-b-like	GO:0005634 GO:0005737 GO:0005839 GO:0004298 GO:0051603	EC:3.4.25
Asp_c51_g1_i1	sensory histidine protein kinase	GO:0016772 GO:0007165
Asp_c15276_g1_i1	pentatricopeptide repeat-containing protein at3g59040-like	GO:0006139
Asp_CL927Contig1	atp-binding cassette transporter	GO:0016020 GO:0005524 GO:0016887	EC:3.6.1 EC:3.6.1.3 EC:3.6.1.15
Asp_c15833_g1_i1	probable leucine-rich repeat receptor-like protein kinase at5g49770	GO:0016301
Asp_c13259_g1_i3	hypothetical protein SELMODRAFT_438697	GO:0016021 GO:0017153 GO:0006835 GO:0055085
Asp_c30592_g1_i1	dna binding transcription factor	GO:0016602 GO:0003700 GO:0043565 GO:0046982 GO:0006355
Asp_c13657_g1_i1	poly -mrna binding protein	GO:0097159 GO:1901363
Asp_c12787_g1_i1	squalene monooxygenase	GO:0016021 GO:0004506 GO:0050660 GO:0055114	EC:1.14.13.132 EC:1.14.13
Asp_c16813_g1_i4	potential adp-ribosylation factor	GO:0005794 GO:0005525 GO:0007264 GO:0015031 GO:0016192 GO:0035690
Asp_c16497_g1_i1	glucan endo- -beta-glucosidase	GO:0016020 GO:0071944 GO:0016798 GO:0044763 GO:0050794 GO:0050896
Asp_c17273_g2_i1	tetratricopeptide repeat -like superfamily	GO:0016070
Asp_c21752_g1_i1	atp-binding cassette subfamily member cluster 23	GO:0016021 GO:0005524 GO:0042626 GO:0055085	EC:3.6.1 EC:3.6.1.3 EC:3.6.1.15
Asp_c24636_g1_i1	vin3-like protein 2-like	GO:0006464 GO:0009628 GO:0009791 GO:0010468 GO:0031323 GO:0044763 GO:0048608 GO:0080090
Asp_c24309_g1_i1	glyceraldehyde-3-phosphate dehydrogenase b subunit	GO:0009535 GO:0009570 GO:0010319 GO:0031969 GO:0048046 GO:0004365 GO:0047100 GO:0050661 GO:0051287 GO:0006006 GO:0006098 GO:0006364 GO:0006636 GO:0009637 GO:0009644 GO:0009749 GO:0009773 GO:0009902 GO:0010114 GO:0010155 GO:0010207 GO:0010218 GO:0010304 GO:0015995 GO:0019216 GO:0019253 GO:0019288 GO:0019344 GO:0031408 GO:0042742 GO:0042744	EC:1.2.1.13 EC:1.2.1.12
Asp_c15764_g3_i1	protein	GO:0000166 GO:0016772
Asp_c26249_g1_i1	low quality protein: probable histone-arginine methyltransferase partial	GO:0008168 GO:0006479
Asp_c16505_g1_i1	s-adenosyl methionine decarboxylase	GO:0016831 GO:0006596 GO:0097164
Asp_c15195_g1_i1	unknown	GO:0016020
Asp_c25916_g1_i1	atp synthase subunit mitochondrial-like	GO:0045261 GO:0000166 GO:0016820 GO:0016887 GO:0006754 GO:1902600	EC:3.6.1 EC:3.6.1.3 EC:3.6.1.15
Asp_c11013_g1_i3	dna polymerase partial	GO:0006259
Asp_c773_g1_i1	somatic embryogenesis receptor kinase 1	GO:0004674 GO:0005524 GO:0006468 GO:0006950	EC:2.7.11
Asp_c8932_g2_i2	p300 cbp acetyltransferase-related protein	GO:0005634 GO:0003712 GO:0004402 GO:0008270 GO:0006355 GO:0016573	EC:2.3.1.48 EC:2.3.1
Asp_c22813_g1_i1	g-type lectin s-receptor-like serine threonine-protein kinase sd2-5-like	GO:0000166 GO:0004672 GO:0016310
Asp_c14774_g4_i1	phosphate carrier mitochondrial	GO:0016020
Asp_c17343_g1_i3	protein phosphatase 2c 25	GO:0003824
Asp_c19877_g1_i1	predicted protein	GO:0016021 GO:0008536 GO:0022891 GO:0006886 GO:0055085
Asp_c6852_g1_i1	probable iron ascorbate oxidoreductase ddb_g0283291-like	GO:0005506 GO:0016706 GO:0055114	EC:1.14.11
Asp_c2185_g2_i1	snf1-related protein kinase catalytic subunit alpha kin10	GO:0000152 GO:0004674 GO:0005515 GO:0005524 GO:0003006 GO:0006007 GO:0006468 GO:0006486 GO:0006633 GO:0009594 GO:0009738 GO:0010050 GO:0010182 GO:0010260 GO:0042128 GO:0080022	EC:2.7.11
Asp_c6958_g1_i1	cbl-interacting serine threonine-protein kinase 23-like	GO:0004674 GO:0005524 GO:0006468 GO:0007165	EC:2.7.11
Asp_c16450_g4_i1	GA2ox7	GO:0016491 GO:0046872
Asp_c10406_g1_i1	type b response regulator	GO:0005488
Asp_c28796_g1_i1	exportin1 family protein	GO:0016021 GO:0008536 GO:0022891 GO:0006886 GO:0055085
Asp_CL343Contig1	heat shock cognate protein 70-1 isoform partial	GO:0005524
Asp_c3073_g2_i1	transferring glycosyl	GO:0005794 GO:0016021 GO:0030246 GO:0047220 GO:0006486	EC:2.4.1.134 EC:2.4.1
Asp_c737_g2_i1	trehalose-6-phosphate synthase	GO:0003824 GO:0005992
Asp_c22016_g1_i1	allantoate amidohydrolase	GO:0016813 GO:0008152
Asp_c10834_g1_i1	protein	GO:0005840 GO:0003735 GO:0006412
Asp_c26517_g1_i1	phospholipid-transporting atpase 1-like	GO:0016020 GO:0000166 GO:0022892 GO:0043492 GO:0046872 GO:0006812 GO:0015914 GO:0044763	EC:3.6.1 EC:3.6.1.3 EC:3.6.1.15
Asp_c2131_g1_i1	peroxisomal membrane protein 11b	GO:0005778 GO:0016021 GO:0007031 GO:0044763
Asp_c505_g2_i1	two-pore calcium partial	GO:0005773 GO:0016020 GO:0005244 GO:0005262 GO:0006816 GO:0016043 GO:0034220 GO:0050794
Asp_CL842Contig1	l-type lectin-domain containing receptor kinase -like	GO:0000166 GO:0004672 GO:0016310
Asp_c15402_g1_i5	xyloglucan endotransglucosylase hydrolase protein 23 precursor	GO:0003824
Asp_c8938_g2_i1	gamma-tubulin complex component 3-like protein	GO:0000922 GO:0005815 GO:0007020
Asp_c16115_g1_i1	dna gyrase subunit	GO:0005694 GO:0003677 GO:0003918 GO:0005524 GO:0006265	EC:3.6.1 EC:3.6.1.3 EC:5.99.1 EC:5.99.1.3 EC:3.6.1.15
Asp_CL89Contig1	cytochrome p450 90b1-like isoform x1	GO:0016491 GO:0046872
Asp_c26546_g1_i1	probable tyrosine-protein phosphatase at1g05000-like	GO:0004725 GO:0035335	EC:3.1.3.16 EC:3.1 EC:3.1.3.48 EC:3.1.3.41
Asp_c14861_g1_i3	deoxyuridine 5 -triphosphate nucleotidohydrolase-like isoform x1	GO:0004170 GO:0046080	EC:3.6.1.23 EC:3.6.1 EC:3.6.1.19
Asp_c12370_g1_i1	galactan synthase 1	GO:0005794 GO:0048531 GO:0042546 GO:0045489	EC:2.4.1
Asp_c9419_g1_i2	tonoplast dicarboxylate transporter-like	GO:0044765
Asp_c11413_g1_i1	blister-like protein	GO:0048731
Asp_c17343_g1_i2	phosphatase 2c family protein isoform 1	GO:0003824
Asp_c8685_g1_i2	trna uridine 5-carboxymethylaminomethyl modification enzyme mnmg	GO:0050660 GO:0002098 GO:0042744
Asp_c13109_g1_i2	ribosomal l29 family protein	GO:0005840 GO:0003735 GO:0006412
Asp_c7667_g1_i1	chromatin remodeling complex subunit isoform 4	GO:0003677 GO:0005524 GO:0016817 GO:0008152
Asp_c29104_g1_i1	glucose-6-phosphate phosphate translocator chloroplastic-like	GO:0009536 GO:0016021 GO:0005215 GO:0006810
Asp_c22220_g1_i1	dna gyrase subunit chloroplast mitochondrial	GO:0005694 GO:0003677 GO:0003918 GO:0005524 GO:0006265	EC:3.6.1 EC:3.6.1.3 EC:5.99.1 EC:5.99.1.3 EC:3.6.1.15
Asp_c1398_g1_i2	acyl-activating enzyme 18	GO:0016874
Asp_c11017_g1_i1	3-ketoacyl- thiolase 2	GO:0016747 GO:0008152
Asp_c16963_g2_i1	hypothetical protein SELMODRAFT_166047	GO:0006810 GO:0044763
Asp_c5470_g1_i1	peroxisomal adenine nucleotide carrier protein	GO:0016021 GO:0055085
Asp_CL851Contig1	cspl2_pteaa ame: full=casp-like protein ontig2277	GO:0016020
Asp_c17437_g1_i1	ribulose bisphosphate carboxylase oxygenase chloroplastic isoform 1	GO:0009570 GO:0005524
Asp_c15772_g1_i1	integral to endoplasmic reticulum	GO:0005783 GO:0016021 GO:0006886
Asp_c27587_g1_i1	protein	GO:0005840 GO:0003735 GO:0006412
Asp_c13261_g1_i1	flavokinase-domain-containing protein	GO:0016301 GO:0044237
Asp_c1912_g1_i1	signal recognition particle 9 kda protein	GO:0005786 GO:0008312 GO:0006614 GO:0045900
Asp_c16619_g6_i1	cytochrome f	GO:0009535 GO:0031361 GO:0005506 GO:0009055 GO:0020037 GO:0015979 GO:0055114
Asp_c16138_g1_i4	swap domain-containing partial	GO:0003676
Asp_c7032_g1_i1	rna polymerase ii transcriptional coactivator kiwi-like	GO:0003677 GO:0003713 GO:0006355
Asp_c20538_g1_i1	predicted protein	GO:0009706 GO:0016021 GO:0016491 GO:0000096 GO:0006546 GO:0006636 GO:0006655 GO:0006733 GO:0006766 GO:0008652 GO:0009072 GO:0009106 GO:0009108 GO:0009117 GO:0009695 GO:0010205 GO:0015995 GO:0016117 GO:0019216 GO:0019288 GO:0019684 GO:0019748 GO:0031408 GO:0035304 GO:0044272 GO:0055114
Asp_c26043_g1_i1	serine threonine-protein kinase bri1-like 2	GO:0016020 GO:0004672 GO:0007165 GO:0010033 GO:0048731
Asp_c15776_g1_i1	spermidine synthase	GO:0016740 GO:0008152
Asp_c14948_g1_i1	uncharacterized rna-binding	GO:0003676 GO:0046872
Asp_c5078_g1_i1	probable signal peptidase complex subunit 2-like	GO:0044425 GO:0019538
Asp_c22348_g1_i1	hypothetical protein EUGRSUZ_I02616	GO:0042132 GO:0005975 GO:0016311	EC:3.1 EC:3.1.3.23 EC:3.1.3.11 EC:3.1.3.41
Asp_c12803_g3_i1	pre-mrna-processing-splicing factor 8-like	GO:0005681 GO:0017070 GO:0030623 GO:0000398
Asp_c30185_g1_i1	probable thimet partial	GO:0008237 GO:0007059 GO:0007127 GO:0016568 GO:0019538 GO:0044260 GO:0044710 GO:0050789 GO:0090304
Asp_c13932_g1_i1	probable ethanolamine kinase isoform x1	GO:0004305 GO:0005524 GO:0006646 GO:0016310	EC:2.7.1.82
Asp_c25011_g1_i1	protein	GO:0005840 GO:0003735 GO:0006412
Asp_c16264_g1_i2	nad h-quinone oxidoreductase subunit organellar chromatophore-like	GO:0016020 GO:0016655 GO:0055114
Asp_c22084_g1_i1	3-ketoacyl- synthase 11-like	GO:0016740 GO:0008152
Asp_c17332_g1_i9	serine threonine-protein kinase afc2 isoform x1	GO:0004674 GO:0004712 GO:0005524 GO:0006397 GO:0045727 GO:0046777	EC:2.7.11 EC:2.7.12.1
Asp_CL1217Contig1	gmp synthase	GO:0003922 GO:0004066 GO:0005524 GO:0016462 GO:0006177 GO:0006529	EC:6.3.5.4 EC:3.6.1 EC:6.3.5.2
Asp_c8571_g1_i1	dead-box atp-dependent rna helicase 28-like isoform x1	GO:0003676 GO:0005524 GO:0008026 GO:0008152	EC:3.6.1 EC:3.6.1.3 EC:3.6.1.15
Asp_c30009_g1_i1	nuclear transcription factor y subunit b-3	GO:0005634 GO:0003700 GO:0043565 GO:0046982 GO:0006355
Asp_c15707_g3_i1	transmembrane 9 superfamily member 4-like	GO:0016021
Asp_c14791_g1_i1	probable aquaporin pip1-4	GO:0016021 GO:0005215 GO:0006810
Asp_c16386_g3_i2	serine threonine protein isoform 1	GO:0004674 GO:0005524 GO:0006468	EC:2.7.11
Asp_c4527_g1_i1	tryptophan synthase beta chain chloroplastic-like	GO:0008152
Asp_c8710_g1_i1	pentatricopeptide repeat-containing protein at1g08070-like	GO:0009536
Asp_c24530_g1_i1	glucose-6-phosphate 1-dehydrogenase chloroplastic	GO:0004345 GO:0050661 GO:0006006 GO:0006098 GO:0055114	EC:1.1.1.49
Asp_c21401_g1_i1	low quality protein: transcription initiation factor iib- partial	GO:0008270 GO:0017025 GO:0006352 GO:0006355
Asp_c12475_g1_i2	acylpyruvase mitochondrial-like	GO:0003824 GO:0008152
Asp_c14418_g1_i1	pentatricopeptide repeat-containing protein	GO:0005739
Asp_c18044_g1_i1	unknown	GO:0044424 GO:0009657 GO:0044237 GO:0044763
Asp_c19773_g1_i1	geranylgeranyl diphosphate chloroplastic-like	GO:0016628 GO:0045550 GO:0015979 GO:0015995 GO:0055114
Asp_c1317_g2_i1	formate acetyltransferase	GO:0003824
Asp_c19857_g1_i1	isoform 5	GO:0007126 GO:0044260 GO:0044710 GO:0050794 GO:0090304 GO:1902589 GO:1903046
Asp_c9121_g1_i1	3-ketoacyl- synthase 4-like	GO:0016020 GO:0016747 GO:0006633
Asp_c10344_g1_i2	abc transporter family protein	GO:0016020 GO:0000166 GO:0017111 GO:0009555	EC:3.6.1 EC:3.6.1.15
Asp_c17425_g1_i3	oligopeptide transporter opt family protein	GO:0016020
Asp_c13970_g1_i5	transcription factor bhlh122	GO:0003677 GO:0046983
Asp_c24620_g1_i1	probable e3 ubiquitin-protein ligase log2-like	GO:0046872
Asp_c5761_g1_i1	glutaredoxin family protein	GO:0009055 GO:0015035 GO:0045454 GO:0055114
Asp_c27139_g1_i1	pentatricopeptide repeat-containing protein at1g08070-like	GO:0007059 GO:0007127
Asp_c16185_g1_i4	probable udp-n-acetylglucosamine--peptide n-acetylglucosaminyltransferase sec	GO:0016262 GO:0006493 GO:0007275	EC:2.4.1.94 EC:2.4.1
Asp_c13526_g1_i1	hypothetical protein SELMODRAFT_170523	GO:0016992 GO:0051539 GO:0009107 GO:0015979	EC:2.8.1.8 EC:6.3.4
Asp_c26437_g1_i1	atp synthase gamma chain chloroplastic-like	GO:0045261 GO:0046933 GO:0046961 GO:0015986	EC:3.6.1 EC:3.6.1.3 EC:3.6.1.15
Asp_c12477_g1_i2	hypothetical protein SELMODRAFT_442102	GO:0004518 GO:0090305	EC:3.1
Asp_c18764_g1_i1	hypothetical protein F775_09450	GO:0016023 GO:0004061 GO:0019441	EC:3.5.1.9
Asp_c17068_g1_i4	threonyl-trna synthetase	GO:0005739 GO:0004829 GO:0005524 GO:0006435	EC:6.1.1.3 EC:6.1.1
Asp_c16589_g1_i1	importin alpha isoform 1	GO:0044424 GO:0015031
Asp_c6944_g1_i1	psb3_picma ame: full=proteasome subunit beta type-3 ame: full=20s proteasome alpha subunit c ame: full=20s proteasome subunit beta-3	GO:0005634 GO:0005737 GO:0005839 GO:0004298 GO:0051603	EC:3.4.25
Asp_c27397_g1_i1	predicted protein	GO:0003723 GO:0004525 GO:0006396 GO:0090502	EC:3.1.30 EC:3.1 EC:3.1.26 EC:3.1.26.3
Asp_c14202_g1_i1	ring domain ligase2 isoform 1	GO:0046872
Asp_c15860_g1_i1	probable monodehydroascorbate cytoplasmic isoform 2	GO:0005778 GO:0009941 GO:0016656 GO:0050660 GO:0019761 GO:0042744 GO:0045454 GO:0046686 GO:0055114	EC:1.6.5.4
Asp_c15157_g1_i1	chloroplast copper-translocating hma8 p-atpase isoform x1	GO:0009507 GO:0009579 GO:0016020 GO:0000166 GO:0005375 GO:0019829 GO:0043167 GO:0035434	EC:3.6.1 EC:3.6.1.3 EC:3.6.1.15
Asp_c15798_g1_i1	serine threonine-protein	GO:0016740
Asp_c27255_g1_i1	phosphoserine chloroplastic-like	GO:0004648 GO:0030170 GO:0006564	EC:2.6.1.52
Asp_c8432_g1_i1	nak-like ser thr protein kinase	GO:0000166 GO:0004672 GO:0016310
Asp_c16552_g1_i5	ribonuclease chloroplastic mitochondrial-like	GO:0043231 GO:0044444 GO:0004527 GO:0004540 GO:0009657 GO:0034660 GO:0090305	EC:3.1
Asp_c13584_g2_i1	two-component sensor histidine kinase	GO:0003677 GO:0003682 GO:0016301 GO:0000160 GO:0016310
Asp_c12344_g1_i1	atp-binding cassette subfamily member group mdr pgp protein 16	GO:0005886 GO:0016021 GO:0000166 GO:0005515 GO:0010329 GO:0042626 GO:0000271 GO:0008361 GO:0009637 GO:0009640 GO:0009733 GO:0009825 GO:0009932 GO:0009958 GO:0010048 GO:0010160 GO:0010218 GO:0010540 GO:0010541 GO:0043481 GO:0048440 GO:0048443 GO:0048527 GO:0048767 GO:0050794 GO:0055085 GO:0071555	EC:3.6.1 EC:3.6.1.3 EC:3.6.1.15
Asp_c17285_g3_i1	formate acetyltransferase	GO:0003824
Asp_c16150_g1_i1	regulator of nonsense transcripts 1	GO:0000932 GO:0005829 GO:0005886 GO:0009506 GO:0003677 GO:0003723 GO:0004386 GO:0005524 GO:0008270 GO:0000184 GO:0009611 GO:0009744 GO:0009863 GO:0009867 GO:0010182 GO:0016246 GO:0042742 GO:0048571 GO:0048825	EC:3.6.1 EC:3.6.1.15
Asp_c11763_g1_i1	bah and coiled-coil domain-containing protein 1-like	GO:0003682 GO:0008270
Asp_c20864_g1_i1	ltr retrotransposon-like protein	GO:0046872
Asp_c17338_g3_i1	ubiquitin ligase protein	GO:0003824
Asp_c13764_g3_i1	cdpk-related protein kinase-like	GO:0004683 GO:0005509 GO:0005524 GO:0006468	EC:2.7.11 EC:2.7.11.17
Asp_c10937_g2_i1	mitogen-activated protein kinase homolog d5-like	GO:0004707 GO:0005524 GO:0000165 GO:0006468	EC:2.7.11 EC:2.7.11.24
Asp_c16755_g1_i2	unknown	GO:0005488
Asp_c7957_g1_i2	pentatricopeptide repeat-containing protein	GO:0005634 GO:0009507
Asp_c17347_g3_i9	50s ribosomal protein l18	GO:0005622 GO:0010467 GO:0034645 GO:0044238
Asp_c9387_g2_i1	galactosylgalactosylxylosylprotein 3-beta-glucuronosyltransferase 1	GO:0016740
Asp_c11534_g2_i3	structural maintenance of chromosomes protein 6b-like isoform x4	GO:0009987
Asp_c15541_g1_i1	cytokinin hydroxylase	GO:0016491 GO:0046872
Asp_c22018_g1_i1	protein	GO:0005739 GO:0009570 GO:0004829 GO:0005524 GO:0006435 GO:0009793	EC:6.1.1.3 EC:6.1.1
Asp_c16262_g1_i2	atp synthase subunit mitochondrial	GO:0005753 GO:0009507 GO:0009579 GO:0043232 GO:0045263 GO:0046914 GO:0015992 GO:0044238 GO:0044249 GO:0071704
Asp_c14654_g2_i2	ser arg-rich protein 34a isoform 2	GO:0000166 GO:0003676
Asp_c18153_g1_i1	geranyl diphosphate synthase 3	GO:0016740 GO:0008299
Asp_c4896_g1_i1	menaquinone biosynthesis isoform 2	GO:0009536 GO:0016020 GO:0016829 GO:0043169 GO:0044237 GO:0044281 GO:0044763 GO:0071704
Asp_c2759_g1_i1	lrr receptor-like kinase	GO:0016740
Asp_c13693_g2_i1	mads-box protein	GO:0005634 GO:0003677 GO:0003700 GO:0046983 GO:0006351 GO:0006355
Asp_c12990_g1_i2	histidine-containing phosphotransfer	GO:0004871 GO:0000160
Asp_c20267_g1_i1	rab5 -family small gtpase	GO:0005525 GO:0007264 GO:0015031
Asp_c15976_g1_i1	protein strubbelig-receptor family 8-like	GO:0005886 GO:0016021 GO:0004672 GO:0005524 GO:0006468 GO:0009624 GO:0010075 GO:0048653
Asp_c15816_g1_i1	wrky transcription factor 15 family protein	GO:0003700 GO:0043565 GO:0006355
Asp_c1567_g2_i1	histone-lysine n- h3 lysine-9 specific suvh4-like	GO:0005634 GO:0008168 GO:0032259
Asp_c26825_g1_i1	bifunctional glycerol-3-phosphate 2-o-acyltransferase phosphatase	GO:0016740
Asp_c15529_g2_i1	thiazole biosynthetic enzyme	GO:0005829 GO:0009570 GO:0046872 GO:0006950 GO:0009228 GO:0052837
Asp_c9296_g1_i1	cell division protease ftsh isoform 2	GO:0005739 GO:0016021 GO:0004222 GO:0005524 GO:0008270 GO:0006508 GO:0051301	EC:3.4.24
Asp_c27225_g1_i1	predicted protein	GO:0003676 GO:0004386 GO:0005524 GO:0009220	EC:3.6.1 EC:3.6.1.15
Asp_c20231_g1_i1	glycine-rich rna- abscisic acid-inducible isoform x1	GO:0046872 GO:0097159 GO:1901363
Asp_c25714_g1_i1	riboflavin biosynthesis protein ribd	GO:0009507 GO:0008270 GO:0008703 GO:0008835 GO:0050661 GO:0009231 GO:0009644 GO:0009658 GO:0046443 GO:0055114	EC:3.5.4.26 EC:1.1.1.193
Asp_c25597_g1_i1	g-type lectin s-receptor-like serine threonine-protein kinase sd2-5-like isoform x2	GO:0016301
Asp_c22917_g1_i1	predicted protein	GO:0016592 GO:0006351 GO:0006355 GO:0006487 GO:0010413 GO:0045492
Asp_c16604_g2_i2	mitogen-activated protein kinase 9	GO:0005634 GO:0005739 GO:0005829 GO:0004707 GO:0005524 GO:0000165 GO:0006468 GO:0009738	EC:2.7.11 EC:2.7.11.24
Asp_c14207_g1_i3	e3 ubiquitin-protein ligase at4g11680-like	GO:0046872
Asp_c20437_g1_i1	hypothetical protein SELMODRAFT_409630	GO:0003723
Asp_c17176_g1_i2	melibiase family protein isoform 1	GO:0005773 GO:0052692 GO:0005975 GO:0006635 GO:0006869 GO:0006891 GO:0009755 GO:0010351 GO:0016558 GO:0048767	EC:3.2.1.22 EC:3.2.1
Asp_c17056_g1_i2	2-hydroxy-6-oxo-6-phenylhexa- -dienoate hydrolase	GO:0003824
Asp_c14199_g1_i2	peptide deformylase 1a	GO:0005506 GO:0042586 GO:0008152	EC:3.5.1.88
Asp_c22024_g1_i1	hypothetical protein SELMODRAFT_155524	GO:0044444 GO:0016787 GO:0008152
Asp_CL472Contig1	1-aminocyclopropane-1-carboxylate synthase	GO:0003824 GO:0030170 GO:0009058
Asp_c16272_g1_i1	aspartate--trna cytoplasmic-like	GO:0005737 GO:0003676 GO:0004815 GO:0005524 GO:0006422	EC:6.1.1.12 EC:6.1.1
Asp_c18774_g1_i1	kcbp-like kinesin	GO:0005871 GO:0005874 GO:0003777 GO:0005524 GO:0008017 GO:0016491 GO:0007018 GO:0055114	EC:3.6.1 EC:3.6.1.15
Asp_c15959_g1_i1	udp-glucose pyrophosphorylase	GO:0003983 GO:0006011	EC:2.7.7.64 EC:2.7.7.9
Asp_c17305_g1_i3	heat shock transcription factor a2 isoform 1	GO:0003677
Asp_c22157_g1_i1	dolichyl-diphosphooligosaccharide--protein glycosyltransferase 48 kda subunit	GO:0005730 GO:0005774 GO:0005794 GO:0008250 GO:0009505 GO:0009506 GO:0016021 GO:0004579 GO:0001510 GO:0009664 GO:0009826 GO:0018279 GO:0030244 GO:0042545 GO:0048193	EC:2.4.1.119 EC:2.4.1
Asp_c15087_g1_i1	unknown	GO:0009507 GO:0009579
Asp_c10846_g1_i1	probable phosphatase -like isoform x1	GO:0003824
Asp_c5720_g1_i2	probable pectinesterase pectinesterase inhibitor 40-like	GO:0016788
Asp_c27151_g1_i1	abc-type multidrug transport atpase and permease components	GO:0000166 GO:0016887 GO:0006810	EC:3.6.1 EC:3.6.1.3 EC:3.6.1.15
Asp_c5684_g1_i1	BnaC03g04940D	GO:0005634 GO:0005829 GO:0005886
Asp_c3901_g1_i2	zinc finger (c3hc4-type ring finger) family protein	GO:0046872 GO:0044238 GO:0071704
Asp_c3554_g1_i2	uncharacterized loc101219150	GO:0097159 GO:1901363
Asp_c24672_g1_i1	signal recognition particle 54 kda chloroplastic-like isoform 1	GO:0005786 GO:0009570 GO:0080085 GO:0003924 GO:0005525 GO:0008312 GO:0006614 GO:0010267 GO:0019288 GO:0035196 GO:0051607	EC:3.6.1 EC:3.6.1.15
Asp_c28370_g1_i1	mitotic spindle checkpoint protein mad2-like	GO:0007094
Asp_c4142_g1_i1	protein aspartic protease in guard cell 2-like	GO:0008233
Asp_c10129_g4_i1	atp-binding cassette subfamily member group mdr pgp protein 18	GO:0016021 GO:0003723 GO:0005524 GO:0042626 GO:0055085	EC:3.6.1 EC:3.6.1.3 EC:3.6.1.15
Asp_c13433_g1_i3	n-alpha-acetyltransferase 50	GO:0016740
Asp_CL883Contig1	protein-tyrosine-phosphatase mkp1-like	GO:0016791 GO:0016311	EC:3.1 EC:3.1.3.41
Asp_c1782_g2_i1	proline-rich receptor-like protein kinase perk15	GO:0016301
Asp_CL995Contig1	calcium-dependent protein kinase 34-like	GO:0005488 GO:0016301
Asp_c11757_g1_i1	cytochrome c oxidase assembly factor 6 homolog	GO:0005739 GO:0004129 GO:1902600	EC:1.9.3.1
Asp_c24285_g1_i1	traf-like family protein	GO:0006281
Asp_c17994_g1_i1	PREDICTED: synaptotagmin-5-like	GO:0016020
Asp_c16579_g1_i1	probable homoserine kinase-like	GO:0004413 GO:0005524 GO:0006566 GO:0016310	EC:2.7.1.39
Asp_c13543_g1_i1	elongation factor 1-	GO:0005853 GO:0003746 GO:0006414
Asp_c17872_g1_i1	sm sec1-family protein	GO:0006904
Asp_c28640_g1_i1	glyoxalase ii	GO:0005739 GO:0009507 GO:0004416 GO:0008270 GO:0006750 GO:0019243 GO:0019344	EC:3.1.2.6
Asp_c24911_g1_i1	hypothetical protein PHAVU_003G2490000g, partial	GO:0003824 GO:0030170 GO:0008152
Asp_c9475_g1_i1	ribosomal protein s25 family protein	GO:0005840
Asp_c5786_g1_i1	tpa: histidine kinase	GO:0016772 GO:0007165
Asp_c24257_g1_i1	ring-h2 finger protein atl67-like	GO:0008270
Asp_c1114_g1_i1	ubiquitin-conjugating enzyme e2	GO:0016881 GO:0008152
Asp_c15289_g1_i1	translation initiation factor family protein isoform 1	GO:0003743 GO:0003924 GO:0005525 GO:0006413	EC:3.6.1 EC:3.6.1.15
Asp_c11515_g1_i1	gh35_orysj ame: full=probable indole-3-acetic acid-amido synthetase ame: full=auxin-responsive gh3-like protein 5 short= 3-5	GO:0006952 GO:0009416 GO:0009733
Asp_c25458_g1_i1	protein set	GO:0005634 GO:0006334
Asp_c9404_g1_i1	ribosome biogenesis protein nsa2 homolog	GO:0005840
Asp_c8448_g2_i1	predicted protein	GO:0005886 GO:0016021 GO:0004348 GO:0006680	EC:3.2.1.45
Asp_c10311_g2_i1	adiponectin receptor protein 2	GO:0016021
Asp_c10313_g1_i1	sensory histidine protein kinase	GO:0016772 GO:0007165
Asp_c12503_g1_i1	ferredoxin-dependent glutamate synthase chloroplastic-like	GO:0016041 GO:0006537 GO:0055114	EC:1.4 EC:1.4.7.1
Asp_c23492_g1_i1	nuclear pore complex protein nup205-like	GO:0005643 GO:0009507
Asp_c6208_g1_i1	sec34-like family protein isoform 1	GO:0005801 GO:0005829 GO:0016020 GO:0006886
Asp_c15789_g1_i1	brain protein 44-like protein	GO:0005743 GO:0006850
Asp_c13452_g1_i2	catalytic, putative	GO:0008236 GO:0006508
Asp_c24424_g1_i1	atp-binding cassette subfamily member group tap protein 8	GO:0009941 GO:0016021 GO:0005524 GO:0042626 GO:0055085	EC:3.6.1 EC:3.6.1.3 EC:3.6.1.15
Asp_c12020_g2_i1	probable serine threonine-protein kinase abkc	GO:0016772 GO:0008152
Asp_c15357_g1_i1	exocyst complex component sec6	GO:0000145 GO:0006887
Asp_c13798_g2_i2	hypothetical protein SELMODRAFT_36388, partial	GO:0000166 GO:0003676
Asp_c8017_g1_i1	gtpase der protein	GO:0005525
Asp_c8005_g1_i1	photosystem ii protein m	GO:0009523 GO:0009535 GO:0016021 GO:0019684
Asp_c12168_g3_i1	predicted protein	GO:0004674 GO:0005524 GO:0006468	EC:2.7.11
Asp_c20631_g1_i1	protein	GO:0003676 GO:0005524 GO:0008026 GO:0008152	EC:3.6.1 EC:3.6.1.3 EC:3.6.1.15
Asp_c15415_g1_i1	fruit protein pkiwi502-like	GO:0016491 GO:0055114
Asp_c17661_g1_i1	iaa-amino acid hydrolase homolog 1 precursor	GO:0005794 GO:0016787 GO:0008152
Asp_c17020_g1_i1	serine threonine protein kinase	GO:0004672 GO:0016310
Asp_c9628_g1_i1	predicted protein	GO:0016779 GO:0016853 GO:0006312 GO:0009688
Asp_c15116_g1_i4	calcineurin b-like protein 1-like	GO:0005509
Asp_CL1120Contig1	hypothetical protein PRUPE_ppa002353mg	GO:0016021
Asp_c17692_g1_i1	histone-lysine n-methyltransferase	GO:0016740 GO:0009791
Asp_c774_g1_i2	hypothetical protein SELMODRAFT_85661, partial	GO:0003824 GO:0008152
Asp_c14383_g2_i1	hypothetical protein SELMODRAFT_79963, partial	GO:0004674 GO:0005524 GO:0006468	EC:2.7.11
Asp_c12250_g2_i2	rna-binding (rrm rbd rnp motifs) family protein isoform 1	GO:0000166 GO:0003676
Asp_CL1000Contig1	receptor-like kinase	GO:0016301
Asp_c15857_g1_i3	hypothetical protein SELMODRAFT_12743, partial	GO:0005622 GO:0005215 GO:0006810
Asp_c7316_g1_i1	rab family gtpase	GO:0005525 GO:0007264 GO:0015031
Asp_c26964_g1_i1	glutathione peroxidase family protein	GO:0004602 GO:0006979 GO:0055114	EC:1.11.1.9 EC:1.11.1.7
Asp_c16076_g1_i1	divinyl chlorophyllide a 8-vinyl- chloroplastic-like	GO:0009534 GO:0009941 GO:0016020 GO:0033728 GO:0051744 GO:0006098 GO:0006364 GO:0006636 GO:0009073 GO:0009965 GO:0015995 GO:0016117 GO:0019288 GO:0019344 GO:0030154 GO:0045893 GO:0055114	EC:1.3.1.75
Asp_c15591_g1_i1	aryl-alcohol dehydrogenase -like	GO:0009505 GO:0009570 GO:0009941 GO:0004033 GO:0000096 GO:0006098 GO:0006546 GO:0006636 GO:0006766 GO:0008652 GO:0009072 GO:0009106 GO:0009108 GO:0009695 GO:0009902 GO:0010027 GO:0015995 GO:0016117 GO:0019288 GO:0019761 GO:0034660 GO:0042793	EC:1.1.1
Asp_c3711_g1_i1	serine threonine protein phosphatase 2a 59 kda regulatory subunit b eta isoform-like	GO:0000159 GO:0004672 GO:0005524 GO:0008601 GO:0006468 GO:0007165 GO:0050790
Asp_c28260_g1_i1	probable cysteine desulfurase-like	GO:0003824 GO:0030170 GO:0008152
Asp_c13747_g1_i1	ccaat-box binding factor hap3	GO:0005634 GO:0043565 GO:0046982 GO:0006355
Asp_c13332_g1_i4	long chain acyl- synthetase chloroplastic-like	GO:0003824 GO:0008152
Asp_c14066_g1_i1	26s protease regulatory subunit	GO:0005737 GO:0005524 GO:0008233 GO:0008568 GO:0006508 GO:0030163	EC:3.6.1 EC:3.6.1.3 EC:3.6.1.15 EC:3.6.4.3
Asp_c28960_g1_i1	methionyl-trna synthetase	GO:0000049
Asp_c16413_g2_i1	arf-like gtpase	GO:0005622 GO:0005525 GO:0007264
Asp_c1147_g1_i1	multidrug resistance-associated protein 2 isoform 1	GO:0016021 GO:0005524 GO:0042626 GO:0055085	EC:3.6.1 EC:3.6.1.3 EC:3.6.1.15
Asp_c7566_g2_i1	dna mismatch repair protein mlh1	GO:0032300 GO:0005524 GO:0030983 GO:0006298
Asp_c14491_g1_i1	probable plastidic glucose transporter 1-like	GO:0016021 GO:0031969 GO:0022891 GO:0008643 GO:0055085
Asp_c16362_g1_i4	predicted protein	GO:0008270
Asp_c13760_g1_i1	homeobox-leucine zipper protein athb-51	GO:0005634 GO:0003700 GO:0043565 GO:0006355
Asp_c12942_g1_i1	methyltransferase family protein	GO:0005737 GO:0016740
Asp_c29706_g1_i1	white-brown complex protein 11	GO:0016020 GO:0005524 GO:0016887	EC:3.6.1 EC:3.6.1.3 EC:3.6.1.15
Asp_c14903_g1_i1	hypothetical protein SELMODRAFT_155690	GO:0008536 GO:0006886
Asp_c7454_g2_i1	duf3595 family partial	GO:0016021 GO:0008381 GO:0034220
Asp_c25869_g1_i1	kinase superfamily protein	GO:0000166 GO:0004672 GO:0016310
Asp_c14104_g1_i1	casein kinase i isoform delta-like isoform x1	GO:0000166 GO:0004672 GO:0016310
Asp_c15872_g2_i1	s-domain-2 5	GO:0016740
Asp_c11127_g1_i1	serine threonine kinase-like family protein	GO:0016772 GO:0009987
Asp_c13188_g2_i1	rna polymerase ii transcriptional coactivator kelp	GO:0003677 GO:0003713 GO:0006355
Asp_c6747_g1_i2	hypothetical protein SELMODRAFT_430645	GO:0008017
Asp_c28742_g1_i1	f-box protein skip16	GO:0071704
Asp_c1638_g1_i1	autophagy-related 4b isoform x1	GO:0008233 GO:0006810 GO:0008152
Asp_c15100_g1_i1	predicted protein	GO:0003676 GO:0005524 GO:0008026 GO:0008152	EC:3.6.1 EC:3.6.1.3 EC:3.6.1.15
Asp_c21663_g1_i1	agamous-like mads-box protein a	GO:0005634 GO:0003677 GO:0003700 GO:0046983 GO:0006351 GO:0006355 GO:0006826 GO:0010106 GO:0010167 GO:0010228 GO:0015706 GO:0048481 GO:0048527 GO:0048589 GO:0048765
Asp_c17051_g1_i1	reticuline oxidase	GO:0003824
Asp_c8392_g2_i1	probable protein phosphatase 2c 33 isoform x2	GO:0003824 GO:0008152
Asp_c10292_g1_i3	mitogen activated protein kinase 1	GO:0000166 GO:0004674 GO:0016310	EC:2.7.11
Asp_c12459_g1_i2	glucan endo- -beta-glucosidase 13	GO:0016798 GO:0008152
Asp_c8912_g1_i1	methionine s-methyltransferase-like isoform x2	GO:0003824 GO:0008152
Asp_c9845_g1_i3	protein lsd1	GO:0003700 GO:0000303 GO:0001666 GO:0002240 GO:0006355 GO:0006914 GO:0009626 GO:0009651 GO:0009733 GO:0009737 GO:0009743 GO:0009863 GO:0009873 GO:0010104 GO:0010310 GO:0010602 GO:0010618 GO:0043067
Asp_c8073_g1_i1	unknown	GO:0005576
Asp_c15857_g1_i1	predicted protein	GO:0005622 GO:0005215 GO:0006810
Asp_c25273_g1_i1	hypothetical protein SELMODRAFT_408842	GO:0005488
Asp_c15076_g1_i2	methylesterase chloroplastic	GO:0009507 GO:0016787 GO:0008152
Asp_c12814_g1_i1	pectin methylesterase 31 isoform partial	GO:0005618 GO:0030599 GO:0045330 GO:0008152 GO:0042545	EC:3.1.1.11 EC:3.1.1.1
Asp_c17496_g1_i1	predicted protein	GO:0004512 GO:0006021 GO:0008654	EC:5.5.1.4
Asp_c6765_g1_i1	methyl- -binding domain-containing protein 6-like	GO:0005634 GO:0003677
Asp_c22552_g1_i1	hypothetical protein SELMODRAFT_138695, partial	GO:0009507 GO:0008878 GO:0005978 GO:0019252	EC:2.7.7.27
Asp_c14722_g1_i1	iron-sulfur cluster	GO:0005198 GO:0051536 GO:0016226
Asp_c8757_g1_i2	class i rpd3 type histone deacetylase protein	GO:0005634 GO:0032041 GO:0046969 GO:0046970 GO:0097372 GO:0006351 GO:0009294 GO:0009405 GO:0009861 GO:0016573 GO:0045892 GO:0061647 GO:0070932 GO:0070933 GO:2000026	EC:3.5.1 EC:3.5.1.98
Asp_c20050_g1_i1	retrovirus-related pol polyprotein from transposon tnt 1-94	GO:0005488
Asp_c9444_g2_i1	universal stress protein a-like isoform 1	GO:0006950
Asp_c15071_g1_i1	t-complex protein 1 subunit beta	GO:0005737 GO:0004674 GO:0005524 GO:0051082 GO:0006457 GO:0006468	EC:2.7.11
Asp_c8769_g2_i1	glycylpeptide n-tetradecanoyltransferase 1	GO:0004379 GO:0006499	EC:2.3.1.97 EC:2.3.1
Asp_c16111_g1_i2	mitochondrial substrate carrier family protein isoform 1	GO:0016021 GO:0005509 GO:0055085
Asp_c11629_g1_i1	atp citrate lyase alpha subunit	GO:0003878 GO:0004775 GO:0016829 GO:0044262	EC:6.2.1.5 EC:2.3.3.8 EC:6.2.1
Asp_c9725_g1_i1	4-coumarate-- ligase-like 10	GO:0009506 GO:0009570 GO:0048046 GO:0005524 GO:0050203 GO:0010030 GO:0010167 GO:0015706 GO:0033611 GO:0046482 GO:0050832	EC:6.2.1.8
Asp_c10298_g1_i1	50s ribosomal protein chloroplastic-like	GO:0009536 GO:0007275 GO:0009987
Asp_c9828_g1_i3	predicted protein	GO:0005730 GO:0003723 GO:0004674 GO:0005524 GO:0008026 GO:0017151 GO:0001510 GO:0006468 GO:0051604	EC:2.7.11 EC:3.6.1 EC:3.6.1.3 EC:3.6.1.15
Asp_c17703_g1_i1	mitogen activated protein kinase kinase kinase	GO:0004672 GO:0005524 GO:0006468
Asp_c26617_g1_i1	alcohol dehydrogenase i	GO:0046872
Asp_c406_g1_i1	6-phosphogluconate decarboxylating chloroplastic-like	GO:0004616 GO:0050661 GO:0006098 GO:0055114	EC:1.1.1.44
Asp_c17481_g1_i1	pectin lyase-like superfamily protein	GO:0016787
Asp_c13702_g1_i1	transcription initiation factor iid subunit a-like protein	GO:0005669 GO:0009536 GO:0003743 GO:0046982 GO:0000394 GO:0006352 GO:0006366 GO:0006413
Asp_c8951_g1_i1	mago nashi	GO:0005634
Asp_c30283_g1_i1	PREDICTED: uncharacterized protein LOC100786156	GO:0016021
Asp_c15204_g2_i3	transcription factor bim1-like	GO:0046983
Asp_c14108_g1_i1	mate efflux family protein chloroplastic-like	GO:0016020 GO:0022857 GO:0055085
Asp_c3617_g1_i1	serine incorporator 3 isoform 1	GO:0016020
Asp_c12371_g1_i1	serine carboxypeptidase-like 34-like	GO:0008233
Asp_c14741_g1_i2	60s ribosomal protein	GO:0005840 GO:0003735 GO:0006412
Asp_c20284_g1_i1	udp-glucuronic acid decarboxylase 6-like	GO:0003824 GO:0050662 GO:0008152
Asp_c12111_g2_i1	threonine dehydratase chloroplastic	GO:0009507 GO:0004794 GO:0030170 GO:0006094 GO:0007010 GO:0009097 GO:0010498	EC:4.3.1.19
Asp_c16286_g1_i1	unknown	GO:0016972 GO:0055114	EC:1.8.3.2
Asp_c6401_g1_i1	PREDICTED: laccase-11-like	GO:0005618 GO:0048046 GO:0005507 GO:0030599 GO:0045330 GO:0052716 GO:0042545 GO:0046274 GO:0055114	EC:3.1.1.11 EC:1.10.3 EC:1.10.3.2 EC:3.1.1.1
Asp_c14590_g2_i1	dehydrodolichyl diphosphate synthase 6-like isoform x1	GO:0016765 GO:0008152
Asp_c2208_g1_i1	26s proteasome non-atpase regulatory subunit 4-like	GO:0008540 GO:0006511
Asp_CL1035Contig1	anaphase promoting complex 6 isoform 4	GO:0005634 GO:0000724 GO:0000911 GO:0006270 GO:0006306 GO:0006346 GO:0007067 GO:0007129 GO:0007131 GO:0007155 GO:0007276 GO:0008283 GO:0009165 GO:0009909 GO:0009965 GO:0010087 GO:0010090 GO:0010389 GO:0016444 GO:0016567 GO:0031048 GO:0032875 GO:0042023 GO:0043687 GO:0045010 GO:0045893 GO:0048765 GO:0051225 GO:0051302 GO:0051510 GO:0051567 GO:0071555
Asp_c17332_g1_i2	serine threonine-protein kinase afc1	GO:0000166 GO:0004672 GO:0016310
Asp_c13409_g1_i1	thymidine kinase-like	GO:0005739 GO:0004797 GO:0005524 GO:0042802 GO:0046872 GO:0006260 GO:0009157 GO:0016310 GO:0071897	EC:2.7.1.145 EC:2.7.1.21
Asp_c26852_g1_i1	alcohol dehydrogenase class-3-like	GO:0016491
Asp_c4125_g1_i2	translation initiation factor fusion with methylthioribose kinase	GO:0003824 GO:0044237
Asp_c6085_g1_i1	l-arabinokinase-like isoform x1	GO:0005737 GO:0005524 GO:0016301 GO:0016773 GO:0016310
Asp_c21041_g1_i1	aig2-like family protein	GO:0005634
Asp_c14062_g1_i6	sodium hydrogen exchanger 6-like isoform x2	GO:0016021 GO:0015385 GO:0006885 GO:0035725 GO:1902600
Asp_c25262_g1_i1	u3 small nucleolar rna-associated protein 21 homolog	GO:0032040 GO:0000398 GO:0006364 GO:0006606 GO:0009220
Asp_c23449_g1_i1	leucine-rich repeat protein kinase family protein isoform 1	GO:0016301
Asp_c19921_g1_i1	predicted protein	GO:0004672 GO:0044238
Asp_c13813_g1_i2	unknown	GO:0005488 GO:0016491
Asp_c2684_g1_i2	peroxisomal acyl-coenzyme a oxidase 1-like	GO:0016627 GO:0006631 GO:0055114
Asp_c25507_g1_i1	hypothetical protein AMTR_s00063p00149680	GO:0044444 GO:0016810 GO:0008152
Asp_c13916_g1_i1	magnesium transporter mrs2-3-like	GO:0016020 GO:0006811
Asp_c6749_g1_i1	s-domain-2 5 isoform 1	GO:0016301
Asp_c15469_g1_i2	magnesium transporter mrs2-2-like	GO:0016020 GO:0015095 GO:0015693 GO:0055085
Asp_c7873_g1_i1	hypothetical protein SELMODRAFT_440578	GO:0046872
Asp_c11177_g1_i1	uncharacterized methyltransferase chloroplastic	GO:0008168 GO:0032259
Asp_c18010_g1_i1	hypothetical protein AMTR_s00033p00153180	GO:0005515 GO:0008270 GO:0044237 GO:0044238 GO:0071704
Asp_c24360_g1_i1	Os01g0388566	GO:0016020
Asp_c9314_g1_i1	nadph oxidase family protein	GO:0016020 GO:0016491
Asp_c6964_g1_i1	abc transporter g family member 11-like	GO:0016020 GO:0005524 GO:0016887	EC:3.6.1 EC:3.6.1.3 EC:3.6.1.15
Asp_c19601_g1_i1	fimbrin partial	GO:0003779 GO:0005509
Asp_c15937_g1_i1	hypothetical protein SELMODRAFT_165356	GO:0000015 GO:0005634 GO:0000287 GO:0004634 GO:0006096	EC:4.2.1.11
Asp_c2485_g1_i1	calcium-transporting atpase plasma membrane-type-like	GO:0016021 GO:0005388 GO:0005516 GO:0005524 GO:0046872 GO:0008152 GO:0070588	EC:3.6.1 EC:3.6.1.3 EC:3.6.3.8 EC:3.6.1.15
Asp_c20421_g1_i1	methionine aminopeptidase 2a family protein	GO:0005737 GO:0046872 GO:0070006 GO:0006508 GO:0070084	EC:3.4.11
Asp_c14467_g1_i4	probable polygalacturonase-like isoform x2	GO:0005576 GO:0004650 GO:0005975 GO:0071555	EC:3.2.1.15
Asp_c591_g1_i1	hypothetical protein SELMODRAFT_449275	GO:0005622 GO:0008270
Asp_c13256_g1_i1	mitogen-activated protein kinase homolog mmk2	GO:0004707 GO:0005524 GO:0000165 GO:0006355 GO:0006468 GO:0006612 GO:0009617 GO:0009862 GO:0009867 GO:0010310 GO:0010363 GO:0031348 GO:0035304	EC:2.7.11 EC:2.7.11.24
Asp_c18140_g1_i1	polyol monosaccharide transporter	GO:0016020 GO:0022857 GO:0044765
Asp_CL1124Contig1	rhd6-like 2	GO:0046983
Asp_CL350Contig1	peroxiredoxin-2e- chloroplastic	GO:0009505 GO:0009570 GO:0009579 GO:0009941 GO:0004601 GO:0051920 GO:0055114	EC:1.11.1.15 EC:1.11.1.7
Asp_c9194_g2_i1	nudix hydrolase chloroplastic	GO:0016787 GO:0008152
Asp_c25085_g1_i1	molybdenum cofactor sulfurase-like	GO:0003824 GO:0043167 GO:0008152
Asp_c6183_g1_i1	pentatricopeptide repeat-containing protein at3g49142-like	GO:0005975
Asp_c20400_g1_i1	unknown	GO:0008080 GO:0008152	EC:2.3.1
Asp_c9778_g1_i1	uridine kinase-like protein chloroplastic-like	GO:0004849 GO:0005524 GO:0016310 GO:0044206 GO:0044211	EC:2.7.1.48
Asp_c10149_g1_i1	rho guanyl-nucleotide exchange factor 7	GO:0005089 GO:0032321
Asp_c5185_g1_i1	subtilisin-like serine endopeptidase family protein isoform partial	GO:0005739 GO:0004252 GO:0006508	EC:3.4.21
Asp_c17378_g1_i1	u3 small nucleolar rna-associated protein 18-like protein	GO:0005634 GO:0009165 GO:1901566
Asp_c28651_g1_i1	probable inactive leucine-rich repeat receptor-like protein kinase at1g66830-like	GO:0016301
Asp_c17327_g1_i3	poly polymerase beta-like isoform x3	GO:0005634 GO:0003723 GO:0004652 GO:0043631	EC:2.7.7.19
Asp_c17959_g1_i1	map kinase 20	GO:0000166 GO:0004674 GO:0016310	EC:2.7.11
Asp_c16431_g1_i3	isochorismatase family protein pnca	GO:0003824 GO:0008152
Asp_c29852_g1_i1	serine threonine kinase family protein	GO:0016301
Asp_c27632_g1_i1	phospholipase c 4	GO:0016758 GO:0016788 GO:0008152
Asp_c24712_g1_i1	anaphase-promoting complex subunit 1-like	GO:0005680 GO:0005739 GO:0006302 GO:0006312 GO:0007062 GO:0007067 GO:0007129 GO:0007131 GO:0007276 GO:0009553 GO:0009793 GO:0010252 GO:0016567 GO:0032875 GO:0042023 GO:0042138 GO:0043161 GO:0043248 GO:0048481 GO:0051301 GO:0051302 GO:0051510 GO:0051788
Asp_c13189_g1_i1	cytochrome p450 710a1-like	GO:0016491 GO:0046872
Asp_c6768_g1_i1	cytochrome b5 domain-containing family protein	GO:0020037
Asp_c2841_g1_i2	mads-box protein	GO:0005488
Asp_c26246_g1_i1	receptor-like kinase	GO:0004674 GO:0005524 GO:0006468	EC:2.7.11
Asp_CL191Contig1	bidirectional sugar transporter sweet6b-like	GO:0016020
Asp_c19849_g1_i1	kinesin-like calmodulin-binding protein homolog	GO:0005871 GO:0005874 GO:0003777 GO:0005524 GO:0008017 GO:0016491 GO:0007018 GO:0055114	EC:3.6.1 EC:3.6.1.15
Asp_c27009_g1_i1	e3 ubiquitin-protein ligase atl59	GO:0008270 GO:0016874 GO:0008152
Asp_c7404_g1_i1	unknown	GO:0005622
Asp_c7324_g1_i1	histone acetyltransferase	GO:0005634 GO:0004402 GO:0006355 GO:0016573	EC:2.3.1.48 EC:2.3.1
Asp_c24872_g1_i1	unknown	GO:0009507
Asp_c8330_g1_i1	g-protein-coupled receptor 1 isoform 2	GO:0005622 GO:0016021 GO:0004888 GO:0007166
Asp_c12292_g1_i1	glycosyl hydrolase superfamily protein	GO:0016798 GO:0008152
Asp_c16717_g1_i1	zhd1_orysi ame: full=zinc-finger homeodomain protein 1	GO:0005634 GO:0003677 GO:0046872 GO:0006351 GO:0006355
Asp_c715_g1_i1	hybrid signal transduction histidine kinase	GO:0016020 GO:0000155 GO:0004721 GO:0000160 GO:0016311 GO:0023014	EC:3.1.3.16 EC:3.1 EC:2.7.3 EC:2.7.13.3 EC:3.1.3.41
Asp_c9429_g1_i1	nac domain-containing protein 74-like isoform x2	GO:0003677 GO:0006355
Asp_c23651_g1_i1	low quality protein: transcription factor e2fb-like	GO:0005634 GO:0005667 GO:0003677 GO:0003700 GO:0006351 GO:0006355
Asp_c2786_g2_i1	conserved hypothetical chloroplast protein ycf2	GO:0009570 GO:0005524
Asp_c4324_g2_i1	lipid transporter	GO:0016020 GO:0000280
Asp_c7864_g2_i1	g-type lectin s-receptor-like serine threonine-protein kinase sd2-5-like isoform x1	GO:0016740
Asp_c27582_g1_i1	receptor-like kinase	GO:0016772
Asp_c15919_g1_i2	aspartate aminotransferase 3	GO:0004069 GO:0030170 GO:0080130 GO:0006520 GO:0009058	EC:2.6.1.9 EC:2.6.1.57 EC:2.6.1.5 EC:2.6.1.1
Asp_c5851_g1_i1	hypothetical protein SELMODRAFT_127709, partial	GO:0004672
Asp_c6213_g1_i1	mate efflux family protein	GO:0016020 GO:0022857 GO:0055085
Asp_c22508_g1_i1	metallothionein-like protein	GO:0046872
Asp_c15221_g1_i2	dad-1 protein	GO:0008250 GO:0016021 GO:0004579 GO:0006486	EC:2.4.1.119 EC:2.4.1
Asp_c17152_g1_i2	cysteine synthase	GO:0004124 GO:0006535	EC:2.5.1.47
Asp_c11860_g1_i1	probable xaa-pro aminopeptidase p isoform x1	GO:0009570 GO:0004177 GO:0046872 GO:0006508 GO:0009987	EC:3.4.11
Asp_c9827_g1_i1	dea(d h)-box rna helicase family protein isoform 3	GO:0016787 GO:0097159 GO:1901363
Asp_c15319_g1_i1	mitogen-activated protein kinase 16-like isoform x2	GO:0004707 GO:0005524 GO:0000165 GO:0006468	EC:2.7.11 EC:2.7.11.24
Asp_c16473_g1_i1	polyunsaturated fatty acid delta-5-desaturase	GO:0005488 GO:0006629
Asp_CL853Contig1	hypothetical protein SELMODRAFT_91117, partial	GO:0016787 GO:0008152
Asp_c16104_g3_i5	citrate glyoxysomal-like	GO:0046912 GO:0006099 GO:0044262
Asp_c22585_g1_i1	3-oxo-5-alpha-steroid 4-dehydrogenase family protein	GO:0009941
Asp_c1639_g1_i1	bah and coiled-coil domain-containing protein 1-like	GO:0003682 GO:0008270
Asp_c15915_g1_i1	protein	GO:0004674 GO:0005524 GO:0006468	EC:2.7.11
Asp_c3061_g1_i1	e3 ubiquitin-protein ligase shprh-like	GO:0043167 GO:0097159 GO:1901363
Asp_CL1311Contig1	fca- partial	GO:0097159 GO:1901363
Asp_c3004_g1_i1	peptidyl-prolyl cis-trans fkbp-type	GO:0009507 GO:0003755 GO:0005528 GO:0000413 GO:0061077	EC:5.2.1.8
Asp_c8186_g2_i1	ubiquitin-60s ribosomal protein l40	GO:0005840 GO:0003735 GO:0006412
Asp_c13749_g1_i1	protein	GO:0005840 GO:0003735 GO:0019843 GO:0006412
Asp_c15854_g1_i4	serine threonine protein phosphatase 2a 59 kda regulatory subunit b eta isoform 1	GO:0000159 GO:0008601 GO:0007165 GO:0050790
Asp_c13828_g1_i1	endoglucanase 10	GO:0004553 GO:0000272
Asp_c9806_g1_i1	snf1-related kinase interacting protein ski2	GO:0016301 GO:0016310
Asp_c15312_g1_i3	chaperone protein chloroplastic	GO:0009570 GO:0005524 GO:0017111 GO:0009408 GO:0009658 GO:0016485	EC:3.6.1 EC:3.6.1.15
Asp_c19470_g1_i1	pentatricopeptide repeat-containing protein at4g30700-like	GO:0043231 GO:0044444 GO:0016070
Asp_c9558_g1_i1	importin beta-	GO:0008536 GO:0006886
Asp_c29310_g1_i1	hedgehog isoform 5	GO:0016021 GO:0008158 GO:0007165 GO:0030301
Asp_c17817_g1_i1	probable glutamyl chloroplastic isoform x5	GO:0009570 GO:0008236 GO:0006508
Asp_c1500_g1_i1	hypothetical protein SELMODRAFT_85336	GO:0005509
Asp_c13481_g1_i2	protein arginine n-methyltransferase	GO:0008168 GO:0006479
Asp_c27272_g1_i1	pentatricopeptide repeat-containing	GO:0043231 GO:0044444 GO:0000959 GO:0009451
Asp_c212_g1_i1	neutral invertase	GO:0033926 GO:0008152	EC:3.2.1.97
Asp_CL876Contig1	unknown	GO:0097159 GO:1901363
Asp_c7263_g1_i1	inositol-tetrakisphosphate 1-kinase 1	GO:0016301 GO:0016773 GO:0043167
Asp_c17266_g1_i1	n-acetylglucosaminyltransferase-like protein	GO:0031227 GO:0016758 GO:0008152
Asp_c16658_g1_i1	dead-box atp-dependent rna helicase 36-like isoform x1	GO:0005634 GO:0090406 GO:0003676 GO:0005524 GO:0008026 GO:0006364 GO:0006606 GO:0009791	EC:3.6.1 EC:3.6.1.3 EC:3.6.1.15
Asp_c15647_g1_i2	udp-n-acetylglucosamine diphosphorylase 1-like	GO:0070569 GO:0008152
Asp_c27264_g1_i1	udp-glucosyltransferase family protein	GO:0016757
Asp_c16301_g3_i2	family 2 glycosyltransferase	GO:0005886 GO:0016021 GO:0008270 GO:0016760 GO:0030244 GO:0071555	EC:2.4.1.12 EC:2.4.1
Asp_c3627_g1_i1	3-ketoacyl- synthase 19-like	GO:0016021 GO:0009922 GO:0000038 GO:0006633 GO:0042335	EC:2.3.1.85
Asp_c5778_g1_i1	ureidoglycolate hydrolase-like	GO:0005783 GO:0004848 GO:0046872 GO:0000256 GO:0000394 GO:0006144 GO:0009086	EC:3.5.3.19
Asp_c5215_g1_i1	dead-box atp-dependent rna helicase chloroplastic-like	GO:0009536 GO:0004386 GO:0097159 GO:1901363 GO:0009987 GO:0044699	EC:3.6.1 EC:3.6.1.15
Asp_c22094_g1_i1	hypothetical protein SELMODRAFT_410613	GO:0019013 GO:0030529 GO:0003700 GO:0005524 GO:0008026 GO:0043565 GO:0006355 GO:0008152	EC:3.6.1 EC:3.6.1.3 EC:3.6.1.15
Asp_c14383_g1_i1	probable receptor-like protein kinase at5g15080-like	GO:0004674 GO:0005524 GO:0006468	EC:2.7.11
Asp_c5573_g1_i2	cbl-interacting protein kinase 09	GO:0005634 GO:0009705 GO:0004674 GO:0005524 GO:0042802 GO:0006468 GO:0007165 GO:0009651	EC:2.7.11
Asp_c19665_g1_i1	hypothetical protein SELMODRAFT_438401	GO:0005634 GO:0015934 GO:0003677 GO:0003735 GO:0003899 GO:0008270 GO:0006351 GO:0006412	EC:2.7.7.6
Asp_c11927_g1_i1	50s ribosomal protein chloroplastic-like	GO:0005840 GO:0009570 GO:0009941 GO:0016020 GO:0003735 GO:0019843 GO:0006098 GO:0006354 GO:0006364 GO:0006412 GO:0009657 GO:0010207 GO:0019288
Asp_c17327_g1_i10	poly polymerase beta isoform x1	GO:0005634 GO:0003723 GO:0004652 GO:0000278 GO:0043631	EC:2.7.7.19
Asp_c16914_g1_i2	sulfate transporter -like isoform x1	GO:0016020 GO:0015116 GO:0008272 GO:0055085
Asp_c15553_g1_i2	hypothetical protein PRUPE_ppa015849mg	GO:0003676 GO:0046983
Asp_c14242_g1_i1	unknown	GO:0044699
Asp_c3776_g2_i1	dead-box atp-dependent rna helicase chloroplastic-like	GO:0009536 GO:0000166 GO:0003676 GO:0004386	EC:3.6.1 EC:3.6.1.15
Asp_c27359_g1_i1	snf2 family dna-dependent atpase	GO:0016772 GO:0046872 GO:0097159 GO:1901363
Asp_c12296_g1_i1	ccaat-box binding factor hap3	GO:0005634 GO:0043565 GO:0046982 GO:0006355
Asp_c26584_g1_i1	zinc finger ccch domain-containing protein 42	GO:0000166 GO:0003677 GO:0003723 GO:0046872
Asp_c25636_g1_i1	probable receptor-like protein kinase at1g49730-like	GO:0004674 GO:0005524 GO:0006468	EC:2.7.11
Asp_c12294_g1_i1	squalene synthase	GO:0016021 GO:0004310 GO:0051996 GO:0008610	EC:2.5.1 EC:2.5.1.29 EC:2.5.1.21
Asp_c9941_g4_i1	unknown	GO:0005634 GO:0003676 GO:0005524 GO:0008026 GO:0000398 GO:0000724 GO:0000741 GO:0006406 GO:0006606 GO:0009640 GO:0009909 GO:0010074 GO:0010212 GO:0010388 GO:0016567 GO:0016571 GO:0016579 GO:0030422 GO:0031125 GO:0035196 GO:0043687 GO:0045893 GO:0051301	EC:3.6.1 EC:3.6.1.3 EC:3.6.1.15
Asp_c5446_g1_i2	cbl-interacting serine threonine-protein kinase 3	GO:0005634 GO:0005737 GO:0004672 GO:0009735 GO:0009738
Asp_c2168_g1_i1	rna polymerase iv largest subunit	GO:0005488 GO:0016779 GO:0006807 GO:0071704
Asp_CL811Contig1	50s ribosomal protein l3- chloroplastic-like	GO:0005840 GO:0009570 GO:0009941 GO:0016020 GO:0003735 GO:0019843 GO:0006364 GO:0006412 GO:0010207 GO:0015995 GO:0019288 GO:0045036
Asp_c8979_g2_i1	unknown	GO:0044434 GO:0044262 GO:0044723 GO:0044763
Asp_c26869_g1_i1	zinc finger protein magpie-like	GO:0003676 GO:0046872
Asp_c687_g1_i1	peptidyl-prolyl cis-trans isomerase cyp26- chloroplastic	GO:0016853 GO:0043412 GO:0044267
Asp_c26474_g1_i1	protein	GO:0005840 GO:0003735 GO:0019843 GO:0046872 GO:0006412
Asp_c22026_g1_i1	dicarboxylate transporter chloroplastic-like	GO:0016020 GO:0005215 GO:0006814 GO:0055085
Asp_c18450_g1_i1	phosphate 1	GO:0005794 GO:0016020 GO:0000041 GO:0006817 GO:0006950 GO:0044763
Asp_c2175_g1_i1	plant adhesion molecule 1 isoform 3	GO:0005097 GO:0032851
Asp_c17425_g2_i1	probable metal-nicotianamine transporter ysl6 isoform 1	GO:0016020
Asp_c9060_g2_i1	predicted protein	GO:0005488
Asp_c24421_g1_i1	nucleosome assembly protein family	GO:0005634 GO:0006334
Asp_CL898Contig1	probable protein phosphatase 2c 15-like isoform x1	GO:0003824 GO:0008152
Asp_c1411_g1_i1	hypothetical protein SELMODRAFT_413467	GO:0016021 GO:0006810
Asp_c11600_g1_i2	myb-related protein	GO:0005488
Asp_c26826_g1_i1	alpha beta hydrolase fold protein	GO:0003824
Asp_c17406_g1_i7	g-type lectin s-receptor-like serine threonine-protein kinase sd2-5-like isoform x2	GO:0004672 GO:0016310
Asp_c16250_g1_i2	phospholipid sterol acyl transferase 1 isoform 4	GO:0016020 GO:0043231 GO:0008374 GO:0008202	EC:2.3.1
Asp_c23142_g1_i1	protein furry homolog-like	GO:0005886 GO:0006487
Asp_c26646_g1_i1	tetratricopeptide repeat-like superfamily protein	GO:0016772
Asp_c22922_g1_i1	short-chain dehydrogenase reductase 3b-like	GO:0008152
Asp_c20354_g1_i1	glycine--trna ligase chloroplastic mitochondrial	GO:0005737 GO:0004820 GO:0005524 GO:0006426	EC:6.1.1.14 EC:6.1.1
Asp_c12464_g3_i1	bifunctional purple acid phosphatase 26-like	GO:0044444 GO:0016491 GO:0016787 GO:0044237 GO:0044710 GO:0050896
Asp_c22869_g1_i1	3-methyl-2-oxobutanoate hydroxymethyltransferase	GO:0003864 GO:0015940	EC:2.1.2.11
Asp_c8094_g1_i1	phospholipid--sterol o-acyltransferase-like	GO:0016020 GO:0043227 GO:0008374 GO:0008202	EC:2.3.1
Asp_c4022_g1_i1	dna ligase 4-like isoform x3	GO:0016874 GO:0097159 GO:1901363 GO:0006259 GO:0006974
Asp_CL439Contig1	magnesium transporter mrs2-4	GO:0046873 GO:0030001
Asp_c1567_g1_i1	histone-lysine n- h3 lysine-9 specific suvh4-like	GO:0005634 GO:0005694 GO:0008270 GO:0018024 GO:0042393 GO:0034968	EC:2.1.1.43 EC:2.1.1
Asp_c11197_g1_i1	hypothetical protein POPTR_0004s03340g	GO:0005739 GO:0009570
Asp_c23673_g1_i1	s-locus lectin protein kinase family isoform 4	GO:0005488 GO:0016301 GO:0009987
Asp_c12679_g1_i1	adp-ribosylation factor-like protein 8a-like isoform x1	GO:0005622 GO:0005525 GO:0007264
Asp_c16587_g1_i1	uncharacterized membrane protein at4g09580	GO:0005783 GO:0044425
Asp_CL156Contig1	ring zinc finger transcription negative regulator protein	GO:0000166 GO:0003676 GO:0008270
Asp_c11978_g1_i1	myb-related protein 306-like	GO:0003677 GO:0003682
Asp_c11586_g1_i1	protein kinase	GO:0004672 GO:0006468
Asp_c10428_g1_i1	auxin influx carrier protein	GO:0005886 GO:0016021 GO:0015293 GO:0006865 GO:0009734 GO:0055085
Asp_c915_g1_i1	probable rhamnose biosynthetic enzyme 1	GO:0008460 GO:0008831 GO:0050662 GO:0009225 GO:0045226 GO:0055114	EC:1.1.1.133 EC:4.2.1.46
Asp_c26602_g1_i1	callose synthase	GO:0000148 GO:0003843 GO:0006075	EC:2.4.1.34 EC:2.4.1
Asp_c11652_g2_i2	fatty-acid-binding protein 2 isoform x2	GO:0009536
Asp_c16029_g1_i2	estradiol 17 beta-	GO:0016829
Asp_c10326_g1_i1	atp-binding cassette subfamily member group mrp protein 10	GO:0016021 GO:0005524 GO:0042626 GO:0055085	EC:3.6.1 EC:3.6.1.3 EC:3.6.1.15
Asp_c10309_g1_i2	predicted protein	GO:0005622 GO:0005215 GO:0006810
Asp_c11873_g1_i1	tcp-1 cpn60 chaperonin family protein	GO:0005737 GO:0005524 GO:0051082 GO:0006457
Asp_c13244_g1_i1	predicted protein	GO:0003824
Asp_c13767_g1_i4	tricin synthase 1-like	GO:0008171 GO:0032259	EC:2.1.1
Asp_c7001_g2_i1	elongation factor 1 alpha	GO:0003746 GO:0003924 GO:0005525 GO:0006414	EC:3.6.1 EC:3.6.1.15
Asp_c12218_g1_i1	mki67 fha domain-interacting nucleolar phospho	GO:0000166 GO:0003676
Asp_c14058_g1_i1	ubiquitin-conjugating enzyme e2 32-like	GO:0016881 GO:0008152
Asp_c11594_g1_i1	zn-dependent hydrolase of the beta-lactamase fold protein	GO:0009507 GO:0016787 GO:0010207 GO:0010264
Asp_c13016_g1_i1	patellin-4 isoform 1	GO:0005622 GO:0005215 GO:0006810
Asp_c22920_g1_i1	cell division cycle 5 isoform 1	GO:0005634 GO:0003677 GO:0003682 GO:0002218 GO:0006396 GO:0007049 GO:0007165 GO:0098542
Asp_c28801_g1_i1	crumpled leaf1	GO:0017009
Asp_c671_g1_i1	n-acetyltransferase 9-like protein	GO:0016746
Asp_c16689_g1_i5	mitochondrial uncoupling protein 5-like	GO:0016020 GO:0006810
Asp_c15781_g2_i1	myb domain protein 93	GO:0003677 GO:0003682
Asp_c22171_g1_i1	protein	GO:0005634 GO:0004721 GO:0006397 GO:0016311	EC:3.1.3.16 EC:3.1 EC:3.1.3.41
Asp_c6637_g1_i2	transporter arsb	GO:0016021 GO:0055085
Asp_c7885_g1_i1	transcription initiation factor iia subunit 2-like	GO:0005672 GO:0000394 GO:0006355 GO:0006367
Asp_c8137_g1_i1	pollen allergen cjp38	GO:0016787
Asp_c17032_g2_i3	wrky domain class transcription factor	GO:0005634 GO:0006355
Asp_c29321_g1_i1	protein fam91a1-like	GO:0016491 GO:0055114
Asp_c12149_g1_i2	protein phosphatase 2c 16	GO:0016787
Asp_c22266_g1_i1	ribulose-phosphate 3- chloroplastic-like isoform x1	GO:0016857 GO:0005975
Asp_c3948_g1_i2	aarf domain-containing protein kinase	GO:0009507 GO:0000166 GO:0016301 GO:0016310
Asp_c15607_g1_i7	malate glyoxysomal	GO:0005773 GO:0009514 GO:0009941 GO:0048046 GO:0030060 GO:0000096 GO:0000165 GO:0006097 GO:0006098 GO:0006099 GO:0006108 GO:0006364 GO:0006546 GO:0006612 GO:0006635 GO:0006636 GO:0006655 GO:0006766 GO:0007031 GO:0008652 GO:0009072 GO:0009106 GO:0009108 GO:0009416 GO:0009617 GO:0009695 GO:0009853 GO:0009862 GO:0009867 GO:0009902 GO:0009965 GO:0010103 GO:0010207 GO:0010304 GO:0010310 GO:0010363 GO:…	EC:1.1.1.37
Asp_c2396_g1_i1	probable ccr4-associated factor 1 homolog 6	GO:0005634 GO:0005737 GO:0003723 GO:0004535 GO:0046872 GO:0000902 GO:0006351 GO:0006355 GO:0007030 GO:0007033 GO:0010228 GO:0016049 GO:0048193 GO:0090503	EC:3.1 EC:3.1.13 EC:3.1.15 EC:3.1.13.4
Asp_c1101_g1_i1	fructose-bisphosphate aldolase class-ii protein	GO:0004616 GO:0008270 GO:0008442 GO:0016832 GO:0051287 GO:0005975 GO:0006098 GO:0006573 GO:0055114	EC:1.1.1.44 EC:1.1.1.31
Asp_c11568_g1_i1	photosystem ii cp43 protein	GO:0009536 GO:0044425 GO:0019684
Asp_c15337_g1_i1	phosphoinositide phosphatase sac1 isoform x2	GO:0005773 GO:0016020 GO:0042578 GO:0000902 GO:0007010 GO:0034645 GO:0042546 GO:0043647 GO:0044262 GO:0044711 GO:0044723 GO:0045491 GO:0048468 GO:0090558	EC:3.1
Asp_c13581_g1_i1	serine threonine-protein kinase tor-like	GO:0005634 GO:0005737 GO:0000975 GO:0004674 GO:0005524 GO:0008144 GO:0016303 GO:0042802 GO:0043621 GO:0000911 GO:0006468 GO:0007062 GO:0007131 GO:0007155 GO:0009303 GO:0009407 GO:0009880 GO:0009887 GO:0010072 GO:0010090 GO:0010228 GO:0010431 GO:0010507 GO:0030307 GO:0033044 GO:0036092 GO:0040019 GO:0042138 GO:0045010 GO:0045132 GO:0045595 GO:0045893 GO:0048765 GO:0071555 GO:2000234	EC:2.7.1 EC:2.7.11 EC:2.7.1.137
Asp_c9654_g2_i1	ac092749_15 retroelement	GO:0003676 GO:0006259
Asp_c9654_g3_i1	gag-pol polyprotein	GO:0005488
Asp_c29999_g1_i1	cytochrome p450 71a1	GO:0005488 GO:0016491
Asp_c12254_g1_i1	actin-depolymerizing factor 11 isoform x1	GO:0015629 GO:0003779 GO:0030042
Asp_c9281_g2_i1	phospholipid-transporting atpase 3-like isoform x1	GO:0005794 GO:0016020 GO:0044446 GO:0016787 GO:0022892 GO:0043167 GO:0006812 GO:0015711 GO:0015748 GO:0033036 GO:0044802 GO:0048193 GO:0048731 GO:0050789 GO:0071705
Asp_c14520_g1_i1	60s acidic ribosomal protein p1-like	GO:0005840 GO:0003735 GO:0006414
Asp_c12286_g1_i1	succinyl- ligase	GO:0005739 GO:0004775 GO:0005507 GO:0005524 GO:0006094 GO:0006096 GO:0006099 GO:0006511 GO:0009651 GO:0009853 GO:0019243 GO:0051788 GO:0080129	EC:6.2.1.5 EC:6.2.1
Asp_c2076_g1_i1	peptidyl-prolyl cis-trans isomerase ppic-type family protein	GO:0003755 GO:0000413 GO:0006457	EC:5.2.1.8
Asp_c12294_g2_i2	squalene synthase	GO:0016021 GO:0004310 GO:0051996 GO:0008610	EC:2.5.1 EC:2.5.1.29 EC:2.5.1.21
Asp_c25605_g1_i1	phytochrome, partial	GO:0016020 GO:0000155 GO:0009881 GO:0042803 GO:0000160 GO:0006351 GO:0006355 GO:0009584 GO:0009585 GO:0017006 GO:0018298 GO:0023014	EC:2.7.3 EC:2.7.13.3
Asp_c4021_g2_i1	sodium transporter	GO:0044765
Asp_c4739_g1_i1	calcium-transporting atpase plasma membrane-type	GO:0016020 GO:0005488 GO:0006811 GO:0048367
Asp_c15526_g1_i1	pinoresinol-lariciresinol reductase	GO:0010283 GO:0010284 GO:1902123 GO:1902125 GO:1902128 GO:1902129 GO:1902132 GO:1902135
Asp_c1899_g1_i1	lactoylglutathione lyase family protein	GO:0004462 GO:0046872 GO:0008152	EC:4.4.1.5
Asp_c10828_g1_i1	ribulose-bisphosphate carboxylase	GO:0009536 GO:0004497 GO:0016984 GO:0009853 GO:0015977 GO:0015979 GO:0055114	EC:4.1.1.39
Asp_c4147_g1_i1	clathrin light chain 2-like	GO:0016020 GO:0043229 GO:0044444
Asp_c21559_g1_i1	zinc finger isoform 1	GO:0008270
Asp_c93_g1_i1	low quality protein: aminoacrylate hydrolase -like	GO:0003824
Asp_c26607_g1_i1	glutathione chloroplastic	GO:0005739 GO:0009570 GO:0004362 GO:0004872 GO:0005507 GO:0005524 GO:0050660 GO:0050661 GO:0006626 GO:0006749 GO:0009407 GO:0009658 GO:0009836 GO:0045454 GO:0048481 GO:0055114	EC:1.8.1.7
Asp_c8307_g1_i1	chaperone protein chloroplastic-like isoform x2	GO:0005524 GO:0019538
Asp_c9799_g1_i1	serine threonine-protein kinase pakf-like	GO:0004672 GO:0004871 GO:0007165 GO:0016310
Asp_c10027_g1_i1	sugar transport protein 8	GO:0016020 GO:0005351 GO:0006810
Asp_c3279_g2_i1	beta- -n-acetylglucosaminyltransferase family protein isoform 2	GO:0016020 GO:0003830 GO:0006487	EC:2.4.1.144 EC:2.4.1
Asp_c20048_g1_i1	pre-mrna processing ribonucleoprotein binding region-containing protein isoform 1	GO:0019013 GO:0046540 GO:0000244
Asp_c17776_g1_i1	transcription-repair-coupling factor-like	GO:0003676 GO:0005524 GO:0008026 GO:0006281 GO:0006783	EC:3.6.1 EC:3.6.1.3 EC:3.6.1.15
Asp_c22636_g1_i1	receptor-like kinase	GO:0004674 GO:0005524 GO:0006468	EC:2.7.11
Asp_c2979_g1_i1	fatty acid 2-hydroxylase 1-like	GO:0005506 GO:0016491 GO:0006633 GO:0055114
Asp_c26034_g1_i1	metallophos-domain-containing protein	GO:0005634 GO:0008419 GO:0006397 GO:0009790 GO:0090502	EC:3.1.30 EC:3.1 EC:3.1.26
Asp_c26822_g1_i1	protein	GO:0019904
Asp_c18667_g1_i1	conserved hypothetical chloroplast protein ycf1	GO:0009536 GO:0016020
Asp_c318_g2_i1	cinnamate 4- partial	GO:0004497 GO:0005506 GO:0016705 GO:0020037 GO:0055114
Asp_c26486_g1_i1	3-beta hydroxysteroid dehydrogenase isomerase family protein	GO:0009579 GO:0010287 GO:0016853 GO:0006979 GO:0008152 GO:0042631
Asp_c7822_g2_i1	dna repair protein rev1-like isoform x3	GO:0000287 GO:0003684 GO:0003887 GO:0006281 GO:0071897	EC:2.7.7.7
Asp_c5496_g1_i1	thioredoxin chloroplastic-like	GO:0015035 GO:0006662 GO:0045454 GO:0055114
Asp_c16145_g1_i2	phosphatidylinositol:ceramide inositolphosphotransferase	GO:0016020
Asp_CL1150Contig1	peroxisomal -2-hydroxy-acid oxidase glo2	GO:0005634 GO:0005773 GO:0005777 GO:0009570 GO:0048046 GO:0008891 GO:0010181 GO:0042742 GO:0050665 GO:0055114	EC:1.1.3.15
Asp_c11726_g1_i1	heparan-alpha-glucosaminide n-acetyltransferase-like	GO:0016020
Asp_c16910_g1_i2	predicted protein	GO:0005876 GO:0070652 GO:0051011 GO:0000911 GO:0051225
Asp_c16768_g1_i3	beta-amylase-like isoform x2	GO:0016798 GO:0005975
Asp_c1355_g1_i1	ribonucleases p mrp protein subunit pop1-like	GO:0016070
Asp_c11572_g1_i1	lim domain-containing family protein	GO:0008270 GO:0016705 GO:0055114
Asp_c22349_g1_i1	protein	GO:0005840 GO:0003735 GO:0006412
Asp_c11511_g1_i2	3-dehydroquinate chloroplastic-like	GO:0005794 GO:0009507 GO:0044446 GO:0003856 GO:0009073	EC:4.2.3.4
Asp_c11572_g3_i1	protein da1-related 2 isoform x1	GO:0008270
Asp_c22310_g1_i1	peptidyl-prolyl cis-trans isomerase-like 2-like	GO:0000151 GO:0005634 GO:0003755 GO:0004842 GO:0016874 GO:0000413 GO:0006457 GO:0016567	EC:5.2.1.8
Asp_c16695_g1_i1	glycosyltransferase 2	GO:0016021 GO:0016758 GO:0008152
Asp_c16175_g1_i1	iron-superoxide dismutase	GO:0004784 GO:0046872 GO:0019430 GO:0055114	EC:1.15.1.1
Asp_c15979_g1_i1	ubiquitin-conjugating enzyme e2-like protein	GO:0016881 GO:0008152
Asp_c3881_g1_i1	light-harvesting complex	GO:0009507 GO:0009522 GO:0009523 GO:0016021 GO:0016168 GO:0046872 GO:0009765 GO:0010264 GO:0015996 GO:0018298
Asp_c19965_g1_i1	sm sec1-family protein	GO:0044444 GO:0006904 GO:0006996 GO:1902582
Asp_c16931_g1_i1	kinase superfamily protein isoform 1	GO:0000166 GO:0004672 GO:0016310
Asp_c17233_g2_i5	hypothetical protein AMTR_s00088p00158600	GO:0000166 GO:0003723 GO:0046872
Asp_c6289_g2_i1	protein	GO:0003677
Asp_c22422_g1_i1	aspartate transaminase	GO:0009570 GO:0009941 GO:0010319 GO:0048046 GO:0004069 GO:0030170 GO:0080130 GO:0006520 GO:0009693	EC:2.6.1.9 EC:2.6.1.57 EC:2.6.1.5 EC:2.6.1.1
Asp_c5326_g1_i1	dual specificity protein phosphatase 12-like	GO:0016791 GO:0016311	EC:3.1 EC:3.1.3.41
Asp_c16993_g2_i3	sbp-domain protein 7	GO:0005634 GO:0003677
Asp_c8460_g2_i1	mitochondrial import inner membrane translocase subunit tim14-1-like	GO:0003723 GO:0016788 GO:0046872 GO:0008152
Asp_c7661_g1_i2	rab2 -family small gtpase	GO:0005886 GO:0005525 GO:0007264 GO:0015031
Asp_c5589_g2_i1	e3 ubiquitin-protein ligase upl1-like	GO:0003824 GO:0008152
Asp_c15177_g1_i3	unknown	GO:0004747 GO:0006014 GO:0046835	EC:2.7.1.15
Asp_c20027_g1_i1	unknown	GO:0008441 GO:0006790 GO:0016311 GO:0046854	EC:3.1 EC:3.1.3.7 EC:3.1.3.41 EC:3.1.3.31
Asp_c11847_g3_i2	gsk3-like protein	GO:0004674 GO:0005524 GO:0006468	EC:2.7.11
Asp_c23127_g1_i1	BnaA08g30050D	GO:0009055 GO:0046872 GO:0051537 GO:0022900
Asp_c16870_g6_i4	protein	GO:0005634 GO:0003700 GO:0043565 GO:0006355
Asp_c12793_g1_i1	cb21_silpr ame: full=chlorophyll a-b binding chloroplastic ame: full=lhcii type i cab short=lhcp flags: precursor	GO:0009522 GO:0009523 GO:0009535 GO:0016021 GO:0016168 GO:0046872 GO:0009765 GO:0018298
Asp_c19996_g1_i1	diaminopimelate decarboxylase	GO:0009570 GO:0008836 GO:0009089	EC:4.1.1.20
Asp_c26142_g1_i1	e3 ubiquitin-protein ligase fancl-like	GO:0046872 GO:0044238 GO:0044260 GO:0044763
Asp_c9321_g1_i2	serine threonine-protein kinase fray2 isoform 2	GO:0004672 GO:0005524 GO:0006468
Asp_c5059_g1_i1	s-adenosylmethionine carrier chloroplastic mitochondrial	GO:0016021 GO:0055085
Asp_c3741_g2_i1	hypothetical protein AALP_AA6G071200	GO:0005622 GO:0000166 GO:0003676 GO:0008408 GO:0090305	EC:3.1
Asp_c23020_g1_i1	mitochondrial import inner membrane translocase subunit tim13-like	GO:0005743 GO:0005758 GO:0005507 GO:0001510 GO:0006626
Asp_c1771_g1_i1	yellow stripe-like transporter partial	GO:0055085
Asp_c7698_g1_i1	mutant gag-pol polyprotein	GO:0046872
Asp_c9676_g1_i1	hypothetical protein SELMODRAFT_150418	GO:0004672 GO:0043167 GO:0097159 GO:1901363 GO:0008152
Asp_c20579_g1_i1	gamma-glutamylcysteine synthetase	GO:0004357 GO:0006750	EC:6.3.2.2
Asp_c13842_g1_i2	nadh-plastoquinone oxidoreductase subunit 5	GO:0009507 GO:0009579 GO:0016021 GO:0008137 GO:0048038 GO:0042773	EC:1.6.99.5 EC:1.6.99.3 EC:1.6.5.3
Asp_c22037_g1_i1	flavonoid 3 -hydroxylase	GO:0005488 GO:0016491
Asp_c19846_g1_i1	aldose 1-epimerase	GO:0016853 GO:0005975
Asp_c407_g1_i1	beta n-acetylglucosaminyltransferase	GO:0008375 GO:0044723	EC:2.4.1
Asp_c2497_g1_i1	phospholipid scramblase family	GO:0043231 GO:0044444
Asp_c445_g2_i1	ac082644_29 cytochrome p450-related protein	GO:0005488 GO:0016491 GO:0055114
Asp_c1777_g1_i1	hypothetical protein SELMODRAFT_268319	GO:0004553 GO:0005975
Asp_c15934_g1_i1	hypothetical protein SELMODRAFT_270742	GO:0009507 GO:0016787 GO:0008152
Asp_c11730_g1_i1	peptidyl-prolyl cis-trans isomerase fkbp53-like	GO:0003755 GO:0000413 GO:0006457	EC:5.2.1.8
Asp_c17203_g1_i3	glutamate-rich wd repeat-containing protein 1	GO:0005634 GO:0080008
Asp_c26403_g1_i1	l-2-hydroxyglutarate mitochondrial	GO:0016491 GO:0055114
Asp_c8722_g1_i1	probable -trehalose-phosphate synthase	GO:0004805 GO:0005992 GO:0016311	EC:3.1 EC:3.1.3.12 EC:3.1.3.41
Asp_c26682_g1_i1	predicted protein	GO:0003824 GO:0030170 GO:0008152
Asp_c22008_g1_i1	phosphoglycerate kinase-like	GO:0016740 GO:0044237
Asp_c8505_g2_i2	protein phosphtase 2c	GO:0016787
Asp_c25800_g1_i1	fimbrin-like protein 2	GO:0003779 GO:0005509
Asp_c9580_g1_i1	low quality protein: magnesium transporter mrs2- chloroplastic	GO:0016021 GO:0031969 GO:0015095 GO:0015693 GO:0030003 GO:0055085
Asp_c14816_g1_i1	mannosyltransferase-like protein	GO:0005783 GO:0044425 GO:0000026 GO:0044267 GO:0044763 GO:0070085 GO:1901137	EC:2.4.1
Asp_c30480_g1_i1	adh	GO:0008270 GO:0051903 GO:0006069	EC:1.1.1.284
Asp_c25310_g1_i1	predicted protein	GO:0016491 GO:0055114
Asp_c13906_g1_i1	ribosomal protein partial	GO:0005739 GO:0005840 GO:0003723 GO:0003735 GO:0006412
Asp_CL763Contig1	aldo-keto reductase-like	GO:0016491 GO:0055114
Asp_c16326_g1_i1	dna-3-methyladenine glycosylase-like isoform 1	GO:0005634 GO:0003677 GO:0008725 GO:0043916 GO:0052821 GO:0052822 GO:0006284	EC:3.2.2.21 EC:3.2.2.20 EC:3.2.2
Asp_CL338Contig1	ubiquitin-like modifier-activating enzyme atg7	GO:0005737 GO:0003824 GO:0006810 GO:0010260 GO:0031668 GO:0033554 GO:0044238 GO:0044249 GO:1901576
Asp_c9544_g1_i1	ferredoxin--nadp leaf chloroplastic-like	GO:0000166 GO:0004324 GO:0055114	EC:1.18.1 EC:1.18.1.2
Asp_c17925_g1_i1	lipase class 3 family protein	GO:0016787 GO:0006629
Asp_CL997Contig1	zinc finger protein nutcracker-like	GO:0003676 GO:0046872
Asp_c12580_g1_i1	acetylornithine deacetylase-like isoform 1	GO:0016787 GO:0008152
Asp_c24193_g1_i1	pentatricopeptide repeat-containing protein	GO:0005739
Asp_c6411_g1_i1	cca1b circadian clock protein cca1b	GO:0003677 GO:0003682
Asp_c16007_g1_i1	hypothetical protein AMTR_s00119p00095770	GO:0005622
Asp_c26907_g1_i1	hypothetical protein CISIN_1g010895mg	GO:0005524 GO:0016301 GO:0016773 GO:0006096 GO:0016310
Asp_c8802_g1_i1	low quality protein: probable galactinol--sucrose galactosyltransferase 1	GO:0016757 GO:0008152
Asp_c10502_g2_i1	set domain protein	GO:0008270
Asp_c18078_g1_i1	hypothetical protein AMTR_s00010p00201360	GO:0005515 GO:0016798 GO:0008152
Asp_c2521_g2_i1	serine threonine-protein kinase	GO:0004672 GO:0005524 GO:0006468
Asp_c10040_g1_i3	serine threonine-protein kinase wnk1-like	GO:0016772
Asp_c10899_g1_i1	cs domain protein	GO:0046872
Asp_c26929_g1_i1	phytochrome-associated serine threonine protein phosphatase	GO:0003700 GO:0004721 GO:0043565 GO:0006355 GO:0016311	EC:3.1.3.16 EC:3.1 EC:3.1.3.41
Asp_c29328_g1_i1	PREDICTED: uncharacterized protein LOC103724297 isoform X1	GO:0005737 GO:0003746 GO:0006414 GO:0043043
Asp_c26951_g1_i1	pyruvate dehydrogenase e1 component subunit alpha- chloroplastic isoform x1	GO:0009570 GO:0009941 GO:0004739 GO:0006096 GO:0055114	EC:1.2.4.1
Asp_c22689_g1_i1	atp-binding cassette transporter	GO:0009897 GO:0015245 GO:0016887 GO:0042803 GO:0009611 GO:0009651 GO:0009737 GO:0010222 GO:0010588 GO:0015908 GO:0080051	EC:3.6.1 EC:3.6.1.3 EC:3.6.1.15
Asp_c13131_g1_i2	er membrane protein complex subunit 6	GO:0005783 GO:0016021 GO:0015696
Asp_c7430_g1_i2	ferredoxin thioredoxin reductase catalytic beta chain family protein isoform 1	GO:0009507 GO:0009055 GO:0016740 GO:0030385 GO:0046872 GO:0051539 GO:0055114
Asp_c14758_g1_i1	nad -binding rossmann-fold superfamily protein isoform 1	GO:0044710
Asp_c10686_g1_i1	transducin family protein	GO:0016070 GO:0044699
Asp_c11317_g1_i1	uncharacterized loc101219983	GO:0016021 GO:0015099 GO:0046872 GO:0035444
Asp_c25603_g1_i1	probable s-acyltransferase at1g69420-like	GO:0005886 GO:0016021 GO:0030659 GO:0008270 GO:0019706 GO:0007020 GO:0008152 GO:0009664 GO:0009832 GO:0010075	EC:2.3.1.225 EC:2.3.1
Asp_c12338_g1_i2	nuclear transcription factor y subunit b-3	GO:0005634 GO:0043565 GO:0046982 GO:0006355
Asp_c13288_g1_i1	heat shock protein 70	GO:0005524
Asp_c22184_g1_i1	beta-hexosaminidase 1-like	GO:0044444 GO:0015929 GO:0008152	EC:3.2.1
Asp_c8557_g1_i2	thiazole biosynthetic enzyme	GO:0005829 GO:0009570 GO:0046872 GO:0006950 GO:0009228 GO:0052837
Asp_c6968_g1_i1	bile acid sodium symporter transporter	GO:0006811
Asp_c17075_g1_i3	retrotransposon expressed	GO:0003824 GO:0005488 GO:0090304
Asp_c15893_g1_i1	hydrolyzing o-glycosyl	GO:0016787
Asp_c16738_g1_i4	phosphoglycerate mutase det1	GO:0003824 GO:0008152
Asp_c151_g1_i1	protein lutein deficient chloroplastic-like	GO:0031969 GO:0005506 GO:0009055 GO:0010291 GO:0016705 GO:0020037 GO:0000023 GO:0006636 GO:0006655 GO:0015995 GO:0016123 GO:0019252 GO:0019288 GO:0043085 GO:0055114
Asp_c9655_g2_i1	hypothetical protein SELMODRAFT_447032	GO:0016787
Asp_c13970_g1_i3	basic helix-loop-helix dna-binding superfamily protein isoform 2	GO:0003677 GO:0046983
Asp_c10074_g2_i1	probable importin-7 homolog	GO:0008536 GO:0006886
Asp_c25117_g1_i1	cytochrome p450 93a2-like	GO:0005488 GO:0016491
Asp_c7700_g3_i1	three prime repair exonuclease 2-like	GO:0003676 GO:0090304
Asp_c9291_g2_i1	atp-citrate lyase a-2	GO:0005829 GO:0009346 GO:0003878 GO:0005524 GO:0016829 GO:0006085 GO:0006629	EC:2.3.3.8
Asp_c24999_g1_i1	hexulose-6-phosphate isomerase	GO:0016853 GO:0030246 GO:0005975
Asp_c16614_g1_i4	protein translation factor sui1	GO:0003743 GO:0006413
Asp_c9027_g1_i1	senescence-associated protein dh	GO:0016020
Asp_c10140_g2_i1	rna helicase family protein	GO:0003676 GO:0005524 GO:0008026 GO:0008152	EC:3.6.1 EC:3.6.1.3 EC:3.6.1.15
Asp_c14205_g1_i1	dna-damage-repair toleration protein drt102	GO:0005634 GO:0005829 GO:0000719 GO:0009409 GO:0009411
Asp_c16388_g1_i3	alcohol dehydrogenase zinc-binding domain protein	GO:0016746
Asp_c4087_g1_i1	guanosine nucleotide diphosphate dissociation inhibitor 1 isoform 1	GO:0005093 GO:0015031 GO:0050790
Asp_c18514_g1_i1	protein	GO:0046872
Asp_c2637_g1_i1	unnamed protein product	GO:0097159 GO:1901363
Asp_c11640_g2_i1	transformation transcription domain-associated	GO:0016773 GO:0008152
Asp_c6415_g1_i1	arf guanine-nucleotide exchange factor gnom-like isoform x1	GO:0005086 GO:0032012 GO:0043547
Asp_c22639_g1_i1	dihydrolipoyl mitochondrial-like	GO:0004148 GO:0050660 GO:0045454 GO:0055114	EC:1.8.1.4
Asp_c24383_g1_i1	zinc finger ccch domain-containing protein 40-like	GO:0000166 GO:0003723 GO:0046872
Asp_c29941_g1_i1	fatty acid amide hydrolase-like	GO:0012505 GO:0016020 GO:0043231 GO:0044444 GO:0003824
Asp_c12308_g1_i1	importin alpha isoform 2	GO:0005634 GO:0005737 GO:0008565 GO:0006606
Asp_c12157_g1_i1	cytidine deoxycytidylate deaminase family protein	GO:0005829 GO:0008270 GO:0016787 GO:0008152
Asp_c26721_g1_i1	kinesin heavy	GO:0005871 GO:0005874 GO:0003777 GO:0005524 GO:0008017 GO:0007018 GO:0008152	EC:3.6.1 EC:3.6.1.15
Asp_c9397_g1_i1	hypothetical protein MIMGU_mgv1a014700mg	GO:0000786 GO:0005634 GO:0003677 GO:0046982 GO:0006007 GO:0006334 GO:0006605
Asp_c14814_g1_i1	primary amine oxidase 2	GO:0005507 GO:0008131 GO:0048038 GO:0009308 GO:0055114	EC:1.4.3.21
Asp_c9375_g2_i1	transferring glycosyl	GO:0016740
Asp_c26561_g1_i1	type i inositol -trisphosphate 5-phosphatase cvp2-like	GO:0046856
Asp_c25764_g1_i1	abc transporter g family member 29-like	GO:0016020 GO:0005524 GO:0016887	EC:3.6.1 EC:3.6.1.3 EC:3.6.1.15
Asp_c17126_g1_i4	hypothetical protein SELMODRAFT_440948	GO:0016021
Asp_c22412_g1_i1	unknown	GO:0016740 GO:0030170 GO:0009058
Asp_c16077_g1_i3	chaperone protein	GO:0005488
Asp_c25811_g1_i1	subtilisin-like protease-like	GO:0044464 GO:0008236
Asp_c16110_g1_i1	auxin response	GO:0005634 GO:0003677 GO:0046983 GO:0006351 GO:0006355 GO:0009734
Asp_c26665_g1_i1	riboflavin biosynthesis	GO:0009507 GO:0016787 GO:0046872 GO:0044710
Asp_c9386_g1_i1	exoribonuclease 4 isoform 1	GO:0005634 GO:0005829 GO:0003676 GO:0004534 GO:0046872 GO:0000291 GO:0001944 GO:0006306 GO:0006325 GO:0006342 GO:0006487 GO:0007131 GO:0007155 GO:0007267 GO:0008284 GO:0009616 GO:0009630 GO:0009826 GO:0009873 GO:0009961 GO:0010014 GO:0010090 GO:0010267 GO:0010413 GO:0010587 GO:0031087 GO:0033044 GO:0035196 GO:0043687 GO:0045010 GO:0045492 GO:0045595 GO:0045893 GO:0051301	EC:3.1 EC:3.1.13 EC:3.1.15
Asp_c19924_g1_i1	protein	GO:0019867 GO:0015450 GO:0006886 GO:0071806
Asp_c10005_g1_i1	cchc-type integrase	GO:0043170 GO:0044238
Asp_c11258_g1_i1	glycosyltransferase in cazy family gt24	GO:0003980 GO:0006486 GO:0097359	EC:2.4.1
Asp_c17387_g2_i7	serine threonine-protein kinase	GO:0004672
Asp_c16399_g1_i3	protein	GO:0016829 GO:0006596 GO:0097164
Asp_c14310_g1_i1	clathrin heavy chain 1-like	GO:0030130 GO:0030132 GO:0005198 GO:0006886 GO:0016192
Asp_c27183_g1_i1	2-oxoglutarate and fe -dependent oxygenase superfamily protein	GO:0005739 GO:0005768 GO:0005802 GO:0005506 GO:0016706 GO:0031418 GO:0018401 GO:0055114	EC:1.14.11
Asp_c2984_g1_i1	ccr4-not transcription complex	GO:0005634 GO:0006355
Asp_c21481_g1_i1	organic cation carnitine transporter 4-like	GO:0016020 GO:0043231 GO:0044444 GO:0006810 GO:0044763
Asp_c5021_g1_i2	nuclear shuttle interacting isoform 2	GO:0008080 GO:0008152	EC:2.3.1
Asp_CL78Contig1	dre22_picsi ame: full=anamorsin homolog 2 ame: full=fe-s cluster assembly protein dre2 homolog 2	GO:0005737 GO:0005488 GO:0008152
Asp_c16260_g1_i1	low quality protein: protein translation factor sui1	GO:0003743 GO:0006413
Asp_c14273_g1_i1	programmed cell death protein 5-like	GO:0005829 GO:0003677
Asp_c12483_g2_i1	myb family transcription factor apl-like	GO:0003677 GO:0003682
Asp_c9766_g1_i1	prohibitin- mitochondrial-like isoform 1	GO:0016020
Asp_c13741_g1_i1	trehalose-6-phosphate synthase	GO:0016757 GO:0000023 GO:0005992 GO:0019252 GO:0043085
Asp_c8783_g1_i1	f-box and wd40 domain	GO:0016740 GO:0000911 GO:0008152
Asp_c1770_g1_i1	plant synaptotagmin	GO:0016023
Asp_c13125_g1_i1	ribosomal protein s10	GO:0005739
Asp_c9872_g1_i1	mitogen-activated protein kinase 2	GO:0016772
Asp_c3999_g1_i2	skp1-like protein 21	GO:0005634 GO:0005886 GO:0019005 GO:0004674 GO:0004842 GO:0005515 GO:0006096 GO:0006833 GO:0006972 GO:0007030 GO:0009266 GO:0009651 GO:0009729 GO:0009733 GO:0009742 GO:0009825 GO:0009965 GO:0046686 GO:0046777 GO:0046827 GO:0048767	EC:2.7.11
Asp_c16221_g1_i1	protochlorophyllide-dependent translocon component chloroplastic-like	GO:0005488
Asp_c11778_g1_i2	ribosomal s6 kinase	GO:0000166 GO:0004672 GO:0016310 GO:0044238 GO:0044260
Asp_c15543_g2_i1	cbl-interacting protein kinase 05	GO:0005634 GO:0005829 GO:0005886 GO:0009536 GO:0004674 GO:0005267 GO:0005524 GO:0000911 GO:0006468 GO:0007584 GO:0009723 GO:0009738 GO:0010107 GO:0010118 GO:0016036 GO:0019375 GO:0019722 GO:0042631	EC:2.7.11
Asp_c9969_g1_i1	hypothetical protein SELMODRAFT_439163	GO:0005524 GO:0019538
Asp_CL714Contig1	u4 tri-snrnp-associated protein 2-like	GO:0008270 GO:0036459 GO:0006511
Asp_c364_g1_i1	regulator of nonsense	GO:0005730 GO:0048471 GO:0003677 GO:0003723 GO:0000184 GO:0000278 GO:0006396 GO:0009611 GO:0009630 GO:0009863 GO:0009867 GO:0019344 GO:0042742 GO:0048571
Asp_c14121_g1_i1	protein phosphtase 2c	GO:0016787
Asp_c13679_g2_i5	udp-xylose synthase 4 family protein	GO:0003824 GO:0050662 GO:0008152
Asp_c16797_g1_i1	predicted protein	GO:0016161 GO:0000272	EC:3.2.1.2 EC:3.2.1
Asp_c26734_g1_i1	cinnamoyl- reductase 1	GO:0003824 GO:0008152
Asp_c17908_g1_i1	mitochondrial import inner membrane translocase subunit tim23-2-like	GO:0016021
Asp_c1633_g1_i1	snf2 domain-containing family protein	GO:0005488
Asp_c17539_g1_i1	predicted protein	GO:0005524 GO:0008641 GO:0006464
Asp_c327_g1_i1	3-ketoacyl- synthase 1-like	GO:0016740 GO:0008152
Asp_CL1018Contig1	auxin transporter-like protein 1-like	GO:0016021
Asp_c6885_g1_i1	aldose 1-epimerase-like	GO:0003824
Asp_CL384Contig1	periodic tryptophan protein 2 homolog	GO:0005730 GO:0080008 GO:0001510 GO:0006364 GO:0006406 GO:0006606 GO:0009220 GO:0009553
Asp_c10471_g1_i1	cystathionine beta-	GO:0009570 GO:0004121 GO:0004123 GO:0030170 GO:0044540 GO:0080146 GO:0000394 GO:0019279	EC:4.4.1.8 EC:4.4.1.1
Asp_c11518_g1_i1	at1g56180 f14g9_20	GO:0009507
Asp_c19026_g1_i1	lipase-like isoform x3	GO:0016787 GO:0006629
Asp_c15641_g1_i1	serine carboxypeptidase-like isoform x1	GO:0004185 GO:0006508	EC:3.4.21 EC:3.4.16
Asp_c12425_g1_i1	rhicadhesin receptor	GO:0016491 GO:0046872 GO:0044710
Asp_c20199_g1_i1	probable leucine-rich repeat receptor-like protein kinase at5g49770-like	GO:0016772
Asp_c5919_g1_i1	receptor-like kinase	GO:0004674 GO:0005524 GO:0006468	EC:2.7.11
Asp_c13660_g1_i1	protein	GO:0003676 GO:0005524 GO:0008276 GO:0031072 GO:0046872 GO:0051082 GO:0006457 GO:0006479 GO:0009408	EC:2.1.1
Asp_CL986Contig1	transcription factor bhlh66-like	GO:0046983
Asp_c10532_g2_i1	hypothetical protein PRUPE_ppa011961mg	GO:0005886 GO:0016021
Asp_c8244_g1_i2	3-hydroxyisobutyryl- hydrolase 1-like	GO:0003824 GO:0008152
Asp_c17367_g1_i1	hypothetical protein AMTR_s00014p00234760	GO:0016746 GO:0008610
Asp_c24550_g1_i1	PREDICTED: uncharacterized protein LOC101266993	GO:0005622
Asp_c16379_g1_i1	branched-chain-amino-acid aminotransferase chloroplastic-like	GO:0052654 GO:0052655 GO:0052656 GO:0009081	EC:2.6.1.42
Asp_c10838_g2_i1	dna-directed rna polymerase iii subunit rpc1	GO:0005634 GO:0003677 GO:0003899 GO:0008270 GO:0032549 GO:0006351	EC:2.7.7.6
Asp_c7159_g1_i2	protein	GO:0004134 GO:0005977	EC:2.4.1.25
Asp_c16382_g1_i1	12-oxophytodienoate reductase 3-like	GO:0003824
Asp_c15827_g1_i1	zinc finger protein	GO:0003676 GO:0006950
Asp_c18563_g1_i1	dna replication helicase dna2 isoform 2	GO:0004386 GO:0017108 GO:0043142 GO:0000737 GO:0033567	EC:3.1.30 EC:3.6.1 EC:3.6.1.3 EC:3.1.21 EC:3.1 EC:3.6.1.15
Asp_c16216_g1_i2	translocase of chloroplast chloroplastic-like	GO:0005525 GO:0016817 GO:0008152
Asp_c10060_g1_i2	serine arginine-rich splicing factor rsz21-like isoform x1	GO:0000166 GO:0003676 GO:0008270
Asp_c11801_g1_i1	dna-directed rna polymerase ii subunit rpb7	GO:0005665 GO:0003723 GO:0003899 GO:0000394 GO:0006366	EC:2.7.7.6
Asp_c11965_g1_i1	upf0136 membrane protein at2g26240-like	GO:0016020
Asp_c9158_g1_i1	transcription factor hy5	GO:0003677 GO:0006355 GO:0007165 GO:0009416 GO:0043170 GO:0048518 GO:0050793
Asp_c1591_g1_i1	hypothetical protein AMTR_s00182p00016710	GO:0008152 GO:0044699
Asp_c14364_g2_i1	ribonuclease chloroplastic mitochondrial-like isoform x1	GO:0004518 GO:0016070 GO:0071840	EC:3.1
Asp_c12841_g2_i1	atp sulfurylase	GO:0005829 GO:0005886 GO:0009570 GO:0030931 GO:0048046 GO:0004781 GO:0005524 GO:0008878 GO:0000023 GO:0000103 GO:0001887 GO:0006094 GO:0006096 GO:0006098 GO:0006569 GO:0006833 GO:0006972 GO:0007030 GO:0009266 GO:0009637 GO:0009644 GO:0009651 GO:0009684 GO:0009735 GO:0009744 GO:0009793 GO:0009853 GO:0010027 GO:0010114 GO:0010155 GO:0010218 GO:0016226 GO:0019252 GO:0019288 GO:0019761 GO:0042742 GO:…	EC:2.7.7.4 EC:2.7.7.27 EC:2.7.7
Asp_c9422_g1_i1	sn1-specific diacylglycerol lipase beta	GO:0016787 GO:0006629
Asp_c5932_g2_i1	unnamed protein product	GO:0004674 GO:0005524 GO:0006468	EC:2.7.11
Asp_c14716_g1_i1	ergosterol biosynthesis erg4 erg24 family isoform 1	GO:0016020 GO:0016628 GO:0055114
Asp_c14696_g1_i1	spermine synthase	GO:0003824 GO:0008152
Asp_c22267_g1_i1	cytochrome b6-f complex iron-sulfur chloroplastic isoform x1	GO:0016021 GO:0042651 GO:0008121 GO:0009496 GO:0045158 GO:0046872 GO:0051537 GO:0015979 GO:0055114 GO:1902600	EC:1.10.9 EC:1.10.2 EC:1.10.9.1 EC:1.10.2.2
Asp_c19984_g1_i1	na(+) h(+)	GO:0006812 GO:0055085
Asp_c19109_g1_i1	neutral invertase	GO:0005829 GO:0004575 GO:0033926 GO:0008152	EC:3.2.1.97 EC:3.2.1.26 EC:3.2.1.48 EC:3.2.1
Asp_c11886_g1_i1	protein	GO:0000166 GO:0003676
Asp_c10712_g1_i3	minor allergen alt a 7	GO:0010181 GO:0016491 GO:0045892 GO:0055114
Asp_c2732_g1_i1	glucose-induced degradation protein 4 homolog	GO:0006661
Asp_c17298_g1_i4	protein serine threonine kinase bnk1	GO:0004674 GO:0005524 GO:0006468	EC:2.7.11
Asp_c24268_g1_i1	wrky transcription factor wrky109669	GO:0003677
Asp_c15486_g1_i1	tpa_inf: class iv hd-zip protein hdz41	GO:0005488
Asp_c4437_g1_i1	pentatricopeptide repeat-containing protein	GO:0005730
Asp_c20044_g1_i1	dna tbp-interacting protein	GO:0005524 GO:0043141 GO:0008152 GO:0032508	EC:3.6.1 EC:3.6.1.3 EC:3.6.1.15
Asp_c6193_g1_i1	hexaprenyldihydroxybenzoate mitochondrial-like	GO:0044429 GO:0010420 GO:0006807 GO:0019752 GO:0042180 GO:0044238 GO:0044249 GO:0044283 GO:1901576
Asp_c8865_g1_i2	kinase superfamily protein isoform 2	GO:0000166 GO:0016301 GO:0016310
Asp_c8603_g2_i1	pentatricopeptide repeat-containing protein at4g30700-like isoform x1	GO:0016070
Asp_c14952_g1_i2	hypothetical protein SELMODRAFT_100915	GO:0016020 GO:0015031
Asp_c12246_g1_i1	protein ethylene insensitive 3	GO:0005634 GO:0003700 GO:0006355
Asp_c9195_g2_i1	dis3-like exonuclease 2-like	GO:0004518 GO:0006402	EC:3.1
Asp_c16389_g3_i2	s-adenosylmethionine synthetase	GO:0004478 GO:0005524 GO:0046872 GO:0006556 GO:0006730	EC:2.5.1.6
Asp_c12029_g1_i1	ubiquitin-related modifier 1 homolog 2-like isoform 1	GO:0005829 GO:0002098 GO:0032447 GO:0034227
Asp_c15547_g1_i1	protein	GO:0016772
Asp_c25280_g1_i1	pin-like partial	GO:0016021 GO:0055085
Asp_c17372_g1_i2	receptor-like protein kinase theseus 1 isoform x1	GO:0016772
Asp_c30234_g1_i1	cytochrome p450 cyp72a219-like	GO:0016491 GO:0046872
Asp_c15896_g1_i1	serine threonine-protein phosphatase pp1	GO:0004721 GO:0016311	EC:3.1.3.16 EC:3.1 EC:3.1.3.41
Asp_c30180_g1_i1	triacylglycerol lipase 1-like	GO:0016788 GO:0006629
Asp_c21106_g1_i1	hypothetical protein PRUPE_ppa012083mg	GO:0009579 GO:0044434 GO:0019682 GO:0044238 GO:0044281 GO:0044765
Asp_c17637_g1_i1	cell division cycle 5 isoform 3	GO:0003677 GO:0003682 GO:0051301
Asp_c17419_g3_i1	serine threonine-protein kinase at5g01020-like	GO:0016772
Asp_c10407_g1_i1	trehalose-6-phosphate synthase	GO:0016740 GO:0005992
Asp_c4709_g1_i1	ubiquitin carboxyl-terminal hydrolase	GO:0016787
Asp_c10236_g1_i1	hypothetical protein CISIN_1g0019733mg, partial	GO:0016616 GO:0050662 GO:0044237 GO:0044238 GO:0044281 GO:0044763 GO:1901564
Asp_c29443_g1_i1	peptidyl-prolyl cis-trans isomerase family protein	GO:0003755 GO:0000413 GO:0006457	EC:5.2.1.8
Asp_c13016_g2_i1	armadillo repeat-containing kinesin-like protein 1 isoform x1	GO:0005871 GO:0005874 GO:0003777 GO:0005524 GO:0008017 GO:0007018 GO:0008152	EC:3.6.1 EC:3.6.1.15
Asp_c15892_g1_i1	mevalonate disphosphate decarboxylase	GO:0005829 GO:0004163 GO:0005524 GO:0019287	EC:4.1.1.33
Asp_c27548_g1_i1	histone-lysine n-methyltransferase suvr2-like	GO:0043229 GO:0008168 GO:0032259
Asp_c2690_g1_i2	uncharacterized loc101221290	GO:0044464
Asp_c28337_g1_i1	histone h2a	GO:0000786 GO:0005634 GO:0003677 GO:0046982
Asp_c21222_g1_i1	mannose-1-phosphate guanylyltransferase 1	GO:0008928 GO:0009058	EC:2.7.7.22 EC:2.7.7
Asp_c18979_g1_i1	abc transporter c family member 5-like	GO:0016021 GO:0005524 GO:0042626 GO:0055085	EC:3.6.1 EC:3.6.1.3 EC:3.6.1.15
Asp_c27298_g1_i1	hypothetical protein AMTR_s00165p00068240	GO:0016021 GO:0055085
Asp_c2633_g1_i2	hypothetical protein RCOM_2031300	GO:0005576 GO:0005618 GO:0016020 GO:0009664
Asp_c12293_g1_i1	elongation factor tu gtp-binding domain-containing protein 1-like	GO:0005829 GO:0005840 GO:0003746 GO:0003924 GO:0005525 GO:0006414	EC:3.6.1 EC:3.6.1.15
Asp_c20787_g1_i1	hypothetical protein EUTSA_v10012707mg	GO:0016020 GO:0005524 GO:0016301 GO:0016310
Asp_c6410_g1_i1	predicted protein	GO:0003824 GO:0008152
Asp_c17846_g1_i1	short-chain alcohol dehydrogenase like protein	GO:0005515 GO:0016491 GO:0046685
Asp_c14749_g1_i1	psi antenna protein lhca3	GO:0009507 GO:0009522 GO:0009523 GO:0016021 GO:0016168 GO:0046872 GO:0009765 GO:0018298
Asp_c11507_g1_i1	monogalactosyl diacylglycerol synthase 1	GO:0009706 GO:0030246 GO:0046509 GO:0009247 GO:0009611 GO:0009620 GO:0009695 GO:0009753 GO:0009790 GO:0010027 GO:0030259	EC:2.4.1.46 EC:2.4.1
Asp_c15873_g1_i1	phospholipase d alpha	GO:0004620 GO:0008081 GO:0006629	EC:3.1 EC:3.1.1
Asp_c8870_g1_i1	udp-arabinose mutase	GO:0016866 GO:0030244
Asp_c8164_g1_i3	ribosomal rna small subunit methyltransferase b-like	GO:0034660 GO:0071840
Asp_c29280_g1_i1	probable serine threonine-protein kinase at5g41260-like	GO:0005886 GO:0009506 GO:0004672 GO:0005524 GO:0006468
Asp_c1566_g1_i1	protein transport protein sec23-like	GO:0015031 GO:0046907
Asp_c7025_g1_i1	1-phosphatidylinositol phosphodiesterase-related family protein	GO:0008081 GO:0006629	EC:3.1
Asp_c22775_g1_i1	translocated promoter region-like	GO:0005643 GO:0019013 GO:0006606
Asp_c16313_g1_i2	tryptophan tyrosine permease isoform 1	GO:0009706 GO:0003333 GO:0006863
Asp_c12047_g1_i1	mitochondrial dicarboxylate partial	GO:0016021 GO:0006810
Asp_c14272_g1_i1	hypothetical protein SELMODRAFT_172208	GO:0003824 GO:0009058
Asp_c20197_g1_i1	letm1 and ef-hand domain-containing protein 1 isoform 1	GO:0005509
Asp_c15545_g2_i1	unknown	GO:0016020
Asp_c29424_g1_i1	bark storage protein a-like	GO:0003824 GO:0009116
Asp_c26011_g1_i1	zinc finger ccch domain-containing protein 30-like	GO:0046872
Asp_c16125_g1_i1	hypothetical protein SORBIDRAFT_04g003790	GO:0005777 GO:0008935 GO:0016853 GO:0009234 GO:0042372	EC:4.1.3.36
Asp_c18751_g1_i1	strictosidine synthase	GO:0009987 GO:0016043
Asp_c13477_g1_i1	peroxiredoxin-2e- chloroplastic	GO:0016491 GO:0055114
[truncated: 8,420 more rows]

## Sheet: Table S6
Supplementary Table S6. Annotations and GO results of C. thalictroides
[truncated: 14,836 more rows]

[truncated: 10 more sheets: Table S7, Table S8, Table S9, Table S10, Table S11, Table S12, Table S13, Table S14, Table S15, Table S16]
